# Supplementary material for: Genome-Wide Analysis of Polyadenylation Events in Schmidtea mediterranea
Source: G3 (Bethesda). 2016 Aug 2;6(10):3035–48. doi: 10.1534/g3.116.031120 (PMC5068929; doi:10.1534/g3.116.031120)
Supplement: Supplemental Material [file supp_g3.116.031120_TableS1.xls]

## Sheet: SxlV3.1
Contig	Start	End	Id	Orientation	Length	PeakHeight	PAS_Position	PAS	Sequence
Contig323	20879	20936	Contig323_-_20879_20936	-	57	1534	33	AATAAA	TTTGTTGAGGAGAATGATATAATTATTGGGCCTAATAAATTTAAAATTCAGTTTTAG
Contig323	158793	158847	Contig323_-_158793_158847	-	54	11738	33	AATAAA	CTTTTGTATTTATATTGGAAGATAGAAATCATGAATAAATTTTATCTATTTCAC
Contig323	158858	158994	Contig323_-_158858_158994	-	136	3021	127	CACAAA	GATTTCAAATGTGGATTTTCTATTATTCATGGATATTATGTAATAGATAGTGAATTCTGATTTGCATAAATATTTCTCTCAAATTCTATCTTTCCGACACTGTTAGTTAGCTGTTCAATGCATCTTTCACAAACAT
Contig323	176975	177053	Contig323_-_176975_177053	-	78	32	63	AATAAT	TGAATAAATAGAAAATATTTAAAATCAATAAATTTCGAATTGACTGGGATTTTAATATATGGAAATAATTCTTGATAT
Contig323	177462	177552	Contig323_-_177462_177552	-	90	390	69	AATAAA	TGATTTATGTTTTAGTTACTGATTAGAATGCTATTTCTCTGCATTAAATGTTATTTCATTGATTGTCTCAATAAAGTTTTTACTTAAGAT
Contig1357	5343	5394	Contig1357_-_5343_5394	-	51	52	36	AATATA	TATTTATTTCTTTAAAAATTTCATTTAAAATATATAAATATATTTTTTGGT
Contig1357	25110	25157	Contig1357_-_25110_25157	-	47	33	23	AATAAA	TCTTTTGAATTTTCATTTATGCTAATAAATTGGTTGTTTTGTCTGTT
Contig1357	37249	37328	Contig1357_-_37249_37328	-	79	987	68	AATAAT	TGGAAATGTTTTCCAATTATGATTTTTGTATTATTAATTTGTTGGACTTATTTTGTGAGTATTATACAAATAATTTTAT
Contig1357	37393	37446	Contig1357_-_37393_37446	-	53	5868	27	GATAAA	TGAAATCGCATTGTAAAACTTTTTTTTGATAAATTAGAATTGAAAATGTGGTT
Contig1357	63033	63080	Contig1357_-_63033_63080	-	47	9	22	AATAAA	GGTAATTTGGGATGATTTTGTTAATAAATTAATTGTTCGGGCTCGAC
Contig23525	6418	6468	Contig23525_+_6418_6468	+	50	24	29	AATAGA	TAAAATATACTTAAACAATACCATTTTATAATAGATCATAGCATATATAT
Contig4551	29928	29983	Contig4551_+_29928_29983	+	55	12654	32	AATAAA	ATTCAGAATGCCGTTCTAATTTCATAACTTTAAATAAATTTATAATTTGAGATAT
Contig6871	15007	15056	Contig6871_+_15007_15056	+	49	215	29	AATATA	AACTTCAGAACCGAAAAAAATAATTTGATAATATATAATTCGTTCTTAT
Contig1821	65265	65316	Contig1821_-_65265_65316	-	51	3	27	AATATA	TTAATATGAAAAAATTTTAATGAAATTAATATATTTATATTTGAGAAATAC
Contig1672	15657	15759	Contig1672_-_15657_15759	-	102	140	76	AATAAA	AATTGTAGGATATTTTATGAATTTGATATTTAATGTATGATAAATGTATCTTGTCTAATTTTGATGAATACCGTATAATAAAATTTCCCGATATTCAATGAC
Contig1672	37191	37240	Contig1672_-_37191_37240	-	49	112	27	AATAAA	TATATCTATTGATATTTTTCGTTCAAAAATAAATGTTGTATGTAATTTG
Contig1672	61762	61816	Contig1672_-_61762_61816	-	54	1969	30	AATAAA	TAGTTTTATATTTATTTAAGGATGTATTAAAATAAAATGTAAGCTAAGGATTAT
Contig1672	61862	61907	Contig1672_-_61862_61907	-	45	30	22	AATAAA	TGTTTACAATAAAAGTTATGGAAATAAAATATTTCTCTATTTGTG
Contig1672	61909	61962	Contig1672_-_61909_61962	-	53	1374	31	AATAAA	ATTTAAAAGAATAAATTGTAAAATGTAGTTAAATAAAGTTTTAAAGTTGATAC
Contig14045	19016	19063	Contig14045_-_19016_19063	-	47	14	28	AATAAA	TCAAATCATCACGATCATGTGTCTTTCTAATAAATTTGTGATTTGAT
Contig1850	54041	54087	Contig1850_-_54041_54087	-	46	14	39	AATTCA	TGGATTTAAAACTTTAACTCATTGGAATTACATATTATGAATTCAT
Contig3236	30786	30833	Contig3236_+_30786_30833	+	47	23	25	AATAGA	TGCTATATATTGTCTGATTTTCATTAATAGATCTTATTAATTGTTAT
Contig3236	40157	40233	Contig3236_+_40157_40233	+	76	19	54	ATTTAA	AATTTTTTTGAAATTTTTTTTTGTACTTTATAAAAATTATGTTTTTTTGTTTTTATTTAATTTTATTTTTATCCAG
Contig10487	13277	13335	Contig10487_+_13277_13335	+	58	272	34	AATATA	GGTGTGTAATTTGTGATAAATTACTGTAAATACAAATATACGTTGGATGTATTGTGTC
Contig10487	14841	14933	Contig10487_+_14841_14933	+	92	210	70	ATTAAA	ATTTATCAACAATATGTAGAATATTGAAATATATCTTAATAAATCTTGTAAATTCGGTTATTTTTTAAAGATTAAAATGATAACTAACTCAT
Contig2622	32703	32751	Contig2622_-_32703_32751	-	48	120	27	AATAGA	AATTAAATCAAATGGCATTAAAGGTTTAATAGATAATGCGATTTGTGC
Contig16822	5978	6031	Contig16822_-_5978_6031	-	53	72	26	ATTAAA	AGCTGGTAATTCTTAACTTGTTTTTTATTAAATTTAAGTATAACTCGTTGGTT
Contig11953	6391	6439	Contig11953_+_6391_6439	+	48	78	26	AATACA	GTGATTGTCTCCACTTTTCATGAGTTAATACATAATTATTAACACGAT
Contig11953	6561	6614	Contig11953_+_6561_6614	+	53	120	23	GATAAA	ATTTGATTATTGTTTTTGTTTATGATAAATATCCGAAAATTTTATCTTTTCAG
Contig11953	6713	6764	Contig11953_+_6713_6764	+	51	439	30	ATTATA	TTAATGGATGAGTTAAATGGTAATTATTCGATTATATTTTATACTTGTCAG
Contig6924	16132	16184	Contig6924_+_16132_16184	+	52	178	36	ATTAAA	TGCAAATGAAAATGAATTCAATGTTTCTAAATAGATATTAAAATTTTTAGTT
Contig6924	28189	28240	Contig6924_+_28189_28240	+	51	1192	25	ATTAGA	GGTTCAATGATAATATTGTAGTATCATTAGATGCCTATGTTCAAATGTGTT
Contig6924	28251	28321	Contig6924_+_28251_28321	+	70	219	31	GATAAA	TATTTGAAATTAATTTTATCGAAACAAATTTGATAAAAATTTATTTTTAAAGTTAATTTCTATGTTTGGT
Contig6924	28355	28458	Contig6924_+_28355_28458	+	103	1191	76	AATACG	TTTTGTTCGTAAAAGGGGCTTTAAGAATTTCAATTAATTTATTGTTTTAGGTTACTAAACATTTATATTGTATGCTAATACGTAATTGTTTAATTTTTGCTAT
Contig9686	9338	9404	Contig9686_+_9338_9404	+	66	518	46	CATAAA	TAAACAAAATTTTCATTTCAATGAACTTTATTATTTTAAATGAATACATAAATGTTTTAATTTTAT
Contig1225	13802	13851	Contig1225_-_13802_13851	-	49	26	27	AATAAA	GAAAAGTTTCCATATCAAATGAAATTTAATAAAGCATATTAGTTTTTAT
Contig1225	26808	26856	Contig1225_-_26808_26856	-	48	7	21	AATAAA	ATAATTTTTTATATTGATGTTAATAAAATATACTTTTTATAATACTAT
Contig578	84936	85116	Contig578_-_84936_85116	-	180	802	156	GATATA	TGATTTTGCTGTCGTAGTCTTTGCAATCAGATCTTTTCTTTGTCTCTGTCTGTCTTTTCCATATTTCAATGTTGATCACTTGTCGACAAGCTTTCTGTTCATTTTTATTTTTATCGATTATTTATAATTATTATTGATTATTATCAATTATCCAGTGATATATTGATTATTGCCATTCAT
Contig578	126031	126081	Contig578_-_126031_126081	-	50	69	29	AATTGA	GATTTTCCACTGTTTTCAAAAGGGATCAAAATTGACTTGTTGAGTTTTAT
Contig578	132031	132081	Contig578_-_132031_132081	-	50	76	26	AATATA	TTCTTTTTTATATCGTCACCATAGAAAATATATTTTAAGCTAAAAATTAT
Contig3317	20920	20962	Contig3317_-_20920_20962	-	42	10	20	CATAAA	GATCAATTTTTTTAATATTACATAAAAATTATGAGTATTCAT
Contig3317	20978	21052	Contig3317_-_20978_21052	-	74	120	51	AATTTA	CAAAATAATTTAGACGACCAATAAATAAAATAAAATGTTATTTTATGTATGAATTTATTTTTAATTTTGTTTAT
Contig21896	10598	10645	Contig21896_-_10598_10645	-	47	48	26	AATAAA	TTGCTATTTATTTTGAACTGGTTGTGAATAAATTTTGGAATTCTGTT
Contig4984	19750	19803	Contig4984_-_19750_19803	-	53	176	29	AATAAA	TTCTTAAGCTTGCTTAAATTTTGTCGTTTAATAAATGTTTTAAATTTTTTCTG
Contig18345	5769	5815	Contig18345_+_5769_5815	+	46	30	24	AATAAA	ACTTAAGAGTTTTAGTTAAAAGTTAATAAAATTTTATAAGTACTAT
Contig18345	6170	6219	Contig18345_+_6170_6219	+	49	36	24	TATAAA	GTTCATGTCTGTGTGTTTCTATAATATAAATTTATTGCGTTTCTTTTAT
Contig3830	21464	21509	Contig3830_+_21464_21509	+	45	15	23	AATATA	CTGTCTCGAATACTTTATATATAAATATATTATTATTATTATTAT
Contig65273	555	601	Contig65273_-_555_601	-	46	9	26	AATAAA	ATAGTGATCATACAAACAATTGAAAAAATAAATATTTTGATATTAT
Contig3289	22866	22912	Contig3289_+_22866_22912	+	46	28	26	AATATA	TCGAAATTGTAGAGTTTGATTTTTCAAATATATTTGTCGATTCTAG
Contig3289	30659	30706	Contig3289_+_30659_30706	+	47	36	32	ATTCAA	CATCTGTTCATTTCTTCTAAAATGAGAAGCAAATTCAAATTTCATAG
Contig3289	38056	38105	Contig3289_+_38056_38105	+	49	17	27	AATAAA	TTTGTATTCGTAGTTGTTGTCGAATAAAATAAATTTTTATATATCTCTT
Contig7629	13848	13926	Contig7629_+_13848_13926	+	78	41	58	AATGAA	ACATTGGGACAATTGATGTTTGAATATTCAATATTATTATGTCTTATTTTTTGATTTAAATGAATCTTGTCGTCTGAT
Contig3562	15310	15356	Contig3562_+_15310_15356	+	46	7	25	AATAAA	ACGCGGATGTATAGTTTAATTTGATAATAAATTTGTTTTTAATTAC
Contig3562	40965	41015	Contig3562_+_40965_41015	+	50	1037	30	AATAAA	ATGCTGTATGCTAGATGTTATTTTCATACTAATAAATGTTGTTGATTTAG
Contig17343	7634	7680	Contig17343_-_7634_7680	-	46	5	27	AATAAA	GTTCATATCAAGACATTTGTTATTATAAATAAATCATTATTTACAT
Contig58	12309	12356	Contig58_+_12309_12356	+	47	67	25	AGTATA	ATGTGTCCTGATAATGAGGTTTCGAAGTATATTTCTTTTTTACATAT
Contig58	149062	149118	Contig58_+_149062_149118	+	56	851	29	AATATA	TTTAAAAGTTAATTTGGGGTTGTTTATAAAATATATTTTATGGTCTTTTTTGGTAT
Contig58	149229	149280	Contig58_+_149229_149280	+	51	323	30	AATCAA	GTTTAAAAATTTTAATGTTAATGAAATGCAAATCAAAATTCGAACCAATAT
Contig58	243257	243305	Contig58_+_243257_243305	+	48	6	25	AATAAA	TATTATTTTCAAATTTATGCTTTGAAATAAATATTTTTTATCAATTAT
Contig58	243344	243400	Contig58_+_243344_243400	+	56	3521	29	AATAAA	ATTGGATTTTAGTGGAAATTATGATTTCAAATAAAGCGCTTGAATTTTGTTTTGAG
Contig10710	6647	6698	Contig10710_+_6647_6698	+	51	34	30	TATAAA	TGCTAACAAGTTTTTTGAAATTTAATTTTATATAAATTTTTTATCGGTTTT
Contig5389	12115	12165	Contig5389_-_12115_12165	-	50	359	30	TATAAA	TATTTTCATATTTGTTTTGTTTGATTAAAATATAAAATATTTTATTGCAT
Contig1436	54753	54799	Contig1436_-_54753_54799	-	46	6	24	AATAAA	CAACTTTCATTATTTTAAAATTTAAATAAATCACATTGTTACCGTT
Contig8782	12849	12898	Contig8782_-_12849_12898	-	49	6	29	ATTAAG	TATTTGCCAAAGTTGTGTATTTAGTTGATATTAAGATTTTTTTGAAGAT
Contig8932	26856	26904	Contig8932_-_26856_26904	-	48	48	26	AATAAA	GGTTGGAGGAATTCGAATTTTATATGAATAAATATTTTGTTAGATTAT
Contig2049	42766	42819	Contig2049_+_42766_42819	+	53	191	28	AATAAA	AATCTGTTTGCGTTTGTGTATTTTTATAAATAAATTGATGTTCAAATCGTCTT
Contig2049	52695	52748	Contig2049_+_52695_52748	+	53	188	28	AATAAA	AATCTGTTTGCGTTTGTGTATTTTTATAAATAAATTGATGTTCAAATCGTCTT
Contig1635	9309	9356	Contig1635_+_9309_9356	+	47	122	25	AATAAA	CGACTTATTGAATGAAAAATTTATTAATAAAAATTTCATGCATTTAC
Contig1635	75489	75536	Contig1635_+_75489_75536	+	47	82	21	AATATG	TGGGAATTTATTTCAAAAGATAATATGTCGGCGTTTGGGGATAGGAT
Contig5868	11370	11417	Contig5868_-_11370_11417	-	47	29	28	AATATT	TTATGACTGTTATATACTGTGCAATTTGAATATTTTATCAGACTTAT
Contig4187	17109	17161	Contig4187_+_17109_17161	+	52	68	32	TATAAA	TGGAATATTTGAAAACTATTATTTGAATCAAATATAAATTTCCCAATATTTC
Contig4187	28164	28211	Contig4187_+_28164_28211	+	47	41	26	ATTAAA	GTTATTCACGGATGATATTACTCTAAATTAAAAATTTATCTATTCAT
Contig4187	42361	42406	Contig4187_+_42361_42406	+	45	6	24	AATAAA	GAAAAAATTTTTACCCTTTTTTACAATAAAGGTATTGTTGTTTTT
Contig395	7017	7064	Contig395_-_7017_7064	-	47	37	27	AATACA	TTATTTGTATTTATTTTAGAAATAACGAATACATTTTACTTCACCAT
Contig395	7080	7136	Contig395_-_7080_7136	-	56	318	37	GATAAT	ATTTTTTTTGTTTTTATTTGCTGTGAATTTAATATTAGATAATTTTTGTGGTACAG
Contig395	20878	20923	Contig395_-_20878_20923	-	45	3	22	TATAAA	TTGTAAGACCTTTTCAAATATATATAAAAACTGCATACAAATCTC
Contig395	28968	29017	Contig395_-_28968_29017	-	49	142	28	AATAAA	GAAGTAATCGATTGTAATTGTGATAAACAATAAATATCGAATATTTTAT
Contig395	36138	36182	Contig395_-_36138_36182	-	44	225	25	AATACA	TGCTCGTGACACTTCGATTTTATTAAATACATTATGCTGTTTAC
Contig395	87614	87661	Contig395_-_87614_87661	-	47	30	26	AATAAA	CTGAATTTCAGAAAAAAATATTGAAAAATAAAATATATATTCATTAC
Contig395	114653	114707	Contig395_-_114653_114707	-	54	55	22	AATAAA	TATTGTATTCTCCACCCAATTTAATAAACAATATAATTCTAAATGTTGTTCCTT
Contig395	115193	115243	Contig395_-_115193_115243	-	50	53	29	AATAAA	TGCAAATGAATTGTATAATTTTTGAATTTAATAAATAGTTTTCGATTTAT
Contig395	150930	150977	Contig395_-_150930_150977	-	47	13	33	AATATA	TATAAAACCTGTATTAGAATATGTATGAAATGTAATATAGAAACCAT
Contig395	154397	154444	Contig395_-_154397_154444	-	47	152	23	AATAAA	CATGTGGTCGTGGAATCTGGTTGAATAAAGCTGGGTTGTGTTGTTAG
Contig395	156498	156549	Contig395_-_156498_156549	-	51	122	28	AATAAA	TTAGAAGAGAATTAAAAATTTGTATTTAAATAAACATTTATTAAATTTTAC
Contig395	157429	157481	Contig395_-_157429_157481	-	52	20	32	AATATT	AATTTATGATATTCTATTTTATTGCCAATAGTAATATTCTACATCATCTGCT
Contig395	166670	166720	Contig395_-_166670_166720	-	50	10	33	TATAAA	CATCATTGGAAGTTTATTAAAAATTAAATTATTTATAAATTTCTCTTTAT
Contig616	98160	98216	Contig616_+_98160_98216	+	56	227	31	AATAAA	TTTAATCAAAAATGTCACTAAATTTATAAACAATAAAAATTTATTTCCCTTGTCAG
Contig19868	6123	6172	Contig19868_+_6123_6172	+	49	10	29	AATAAA	AGAAGGCCCAGAATTCCAAAGTAGTTCCAAATAAATGATGTCTAAATAT
Contig2486	1543	1592	Contig2486_-_1543_1592	-	49	27	28	ATTACA	TGATCATGGATTTAAAAATTTCTGTTTAATTACACTGATTTTTTAGTAT
Contig2486	1617	1667	Contig2486_-_1617_1667	-	50	57	24	TATAAA	AATTTTTATTTATTAATTGCTCTGTATAAAACTTTTGTGTTTTCTTTTAT
Contig2486	1671	1766	Contig2486_-_1671_1766	-	95	153	76	TATAAT	TTCGCGTCAGCTTTAGCAAACAATATTTGAATTAATTTATATTTATATTTTTCGAATTTCTATAGTTGTGTTAAATTATAATTTTTGTGATTTTT
Contig2486	31181	31264	Contig2486_-_31181_31264	-	83	1107	61	AATATT	TGGACATATGAACTAAATGCCTCTTATTTGAATGTAGTTTTCTTGTAGTATTTAATGTTGTAATATTTTCTCTATTTGATGAC
Contig5776	26450	26500	Contig5776_-_26450_26500	-	50	58	29	AATAAA	TCAATTTGACAGCTTAGTGTTCGTTTTGTAATAAATTATTTTGCTATTAT
Contig30068	209	260	Contig30068_+_209_260	+	51	33	31	AGTACA	TTTTATTATTTTGTGTGTGTGTGTGTGTGTCAGTACATTCTAGATATCGAC
Contig40774	264	316	Contig40774_+_264_316	+	52	16	42	AATTAG	GTGTTTTTGTAATATTTATTTTTATGCATAATATTGCATTTGAATTAGGGTT
Contig40774	325	381	Contig40774_+_325_381	+	56	83	24	GATAAA	TTCGCTCATTGGAATTCGTTTGTTGATAAATTTAATTGAAATCTTCGTATTATCAT
Contig40774	485	540	Contig40774_+_485_540	+	55	76	33	AATAAC	TAAAAATTTGCATTTCCGATGTCATCAAGTATAAATAACGTGATTTATTTATTAT
Contig258	19197	19243	Contig258_+_19197_19243	+	46	54	24	AATATA	TTAAAGATCACCCTGGTATTAGTAAATATATATTTTATTGTTTTAC
Contig258	44508	44556	Contig258_+_44508_44556	+	48	29	23	AATAAA	GATTTATCGATTCCTGAATTGAAAATAAAAGTAATATTTATACGCTAT
Contig258	85774	85832	Contig258_+_85774_85832	+	58	196	24	AATAAA	CAATTGTGTATGTTCAGCTCATTCAATAAATTGGGCTGCGACTCTGTTACCAGAAGAG
Contig258	86045	86096	Contig258_+_86045_86096	+	51	21	32	TATGAA	AACTTCGTTTTTATAATGTAATTTATTAATATTATGAAGCTGTTATTTTAT
Contig258	97688	97739	Contig258_+_97688_97739	+	51	8	27	AATAAA	AAAAATATAAATAACTCTTAAATTTTTAATAAATATATTCATACATTTTTC
Contig258	99997	100041	Contig258_+_99997_100041	+	44	99	15	TATAAA	TGATCTAATTTTTCATATAAATCACAGTGATTGAATTCTCTGAT
Contig258	161470	161530	Contig258_+_161470_161530	+	60	84	32	AATAAA	ATTTGTACACTTCGATTCACAGAGGGAAAAATAATAAAATGAATATTTCATTCTTGTGTT
Contig12485	455	515	Contig12485_-_455_515	-	60	332	34	AATGAA	AACTCTTGAACCCTGTTATGTGGATTAACTGAAAAATGAATTTTTATTTATTTTTGCGAT
Contig12485	1842	1888	Contig12485_-_1842_1888	-	46	12	25	AATAAA	TATACTTGTTTCAAAAATGTTTTAAAATAAATATTTTTAATAACAC
Contig3568	37829	37913	Contig3568_+_37829_37913	+	84	1376	61	AATATA	ATCTTGGAAATATTGTTAAAAAGTCGTAATATATTGAATTTGTTTATATTATTGTTTGATGAATATAATGAGCTTTTAATTTAC
Contig22501	11244	11291	Contig22501_+_11244_11291	+	47	22	37	CATAAA	TCATGAAAGTGTAATTTAAATATTAATTAACTAAGTTCATAAACGGT
Contig1854	1332	1381	Contig1854_-_1332_1381	-	49	20	37	ATTAAA	ATCTTTCAGACATTGTGATATCAATAATGAAATTAAAATTAAAATTCAT
Contig1854	1408	1471	Contig1854_-_1408_1471	-	63	217	40	AATAAA	AATTATAAAATCTTATTAATTATTTTTATAAAGTTAAATTAATAAAGGTGTTCTTATATTTAT
Contig1854	25185	25225	Contig1854_-_25185_25225	-	40	17	22	AATAAA	AATTAAATGTAGCTTAATGTATAATAAATGTAAGTGATAT
Contig3327	27948	27994	Contig3327_+_27948_27994	+	46	4	23	AATAAA	AGTGATCGTTTTATTTATGGTCAAATAAATTGTTTGTGATCTTGAT
Contig7594	38915	38957	Contig7594_-_38915_38957	-	42	91	23	AGTAGA	GGTGTAGGACTGTTATCATTGTAAGTAGAGTTATGTTTTGAT
Contig4954	33932	33978	Contig4954_-_33932_33978	-	46	11	34	AATAAC	TATTTTGTTGAGTCATTTTTTGAAAATATTATTTAATAACTTTTAG
Contig42469	1694	1744	Contig42469_-_1694_1744	-	50	30	22	AATAAA	GACGTCTGGAATTAATAATTTAAATAAATGATTGTATAAATCTTCAATAT
Contig2665	31312	31359	Contig2665_-_31312_31359	-	47	285	26	AATAAA	ATATATGTTTTTATGTTTTTCATTTTAATAAAATAGTTAAATTCTAT
Contig9559	17679	17730	Contig9559_+_17679_17730	+	51	792	30	AATAAA	GTAAGTCGTAACTCTGTTTGGATTTTTTTAAATAAAAATTATAGATAAGAC
Contig260	60501	60552	Contig260_+_60501_60552	+	51	312	30	AATAAA	TTTAGTTTTGATGGTAATTTTTTTAATAGAAATAAATGTACTGGATTTTAC
Contig260	60767	60820	Contig260_+_60767_60820	+	53	2694	25	AATACA	GTTTTATTTATTGTTGGGTTTATATAATACAAGTTGATTTGTTTCTCTGACTC
Contig260	147356	147407	Contig260_+_147356_147407	+	51	21	29	AATAAA	TGTAATGAAATGTTATTTGTTTTTAAATGAATAAATTATTACACTATCCTT
Contig3071	16141	16191	Contig3071_+_16141_16191	+	50	68	23	AATAAA	AAAACACTTTGAATTTTATTTTCAATAAATATAAATTAATTTTAATGTAC
Contig2644	107829	107881	Contig2644_+_107829_107881	+	52	224	17	AATAAA	GAACGCTGTACTACTGAAATAAATTGCAAAATTATATTTTTAAAAAATGGTG
Contig1901	28553	28603	Contig1901_+_28553_28603	+	50	129	29	AATAAA	TAGAATCAATTCTGTGATAAAATTCTAAAAATAAATTGTGATTCTCGGTC
Contig3588	230	278	Contig3588_-_230_278	-	48	25	40	AATATT	GTCAGTCTGAAATGAGACTGTGAAATAGCTTATATGTTTTAATATTAC
Contig3588	11567	11615	Contig3588_-_11567_11615	-	48	22	40	AATATT	GTCAGTCTGAAATGAGACTGTGAAATAGCTTATATGTTTTAATATTAC
Contig39627	1352	1390	Contig39627_-_1352_1390	-	38	12	20	AAAAAA	TTTTTTTTTTTTTTTTTAAAAAAAAATTTTTTTTTAAT
Contig3767	8248	8294	Contig3767_-_8248_8294	-	46	57	6	AATAAA	ATTTTTAATAAAAATATACAAGCAAATATAATTTTATATTTATTAC
Contig4251	12678	12726	Contig4251_+_12678_12726	+	48	113	28	AATAAA	TCAAATAGACGGTATCATTAGTTAATGTAATAAACTTTTCGGATTTAT
Contig4251	13048	13098	Contig4251_+_13048_13098	+	50	306	28	AATAAA	CTATTGATGTTTCAGAATTTTAAATGTTAATAAAGTGTTCTAAATTTCTT
Contig4251	15558	15606	Contig4251_+_15558_15606	+	48	111	28	AATAAA	TCAAATAGACGGTATCATTAGTTAATGTAATAAACTTTTCGGATTTAT
Contig4251	15928	15978	Contig4251_+_15928_15978	+	50	323	28	AATAAA	CTATTGATGTTTCAGAATTTTAAATGTTAATAAAGTGTTCTAAATTTCTT
Contig4251	16144	16191	Contig4251_+_16144_16191	+	47	5	32	AATCTA	TCATTTTATTTGTATTTTCCCAATGTAATTATAATCTATGTTCTTAT
Contig4251	39750	39802	Contig4251_+_39750_39802	+	52	128	29	AATAAA	ATTATAAAATTAAGAAGCTGTTGTCATAAAATAAAAATTTGATTTTTTAGAT
Contig4251	40714	40774	Contig4251_+_40714_40774	+	60	11910	30	AATAAA	AATTCCCAGAATGGAACTTGTAATTTGGTGAATAAAAAATTGGATATTTACTTTTAATAT
Contig4251	40948	41008	Contig4251_+_40948_41008	+	60	12042	30	AATAAA	AATTCCCAGAATGGAACTTGTAATTTGGTGAATAAAAAATTGGATATTTACTTTTAATAT
Contig33586	2511	2559	Contig33586_-_2511_2559	-	48	30	27	AATATA	GTAAGCCTTTTCTGTGTTTTTATCATTAATATAATTTTGTAATTGGAC
Contig14911	903	948	Contig14911_-_903_948	-	45	25	17	AATAAA	AAATTCAGCAATAATGAAATAAATTTAACTAATATATATATTTAT
Contig26788	1608	1664	Contig26788_-_1608_1664	-	56	20	37	AATATA	AAATTTTGTGCATTTTTATTTTGTGTAGTAAATACTCAATATACTTTTTTCAGTAC
Contig23063	78	128	Contig23063_+_78_128	+	50	10	27	AATAAA	ATAAATCTGATTTGTTTTTATTATTTGAATAAATTTTCTGTTTCTTTGAC
Contig3268	10134	10185	Contig3268_-_10134_10185	-	51	7	40	AATCAA	AACAAGAACCTAAATTGTGATTCTACGGTTAATATAATTCAATCAAATTAC
Contig3268	10202	10287	Contig3268_-_10202_10287	-	85	10461	67	AATTAA	TGTTGATGATTAAAATAACTGTACTGTTGAATAAAAAGAAACTTGATTGTTTTCACTATATTAAATGAATTAATTATTAGGTTGT
Contig3268	10505	10555	Contig3268_-_10505_10555	-	50	303	29	AAGAAA	CAAGATTCGTTTAAATTTAATATTTTTCTAAGAAAATTTTGAGTTTTGAT
Contig16455	4426	4511	Contig16455_+_4426_4511	+	85	1606	63	AATAGA	ATGAGTACTGAAGAGTTAAATGAAATAATGCATGTTTTAGTAATTTCGACATGTAATTCAAAAAATAGACTTTGTTTTGTTTTAT
Contig9453	23810	23859	Contig9453_+_23810_23859	+	49	27	29	ATTAAA	TTTTCATACATTCATAACAAAGTTTATTTATTAAAATGTTTGGTTTTAT
Contig3642	15509	15557	Contig3642_+_15509_15557	+	48	3	26	TATAAA	GAATGTTGTAATTAACTTTTGTAATGTATAAAGTTTTGATTTGTTCAT
Contig3642	29334	29384	Contig3642_+_29334_29384	+	50	3	28	AATAAA	CATCCACAATGTAGTTAGAATTTTGATTAATAAATAGTTTGTTCCCTTAT
Contig3642	49776	49863	Contig3642_+_49776_49863	+	87	4673	64	AATAAA	GGAACTATTTGAAATATGTTAATTGTTTTTTAAATTTATAAATCTGAACATTTTCGATTTTTATAATAAATTTGACATTTATTCGAT
Contig3642	50217	50265	Contig3642_+_50217_50265	+	48	6	25	AATAAA	TAATTATAAATGTAATGATAATTATAATAAAAAGAAGCGTTTTTTGAG
Contig9122	1281	1335	Contig9122_+_1281_1335	+	54	60	29	AATAAA	ATGGAAGATGAATAAGACAATTTCATATAAATAAATTTTTTTATTTATTTTCAT
Contig21510	11109	11158	Contig21510_-_11109_11158	-	49	43	26	AATAAA	AACACTTAAAATTTTAATATTGTTTAAATAAAAATTTTAATTCCTACCT
Contig12416	8052	8103	Contig12416_+_8052_8103	+	51	594	32	AATAAA	ATGTGGTAATTATTTTTACCGTTTCGTTTAGAAATAAAACTCGAAAATTAT
Contig7777	36739	36788	Contig7777_+_36739_36788	+	49	36	40	AATAAA	TTTGAATACGTTTTCTGCTTTTGACAGTAAAATATATTAAAATAAATAT
Contig24489	4115	4249	Contig24489_+_4115_4249	+	134	54	114	AATAAT	AAACGATTCTTTGTATATTAAAATGAAAATTCATTACTTTTAATTGTTGAAGTTTATTATTATTATTATTTTATTATTATATAATATTATTTATTATTATTGTTTCGTCCAAATAATAATGCTCGTCTCGTCTG
Contig24489	4713	4759	Contig24489_+_4713_4759	+	46	15	23	ATTAAA	TGACAATGTTCACTTTAATTTGAATTAAATCTGGAATAGTCGGTAT
Contig8961	21518	21570	Contig8961_+_21518_21570	+	52	503	27	AATAAA	TAATTTGACATTTTCTGTTACCTTGTTAATAAATTTCTGTTAGAATGATTAC
Contig6053	8915	8961	Contig6053_-_8915_8961	-	46	4	26	AATAAA	GGATTATCCAATCAAGTATATAAATAAATAAATATATATTTGGCAT
Contig6053	18104	18153	Contig6053_-_18104_18153	-	49	10	27	AATTAA	AATTGGAAAATTGTAAAAAATTATTAAAATTAATATCAATGGTATTGAT
Contig6053	38079	38142	Contig6053_-_38079_38142	-	63	190	38	AATATC	GAGAAATAGAGAATATCTGTCGATATTTTGGATTTGGAAATATCGATTTTTGGTTGTTTTTAT
Contig6053	38253	38304	Contig6053_-_38253_38304	-	51	48	28	AATAAA	GATTTGTTATTGAAACTGTTGCAGATTTAATAAATATTTTTTAGGAAGCCG
Contig3786	15647	15716	Contig3786_+_15647_15716	+	69	22	44	AATATA	TAATAAAAGCTGTGTCTTAAAGTAGTTTGGAATTAGACATTTTAAATATATGTATATTTCCTCAATTAT
Contig3987	37439	37486	Contig3987_-_37439_37486	-	47	307	24	TATAAA	TTTCTTTTTAATTTGTCAGGCTAATATAAATGGTTCCTCGGTCTTAC
Contig5978	16668	16714	Contig5978_+_16668_16714	+	46	3	31	ATTTAA	TTAGAATTATTTTCTATTAGTATTTTCGTTAATTTAAGATTTCTAT
Contig11074	1667	1732	Contig11074_+_1667_1732	+	65	26	56	ATTCAA	TCTTTTTTGAAACTTTGGATTTTTAATATTGAATTTTATAATTTATATATTTTTGCATTCAATAT
Contig36811	1548	1593	Contig36811_-_1548_1593	-	45	29	24	ATTAAA	TGTTATGTTGTAAATGATTTCGAAATTAAATGTCGTTCGTGTTAT
Contig7338	23770	23826	Contig7338_+_23770_23826	+	56	3297	34	TATAAA	CGTTGAAATAATTGAAAATGTTGTAAAATATAAATATAAATTTCTGAATATTTTAT
Contig11421	14506	14608	Contig11421_-_14506_14608	-	102	3467	79	CATAAA	AATTATAATTTTTGAAAAAGATTATATCTGAAATATACATTTGAATGTTATACTGTTATTTGTTATTATTATTATTTAACATAAACATAATCACGCACTGAT
Contig11357	1300	1350	Contig11357_-_1300_1350	-	50	99	31	AATATA	AAATAACAGTTTTCTAATAATGAATTTCTTGAATATATTTCTACTTTCAT
Contig11357	1457	1505	Contig11357_-_1457_1505	-	48	20	16	AATAAT	CTGTGATGTAATTTTAAATAATGTTAATTCAATTTATATTTCCGTGAC
Contig2209	42866	42917	Contig2209_-_42866_42917	-	51	221	27	AATAAA	TATTGGCTGCACAATAAAATTTCGTTCAATAAATTTGTTTAATTTGGACAT
Contig4566	740	790	Contig4566_-_740_790	-	50	135	29	AATAAA	TATCGCTATGGAATATTTTAATTTTTATGAATAAATTTTATAATGGGTAT
Contig11282	6605	6661	Contig11282_-_6605_6661	-	56	5830	30	AATAAA	CGTGTTAACGAAGGCCGTTAATTTTTAAATAATAAATTTTGGAGTAATGTTTTGTG
Contig7896	6935	6983	Contig7896_+_6935_6983	+	48	22	26	TATAGA	CATGATTTATATCCTGTGTTGGTTTGTATAGAATGTTTCCGGTATTAT
Contig973	7712	7771	Contig973_+_7712_7771	+	59	47	28	AGTAAA	TTTTGCAAAACTGATTGTAATTATTCTCAGTAAAATCTAAACCAATGGCAATTGTTTAT
Contig973	19095	19236	Contig973_+_19095_19236	+	141	603	122	AATATA	TACAAAGAAATTGTTTGTAAAATTTAATATTTATATATTATTTGTCATTATTTTTATACATTGATAATAAAATCTAACTAATGTCTCTTCATAAATATTACAAATCATATATTTGATTCTTAAATATACTTGCGTAAAAAG
Contig973	60387	60437	Contig973_+_60387_60437	+	50	132	29	AATAAA	AAGATGAAATATACGAGCAATGTTCCTTTAATAAACATATTAACGTTTAT
Contig973	66773	66824	Contig973_+_66773_66824	+	51	267	26	AATAAA	TTTTAAGGGTGCCAATTAAAAATTGAAATAAAATTTTGTTTGTTGTCTGCT
Contig14807	7505	7605	Contig14807_-_7505_7605	-	100	107	78	AATAAA	CCTATATAAAATGTATTTCAATTTAATATAGGAATTTGTAAATTTGTTTAAATATTCTTTCTAAAGTTGTTGTTTTTGAATAAATTCTTGTTATTATTAT
Contig3450	5429	5480	Contig3450_+_5429_5480	+	51	77	28	AATATA	TTTCAAAAGATTTTCAATGACTTATTAAAATATATGTTATATTGATTTTAT
Contig3450	58159	58211	Contig3450_+_58159_58211	+	52	130	30	AATATA	TATGAGAGATTATGTTTGGGTGATTATATGAATATATTTTTTGTTAGTTTAT
Contig4356	36657	36707	Contig4356_-_36657_36707	-	50	289	27	AATATG	CAAATTAATTTTAATTTAATATCTTTTAATATGATATTTCTTTGCGTTAT
Contig4356	36727	36781	Contig4356_-_36727_36781	-	54	1764	31	AATATA	TGATTAAAAGAACTTTTTATTGTGTTGTGTAAATATAATTTTTTATAGGATTAT
Contig21122	2853	2899	Contig21122_-_2853_2899	-	46	24	26	AATAAA	ACTGATGGACTTCTTTAATTTGATTTAATAAAATTGTTGTTGTTGT
Contig4294	13159	13199	Contig4294_-_13159_13199	-	40	15	19	AATCAA	TTATATTATATTTTTTTTAAATCAAATTTTATTGATTTAT
Contig4294	30238	30286	Contig4294_-_30238_30286	-	48	160	24	AATATA	CTAAAATTGAAATTTTTTTCATTTAATATATACTTTGCAACAAGGGCT
Contig4512	42412	42505	Contig4512_+_42412_42505	+	93	34	74	AATAAA	CCAATAATTGTAATTGTATAGAATTTCTAAATTATAATTTGTTATTTCACTCTAATGTAGATTATTTCAATTATAATAAATTTACTAGATCTT
Contig4512	43394	43443	Contig4512_+_43394_43443	+	49	44	21	AATTAA	ACTGCTAATTTTATTTTGTTAAATTAATATTAGTTAAATTTAAAATGAG
Contig3927	9425	9523	Contig3927_+_9425_9523	+	98	9	74	AATATA	TGTGGACAGTGATTCAGAATCTGAATGAAAATATTAGCATAAATTGTCAGTTGTTGCATTTATTTGATTTAGTAAATATATGTTTTTATTGCTCTTAT
Contig31035	135	184	Contig31035_+_135_184	+	49	19	30	AATAAA	TTCAATACAGGCACTGTGTATTTTAGAAAAAATAAATTATTTTTTTTAT
Contig14395	8418	8465	Contig14395_-_8418_8465	-	47	13	25	AATAAA	ATGTGTTATAATTATTTTTATTAAAAATAAAATAATTTATATACTAG
Contig1032	71774	71832	Contig1032_-_71774_71832	-	58	60	19	AATAAA	AATGAAAATAATTGTATTTAATAAATTAGCTCATTTTTAAATGTATTGTATTTTTCAC
Contig1791	42142	42192	Contig1791_-_42142_42192	-	50	35	30	AATAAA	AGAATCTCATTTTTATGCAATTGTGTTTTAAATAAAATTTCAATTTTGTT
Contig1791	49073	49123	Contig1791_-_49073_49123	-	50	110	27	AATAAA	AAATAATTTAGAACTCAATTTTTCTTCAATAAAAAATAATTTTTGAATAT
Contig1791	59477	59532	Contig1791_-_59477_59532	-	55	819	29	AATAAA	TGAAATAATTTAGAACTCAATTTTTCTTCAATAAAAATAATTTTTGAATATTTTT
Contig338	51395	51443	Contig338_+_51395_51443	+	48	13	25	TACAAA	ACAAAGTCTTAAAATGTTCTATTATTACAAATCCTTCGAAAGGCACAT
Contig338	51596	51647	Contig338_+_51596_51647	+	51	3775	31	AATAAA	AAGGATTTGATTTCAAGTCTAGTTTGTAATAAATAAATGTTTCAATAGTAT
Contig338	51648	51702	Contig338_+_51648_51702	+	54	296	32	AATATA	TTAATTTTTATGTTTCAATTATATTTTCAACAAATATATTTGCTGGTTGATTTT
Contig338	88563	88654	Contig338_+_88563_88654	+	91	85	68	ATTAAA	ATAATTTTATTCTTAATTTTTTTTTTAATAAACAGAATCTTATTATTTTTTTGAGTATTTTTATTTTTATTAAAACATTAGTAGAATTTAT
Contig338	97101	97147	Contig338_+_97101_97147	+	46	6	24	AATAAA	TTGTAGAATATGAAATTGTCATGAAATAAATGTTTCTTCGATTCAG
Contig32842	2217	2267	Contig32842_-_2217_2267	-	50	9	29	ATTAAA	TTCATCAAACGCGTGTTTTGACTCAAGAAATTAAATTTTATCGCTGTCGT
Contig7977	14333	14384	Contig7977_+_14333_14384	+	51	331	30	AATAAA	AGTAAAAACACTCTGATCAAAAATGTAATAAATAAATGTTAGTCTTATTAT
Contig7977	19838	19884	Contig7977_+_19838_19884	+	46	3	24	AATAAT	ACATGACAGTTTCTGTAATAATATAATAATACGATTAATTGATGAC
Contig1114	74954	75002	Contig1114_-_74954_75002	-	48	30	31	AAAAAT	GTTGATCATTTGATATTTCAAGAAGAGATTCAAAAATTTGTTCAGTAT
Contig4806	51371	51421	Contig4806_+_51371_51421	+	50	15	33	AATTAA	TTATCATTGTTTGATTGTATTTACACTAATATAAATTAACTTTTTATCAT
Contig9985	18712	18759	Contig9985_-_18712_18759	-	47	4	25	AATATA	TGTGAATATCAAACAATTTAATTTGAATATATTTTAATTTTTAATAT
Contig34612	3183	3235	Contig34612_-_3183_3235	-	52	362	24	AATAAA	CTATTGGTGTTGTGCGCTATTGCAAATAAATCATTTATATTGTTGGGGTTAT
Contig17518	2699	2763	Contig17518_+_2699_2763	+	64	151	31	CATAAT	AACGAACAAAACATGTTATTGTTTTAATTTTCATAATTTGTTTTATTTTATCTTTACCTCAGAT
Contig1900	34277	34326	Contig1900_+_34277_34326	+	49	34	27	AATAAA	TCTGAAACTCTCCAATGGACTGAATTAAATAAACATTTATATGTTTTAC
Contig714	21528	21577	Contig714_-_21528_21577	-	49	44	37	AATATT	ACAATCATAATTTGTTTTTCCTTGATGTTTTAATGATAATATTTTTGAG
Contig714	91082	91135	Contig714_-_91082_91135	-	53	50	30	AATATA	ATCTGGTGAGAGTGTTTGAATATATATATAAATATATTTTTGTATGATTTTAT
Contig3256	15947	15996	Contig3256_-_15947_15996	-	49	45	25	AATAAA	AATGAAAAACTTTTAATTAATTCAAAATAAATTAATTTGTTTTTTTGAC
Contig2522	77701	77747	Contig2522_+_77701_77747	+	46	35	29	AATAAT	GTTTTAATTTATTTTTTTTATTTCGAAGAAATAATGTTGTAGTTTG
Contig2522	100365	100412	Contig2522_+_100365_100412	+	47	7	10	ACTAAA	GTGACATGTTACTAAAAATTTTTTTATTTTATGGTGAATGCTGTGTC
Contig8949	3016	3072	Contig8949_-_3016_3072	-	56	410	31	AATAAA	TTCAATTGTAATTGTAATATCTTCAATAATTAATAAAATTGTATATTTGTGATGTT
Contig8949	22896	22946	Contig8949_-_22896_22946	-	50	313	28	AATATA	ATTAAATGATTGAAAAATAGATTCATGAAATATAATCTTTATAATTTCTT
Contig3207	9158	9205	Contig3207_+_9158_9205	+	47	409	25	TATAAA	TGATATGTCGTCGTTATAAGAGAAATATAAATTATGTCTTTTCTCTT
Contig3207	9342	9389	Contig3207_+_9342_9389	+	47	16	28	ATTAAC	AAGCCCTCATTTTCTCTGGTTTTATCTTATTAACTTGACTGTTTTAT
Contig25991	4560	4609	Contig25991_-_4560_4609	-	49	41	32	AATATA	CATTTGTATTAAAATAGAATTTTAAAGATTAAAATATATTTTAATTCAT
Contig15056	11463	11512	Contig15056_+_11463_11512	+	49	124	27	AATATA	TTAGCAATTGCAATTATTTTTATATGAAATATATATTATCATGTGGCTT
Contig6641	10453	10502	Contig6641_+_10453_10502	+	49	14	29	AATAAA	ATGTGTAACAAAATTGATGGACTCGTATTAATAAAAATATAGTCAAGAT
Contig1013	15717	15766	Contig1013_-_15717_15766	-	49	28	26	AATATA	AAATGTGATAATTTTAAATTCGCGACAATATATTCTGCAAAGAATTCGT
Contig1013	15879	15930	Contig1013_-_15879_15930	-	51	1115	30	ATTAAA	GAACCGAATGAAAGGATTAGTTTTGATAACATTAAACAGCTACTACCATAC
Contig1013	71954	71998	Contig1013_-_71954_71998	-	44	15	25	ATTAAA	GATTTCTAGAATGATTTATTTACAGATTAAAATTATAACGACAC
Contig1013	72147	72198	Contig1013_-_72147_72198	-	51	2732	29	AATAAA	TGTCTGTTGTAATTATTTATTTTCGGGAAAATAAATCAGATTGATTTGGAT
Contig1013	72286	72363	Contig1013_-_72286_72363	-	77	108	56	TATACA	ATTATTATGTGTGATATTTGGTCATAATATTATTCTGTAGAATTTCTCGCTACCCCTATACATATTTACTGATTTAG
Contig5876	24488	24537	Contig5876_-_24488_24537	-	49	66	29	AATAAA	TATAATAATTTATAGGGTGAGTTTATATTAATAAATTTATTCTTTGGAC
Contig2012	22326	22375	Contig2012_-_22326_22375	-	49	63	27	ATTAAA	GAAACTGTAAAATTGCAAATTCAAGATATTAAAAAGATTTTAAGCTGAT
Contig2012	50789	50835	Contig2012_-_50789_50835	-	46	24	22	AATATA	CAAAACTATATTACATGATATAAATATATCCATTTAGCCGATTTAT
Contig2012	54061	54113	Contig2012_-_54061_54113	-	52	604	31	TATAAA	TGTAACTGTTCAAAAAAATTGTTTTTGCTAATATAAAATTATAGACTTTTTT
Contig11798	7778	7824	Contig11798_-_7778_7824	-	46	5	21	AATAAA	AGGATTTTAGATGTTTTATTTAATAAATTTTTGTATAAACATAGTT
Contig23652	6559	6608	Contig23652_+_6559_6608	+	49	3	23	AATAAA	TTGTGTGTTATTAGTTTTTGTTAAATAAATATATAATTTGAGAAATTAT
Contig2096	2890	2938	Contig2096_+_2890_2938	+	48	8	25	AATAAA	ATTATTATTATAAAGTTTGTTATTTAATAAAACTGTTTCTATCTCGTT
Contig2096	24765	24813	Contig2096_+_24765_24813	+	48	67	27	TATAAT	CTTGATTATATCTTTGTTCATTTCAATTATAATTTTGTTTGACTTCAT
Contig11065	4432	4483	Contig11065_-_4432_4483	-	51	18727	29	AATAAA	TGAACGTTTTGTAGTTCTATTTTATTTGAAATAAAAACTTTTGTTTTTTAT
Contig19099	13607	13657	Contig19099_+_13607_13657	+	50	49	34	GATAAA	GAATCAGTTCAGTTAAAGGATACAAAAATATAATGATAAAATATTTATAT
Contig19099	13664	13710	Contig19099_+_13664_13710	+	46	5	34	AATAAA	AGTTCTTCAAAAAGATATTTAAAATCAATATTTTAATAAATCACAC
Contig12769	5416	5460	Contig12769_-_5416_5460	-	44	18	25	AATCAC	ATCTCGGAATTTAATATGTCAATTTAATCACTTGTCGCTGTTTG
Contig8960	20436	20493	Contig8960_+_20436_20493	+	57	33	30	AATAAA	TGTCCTGTGATGGAAGGAATACAAGGAGCAAATAAATATACCTTATTATTTATGTAT
Contig15235	8881	8925	Contig15235_+_8881_8925	+	44	37	21	AATAAA	TGCATCCTCGTGGGCCTTGTTAATAAAAGGATGATGGAATTCAC
Contig5411	31273	31404	Contig5411_-_31273_31404	-	131	531	109	AATCAA	TCTGGTATGTCTGACACTAGGACAATTGATCCTTGAATATTCAATATTATTATGTCTTATTTTTTGATTTAAATGAATCTTGTCGTCTGACTTTTACGGTGTAATTCATAATCAAATTTCATTTCAGTGAC
Contig23553	11552	11600	Contig23553_+_11552_11600	+	48	20	25	AATAAA	GTAAAAATGGTCAGCTTTAGATTGAAATAAAGTTTATTGTTTTTTTTT
Contig23553	11655	11704	Contig23553_+_11655_11704	+	49	51	30	AATATA	TTAATTGTAAGTAGCTTTGTATTGTTTTACAATATAATTTTGTGACTAT
Contig5181	17048	17093	Contig5181_+_17048_17093	+	45	10	23	AATAAA	TGGAACCGGGCTTGTTTTCCGTGAATAAATGACTTTGGTTTCCAG
Contig5181	36022	36071	Contig5181_+_36022_36071	+	49	48	26	TATAGA	GTTAAACAAGGTTTTGTATTATTTCCTATAGATGTTATCCACGTTTCAG
Contig5181	36101	36155	Contig5181_+_36101_36155	+	54	69	44	TATAAA	TTTCCAATTTCATTTAAAACAAAATGAATTATAATTAATTTGTTTATAAATTAT
Contig22614	5348	5397	Contig22614_+_5348_5397	+	49	10	30	AATGAA	CAATTTGTAATTGTGTTGTCAGTAAATTTTAATGAATTGTTTTTATGAC
Contig81	86873	86922	Contig81_+_86873_86922	+	49	32	25	AATAAA	GATGGTTTAAAGGAGGGGATTATCTAATAAATCGATAATTGTTTGTGTC
Contig81	87320	87367	Contig81_+_87320_87367	+	47	12	34	AATAAT	AAAAAATTGTCCAATAGCAATACAATATTAAATTAATAATATCTTAT
Contig81	126952	127002	Contig81_+_126952_127002	+	50	46	40	ATTAAA	TTCTCGATTATTTGTTAATTATTTGTTTCTTGAATTAGTAATTAAATCAT
Contig81	127016	127067	Contig81_+_127016_127067	+	51	1475	27	AATAGA	TAGTTGAATTTTATTTTATTTTTTCTAAATAGATGTCGTTACAAATTCTTT
Contig81	146037	146084	Contig81_+_146037_146084	+	47	267	23	AATAAA	AAGTCGATGAGATTTTAAATGAAAATAAATAAGTTTTTACCTTTTAT
Contig81	146274	146322	Contig81_+_146274_146322	+	48	218	21	AATAAA	TACAAATTGGATTGGAATTTGAATAAATCTCTTAATTTTATTAGATAT
Contig81	211225	211271	Contig81_+_211225_211271	+	46	21	26	ATTAAA	AATTATTATTAATTCAATTCGTAATAATTAAAGTTAAAACTTTGTT
Contig81	229191	229238	Contig81_+_229191_229238	+	47	19	23	AATAAA	GGAGTATTTATTGTTTCTATTGGAATAAATTGAGTTGTGCTTATTAT
Contig81	246771	246820	Contig81_+_246771_246820	+	49	241	26	AATATA	TTTAATAATGTTGATAATTTCACTCTAATATACTGAAAGTGTTTTGGTG
Contig10902	7487	7541	Contig10902_-_7487_7541	-	54	18	28	TATAAA	TATTATCAATACTGTGAATGTTTTGGATTATAAAATATTTTGTACTATTAGCCC
Contig10902	7550	7624	Contig10902_-_7550_7624	-	74	296	52	CATATA	AATCGCTTTTCAATTAAAGAACAAAGAAATATAATAAATATTTAATTTTATACATATATTTTACGCTTATGTAG
Contig4841	497	545	Contig4841_+_497_545	+	48	17	25	AATAAA	GTAAAAATGGTCAGCTTTAGATTGAAATAAAGTTTATTGTTTTTTTTT
Contig4841	600	649	Contig4841_+_600_649	+	49	47	30	AATATA	TTAATTGTAAGTAGCTTTGTATTGTTTTACAATATAATTTTGTGACTAT
Contig13669	5462	5630	Contig13669_+_5462_5630	+	168	65590	156	ATTGAA	GAATGTGATAGATACTAGTTGTGATTGTAGCAAATAAACATGTTGGTCGTCCATTAGTTCTGTTATTGGGAAATTGAACTATAAAATAGTTTATGTTGACTTTATTTTACTTCAAATTAAATATATATATATATATATATATATATATATATATACATTGAACATGCT
Contig5512	20912	20965	Contig5512_+_20912_20965	+	53	203	29	AATAAA	TTATTTTGTGAATTTTATTACTTTAGACAAATAAATTTATTGATTTTATGCAT
Contig5512	23183	23234	Contig5512_+_23183_23234	+	51	28	31	AATATA	ATTACATATTTATATTTACATAGAAATTTTAAATATATTGTTTAAAACGAT
Contig5512	27634	27684	Contig5512_+_27634_27684	+	50	136	31	AATAAA	TGCGTAACAAATCAGAGTGATGTCATACTCGAATAAATCTAAAATTTCAT
Contig13652	7910	7952	Contig13652_+_7910_7952	+	42	11	21	AATAAT	ATCATAAATCCAGTTTTACATAATAATTTTGATTTAATTCAC
Contig13652	7960	8006	Contig13652_+_7960_8006	+	46	85	32	AATAAA	TATTGATTCAATCGTACTATTAATTAATAATCAATAAACTTGTGAT
Contig22764	7089	7135	Contig22764_-_7089_7135	-	46	11	22	AATCAA	TTACAAACTTTATTGTGATGTAAATCAAGCCGAGATTTTCTCTCTT
Contig868	2848	2911	Contig868_+_2848_2911	+	63	239		TTTGACAGAATTTGTTATTAATTTGAGTTGGATATTTATTATTATCATTATTATTATTATTAT
Contig868	3077	3127	Contig868_+_3077_3127	+	50	32	30	AATAAA	TAAAATGCTGACTTGGAGTTTTAATCAATAAATAAAATTACAAATTTTTT
Contig868	121422	121469	Contig868_+_121422_121469	+	47	9	31	AATATA	CATCATTCGATGTAATTTAAAATTTAATATAAATATATAATTGTCTT
Contig834	84933	84983	Contig834_+_84933_84983	+	50	28	27	AATAAA	TGAGTGATCTGATCAGATTTTGATTGAAATAAAAATATATTAAAATGTAT
Contig834	103977	104026	Contig834_+_103977_104026	+	49	17	24	AATAAA	ATATTTGATTTTAACAAAATGTTGAATAAATTTTAAACATACGCATCAT
Contig834	105061	105109	Contig834_+_105061_105109	+	48	15	39	AATCAA	AATTTGTGTTTTTGTTAATAGATTTTTAATTGAAATTCGAATCAAGGC
Contig34298	406	452	Contig34298_+_406_452	+	46	12	24	AATAAA	TTAATTTAGTAAATTTTTTAATAAAATAAAAGTGCGGTAATTTCTT
Contig5773	15122	15175	Contig5773_+_15122_15175	+	53	143	29	AATAAA	TGAAACTGTGAATTCTTCGGTGTAATTATAATAAATCTTTTTTTATGTCAGAG
Contig5797	10036	10081	Contig5797_-_10036_10081	-	45	4	14	AATATA	GAGAGCTGCTTTTAAATATAACCAAGACTTATTTTTACTTTTTAG
Contig5797	10155	10203	Contig5797_-_10155_10203	-	48	536	28	TATATA	TGGTTTCAAGGATTGTTGACTTTATGAGTATATATTCCGTAGTATCAG
Contig11580	13610	13657	Contig11580_+_13610_13657	+	47	7	20	AATAAT	ATATTGTATATAATTTTGAAAATAATATGAAGACTTCAAAAATTTAT
Contig2153	48257	48312	Contig2153_-_48257_48312	-	55	785	26	AATAAA	AATGATTGCTGTAATTCTAGAATCACAATAAATATCAATCTGTAATTTATCTCAT
Contig2153	51938	51985	Contig2153_-_51938_51985	-	47	59	26	AATATA	GTATGTCGAAGTATATTGTAGTATAAAATATAAGTTGGATTGCCGCT
Contig2153	74211	74264	Contig2153_-_74211_74264	-	53	796	28	AATAAA	AGACCTTTTTTCGATTTTTGTTCTAACGAATAAATGATCTGGATTGTTGTTCG
Contig1346	17330	17381	Contig1346_-_17330_17381	-	51	100	26	AATAAA	AATGCGTCTAAAAGATGAAAATTATAAATAAATCGGTTTTTAGTTTTTCAT
Contig1346	23087	23161	Contig1346_-_23087_23161	-	74	854	47	AATATA	TCGATTTTATGGAAATTATTTTTAATAAATCTTTTGTTGTGTTTTACAATATATTTGGATTTTACTCTTTTGAT
Contig13057	2316	2367	Contig13057_+_2316_2367	+	51	826	30	AATATA	TATTAAATTCGGAATATGATTTTTCAACTTAATATACGATAGTCTCATTAT
Contig13057	7782	7829	Contig13057_+_7782_7829	+	47	21	28	AATAAA	AAAAATATTGGTTCAACAAATTCCAATTAATAAATAACCTTCGTGAG
Contig13057	8856	8907	Contig13057_+_8856_8907	+	51	10	28	AATAAA	TAATGAGATAAATTATAAGTTGATATAAAATAAAATTATTGAATTTTTGTT
Contig13057	10322	10372	Contig13057_+_10322_10372	+	50	137	25	AATAAA	CTATATGTAGCTATGTATGTACCACAATAAAATGCATATTCTCATGACTT
Contig883	90714	90763	Contig883_-_90714_90763	-	49	34	26	AATAAA	GTATTATCGTAACCAAACATTCTCTAAATAAAAATTTTTGACAATAGAT
Contig883	90884	90931	Contig883_-_90884_90931	-	47	19		GAGGCAGTTTTCGCGGGCCTCCATTTACTCATTGGTATACTCTGTAT
Contig883	112872	112922	Contig883_-_112872_112922	-	50	30	27	AATAAA	TGATAAAATTTTGTAGAATTTTTAAACAATAAATAATTGTGACAATTGAC
Contig883	113512	113561	Contig883_-_113512_113561	-	49	10	35	AAAAAT	TCGATATGTCGGAATTGGTTATGCCAAAAATATTGAAAAATTTCAACAT
Contig2371	23186	23231	Contig2371_-_23186_23231	-	45	37	5	AATCAA	CAACAAATCAATTTCAGTTTTGTGATATTATAATTGTATTTGGAC
Contig2371	23363	23420	Contig2371_-_23363_23420	-	57	80	30	AATAAA	TTATCAAGATTATGACTTTTGTATGTATTGAATAAATTTAGATTCGACTTTTTCTAT
Contig2371	28137	28193	Contig2371_-_28137_28193	-	56	722	31	AATAAA	ATATGAACTTATCTTAGATTTTTTTTTATTAAATAAATGTTTATTTATCTTTTTGT
Contig2371	62620	62667	Contig2371_-_62620_62667	-	47	217	25	AATATA	ATTCCAACGACCTTGCAAGTTGAAAAATATATGAATCATTTGCTCTT
Contig2371	64891	64942	Contig2371_-_64891_64942	-	51	72	15	AATAAT	GCTGATCAATGTAATAATAATGTAACATTAATTATAGCTAGCTATATTCGT
Contig19396	6065	6113	Contig19396_+_6065_6113	+	48	10	26	AATAAA	TATTAACGACATTATTTTTATGGTTGAATAAAGTTTTATGACTTTCCG
Contig623	25391	25482	Contig623_+_25391_25482	+	91	2434	74	AATAAT	TTGTTTTCCAATTTTCCTTGATTATCAATATCGATAGATGGACTTTGTTACTTCATTTTGTGATAAATAATTATAATAATTTCATCAGTAT
Contig623	77881	77928	Contig623_+_77881_77928	+	47	10	32	TATAAA	GTAGCTGTTTTCCAAATATCTGATTAATATAATATAAAATTGGTTCT
Contig623	93346	93395	Contig623_+_93346_93395	+	49	23	28	AATAAA	AGCCCAATCAACTTTTATATTTTCTCTGAATAAAAACTTATTGCTTTAC
Contig35	35926	35976	Contig35_+_35926_35976	+	50	32	28	AACAAA	AACTGTTCAAAATTTTGTAACATCGCTTAACAAATTTTTTCTTCTCTTAT
Contig35	36000	36054	Contig35_+_36000_36054	+	54	254	28	AATAAA	TTTGTGCAAGGTCAAAAATGAAGTTTCGAATAAATTGGGATATTATTAGTTTAT
Contig35	36728	36779	Contig35_+_36728_36779	+	51	45	30	TATAAA	CATTTTTGTTGGGTAAAGTATTAAAATAACTATAAATGGTTTCATTTGGCT
Contig35	109042	109089	Contig35_+_109042_109089	+	47	14	27	TATATA	AAGTGTCACATGTATTATATTGATTGATATATATTAGTTACATTTAT
Contig35	122364	122410	Contig35_+_122364_122410	+	46	274	27	ATTAAG	ATTGATTTCTCGCTTCTATTCCGTCGTATTAAGCATTCTTTTGTAG
Contig35	122487	122533	Contig35_+_122487_122533	+	46	24	40	AATTAT	GGGATGCCCAATTTATGCGGTTATCGTGTATGATATTATTAATTAT
Contig35	122537	122586	Contig35_+_122537_122586	+	49	76	27	AATACA	CTGTTCTCGAATTTACATGCTTTATTTAATACATTTTAAGATTATCTAT
Contig35	124027	124090	Contig35_+_124027_124090	+	63	56	37	ATTCAA	CCCTTTATTGTGTGAATTTTTTCTGCATTTATAACCAATTCAAACTTCAGCTGGCTTTTACAG
Contig35	217094	217146	Contig35_+_217094_217146	+	52	58	26	ATTAAA	AGATTAAATGTGACGTGTAGAATGATATTAAATTCAATTTCACTGAGTTCAC
Contig35	248896	248979	Contig35_+_248896_248979	+	83	7407	48	TATAAA	AGCATGAGCACATTGTTGTTTTAATATGAATACATTTGTTTTCTTTGGTATAAATATTAATTGACCGGATTGTTCGTTTGTAT
Contig35	249039	249095	Contig35_+_249039_249095	+	56	63738	32	AATACA	ATCGTTTTTGGTCGATCAAAATCTGATTAGTAAATACAGAATACTGGATTTTATTT
Contig2985	18568	18627	Contig2985_+_18568_18627	+	59	1008	30	ATTAAA	TTTATTGTTTAAATCTACTGATTTCGCAATATTAAAAATTTGACTTTTGTTTTTATTAT
Contig5317	9266	9333	Contig5317_+_9266_9333	+	67	11149	29	AATAAA	TGAGAACCTTTTTAGAATGCTGTTTTAGTAATAAAGTCATCAGAATTTGATCGTTTAAATTTTTCAT
Contig10149	4686	4736	Contig10149_-_4686_4736	-	50	11	30	AATAAA	GAAGATAATGAACAAAAATGAGGAGAAATAAATAAATAATTAAACTTTAC
Contig10149	4802	4872	Contig10149_-_4802_4872	-	70	75	52	AATAAA	TTGAATATTTGTTTCAATAAAATTTGGTTTTTCTAAAGGAAATATATATGGAAATAAATTGAATTATTAC
Contig10149	4908	4958	Contig10149_-_4908_4958	-	50	96	28	AATATA	TATGCCATAGATTATGTACAGATTTTATAATATAATTTATTATGGGGGGT
Contig26144	4628	4687	Contig26144_-_4628_4687	-	59	243	32	AATATT	TTTGTGATTTTTGCTTATGGACTTTGTCTCCGAATATTATTATTACTATTTTGTGTTAT
Contig28530	246	294	Contig28530_+_246_294	+	48	119	28	AATATT	GTCGTTGTGGTGGAGTGTTTTGTGTTTAAATATTGTTTATTGGTTTAG
Contig1270	26027	26076	Contig1270_-_26027_26076	-	49	150	33	AATTAT	GTTTAATATTTTTTTAGAATGCGGTTAAATAGCAATTATTGATTTTTAT
Contig1270	26078	26124	Contig1270_-_26078_26124	-	46	28	22	AATCAA	TATTTTCGTGTGAAACTGAGTAAATCAATTTTCTGAGCTTTGGCAG
Contig1270	26144	26195	Contig1270_-_26144_26195	-	51	656	29	TATATA	ATGTCTTATGATTTTTTGTAGAATTTTCTTATATACTTATCGATGTTTTTG
Contig1764	8748	8798	Contig1764_+_8748_8798	+	50	4	35	GATAAA	TTATAATTGTAAATTTTGACAATTATAAAATATATGATAAAACGATTGAT
Contig1605	11854	11903	Contig1605_+_11854_11903	+	49	23	25	AATAAA	TTGAACTTCACTCATTTAAGATTATAATAAAGTTTATAGGACTTTCGAT
Contig1605	44070	44121	Contig1605_+_44070_44121	+	51	43	39	TATCAA	ATTATTAATATATATTTGTTATCAATATTATACATTTGTTATCAATGTTAT
Contig12393	9225	9288	Contig12393_-_9225_9288	-	63	494	41	ATTAAA	TTTCGTCACTTATTTAATTATAATATTTTATATAAAAATGTATTAAATCTTTCTTGTTGTTAT
Contig3896	13432	13479	Contig3896_+_13432_13479	+	47	18	24	AATAAA	TTAAATGAACTTTAATTAATGATGAATAAAATTAATTTTTTTTTGTT
Contig3896	25324	25373	Contig3896_+_25324_25373	+	49	34	27	AATAAA	TATTTGATTCATTTTGTTATTCATTTAAATAAATTATGAGACTTCTGTT
Contig3896	37403	37452	Contig3896_+_37403_37452	+	49	4	28	AATAAA	TGTGCATGACAGTTTATGAGATAATTCCAATAAATGTGTTCATTTTCAT
Contig12773	9612	9661	Contig12773_+_9612_9661	+	49	3	28	CATAAA	AATTGTGATTTTAAATTTTGATAGGGTACATAAATATTTGCTGTGGTAT
Contig3105	6929	6977	Contig3105_+_6929_6977	+	48	4	26	AATAAA	AATTAAAAATTTGTTCGATTTTTATAAATAAATATTTCGACTAAACAC
Contig3105	12550	12649	Contig3105_+_12550_12649	+	99	6305	60	AATAAT	CAATGTCAACTGATATTCATGTAACTTGGCTATAAAATTCGGGAATTTTATTTTTGATTTAATAATTCATTTTTTTAAGTGACATTATTATGGTTTCAT
Contig3105	12736	12785	Contig3105_+_12736_12785	+	49	210	29	TATAAA	GGAATTATTTATCAAATATATATTATAAATATAAAAGTAAGACTTTGAT
Contig3105	26783	26918	Contig3105_+_26783_26918	+	135	6399	110	ATTAAA	CAATGTCAACTGATATTCATGTAACTTGGCTATAAAATTCGGGAATTTTATTTTTGATTTAATTATCCATTTGTTTAAAAGAGTCATTATTATGGTTTCATTTTATTCAAATTAAATTGAGTTACTTTCACAGAT
Contig3105	32095	32170	Contig3105_+_32095_32170	+	75	19	54	ATTACA	ATGTACAAATATTTTGTATTTTTTTTAAAAATAATTATTTCTCAAATTTTATCAATTACAATTTTGTCATTTGTT
Contig3105	32225	32270	Contig3105_+_32225_32270	+	45	53	34	ATTAAT	TGGTGAATTTTAGAATTATCGATTTTAATGCATCATTAATGGCAG
Contig3105	39993	40042	Contig3105_+_39993_40042	+	49	14	26	AATAAA	GACAAAGAAAAGAGCTAATGTTGGAAAATAAAAAACTTACTAATTATAT
Contig8495	8371	8422	Contig8495_-_8371_8422	-	51	257	30	AATAAA	TTTGAACTTATTACTGGTGAACCTTATCAAAATAAAACTTTTGAACCTGTT
Contig20891	5141	5191	Contig20891_-_5141_5191	-	50	60	28	AATAAA	TTTGTAATGATTCAATTTATCAAATTTAAATAAATTATTATTATTATTAT
Contig12690	13200	13241	Contig12690_-_13200_13241	-	41	8	18	ATTACA	GATAGTTTCAATGTTATAATTACATACGTTCTTCGAGCGAG
Contig6918	12013	12053	Contig6918_+_12013_12053	+	40	3	25	AATAAA	AATGCTCGCATTTTTCTTTAAATATAATAAAGTTTAATAG
Contig6918	24287	24340	Contig6918_+_24287_24340	+	53	156	29	AATATA	TGTACTTATTTCAATTTCCTCAAATTTTAAATATATAATTTCTGAATTTTCAT
Contig2917	20294	20341	Contig2917_+_20294_20341	+	47	31	26	AATTTA	AATTGTGGTTGAATCTCTATTGTGTGAATTTATGTGGAGTACTTCAT
Contig2917	31658	31706	Contig2917_+_31658_31706	+	48	67	25	AATAAA	AAGACTTGTTAAATTATTTTTTATGAATAAACACTGTGGAAATGTCAT
Contig2917	36597	36647	Contig2917_+_36597_36647	+	50	292	26	ATTAAA	TTACTCGCGATATATTTTATTTTTAAATTAAACATCTTTTAAACCAAGTT
Contig2210	5534	5585	Contig2210_-_5534_5585	-	51	3	27	AATATA	TGAAAACTTAAATTTGATATTTAAACAAATATAATTTTTATAGCTTTCTAT
Contig2210	43692	43808	Contig2210_-_43692_43808	-	116	508	97	TACAAA	TTGAAAGTTTATATCGATATCTAACAATAGATTTAGTCTTAATTTTCATCTTGGAACTTCGAGGTTCTTTGTTTTGAGCTTTGCATTATTGATAATTTACAAATTTGTGGCAGTCT
Contig5180	1502	1555	Contig5180_+_1502_1555	+	53	339	30	AATAAA	GTATAAATTTTGAATAAAGAAGAGCTTTGTAATAAATATATTTCTGCTGTTCT
Contig5180	2940	3005	Contig5180_+_2940_3005	+	65	13078	39	AATAAA	AGCGGGCGTTCATACTGGGTCCCAGGATTGTTTAATATTAATAAATGAGATTCTTTCTTTTCTAT
Contig5180	3057	3106	Contig5180_+_3057_3106	+	49	30	23	AATAAA	TGAATAATTTTTCGGTATGAATCAATAAATTCGGCATTCAAATAATTAT
Contig5180	11122	11164	Contig5180_+_11122_11164	+	42	4	30	AATAAA	TCGTAGATTTTGATAAATTAAAATGTGATTAATAAATTTTAT
Contig6926	16606	16660	Contig6926_+_16606_16660	+	54	264	30	AATATA	TTATAAATAATATTATTATTATTTCGATGAAATATAATTACTTATAACTGTTTG
Contig80	90815	90863	Contig80_+_90815_90863	+	48	32	33	AATAAT	TTAAATGTAACATTATCAAATGTTATTTAGTACAATAATTACGAGTAT
Contig12106	15526	15573	Contig12106_+_15526_15573	+	47	24	28	AATAAA	CTGATCATGATATATTATCATTAATAAAAATAAAACGCCTTTTGTAT
Contig17340	4461	4516	Contig17340_+_4461_4516	+	55	254	29	AATATA	CTCATTGAAATTTATTTTTGTTGTTTATGAATATAGAAATTTTCTCGAGGGTGAT
Contig2329	36984	37031	Contig2329_+_36984_37031	+	47	10	24	AATATA	ATGTGTATTGTGAACATGGAGCTTAATATATGCTTGACTTATTCGTG
Contig11181	6886	6937	Contig11181_-_6886_6937	-	51	56	27	ATTAAA	GGAAAATCTAAATTTTGTTTTAAATGAATTAAAAATTTTATTATTTATTAT
Contig5320	667	712	Contig5320_+_667_712	+	45	13	23	AATAAA	GGTAGAATAAAATGTCTTTTGTGAATAAAGCTTTTAGCTCATCTG
Contig5320	13186	13231	Contig5320_+_13186_13231	+	45	38	23	AATAGA	TTAATTTTATTTTGGACAATGATAATAGAAATTTGAAGTGGTCTT
Contig11591	11924	11973	Contig11591_-_11924_11973	-	49	20	26	CATAAA	AGCTCTTTGATAATAATAATTGCATTCATAAATATTTTAATCATTTTAT
Contig11185	2914	2964	Contig11185_-_2914_2964	-	50	5	26	AATATA	TGTTCAAATCCGGCTGAGCTGTTTTGAATATATTTTTTTATTATTTTTAT
Contig14767	13891	13942	Contig14767_-_13891_13942	-	51	40	29	AATATA	TTTTATTTAAATTCATTTTATTTTATTAAAATATATTATTTATTTAAATAT
Contig6971	1778	1825	Contig6971_-_1778_1825	-	47	19	41	AATTAT	TGTATTTATTTGCGAGATTTTATTTTTTAAGATTTTTGCCAAATTAT
Contig21220	8143	8192	Contig21220_+_8143_8192	+	49	62	37	AATAAT	TTTATCCTAACTAAATAGTTTATATAAAATTGATGATAATAATTTACAG
Contig2988	30270	30322	Contig2988_+_30270_30322	+	52	3282	29	CATAAA	GTCTTGCTAATTATGTTGTTGGATTAGTTCATAAATGATTTAGAAATTGTTT
Contig2988	34627	34689	Contig2988_+_34627_34689	+	62	1070	39	AATTAT	GGCTGACAAATTGAAATTGCTATATGGAAACATTATTATAATTATTATTATTTATTTATTAT
Contig2988	35060	35123	Contig2988_+_35060_35123	+	63	223	44	AATATA	GTACTTGTTATGGCTGTGCAAATTTTATGCAAAATATAAAATACAATATAATGTTTAAGTTAT
Contig2988	49336	49386	Contig2988_+_49336_49386	+	50	362	41	AATAAT	GATTGTTTACTATTTGTTTTGTAAACAAAATATACTGAATGAATAATGTT
Contig2952	7875	7919	Contig2952_+_7875_7919	+	44	81	18	AATATA	GTTGTGTATAAAATTTGAAATATATGTTAATATGAAATTTTGGT
Contig2952	8391	8511	Contig2952_+_8391_8511	+	120	1350	99	AATAAT	TTAACAAATACGGAATTGTAATTGGTTTCTAAATTTGCTTCTGAATGATCAAAGATGTATTTGTTTTTATAATTTTGAAATTGCGTTTTAAAAATGACTAATAATATTTTGGCGTTATAT
Contig15333	7768	7818	Contig15333_-_7768_7818	-	50	330	28	AATAGA	ATTTATGATTTGTTGTCGAGTAATTTGAAATAGAAATTATTAATTATGTG
Contig15333	8076	8123	Contig15333_-_8076_8123	-	47	13	25	AATATA	AGTGGATCAAGATTTATTATTAGAAAATATATATTTTGCATTCTCTC
Contig18178	6693	6778	Contig18178_-_6693_6778	-	85	948	65	ATTACA	TGATGATGGTTGGGTGTCGACGAAACGCTAAAAATAAACTTTTGTCATTATTTATTAGTTATTTAATTACAATCTCAAAAGTTAT
Contig1055	89965	90050	Contig1055_-_89965_90050	-	85	44	65	AATATA	ATAAAAACAGATTAACAAAGATTTTATATAATAAAATAGACAATATAAAATGTTATTTTGTTTAAAATATATCTGAAAATTGAAT
Contig813	8742	8792	Contig813_-_8742_8792	-	50	72	41	AATAAT	CAATTTCTAGACGAATATTTTGATATACCAATTACTGATAGAATAATGTT
Contig813	32889	32939	Contig813_-_32889_32939	-	50	97	41	AATAAT	CAATTTCTAGACGAATATTTTGATATACCAATTACTGATAGAATAATGTT
Contig813	69077	69169	Contig813_-_69077_69169	-	92	23207	79	AATGAC	AAGTAGATCCATTTTTAAACTGTGTTTTTGAATAAAGTGGAATTTTAATAGTTTATTCATAATTTACAAAATAGTATCGAATGACATTTTAC
Contig813	100979	101029	Contig813_-_100979_101029	-	50	114	26	AATAAA	TATTGACCGCGAATTGTAAATATAAAAATAAATGTATTATGATTTCCGTT
Contig813	111066	111114	Contig813_-_111066_111114	-	48	3	29	AATTAA	GTTGAAAGAACAGTTGTTTTATTAATATTAATTAATCGATTGATGGAT
Contig3672	65136	65187	Contig3672_-_65136_65187	-	51	89	31	AATAAA	ATGTAAGAATATATTGTTGTATTAAAATATAAATAAAAAATTTTAATTGAT
Contig1038	25254	25314	Contig1038_-_25254_25314	-	60	2880	32	AATAGA	AATTGATTTAGAGGTGCTGGAACCTAGAGTAAAATAGAGATTGATTTTGTTTTTAGTTAT
Contig1038	76168	76311	Contig1038_-_76168_76311	-	143	2058	121	TATACA	TTGAAAAAGTTCCTGGATTCTAACATTTAAATAAAATGATTTCTGTATATATTAGTTGAATAGATGTGAATGTAATGTTGACTGTTAATAAATTATTGATATATATATATATATATATACATATACACATTTATTGGTTTGTG
Contig5149	22424	22473	Contig5149_-_22424_22473	-	49	294	32	AAAAAA	TCAAATCTGGCTGTGGTGTTGATTTTTAATATAAAAAATCTTTGACTAT
Contig1202	27588	27644	Contig1202_-_27588_27644	-	56	200	31	AATAAA	GCTTTATTGGATTTCTTTACGGCAAATAATCAATAAATACTATAGGCGTTTCTCTT
Contig1202	27667	27715	Contig1202_-_27667_27715	-	48	27	28	AATAAA	AACCGATTTCATTTCTCAGACAAATGTAAATAAATGCGATATATTGAT
Contig1202	42584	42645	Contig1202_-_42584_42645	-	61	510	45	AATTAC	AATGAAAAAACTAGTAAATTAATTTTTAAAATATTATTTATAGTTAATTACTTTTTGTTTT
Contig1202	71070	71116	Contig1202_-_71070_71116	-	46	38	21	ATTTAA	CTTCAATGTGTTTTATCATTTATTTAAGATTATTTTCCATTTTGTT
Contig2302	4288	4339	Contig2302_-_4288_4339	-	51	191	29	ATTACA	TTCTTGTTGTAAAAATTGCCTATTTATGAATTACAACTTTATTATTCTTAT
Contig1001	15546	15610	Contig1001_+_15546_15610	+	64	43250	36	AATAAA	ATAAAGCTCCACTGGAATTGTAAATCTTTTGAAGTGAATAAAGTTTTGGATTTAACTGATTTAT
Contig1001	55337	55394	Contig1001_+_55337_55394	+	57	55	35	ATTAAA	AAGTTAAATGTGAAATCATAATTTAAATCTATTGTATTAAATCTGTTGTCTCATTTT
Contig1001	92233	92283	Contig1001_+_92233_92283	+	50	356	29	AATAAA	TTGTAAGAATTATTTTAAGTATTGTGATAAATAAATTTAATTTTTCGGAT
Contig1051	20708	20757	Contig1051_+_20708_20757	+	49	4	38	AATACA	CAATCACAATAATATTAATACTATTTTTAATATATTTTAATACATTGTT
Contig1051	35357	35404	Contig1051_+_35357_35404	+	47	72	40	ATTATA	AATAAGGACAATGTTAATGTTTTGAAAATTTAAATTTCTCATTATAT
Contig443	6676	6721	Contig443_+_6676_6721	+	45	37	24	AATATA	GTATTCTTGATTGGTACATACAGCAATATATGATTTAAGGCTGTG
Contig443	6896	6949	Contig443_+_6896_6949	+	53	748	28	AATAAA	TGAAATTGTGTCTTGTTTTTTTGTGATGAATAAAATCTATTATAATTCCAGTT
Contig443	154526	154609	Contig443_+_154526_154609	+	83	7413	64	AAAAAA	CGTTCAATTATTTCATGTCATTTGATGTACTAATAAATAGTTGATCCATAGAATATTTTAATGAAAAAAATGTTTGAGTTTAT
Contig2272	36829	36874	Contig2272_+_36829_36874	+	45	203	24	GTTAAA	GTATTGAAATTAGATGTGTTTAAAGTTAAAACCTTTTGACCTTAC
Contig2272	36905	36954	Contig2272_+_36905_36954	+	49	524	25	AATAAA	CATTTAACAATTGAACTTTTCTAAAAATAAATAATTTATACTGTTTTAT
Contig4270	43242	43314	Contig4270_-_43242_43314	-	72	156	41	TATAAA	AGCATCTGCTAGCTACTTGATTGGAAACTGAATATATGAAATATAAATATTATTCTGTTAATTTGTTGTTAT
Contig4270	43528	43572	Contig4270_-_43528_43572	-	44	8	22	AATATA	TTATTTGTTTCTTAATGATAATAATATACAAAGTATTGAGTTAT
Contig4270	43718	43769	Contig4270_-_43718_43769	-	51	315	27	GATAAA	GATGTTCATCACAACACAGAAAATTCTGATAAATGTTAGGATTGTGCTCAT
Contig6984	6422	6471	Contig6984_+_6422_6471	+	49	57	26	AATATA	CGAGTTTTGTAGCTATGACTATCATTAATATATATCTTTGGATTGCTAT
Contig2360	31763	31810	Contig2360_-_31763_31810	-	47	17	23	AATAAA	TTTTACGCTTCAAAACATGATTTAATAAATTTTAGAATTTCTATTAT
Contig9249	8392	8439	Contig9249_-_8392_8439	-	47	19	22	AATAAA	TTAAATTTTTGACAATTAATAAAATAAACTTAGAATTTTTTAATGAT
Contig9249	15317	15367	Contig9249_-_15317_15367	-	50	39	44	AATTAT	TTTAATTATTTATACAATTATTTTATTCATTACATTTTTTATTTAATTAT
Contig9249	15715	15809	Contig9249_-_15715_15809	-	94	112	85	AATCAT	CCATTGCATGTTGAAATTTATTTTTAAATTTATTGTTTATTATTTTTATTTTGTCTCTGGGCCATCATTCCTTCAGTACATTAGAAATCATGAC
Contig1975	12340	12389	Contig1975_+_12340_12389	+	49	66	31	AATAAT	TAATAAATAATTTATAAATTGAAATAATAATAATAATTATTATTATTAT
Contig1975	12680	12761	Contig1975_+_12680_12761	+	81	449	58	AATAAT	GATCGCTTGTAATCCGGTTCTGTACGCTACAATATACGTAATGACATTTTGTTGACGCAATAATATGTCCATCCTTGTGAG
Contig1975	26552	26601	Contig1975_+_26552_26601	+	49	36		TAGCTACTCACCTATGTTTGTCATTACTTACAGATTTAGTTCCCTTGTG
Contig11835	16869	16918	Contig11835_+_16869_16918	+	49	21	30	AATATA	GATGTTTGTTATTAATTTGATTTTCGGTGTAATATATTTGGACAGCTAC
Contig19676	2955	3003	Contig19676_-_2955_3003	-	48	134	24	AATAAA	TTAAAATATTATTAAGGTTTGTCGAATAAAGGAGTACTTTACTTTCAC
Contig19676	3048	3143	Contig19676_-_3048_3143	-	95	449	71	ATTAAA	TTACGTTCTTTTTATATAAGTTCATATTAAATGTAAATGGTTTGTCACTTGGACATTGTGATATATTAGAGATTAAATTATGCCAAAATTCTTTG
Contig595	52416	52464	Contig595_+_52416_52464	+	48	203	26	AATAAA	AGTTTGGGGAATTTGAATTTTATATGAATAAATATTTTGTTAGATTAT
Contig595	67796	67894	Contig595_+_67796_67894	+	98	3397	76	AATCAA	CAGATGAAGGAGATTATTTATAAAATGATCAATAATAAATGAATTCGTTTTTTTTATATCGATATATTATTTATTAAATCAATGTTTTTTCGGTGCAT
Contig10382	11116	11175	Contig10382_-_11116_11175	-	59	1076	29	AATTCA	TAATTTTTGATGTTTGTAATTTGATGTTGAATTCATATCGAACTGTCATTCTATGATAT
Contig24532	700	748	Contig24532_+_700_748	+	48	3	27	AATATA	GGAAATTTATACCTGAACATAATACAAAATATATATTATTGATAATAG
Contig1742	35578	35627	Contig1742_-_35578_35627	-	49	176	26	AATAAA	AGATTCTGACAATTGTTTATTTTAAAAATAAAACTATTTTTTAAAATAT
Contig1742	35738	35788	Contig1742_-_35738_35788	-	50	32	28	AATAAA	TATATTTTAAAGATATCTGTCTGTAAATAATAAAATATATTTCATTCTAT
Contig1742	42796	42853	Contig1742_-_42796_42853	-	57	62	28	AATAAA	TTGAATATTTATTGTATTCGTGGAAATAAATAAAATTTACCGGTCGCGATTACTGAT
Contig1742	61713	61761	Contig1742_-_61713_61761	-	48	29	26	AATAAA	GGATGCAATTTTTGATACTTCTAACCAATAAATTTTGTATTTTTTTAT
Contig138	96165	96214	Contig138_+_96165_96214	+	49	60	28	AATAAA	AATCATTTTCTTAATTAAATGTTTTTATAATAAATTGTTAGATTTGTTT
Contig8767	17337	17390	Contig8767_+_17337_17390	+	53	29	28	AATAAA	TTTATCGATCTTTGCAAGTCAATTATTAAATAAATCTTTGGCTTCTTTGATAT
Contig934	34800	34850	Contig934_-_34800_34850	-	50	200	35	ATTAAA	AAGAAGGCAGAATGATGTGTATTGAAATATAAAACATTAAATCGGCTGAT
Contig934	40670	40811	Contig934_-_40670_40811	-	141	2935	120	ATTTAA	AGAAGGCCCTATGTTGATTTTATTGTTCAATAAATTAGCTCTTTTCATAGGTGTGTTTGTGTTTTGTTTCGAAAATGATAAAATTTTGTTTTTGATTATTAATTATCGTATTTCATTTATATTTAACTGTTAATTCTTGTT
Contig934	44983	45031	Contig934_-_44983_45031	-	48	9	35	ATTAAA	TTTTGGAATAGAATAATTTGTTAGAATATATAAAAATTAAACATTTTT
Contig934	63268	63332	Contig934_-_63268_63332	-	64	123	30	AATAAA	CCATCCGACGAGGAATGTTTTGTAACGATAAATAAATTTGAAATGTTGATCATTTTGCTACTAC
Contig31730	3924	3970	Contig31730_+_3924_3970	+	46	3	25	AATAGA	ATTGATTTTGAAAGCTCAATTCCAAAATAGATTTTATTGTCTTTTT
Contig19111	2116	2163	Contig19111_+_2116_2163	+	47	30	26	AATAAA	ATGTTTTGAAATTATCAGAAATTTGAAATAAATTTTATATTGATGAC
Contig19111	2809	2857	Contig19111_+_2809_2857	+	48	5	24	AATAAA	ATTAGTAAAAAAAATTTAATTACTAATAAAATTTGATTGGTTAATTAT
Contig23349	75	171	Contig23349_+_75_171	+	96	8891	66	AATATA	CATGGAACATTTTCAAATTTTAAGCATATAAATACATTATTTTCATCTACATCGTTCATTTTATAAAATATATTTGGTAAAATGTTTTGTTTTGAT
Contig12040	9162	9212	Contig12040_-_9162_9212	-	50	4	33	AACAAA	AATTTTCATTTTGCATTTAACTGCTCATTGAATAACAAATTTACTATTAT
Contig12040	9213	9288	Contig12040_-_9213_9288	-	75	1246	54	AATCAA	AAGCAGTTCCTGAAATGTCCGCTCTGTTGAAATAAATTATTTAAATTTGTTTTTAATCAAAAATTATTTCCTGTT
Contig3664	6234	6285	Contig3664_-_6234_6285	-	51	259	32	AATAAA	ACAACTTTAATTAATTTATGTTTTTCATTAATAATAAACTAATATGAGGAT
Contig3664	18163	18211	Contig3664_-_18163_18211	-	48	3	29	AATAAA	ACTTTAATTAATTTATGTTTTTCATTAATAATAAACTGATATGAGGAT
Contig8810	18906	18952	Contig8810_-_18906_18952	-	46	17	24	AATAAA	AATGTGGAATACTTTTCTTATATTAATAAATTTTAATAGTAGGTAC
Contig8810	24704	24752	Contig8810_-_24704_24752	-	48	16	27	ATTAAA	ATTAAATGAAGATCTTATTAATCAATAATTAAATCTTAAATTTTATAG
Contig18514	8825	8874	Contig18514_-_8825_8874	-	49	74	32	AATCAA	GAATCAATTAGCTTGTAAGAACATAGAATAGAAATCAATATTAGTTTTT
Contig1675	2548	2728	Contig1675_-_2548_2728	-	180	783	171	AATTAC	TTCAGATCTATAAGATTAATTAGAATAAATGCAAATTTTTTTCTCTGAGCCACTGAAAAAATAATTATATTTCTGTGACAATTATATGCATGAGAATTTGTTTTTTGTGAAAGCAGAAATGTGAAAGGATATCTGAATCAATATTTTTCATTTGTTTTAATTTCAATTTTTAATTACCAT
Contig1675	2732	2797	Contig1675_-_2732_2797	-	65	1838	35	AATAAC	TAGTCCGAAAGATTTTGACTGGAGTGATGATGATAAATAACTGAATTGCAGTTTTTCTTTTTCAT
Contig2989	15464	15512	Contig2989_+_15464_15512	+	48	7	30	AATAAA	TTATTTATAGAATTTTGTATTCTATTCCTAAATAAATATCATATTTAT
Contig2989	22787	22908	Contig2989_+_22787_22908	+	121	431	108	AATTAA	AAAATGAATTCATTGGCAAAGTCATAATAGTACTATAAGTTTTCATCACCTGAACTTTATAATTTTTGAAAAAAAATCTAAAAAATATTTCACTTTAAATTTAAATGAAATTAATTGGCTT
Contig10906	13860	13920	Contig10906_-_13860_13920	-	60	681	30	AATTTA	TTTTGGTGTACATTTTGGAATTTTTTTCGTAATTTATATTGTTTACATTTTGGACTTTAT
Contig13893	4673	4729	Contig13893_-_4673_4729	-	56	107	31	AATAAA	AGATAAATATTTCGAAACTTTTTAAAAACTAAATAAATTCTGTGCATTTTTTCTAT
Contig728	37144	37192	Contig728_-_37144_37192	-	48	40	25	GATAAA	ATTGTTATACTAATATTATAATTAAGATAAAATTTTTATTGAAGTGTT
Contig728	37242	37291	Contig728_-_37242_37291	-	49	20	29	AATACT	TATTATTCTATATTATTAACTGTTTATCAAATACTTTTTTGAATTTTAT
Contig728	52011	52058	Contig728_-_52011_52058	-	47	51	24	AATAAA	CTATGATTGCTATAACGATTTGACAATAAAATAATATCAAATTTCAT
Contig728	68265	68312	Contig728_-_68265_68312	-	47	41	23	AATATT	TGATCAATGTGCTGTGTCATTTGAATATTTTATTGGTCTTGTTTGAT
Contig22550	8952	9002	Contig22550_+_8952_9002	+	50	66	27	AATAAA	AATTGACTGAATAGAATTTATTAAAATAATAAATAACTTGTCAATACTAC
Contig32338	167	215	Contig32338_-_167_215	-	48	117	28	AATATT	GTCGTTGTGGTGGAGTGTTTTGTGTTTAAATATTGTTTATTGGTTTAG
Contig3607	12388	12474	Contig3607_-_12388_12474	-	86	448	47	TTTAAA	CTGATGAATCTCGAAGAAATTCTTAAAATACACCTCTTTGTCTTTGTTTTAAAGTATCATGTGCCATCTATATTTGTTTTTACTAT
Contig3607	20362	20411	Contig3607_-_20362_20411	-	49	112	28	AATAAA	TTCGAGCCATCAGCCATGTCTACTACTGAATAAATTTTCCCCATTTCAG
Contig3607	45354	45401	Contig3607_-_45354_45401	-	47	17	26	TATAAA	ATTGTATTGTGTAAAATTGATTAAAATATAAATTTTAAACTATCGAT
Contig419	26559	26607	Contig419_+_26559_26607	+	48	110	27	AATAAA	ATCCTAGATATTTCTTTGTAGTATGTAAATAAATATCTAAAAATTGTT
Contig419	44381	44430	Contig419_+_44381_44430	+	49	15	23	AATAAA	ATCCAGTTATATTTTCGGTTATGAATAAATGATTTAATTTTCTCTTGCT
Contig419	56276	56330	Contig419_+_56276_56330	+	54	57	38	TTTAAA	CTTTGACACGAATAATTTTATATTTTTTTGAATTTATTTTTAAAATTTTTGTAT
Contig419	56331	56377	Contig419_+_56331_56377	+	46	54	20	AATAAA	TCTTTTTCGATTAATTATTAAATAAAATCTTTGGTTTTTAAAGGAT
Contig419	81142	81192	Contig419_+_81142_81192	+	50	856	26	AATAAA	CAGTTTTGATGTGAATGATTTTAATAAATAAAATATTAATTCTCTTGCTT
Contig419	91530	91582	Contig419_+_91530_91582	+	52	884	28	AATAAA	TACAGTTTTGATGTGAATGATTTTAATAAATAAAATATTAATTCTCTTGCTT
Contig419	142872	142939	Contig419_+_142872_142939	+	67	116	45	TATAAA	TCTTTTTTCATTTTGTAATATTGAAATCAAATTTTATAAAATTTCTATAAAAATGTTTTTAATTTAT
Contig419	160421	160466	Contig419_+_160421_160466	+	45	10	24	TATAAA	GTCACCGATATTTTGTAATTTTTGTATAAATATTCGACACATCTT
Contig419	160483	160531	Contig419_+_160483_160531	+	48	8	31	AATATA	TTTTTGTAATTTATTATATTAGTTTTTATAAAATATAATGCACTGTAT
Contig419	166309	166424	Contig419_+_166309_166424	+	115	45084	103	AATGAA	TCATGTTTAATACTATGCAATTTCTAAAATGAATAAATAATGTAACTTTATTGTAATAATTGTGTACTGATAGTATTGGTATTTATTTATTCATCAAAACAACAATGAATTTCAC
Contig372	119554	119605	Contig372_-_119554_119605	-	51	103	30	AATCAA	GTACATTAATTGAGTTGTCATTGTTAATTAAATCAAAAGTTGTATTTTGAT
Contig372	123466	123519	Contig372_-_123466_123519	-	53	777	30	AATAAA	ATCTTAATGATAATTTTTTATTTGTTTGAAAATAAATGTTTAACTTTGATTAT
Contig372	125026	125074	Contig372_-_125026_125074	-	48	27	20	AATAAA	AAATTTACGCAGATTTAACAAATAAATCCAACTCCACAATGACTTCAG
Contig25826	3487	3533	Contig25826_+_3487_3533	+	46	5	30	AATAGA	TTCATTTGATGTTGTGGATGTAAATTTTATAATAGAATCCCAACAG
Contig10751	4954	4999	Contig10751_+_4954_4999	+	45	41	24	AATATA	TGGACTACTAGTATTGCTTTGTTAAATATATATTTATATTTTCTT
Contig10751	13599	13648	Contig10751_+_13599_13648	+	49	12	39	CATAAG	TTTACATGTATTTGAATTATTTCTTTATAATTATACCGTCATAAGCGGT
Contig10751	13889	13938	Contig10751_+_13889_13938	+	49	232	27	AATAAA	TATTTCTGTAATTTTTACATTTCAATTAATAAAGTCTAATATCGACTAT
Contig13683	7190	7239	Contig13683_-_7190_7239	-	49	17	27	AATAAA	TATTTGGTAATTTTTAATTTGTTTTCTAATAAACTTTAATATGAATTGT
Contig547	42338	42388	Contig547_+_42338_42388	+	50	1098	27	AATAAA	GGTATGTAGATTCAGATTTTTATTGTAAATAAAAATCATTTCAATCTGAT
Contig547	51525	51574	Contig547_+_51525_51574	+	49	9	26	CATATA	CGACGTTAACTATTTAGGGTTTTTTCCATATATTTATTTTGTCTTTGAT
Contig547	93762	93898	Contig547_+_93762_93898	+	136	61	117	CATAAT	GACAGTAGTTCTTATTATTCAATGTAATAATGGTTAATTTTCTATACACCGAATTTGTTATTTTAATTGTTAATTCTAAATTAGTTTATGAATATTATTTCTTGATGAAATTTAGTACATAATTTTTGGTATGTAT
Contig15827	6245	6297	Contig15827_+_6245_6297	+	52	390	30	CATAAA	CGTTCTGTGAATTTTGTTTTTAATTATGCTCATAAATTTTTCATGCTATTAT
Contig1439	30699	30750	Contig1439_-_30699_30750	-	51	168	32	AATAAA	GATTAATTATCTCCTATTTAATAAATTGATTAAATAAAAGCTCTAAACGAT
Contig1439	60924	60977	Contig1439_-_60924_60977	-	53	155	31	AATAAA	TGATGCTCAATAGTACGTGAAATGTATTTTTAATAAATTATTGAATTTTTGTG
Contig1439	61095	61185	Contig1439_-_61095_61185	-	90	160	68	TATAAA	CAATAACTGTTTCATTTGTTATTGTGGTTTAATGTAAATTTAAAGTGTATTTTGTTACTTTTGTATGTTATAAAATTTAAATGACTTTTT
Contig5323	9260	9310	Contig5323_+_9260_9310	+	50	66	36	AATGAA	GTAGACATTTTCTGTATTCAAAAAATATATAATTCTAATGAAATTGACAT
Contig2258	53469	53519	Contig2258_-_53469_53519	-	50	515	27	AATAAA	ATTATTGTATTTTGTATATTGTTGTTTAATAAATTATTATTGTTGGTTAT
Contig2258	65097	65145	Contig2258_-_65097_65145	-	48	17	34	GATAAA	ATTATAAAGATCGCCAGTGGATGAAATATACACTGATAAAATTGTTTT
Contig15430	9414	9463	Contig15430_-_9414_9463	-	49	10	29	TATAAA	TTCTGATTAATTTAAAACCACCAGTTCAATATAAACCTTTCATTTTGTT
Contig14499	5510	5557	Contig14499_+_5510_5557	+	47	8	22	AAGAAA	CGAATTGACCAGGTTTATTTTTAAGAAATCGATCTATTTCATCTTAT
Contig10914	20915	20963	Contig10914_-_20915_20963	-	48	44	26	AATAAA	CAAGGAAAATTATGACTTTAAGATTAAATAAATACACTAAACCCGGTT
Contig10914	20996	21045	Contig10914_-_20996_21045	-	49	7	30	AATATA	ATGAAGAAATTTTCCTTTTTAATCTGATGAAATATATAATTTAAATGAC
Contig10914	25271	25322	Contig10914_-_25271_25322	-	51	143	25	AATTAA	CCAATGTTACTTTTGATGAAATTTGAATTAATTATATTTCAGAATTATTAT
Contig10914	26524	26575	Contig10914_-_26524_26575	-	51	143	25	AATTAA	CCAATGTTACTTTTGATGAAATTTGAATTAATTATATTTCAGAATTATTAT
Contig2273	55135	55184	Contig2273_+_55135_55184	+	49	83	27	AATAAA	GAAGAAATATTAATATTATTGATTGCAAATAAATGTTTTTATTTATTAT
Contig5394	14806	14854	Contig5394_-_14806_14854	-	48	132	29	AATACA	GTGCATTTAGATTTTAAAAAACTTGTTTTAATACACTATGCTCGTCAG
Contig31629	1784	1838	Contig31629_+_1784_1838	+	54	362	29	AATAAA	CATATCGTACTCTACGTTCTTTTTTATATAATAAAAAGTTAATATTCAGGAGAT
Contig1176	38012	38058	Contig1176_-_38012_38058	-	46	32	21	AATAAA	TAGTAATGCAAAATAACATCAAATAAACAAATGTTTATTTTTGTAT
Contig1176	38183	38272	Contig1176_-_38183_38272	-	89	223	68	AATAAA	AAAATATTTGAAAATTTATAATCATGTAGATATATTTAAGTAAAATTACATTTTTCATTTACTGTATAAATAAAAGTTGATATTATCAT
Contig1176	38274	38324	Contig1176_-_38274_38324	-	50	1045	29	AGTAAA	CGAAATTTATTTTTCGTGTGCTTCTTGGAAGTAAATTTTGTTAAATTTAT
Contig17645	2582	2629	Contig17645_+_2582_2629	+	47	381	25	AATAAA	ATAATTCAATTGTTTTTTTATTTCAAATAAATCGCGTATCAAGTCAG
Contig20009	2730	2778	Contig20009_-_2730_2778	-	48	5	24	AATAAA	GTAATAAAATTTGTTTAATATTTAAATAAAATTTTATTTTATAATCAC
Contig20009	10071	10119	Contig20009_-_10071_10119	-	48	3	30	AATAAT	TAATTTTTGTTTTCCTATTTTGTAATTAATAATAATATTATTAATGAC
Contig10985	3095	3144	Contig10985_-_3095_3144	-	49	345	27	AATAAA	GCGGAATTAATTATAAAAGATTATTCAAATAAATGTATTGGTAAGCTAT
Contig10985	3236	3289	Contig10985_-_3236_3289	-	53	42	26	AAAAAA	ATTCATACTTATTTTTTGTATTTATTAAAAAATATTATTGTCGTTATTATGAT
Contig10985	4391	4438	Contig10985_-_4391_4438	-	47	26	26	AATAAA	TCATAGACATTTCTTTGTAATATTTAAATAAATGTCTAAAAATTGTT
Contig708	5116	5194	Contig708_+_5116_5194	+	78	159		GAAAATGTTCTAATTGTTTAGAATGTTTATTTTGTTATGTACTGATTGTATTTGCATAGCAGTTGCTAGTTTTTTCAT
Contig708	73342	73391	Contig708_+_73342_73391	+	49	22	22	AATAAA	CATCATGTTCATGCCTCTTTTCAATAAATTTGTTATTTGATTTCATTAT
Contig708	102638	102692	Contig708_+_102638_102692	+	54	1013	28	AATATA	CAAATTATTAACAAGATTGTTAATTGTAAATATATAGGACTTATTTTTATCTTT
Contig708	102729	102773	Contig708_+_102729_102773	+	44	7	16	ATTAAA	AATTTTCTTTCGAAATATTAAATAGTGAAATTTTGTCAATCCAT
Contig708	102815	102881	Contig708_+_102815_102881	+	66	1096	41	AATATA	GTATGGTTAATACTCCGGCTGATGGAAATTGGATTGTTTCTAATATATTTGTGTTTTAATTATCAG
Contig708	104842	104900	Contig708_+_104842_104900	+	58	6583	48	GATACA	TATGTAGAATTTTACTGTGTTATTTCTTTTAATTACATGTATTTTAGTGATACAACAT
Contig860	39300	39351	Contig860_-_39300_39351	-	51	278	30	AATAAA	AACGAAATTTAGAAAAGCAAATTGTAGTTCAATAAATTTTTTTGCATTTTT
Contig860	82325	82375	Contig860_-_82325_82375	-	50	3	31	ATTAAT	ATTGTGATATCTATTAATATTGATGGAAAAGATTAATCTTTGTGTTTTAT
Contig860	83694	83743	Contig860_-_83694_83743	-	49	4	39	TATAAA	GAATTACTGATTTCAAATTGTTTATCAAATTATAATTTTTATAAATCAT
Contig7633	12706	12769	Contig7633_+_12706_12769	+	63	33		CTTGATTGTTAGTGAAATGTAATACTCTGTGCTTTTCTTTTATTGATGATCTTTTTGGTTTAT
Contig10945	6905	6956	Contig10945_+_6905_6956	+	51	14		TTGTGTATTACCTCCCTTTTGTTTTTCCACATTCTAGTTTGCTATCCTTTT
Contig10945	7362	7412	Contig10945_+_7362_7412	+	50	33	29	AATAAA	ATAATTATTGTTTATTAAATTTAAAAATTAATAAACGATAAAAAGCATGT
Contig664	64712	64765	Contig664_+_64712_64765	+	53	1237	32	AATAAA	GTCTATAATTTCTTCAATATTGTTGTAAATTTAATAAATTTTTATATTGATTT
Contig1423	32739	32790	Contig1423_-_32739_32790	-	51	1069	28	AATATA	CTTTTCATTTGGATTTGAATTTTGTGATAATATATTCGTTTGAATTCGTTC
Contig1423	32801	32859	Contig1423_-_32801_32859	-	58	631	31	AATAAA	AGTATTTTGTAGCAGCAGTTTATTATTAGTGAATAAAAATTGGACTTTATTTTATGAT
Contig1423	68414	68464	Contig1423_-_68414_68464	-	50	182	27	AATATA	AAGTAAAATGAAATTTTTATTTATTGTAATATATGAAATCGAATTTTCTT
Contig420	30242	30293	Contig420_-_30242_30293	-	51	49	30	AATAAA	CGTACTATGAAGTAAGAGCAGTGAAGATTAAATAAACAACTATTAAATGTT
Contig420	30364	30415	Contig420_-_30364_30415	-	51	100	33	GATAAT	CATTATTATTAAATCGTGATTGTATTTAAATTTGATAATTGTGACGTAGAT
Contig420	30419	30560	Contig420_-_30419_30560	-	141	2140	117	TATCAA	CTATTTTTTGTATCGTGTTATTTTTGATAATATGATACAATTTAGAAATATTTACATTTTTTGGCTAAATTTCTAATCATTAGAGTTTTGTTTAATCCTGTTTGATTTGTTATTTATTATCAATGTGTATTTCACTTTTAT
Contig420	60884	60933	Contig420_-_60884_60933	-	49	22	27	AATAAA	TTTATTATTGCAAATTTATGCGAAACAAATAAAAATAGAGGATCCTCAT
Contig420	61222	61301	Contig420_-_61222_61301	-	79	214	55	AATAAA	GATATAATTCCAAATTTATTTTATAATATACTTTGTATTTTAAAGACAAAAAATTAATAAATTCGACTTTGATTATTAT
Contig24537	1160	1213	Contig24537_+_1160_1213	+	53	464	30	AATATA	AACTATTTTCATGTTACCAATATTCATAAAAATATATTTCGGAATTTTGACAT
Contig2427	2685	2735	Contig2427_+_2685_2735	+	50	26	29	AATAAA	GAATATCTTTGTTAATGTTATTTCGATTTAATAAATGTATATATGATTTT
Contig2432	5197	5248	Contig2432_+_5197_5248	+	51	3	20	AATAAA	TGTAGGTGAACTTTTTAATTAATAAATTGAAGTCGTTGGGTTCTTATATAC
Contig2432	35327	35376	Contig2432_+_35327_35376	+	49	90	23	AATAAT	TAAACAAAGGTTTTGTCGGTAAAAATAATTTATAACATTATTTGCATAT
Contig2432	99510	99565	Contig2432_+_99510_99565	+	55	411	31	AATAAA	GTCGGAATATTTATTGTGATATATTTTCGAAAATAAAAATTTTTGTAAGCGTTAT
Contig48279	442	489	Contig48279_-_442_489	-	47	19	35	AATTGA	CGAGGCCCAAATATGTGTTATTTTTCTTTGTTTAAAATTGATAGTAT
Contig48279	589	639	Contig48279_-_589_639	-	50	86	36	AATTAT	CAATCCCTGTAAAAACTGAATTTTGAATTTATTTTCAATTATTTTTATAC
Contig5517	32311	32361	Contig5517_-_32311_32361	-	50	34	28	AATATA	GTTACTTTTTAAGTAGTTTATTTTTAAAAATATATATTTTATTAACTCTT
Contig5517	33303	33359	Contig5517_-_33303_33359	-	56	36182	30	AATAAA	CAAAAGCTAAGACCGCATAATCTTTAAATCAATAAATATTGGAATTGCTTATTTGT
Contig3912	2186	2242	Contig3912_+_2186_2242	+	56	3107	29	AATAAA	TTATTTTGTCGAATTGTAACATCGAAGTAAATAAAGTAGTTCTTGTGTGCTCGGTT
Contig2706	3841	3890	Contig2706_+_3841_3890	+	49	10	30	AATGAA	CAATTTGTAATTGTGTTGTCAGTAAATTTTAATGAATTGTTTTTATGAC
Contig24324	2796	2842	Contig24324_+_2796_2842	+	46	14	24	ACTAAC	CCTTTTTTTTAAATTGTTATTGTAACTAACTGCCTTTTGTTGGGTG
Contig2771	57447	57493	Contig2771_+_57447_57493	+	46	11	24	AATAAA	AACCCTAGTTTTAAAACAATTTTAAATAAATTTATTTTATCTTTTT
Contig2279	24158	24224	Contig2279_+_24158_24224	+	66	372	46	ATTAAA	CAGTTTTGTTTTTGGTTTGAATATAATCTATTTTGTATTTTTATGAATTAAATTATGATTTAGCAC
Contig2279	100793	100842	Contig2279_+_100793_100842	+	49	41	22	AATATA	ATTGATGGCTTGATAGAATGCAAATATATATATTGACAGAAACGTTTAG
Contig2279	100851	100924	Contig2279_+_100851_100924	+	73	34	46	AGAAAA	GTGTTTTGATTGTATTTTTTTGAGTTAATTTACATAATGATGATTTAGAAAATCTTAATTTTTGTGCCATTTG
Contig2334	35987	36035	Contig2334_-_35987_36035	-	48	10	28	AATAAA	TAGTGATTTCTTATGTAATTACAAAGCGAATAAATTCTGTATACTGAT
Contig660	19006	19057	Contig660_-_19006_19057	-	51	1301	31	AATAAA	AATTTTCTGTAATGCTTGTATTGAAATATTGAATAAATTTTGATTATTTAT
Contig660	24161	24208	Contig660_-_24161_24208	-	47	4	28	AATAAT	ATCAAATATTTCAATTATTTTTTTAAATAATAATTTATCTATAATAG
Contig660	26470	26525	Contig660_-_26470_26525	-	55	697	31	AATAAA	AGTTATCACGTTTTCATTAATTTGTTCTAGAAATAAATTTGATATTACATTTTAG
Contig660	132932	132981	Contig660_-_132932_132981	-	49	52	34	AATCTA	ATTTATTTCACTATGTATTCCTTATTTTATTCAAAATCTATTTTACGAC
Contig660	134984	135029	Contig660_-_134984_135029	-	45	264	19	ATTAAT	TTTTTGTAATATTTTTGTCATTAATGCCATCATTATTTTTGTCAG
Contig660	135097	135152	Contig660_-_135097_135152	-	55	517	26	AATAAA	CATTCTGTCTTTCCTGTATGATTTATAATAAATTAAAACAAGTCTCTGTTCTCTT
Contig2800	41574	41624	Contig2800_-_41574_41624	-	50	90	27	AATATA	AATTTTTAAATATTTAGTGATCAACGTAATATATTTTTCGGATAATTGTT
Contig11394	11441	11490	Contig11394_+_11441_11490	+	49	36	42	AATAGA	AATGAATTGTAAAATTAGTCTGATTATTAATTATATGATATGAATAGAG
Contig8217	11373	11421	Contig8217_+_11373_11421	+	48	16	24	AATATA	TAATTTTGCTCTGAGTTTTGTATTAATATATTCTTTGATTAATTTTTG
Contig12371	4283	4328	Contig12371_+_4283_4328	+	45	8	25	AATAAA	ACTTTTCGTTTTCTGTGATATTGTCAATAAATATTTTTACTATAT
Contig15815	15694	15744	Contig15815_-_15694_15744	-	50	1316	29	AATAAA	TTTTTTGGATGTAATCATGAAAGTGTATTAATAAATTAATAATTTATTAT
Contig15815	15865	15916	Contig15815_-_15865_15916	-	51	54	28	AATAAA	AGTTGACCAGTCGTATTTTCTTTGTTTTAATAAAATACTTATTATTATTAT
Contig11611	10385	10435	Contig11611_-_10385_10435	-	50	14	38	AATAAA	GCTATAGAAATCTTGTACAATGTGTCTACTGATAAAACAATAAAAATCAT
Contig4552	24720	24768	Contig4552_+_24720_24768	+	48	18	35	AATATA	TGTTTTATGGAGTCTGTATGTATTCAAATTAAAAAAATATATTTTGAG
Contig2323	52523	52577	Contig2323_-_52523_52577	-	54	818	29	AATAAA	TCCAATATGATAATAATAATATTGTTATGAATAAAATATTTTTTTCGCACTGAT
Contig1260	41160	41208	Contig1260_-_41160_41208	-	48	72	40	AATAAC	ATATTAAGTTTTAATGTCTATTATTAAATATAATCTATATAATAACAT
Contig1260	41212	41272	Contig1260_-_41212_41272	-	60	640404	33	AATAAA	TGGGTGAAGTTCAAAGATTGTACTAAGCTTTTGAATAAATAATTTCTGGATTTTTCATAT
Contig2749	13630	13681	Contig2749_+_13630_13681	+	51	677	32	TATAAA	AAGTAATCCTTTCGTAGATACTGGTTGTTAAATATAAATTTTTGTACTGAC
Contig2749	13735	13785	Contig2749_+_13735_13785	+	50	45	30	TATAAC	TTAAGTATTTGTGGAACTGGCAGTATTAATTATAACATTTTTGTTATTAT
Contig2749	40984	41031	Contig2749_+_40984_41031	+	47	278	27	AATAGA	GTAGGTGTTCATTGTACACATGGATTAAATAGAACTGGATACTTTAT
Contig2749	41437	41493	Contig2749_+_41437_41493	+	56	673	28	AATAAA	CAATTGCAGCTGGTGGAATTATTTGTTTAATAAACATAGATTTTTATTGTTTCGAT
Contig2749	41529	41602	Contig2749_+_41529_41602	+	73	145		ACGAAATCAAAAACTTTTTATTGAGTGTAATTTTGTAGTTTTTTATTCGATGTTACATATTTTTGATTGCTGT
Contig15831	8841	8890	Contig15831_+_8841_8890	+	49	3	29	AATAAA	ATAATAAAGTTAAAATATAAAATGTTAATAATAAAGTTAATGAGTTCAT
Contig15831	8911	8967	Contig15831_+_8911_8967	+	56	40	34	AATCAA	TTTGTGAAAGGCATTTCAATATCGAATTTAAATTAATCAAATTTGTTACTTTCTAT
Contig15831	9095	9143	Contig15831_+_9095_9143	+	48	50		CGTTTTGATTGGTTTGTTACTTTCTATTTGAATTTTTATTCTGCTCAT
Contig7432	35360	35410	Contig7432_-_35360_35410	-	50	20	19	AATAAA	GTATGCAATTAATGTTTGTAATAAATTAAAATTATTATCTTTAAAAAGAT
Contig7432	35739	35788	Contig7432_-_35739_35788	-	49	51	24	AATAAA	TCCGACTAAACCTGTATAATATTGAATAAAGGTTTGAGAACTTGCTGAT
Contig18262	2622	2670	Contig18262_+_2622_2670	+	48	84	25	AATATA	GACTTTTAAATATGGTGTGATTATAAATATAATTTATTCAGTCATGAT
Contig8594	13451	13492	Contig8594_-_13451_13492	-	41	27	18	AGTACA	GTGATTTGTTATGAACTTAGTACATATTTGTGTATATTTAC
Contig1129	4965	5015	Contig1129_-_4965_5015	-	50	112	30	AATAAA	TGATTAAAATAAATATTTAAATGATATTTTAATAAATCTAATTCGATTAG
Contig3310	23542	23591	Contig3310_+_23542_23591	+	49	5	24	AATAAA	TTTTTGTAAATTTAAGTTTAAATAAATAAATTTTATAAAAGCTTTTCGT
Contig3310	55060	55109	Contig3310_+_55060_55109	+	49	3	35	AATAGA	TTCGTGCTCTGTCAAAAAATAATTTTTAAATAGATAATAGATTACAGAC
Contig2563	25824	25864	Contig2563_+_25824_25864	+	40	4	19	AATAAA	AATCAATTTTGAATTTTTTAATAAATAATTTGTTTGTTAT
Contig2563	51140	51227	Contig2563_+_51140_51227	+	87	231	68	ATTAAT	ATTTGTACTATTTGATTATCAATACAGTTCCGGTTTGGAATTTTGTTATCACCATTATTAATATTAATATTAATGTTCCTATTTTAG
Contig2563	58890	58977	Contig2563_+_58890_58977	+	87	186	68	ATTAAT	ATTTGTACTATTTGATTATCAATACAGTTCCGGTTTGGAATTTTGTTATCACCATTATTAATATTAATATTAATGTTCCTATTTTAG
Contig8780	20374	20417	Contig8780_+_20374_20417	+	43	4	21	AATAAA	TGTTAAATAATTTAATATGACAATAAATGTTTTTGTGAATTAT
Contig3800	49326	49387	Contig3800_-_49326_49387	-	61	395	39	AATAAA	TTGTTTTGAAAGAATATTAATTTGAAAATAAATAAACTTAATAAATAATAGTAACATCTTG
Contig3954	6625	6674	Contig3954_-_6625_6674	-	49	80	26	TATAAA	ATTGCTGAAATTTAATGTATTTTTATTATAAAATATCTTTATTTATTAT
Contig6224	525	575	Contig6224_-_525_575	-	50	54	29	AATAAA	AACAATGTTACTTCAAATAATTTATTGGTAATAAAAATTTCCATTATCTT
Contig6224	29599	29653	Contig6224_-_29599_29653	-	54	1129	30	AATAAA	CAATCAATTATTTTATTTAACTTGTGATTAAATAAACTGTTAATTTTAGATTAT
Contig6224	29711	29783	Contig6224_-_29711_29783	-	72	21261		CTAAAAGTTATTCAAAATACTTTTTTCTATAATAAATTTGATTGACTTGTTTTATATTACGAGTTCCTTGAC
Contig503	47101	47150	Contig503_-_47101_47150	-	49	5	25	AATAGA	ATTGTAAAGAATTGGAATTATTTGGAATAGATTCAAAATCTTCACTCAT
Contig503	55750	55798	Contig503_-_55750_55798	-	48	9	25	AATACA	CTAAAATCCGAATGTTATTTCCCTGAATACAATATTGGCCTTCATCAT
Contig503	74467	74518	Contig503_-_74467_74518	-	51	48	34	AATCGA	TGACACCAGATTTTATATACAAATTTTTATCAAAAATCGATATCCTTTTAT
Contig503	74730	74777	Contig503_-_74730_74777	-	47	72	36	AACAAA	GAGTGAATTAAAATCAAAATTGGCTAATAGAAGTTCAACAAATTTTG
Contig503	79615	79659	Contig503_-_79615_79659	-	44	33	25	AATATA	TGGAATTAGTTCGGGTGATTGATACAATATAACTTTGCGTTTAT
Contig503	122769	122816	Contig503_-_122769_122816	-	47	11	26	AATATA	TCATGAAACTTTTTAAAGCTTTTCCTAATATAAGCTTGTCGAATTAT
Contig503	122850	122895	Contig503_-_122850_122895	-	45	37	24	AATAAA	AGTGTCCAAGTTTCATTAAATGCTAATAAATATTCCCTGTTCCAT
Contig13707	9002	9052	Contig13707_+_9002_9052	+	50	19	23	AATAAT	TGGTTGCGGCAATTTTGATAATTAATAATTATTTACTGCACTTTTATTAT
Contig20937	7597	7651	Contig20937_-_7597_7651	-	54	850	32	AATAAT	TGTACAAAGATTATGATTTTTTTGACTTAAATAATAATTAGTATTTTTGTTTAT
Contig20937	9837	9885	Contig20937_-_9837_9885	-	48	21	38	AATATA	GAACCTTTTAATATTTATATTTCGCGTTGTCTTATTAGAATATAATCT
Contig20245	4846	4896	Contig20245_+_4846_4896	+	50	389	30	AATACA	CTTGAAGACTTGCGATAATTTTTGTATTTGAATACAATTTTCTTTTAGAT
Contig4974	38537	38586	Contig4974_-_38537_38586	-	49	14	28	AATAAA	GCATCCCCTTTTAATTTATTTGTAATTTAATAAAATCTCTTTATGTGGT
Contig2809	49061	49102	Contig2809_-_49061_49102	-	41	8	18	AATAAA	TATAGAATTTTCTATTTTAATAAATGTTTAGTATTTGTTAT
Contig2809	50749	50797	Contig2809_-_50749_50797	-	48	114		TTTTTATTAATTTTTGTTTGATCGATTATGTGATGTGACAATTTTGGT
Contig2809	50826	50872	Contig2809_-_50826_50872	-	46	79	35	AAGAAA	CACATTCAGATTCTCTCGATAGCAATTACAATGTCAAGAAATTGAT
Contig2809	50880	50974	Contig2809_-_50880_50974	-	94	3502	67	CATAAA	ATCCGGAATTTTACATGCCTTTGTATATATAACTTGATTGATTGCGTTCGAATATCTGTTTCTGTTTCATAAATTTATATTTTGATTTTTTCAG
Contig3689	2468	2512	Contig3689_-_2468_2512	-	44	147	23	ATTAAA	CATAAAAGGATATTTTGTTTACTATTAAACATTTTCTTAATTAT
Contig3689	15231	15277	Contig3689_-_15231_15277	-	46	5	25	AATAAG	TTACTTTGTATATCTGAAATTTGAAAATAAGGCTGTATGTGGTTAT
Contig3689	36653	36701	Contig3689_-_36653_36701	-	48	21	20	AATAAA	ATTGTATATAAAAATAATAAAATAAATACTTATTTTGAAACTGAACAT
Contig3689	36716	36782	Contig3689_-_36716_36782	-	66	365	26	AATAAA	CGTTAGTACAATCTGTGATTTGTAGAAATAAAATTTTTCTTATTGGCTCCATTTTGCCAGTGACTG
Contig16307	4404	4458	Contig16307_+_4404_4458	+	54	208	26	AATAAA	TTTATATATAATATGTTATTTATGGAAATAAATCGGAATGATTATTATTATTAT
Contig15011	14913	14972	Contig15011_+_14913_14972	+	59	1893	31	AATAAA	ATTAAACAAGAACCTGAAAAGTTGAGGATAAAATAAAACTCTGAAATGCCTTGACTTTT
Contig61508	1247	1301	Contig61508_-_1247_1301	-	54	35	30	AATAAA	TTTTGAATTACTGAATTGAAATATTTGGACAATAAATAATTTAACTATTTTTTT
Contig3779	1277	1332	Contig3779_+_1277_1332	+	55	1600	32	AATATA	AACGTCGATTGGAATTTGTGAATTAGATTATAAATATATGTTTTTTGTTAGTTTT
Contig3779	43988	44032	Contig3779_+_43988_44032	+	44	59	22	AATAAA	TAATTTTGTATTTTTTGTGAAAAATAAATGTTTCTTTATCTTAC
Contig3127	76703	76747	Contig3127_+_76703_76747	+	44	31	22	AATACA	GAAACAATCTGAATCAGCGAGAAATACATTGATTATTTTCTGTT
Contig3223	12230	12276	Contig3223_+_12230_12276	+	46	16	25	AATAAA	ACATTTGTAAATTTCTGTAGTATCAAATAAAATGTTGTTTGAAGTG
Contig3223	15627	15678	Contig3223_+_15627_15678	+	51	30	28	AATAAA	TGTTGAATTGAATAAAAATTGAAATATAAATAAATCTTTTGATCTTTTGAG
Contig27399	5876	5925	Contig27399_-_5876_5925	-	49	92	26	AATAAA	GTAAGTAGCTCAAGGTAAATTTCTTAAATAAATATGTATATTTAATTAT
Contig27399	5990	6038	Contig27399_-_5990_6038	-	48	18	27	AATAGA	ATGATATAATATTGAAGGTTTCAAAATAATAGAGATTATTTTATTCTG
Contig17528	6664	6738	Contig17528_-_6664_6738	-	74	272		GAAAATGTGAATTTTTAATCCGAAAATGTAAAATTATTATTTTCTTATTATCGTGACTTTCTCGTTTGTTTTAC
Contig17528	6745	6795	Contig17528_-_6745_6795	-	50	102	27	AATAAA	AAATGAAAATAATTTGTAAAACTTCGAAATAAAAAGTTTTCGTGATTCAC
Contig17528	7245	7293	Contig17528_-_7245_7293	-	48	24	27	AATATA	GATAACAATAGATTAATTGTTACAAAAAATATAACATTAGAAATTTAT
Contig5829	34176	34223	Contig5829_-_34176_34223	-	47	4	27	AATAAA	TTAGTGTCACTCTATTGTTGTAGAGGTAATAAAAGTTATTTGAACAT
Contig5829	35792	35854	Contig5829_-_35792_35854	-	62	2127	34	AAAAAA	AATCAAGCTGGAGATGAATAGCTATTTGATAATGAAAAAATGTTGACTTATTGATTTTTTAT
Contig6655	19803	19851	Contig6655_-_19803_19851	-	48	27	24	AATTAA	TCCCATTAGTCATTAACTTTTTTTAATTAATTTCATTTTTTGTCTTAT
Contig10063	3724	3772	Contig10063_+_3724_3772	+	48	9	28	AATATA	TCACTTTGACACTCTTGTTAGATTATTGAATATATCACAATTTTGCAT
Contig10063	5805	5853	Contig10063_+_5805_5853	+	48	25	21	AATAAA	TAACTCTAATCGAATGACATTAATAAAAGTTTGTGTCGTTTTTCGTAC
Contig27080	8669	8717	Contig27080_-_8669_8717	-	48	108	26	AATGAA	GTTATAAACATTTGACTAATTTTTTTAATGAATTTTATTCATTCTGTT
Contig4538	15551	15597	Contig4538_+_15551_15597	+	46	24	24	AATACA	CATGAAGGGCTTGCTCAACCCTGTAATACAAAATATCTATTATCAT
Contig6135	8875	8926	Contig6135_+_8875_8926	+	51	7376	30	AATAAA	TTATAAATGCATCAATTGTTGTAGTTGATAAATAAAAATTATTGTTTTTAG
Contig3756	1554	1603	Contig3756_-_1554_1603	-	49	93	20	AATTAA	TTGTTTTAGTGTGTACTATAAATTAATTATATTGTTGTGAATTTTGTAT
Contig3756	3544	3589	Contig3756_-_3544_3589	-	45	7	24	AATAAA	TTGATTATTTATTAATTTTTATTTAATAAATTCTTTGATTATTAC
Contig6885	26275	26326	Contig6885_-_26275_26326	-	51	43	33	AATAAA	GTTGTTTTATATCTGTGCTGCACACAATAAATAAATAAAGATAACTTTGGT
Contig25096	2948	2994	Contig25096_-_2948_2994	-	46	36	23	AATCAA	GGATATGCGGTTTCTTTTAATTAAATCAAAGCCATTGTTAAATGTG
Contig25096	13927	13974	Contig25096_-_13927_13974	-	47	20	20	ATTAAA	TAAATTATTTGGCTGTTTTAATTAAAATCTACTTCTGTGAAATTTAT
Contig5295	19739	19786	Contig5295_+_19739_19786	+	47	13	24	TATATA	AGTTGATTGTGATTTGTGGCTATTTATATATCGGATTTTTATTGGTT
Contig5295	21212	21341	Contig5295_+_21212_21341	+	129	1917	105	GATAAA	GTTTGTCTGGTAGAGTTTTTGTTTATCAATCAATCGGTTTTATTGGTTTATTTACCTTTTCCAATTTGTTTTATATTCAATCTTTTCTGTTGCATTTGTTTAGCTGATAAATTTCATTATTTTCATTAT
Contig2871	28473	28522	Contig2871_+_28473_28522	+	49	27	29	AATACA	GTAAATCTTAATTTTATTTTATCACCAAAAATACAAATTTTATTTTTAT
Contig2871	58136	58183	Contig2871_+_58136_58183	+	47	28	21	AATATG	GAATATTTTATTTTGCCTTATAATATGATTCACTTATTTTCTCTGAT
Contig2871	58309	58358	Contig2871_+_58309_58358	+	49	42	28	AATAAA	CATGATCTTTATAACTTAATGTTTCATAAATAAATATTTATTTTGATAT
Contig1031	56642	56690	Contig1031_-_56642_56690	-	48	33	25	AATAAA	TAGAATTGGATATCGAATTCGGAAAAATAAAATCATCTAAATTTTTAT
Contig45598	1199	1247	Contig45598_-_1199_1247	-	48	12	26	AATACA	TCGTGTATTTATTTTATTAGTATTATAATACATTGTATAACTATTGGT
Contig1398	7164	7215	Contig1398_-_7164_7215	-	51	26	30	AATAAA	GCACAGTCTGTGCTTTTTGTCCTTTCATATAATAAACATTGATAAATGGAT
Contig842	40920	40981	Contig842_-_40920_40981	-	61	2173	29	AATAAA	GTCAAAATCCATTTAAAGAAATCTGTTGAAATAAAATAATATTTTTTTCGTTCTTTGTTAT
Contig842	97112	97168	Contig842_-_97112_97168	-	56	243	31	AATAAA	AAACAAATTCCGTTATAAGTTGTAATTTGATAATAAATCTATATATGTTGTTGGTT
Contig16296	6637	6690	Contig16296_-_6637_6690	-	53	377	35	AATAAA	AGGATTAAACAATTAACATTAATTTGTTTATAATAAATAAATTTTCGCAGTTT
Contig7563	390	435	Contig7563_+_390_435	+	45	3	23	ATTAAA	ATTTATGAAATTATAATAGAATCATTAAAATTTATACTATTATAC
Contig525	55440	55486	Contig525_-_55440_55486	-	46	160	25	AATAAA	AATTCTAATGTTTATTTCTTTCATTAATAAATTTAAATATAGGTAT
Contig30239	1782	1833	Contig30239_-_1782_1833	-	51	47	29	AATATA	AAATGCGGCATTAATATGAAGATTTTAAAAATATATATTTGTTCATTTTAT
Contig30239	4892	4953	Contig30239_-_4892_4953	-	61	115	31	AATACA	TTACGATATTTAAGTGTAATACTGAATTTTAAATACATTTCCATTGAAATTTTGGAAATAT
Contig30239	4997	5083	Contig30239_-_4997_5083	-	86	49063	75	ATTTAA	ATCAAAATTAATGTGGCTGAAAATGCTTCTGAATAAAATAATTTTCCTTATTCAATTTTCCAATTTATTCTTGAGATTTAAGTTAT
Contig25138	636	683	Contig25138_+_636_683	+	47	5	19	CATAAA	TCTTTGATTAAGATGATTTCATAAATTAGAATACGTTTGTTTATCAC
Contig25138	694	744	Contig25138_+_694_744	+	50	85	26	TATAAT	TTCGTTGACATATTTGATTGTTGGTTTATAATGTTAATTTTGGTTGGGAT
Contig25138	1297	1342	Contig25138_+_1297_1342	+	45	3	18	AATAAA	TTATTTAACTCTGTAATTAATAAAAACCTATATTTGTTTTTTGAT
Contig1738	9982	10073	Contig1738_-_9982_10073	-	91	2054	65	AATAAA	TGGCAAATTTGTTTGTTATTTCATTCATAATTTATTTTCAATCTAACTAGGTTTTACTTTTCAATAATAAAATATTTATGTTTGTTTTAAT
Contig1738	14566	14617	Contig1738_-_14566_14617	-	51	116	30	AATAAA	CTATTTCCATTGATTGTAACATTTAATCAAAATAAATTTAAATTTTTTTAT
Contig1738	31226	31371	Contig1738_-_31226_31371	-	145	1723	122	AATAAA	TTAACAAATTAGTTGAAAATTAATTGGAAATTAAATAGATGGAATTTGTGTTAACTTTTTCTTTGGTAATTATGATTAAATATATTTGCGTTTATATTTCTGATTTATGGATTTTAATATTTAATAAACACAATATTTTGCACAT
Contig1738	43846	43893	Contig1738_-_43846_43893	-	47	40	26	AATAAA	ATTAGTTAAGGAAGACTTTTTTCATCAATAAATCGTGATTCTGCTTT
Contig1738	76475	76529	Contig1738_-_76475_76529	-	54	103	26	ATTAAA	AAAAATTTTACTCTTACAATAATTTAATTAAAATTTAGTAATTGTTATTAATAT
Contig2642	83406	83500	Contig2642_+_83406_83500	+	94	477	70	AATATA	ATCATCATAGTGATTAATTAGTTTGCAAATAAATATAATTTGTGTTTTATTTCAATTAAACTTATATAGAAATATATACTATTTACATTTTTAT
Contig1465	11816	11864	Contig1465_-_11816_11864	-	48	91	18	AGTAAA	TATGTGCGGAATTTAATAAGTAAATGTAGTTCTGAAATGTTTCTTTAC
Contig1465	54727	54776	Contig1465_-_54727_54776	-	49	21	26	AATAAA	GGCTGGATGAATTTCCTTTTTTATATAATAAAGCTTTAATTACTTATAT
Contig9155	2626	2675	Contig9155_-_2626_2675	-	49	17	25	AATAAA	TATGAAAGATTTAAACAAATATTTGAATAAAATTTTTTATTTTTTTGAG
Contig2263	28191	28241	Contig2263_+_28191_28241	+	50	77	26	AATAAA	TAATTCCATTCGAAATATTGTTTATAAATAAATTTTTTATTTATCTTGAT
Contig15490	429	477	Contig15490_+_429_477	+	48	25	29	AATATA	ATTATCATTATTATTAATATTATTGTGTAAATATAATTTGCATTTGAC
Contig831	3532	3581	Contig831_+_3532_3581	+	49	340	28	AATAAA	CTCTTTGTGATATTTCGTTTCTTGATGTAATAAATTTATAAATTGTCTT
Contig831	36057	36108	Contig831_+_36057_36108	+	51	443	34	AAAAAA	TTGAGCATTGTAATCAAAATTTTTAATTGTTATTAAAAAATTTTTAACGAT
Contig4825	47414	47469	Contig4825_-_47414_47469	-	55	247	31	AATAAA	TTATCATTATTATTACTATTCGTCGAAAATAAATAAAATTGAATGACTCTTTTTC
Contig3609	13174	13227	Contig3609_-_13174_13227	-	53	988	28	AATAAA	TATTAAAAGAATTCTGTAGTTTTTTGTGAATAAATATTTATTGATTTTGTTAT
Contig3609	38672	38730	Contig3609_-_38672_38730	-	58	479	36	AATTGA	ATTGAACTTTATGATGTATCCGTTTTTGCAGTATAGAATTGATTTTTTCTTTGTGTTT
Contig668	18671	18720	Contig668_+_18671_18720	+	49	126	34	TATATA	GAACTGTACATATTTTATATACATATTATACATATATATATTTTGTGAT
Contig668	18830	18886	Contig668_+_18830_18886	+	56	1222	44	AATCGA	GTTTTGTTGGTACCTTGATATACATTGCTATATATATAGAGTTGAATCGATTTTAT
Contig668	18894	18939	Contig668_+_18894_18939	+	45	33	22	AATCAA	TATCTATTGTAGATTGTGCAATAATCAATTTGTTCGTGCTTTTTG
Contig668	19055	19106	Contig668_+_19055_19106	+	51	93	40	AACAAG	GTCCAATTTGTGGAAAAATTGTCTGTAATTACAAATTTCTAACAAGGTTAG
Contig668	57673	57755	Contig668_+_57673_57755	+	82	400	61	AATATA	CAGGATCATCGAGATTTATCACTCATTCCAATCAATTTATTGATGATTTTTGTTTTTCATTAATATATGCCCTGTTGTTCAT
Contig668	61322	61391	Contig668_+_61322_61391	+	69	4127	29	AATAAA	TTTGTAGAGTCTGATTCCTTATTTTGCTTAATAAACTGTTAACTAAATTATATATTTTTTGAGGGGGAT
Contig668	109257	109304	Contig668_+_109257_109304	+	47	22	22	AATAAA	GTTAGTCGACCTTATGTTAATGAATAAAGAAAATCTTTCGAGTTTAT
Contig7569	4002	4056	Contig7569_+_4002_4056	+	54	38	31	AATATA	ATTGATTTTATATGTAAATATTTTGTTTTGAAATATAATATGCTTTTCATTGAG
Contig4927	2123	2212	Contig4927_+_2123_2212	+	89	116	66	AATAAT	GATATTATGAAAACTACAGAAAATCAATAAATTGATGTTATTATTCTACACTTGTAGAGTTTTATCAATAATATTTTATACTATCTTAC
Contig4927	2450	2500	Contig4927_+_2450_2500	+	50	63	27	TTTAAA	GAAATGTGTTAACTCTTGTAATTTTATTTTAAAAGCTTTAGTATGAGTAT
Contig7368	8778	8826	Contig7368_-_8778_8826	-	48	69	27	AGTAAA	GCGTGGAAATTAAATAATTTGCTTTCTAGTAAATTATGGACACGTGGT
Contig7368	8967	9015	Contig7368_-_8967_9015	-	48	9	25	AATAGA	TCATAAAAATACTATTATATTATGAAATAGAGTATTACTAAGAATTTT
Contig7368	25202	25252	Contig7368_-_25202_25252	-	50	614	27	AATATA	AGAAATGTTTCAATGAAATTGTTTTAAAATATATTTCATGATTGCCTTAT
Contig4229	28926	28977	Contig4229_+_28926_28977	+	51	82	24	AATAGA	TTTTAACGCTTGAAACCTTGCTTTAATAGAAATATTATTGATAACTTTTAG
Contig31026	2124	2175	Contig31026_-_2124_2175	-	51	30	37	AATAGA	TTGGATTTAAATGTATAAGTAAAGGGTAAATTACAAAAATAGAACTTTTTT
Contig2468	28520	28571	Contig2468_-_28520_28571	-	51	4559	32	AATAAA	AGGAGCATTAAAGAACATAATAATTGAAAACAAATAAAATATTTCTATCAT
Contig2468	41354	41407	Contig2468_-_41354_41407	-	53	129	29	AGTACA	GTCATTTAATGTATATTTGATGGAGTTATAGTACAGTCGGATATTTATTTTAT
Contig20573	5095	5140	Contig20573_-_5095_5140	-	45	446	20	AATAAA	GTCAGATTATTTTATTTTTTAATAAATCTTTGTCGAGTTTTATAT
Contig5932	4932	5084	Contig5932_-_4932_5084	-	152	15193	132	ATTACA	AATTGCGACTGATTAGTACCTTTTGAAATAGATTTTTAGTCTTTAATATAAAATGAATTGGATTGATATTTCATTTTTATTGTAGTAATAAATTTCGTTTTTCTACTTCGGATTCATTTTAATATTTTTATAATTACATTGTTATTTATTAT
Contig9294	3695	3744	Contig9294_-_3695_3744	-	49	22	24	AATAAA	CGTTAACAAAAAGATTTTCTTTATAATAAATTTTCTTACGATTTCTTAT
Contig12278	3266	3337	Contig12278_-_3266_3337	-	71	1572	62	AAAAAA	ACAGTGAAATGATGTGCAATTGATTTGGAAAGCAATGTAGTATTATATCTCTCATTTTCTTTAAAAAATAG
Contig12278	12127	12174	Contig12278_-_12127_12174	-	47	5	24	AATAAA	GTTCAATATTCCGAATTTGTCGAAAATAAAAACGTCTGACACTTCCG
Contig7141	11843	11929	Contig7141_+_11843_11929	+	86	1419	61	GTTAAA	TACTAAATTATTTGTTAAGTGAATAATTTTGATGTTAAATTTGAATTGATTTTAAATAGTTGTTAAATTGGTACTTTGATATTGAT
Contig7141	12042	12090	Contig7141_+_12042_12090	+	48	336	24	GATAAA	AGTTCTTGCTTTATTCCCGATTTCGATAAATTTGTATTTATCGTTGAT
Contig10914	12908	12957	Contig10914_+_12908_12957	+	49	15	27	AATAAA	ATTTTAGCTTAATTATTATTTTATTTGAATAAAATCTAAAATTTTCTAT
Contig5049	3496	3547	Contig5049_+_3496_3547	+	51	236	28	AATACA	GGATAAATAACGTTTTGTATTTTTTTTAAATACAAAATGTTTGAAGAAGCG
Contig5049	4056	4103	Contig5049_+_4056_4103	+	47	24	26	ATTAAA	GTGATTTCTTGGGTATATTGTAAATTATTAAATTTGTAGATATACAT
Contig5049	4146	4194	Contig5049_+_4146_4194	+	48	111	20	AATACA	TCACTTAAATGTATATTAAAAATACATTTCAGTGAATTGAAGTAGTAT
Contig7718	29113	29168	Contig7718_-_29113_29168	-	55	4169	32	AATAAA	TTGATTATTGTGTTACTCTGTTATATCTTTGAAATAAATAATTAGCTGTATTTAT
Contig4193	7048	7093	Contig4193_+_7048_7093	+	45	19	23	AATATT	TTATAATTATATTTAGATTGCAAAATATTTATTGTCGCTTTTCTT
Contig4193	7155	7249	Contig4193_+_7155_7249	+	94	2897	71	AATAAA	TTAATTGTTTCAATTGTTTGGCTTAGTAAAATATACAATTTAATCGTGTCTTATTTATTTTGAGATAAATGAATAAATTTTGTGTGTTGTGCCT
Contig4193	11236	11293	Contig4193_+_11236_11293	+	57	1387	32	AATACA	TACTTATCTGTGATAATCCTTTGCATTTTTATAATACAAGCATTTTATTACTTTGTT
Contig4193	35314	35359	Contig4193_+_35314_35359	+	45	17	24	AATAAA	ATTTTCTGACGCCTTTTATGGATAAATAAAATATTTTTTCTTTAT
Contig26	7695	7775	Contig26_+_7695_7775	+	80	231	59	AATATA	AACTCAAATTTTATTCTGATACATTTAGATTGTAGTTTCTTTTATTCGAAATTTTTCAAAATATATTTCTAAATGTAGTT
Contig26	16291	16339	Contig26_+_16291_16339	+	48	29	26	AATAAA	CAGACAATTCACTACATTTTCTGGTTAATAAATGATTTAAATCAAGGT
Contig26	26738	26787	Contig26_+_26738_26787	+	49	145	34	AATCAA	ATTGAAATTATTTCATATGAATTTTAGCAAGAACAATCAATGACCTGTT
Contig26	48185	48236	Contig26_+_48185_48236	+	51	93	27	AATACA	AACAAATGAGAGAAACCAATATTTTCTAATACACGATTTACAGTTTTTGCT
Contig26	50644	50698	Contig26_+_50644_50698	+	54	551	31	AATAAA	ATAATTCGTAATTTTATATGGAAATCAGATAAATAAAATTTATGTTTTTATGAT
Contig26	60617	60665	Contig26_+_60617_60665	+	48	6	29	AATATA	ATGTTAAACTACTGTCTAGTCTGCTATGAAATATATTGATACTATTAT
Contig26	237353	237399	Contig26_+_237353_237399	+	46	14	24	AATAAA	TATCAGAGCTTTTTAGATTTTAAAAATAAATATTTACCTATTATAT
Contig26	238095	238217	Contig26_+_238095_238217	+	122	260	97	ATTAAA	AGATTTCGTTTTGTAATGCAATTATAAAGAATTTGTGTTTTACAAAATAAATTGCAAATGACTTTTTAAAAAGTTTAGAAAGATTTGTATTTTTAAAATTAAAGCAAAATTTTTACTTTTAT
Contig26	238436	238484	Contig26_+_238436_238484	+	48	86	27	AATATA	AGTTAACATTTTTATTTAAGTGTCAGAAATATATTGCTATACTGTTAT
Contig26	311457	311508	Contig26_+_311457_311508	+	51	116	27	AATATA	AATATATAATATGTATACATAATTATAAATATACATCGATTATATAGAGAT
Contig34563	1309	1353	Contig34563_-_1309_1353	-	44	3	14	ATTAAA	AATATATGTAAATTATTAAATTACAATCATATTTAAAACGTCAT
Contig16479	9721	9772	Contig16479_+_9721_9772	+	51	173	27	AATAAA	GTTAACTGGATTTTGAGCAGTATGTTTAATAAAACTTTTTTAAAATTGCAT
Contig1356	5514	5590	Contig1356_+_5514_5590	+	76	242	44	ATTAAA	AGTCCATGGAATTTTTATGAGCCTAAATTTTTTATTCAATATTTATTAAAAATCAGAATTTATTTTCTTCTGTCAT
Contig1356	35514	35562	Contig1356_+_35514_35562	+	48	22	34	AGTAAA	TGATTCGGTTTTTAGAAAAAGTTTTAATTTATAAAGTAAAATGCTGAG
Contig1327	12164	12213	Contig1327_-_12164_12213	-	49	49	27	AATAAA	ATAGTCCAATTACTTGAATTTTTTGATAATAAATTACAAACTGTGTTAT
Contig1327	12424	12472	Contig1327_-_12424_12472	-	48	40	28	AATAAA	GAGTAAATTTTGTGTGTCAATTGTAATCAATAAATATCAAATTAACAT
Contig1327	66479	66530	Contig1327_-_66479_66530	-	51	704	31	AATACA	TGACTTATAACTAATGTAATATAATAGTAAAAATACAAGCTGTAATTTTAT
Contig18704	3592	3634	Contig18704_-_3592_3634	-	42	6	21	AATACA	AAATTCTTTAATTGTACATGAAATACATCGGTTTTGTTTTAT
Contig5616	18289	18337	Contig5616_+_18289_18337	+	48	76	26	AATAAA	CATTCAAATATTGTATATCTTATACCAATAAAACAAAAACAATGTTAT
Contig13091	14034	14081	Contig13091_+_14034_14081	+	47	46	23	AATATA	ACATAGTTATTGAAAAATTGAGAAATATACATATGGCTTAATTTTAC
Contig5724	7168	7216	Contig5724_+_7168_7216	+	48	63	26	AATAAA	TCCTGAAAATTTTATGTGTTATAACAAATAAATTTTCTGGAATTGTTG
Contig5724	21194	21242	Contig5724_+_21194_21242	+	48	19	41	AATTTA	AACAATTGGTATAGTCTATTTTTCTTTTATTACATTGAAGCAATTTAT
Contig6388	24699	24766	Contig6388_-_24699_24766	-	67	316	44	ATTATA	CATTTTGATGTGAAAGTTATGCAGATTAAGTAATTGTTGCAATTATTATATGTTTTTGGATACTCGT
Contig8587	26983	27046	Contig8587_+_26983_27046	+	63	1978	30	AATAAA	GCCATTCAAATGGGACAATAACTTGTGTTCAATAAACATTTAAATACAATTTTATTAATGTAT
Contig8152	4069	4117	Contig8152_+_4069_4117	+	48	10	28	AATAAA	CTTGATCCGTTATTAAATTGTTCTTCTTAATAAATTTATTCATTTTAT
Contig15788	10639	10687	Contig15788_-_10639_10687	-	48	90	29	AATATA	TGTTGCATAAAAATGTTTATTTCACTGTCAATATAGTTTGTTTGTTAT
Contig15788	10754	10803	Contig15788_-_10754_10803	-	49	67	28	AATAAA	GTTTTGTTGATTTACTTGTCAAATGTCAAATAAATTTACAGAGTCATAT
Contig30364	1282	1325	Contig30364_-_1282_1325	-	43	10	22	ATTAAA	AGAATTAATGAATTTTAATATAATTAAAGATATTAATATTTAT
Contig30364	2140	2188	Contig30364_-_2140_2188	-	48	27	27	AATAAA	TATATGTCAATGTTTTGGACGCATTTAAATAAACTCTAAAATCTCTAG
Contig4671	770	817	Contig4671_-_770_817	-	47	3	37	TATAAC	TGAAGTACAGTAGAACCTCGTTATAACGGACTTCGGTTATAACGGAC
Contig9037	26079	26129	Contig9037_+_26079_26129	+	50	172	27	ATTAAA	TTTTAAATTGTATCGTTCATAATTTTTATTAAATGTAAATTTTCAATTAT
Contig4254	37696	37749	Contig4254_-_37696_37749	-	53	124	30	AATAAA	TTTTCTTATTATGATGCGGGACTTACTCTTAATAAAATTTTAATTTTTGTTAT
Contig4254	41825	41873	Contig4254_-_41825_41873	-	48	39	24	ATTAAA	TGAAATAATCTTACTAAAAATTTGATTAAATTTTGTGTTTAGTTGGAT
Contig4254	41877	41931	Contig4254_-_41877_41931	-	54	277	31	AATAAA	ATGCGAAGAACTACATGCACTTTAAAGTTGCAATAAATTTTTTTATTTTTGTGT
Contig4254	42582	42629	Contig4254_-_42582_42629	-	47	28	19	AATAAA	TAATTCATTACTTGTTGTCAATAAATCCATAAAATATTGTTAATTAT
Contig4254	45555	45599	Contig4254_-_45555_45599	-	44	11	17	AATAAA	TGCTAATTTTTACGATTAATAAAAGCAATTCTATTTTTAATCAC
Contig30767	4101	4152	Contig30767_-_4101_4152	-	51	40	27	AATAAC	TAAACAATATCCTTTTTATTATTGTTAAATAACATTTTTATTTTTTGTTAT
Contig30767	4901	4952	Contig30767_-_4901_4952	-	51	117	28	AATAAA	CTTTAATATTCATAATAATAATTTTTTTAATAAATATAAATTTAATGTCAT
Contig24202	10973	11021	Contig24202_-_10973_11021	-	48	51	26	ATTAAA	AGTATTTTTGGAGAAAATGTTTTTATATTAAAATGATTTGTTTGTTAT
Contig16731	9156	9203	Contig16731_-_9156_9203	-	47	57	25	AATACA	TTGATATTAGAAAAGAATAATTTGTAATACATAATTTTTAGTCTTAT
Contig16731	10747	10796	Contig16731_-_10747_10796	-	49	69	27	AATACA	TTTTGATATTAGAAAAGAATAATTTGTAATACATAATTTTTAGTCTTAT
Contig992	50535	50579	Contig992_-_50535_50579	-	44	4	22	AATAAA	GAAATGTTTTTTATTTTTTATGAATAAATATTTTGTTATATTAT
Contig992	63303	63415	Contig992_-_63303_63415	-	112	2321	95	AATTAT	AATTTGTGCAATTTTGTCAGATTTTTTAAAATAACTTTTTTGATGCTATTATTCTTTTCTATTTTGTCAATTAGACTTTGAGTTATTTTAAATTTAATTATTTTTGATTTAT
Contig992	91396	91443	Contig992_-_91396_91443	-	47	12	28	AATAAA	TTTATTTTATTTTTAAATTTTAATTAAAAATAAATAATTTTTGTGAT
Contig545	15222	15274	Contig545_-_15222_15274	-	52	1820	28	AATAAA	GAACATTAATGGTTTGCAATTCTATTTAAATAAATTTTGTGGAATTTTGGTT
Contig545	15423	15491	Contig545_-_15423_15491	-	68	111		ACGAATTTCCTGTAAATTTAATCTATAATACGTGTTTGTATATCTGTTCAATTGCATTTTACTGTTAT
Contig545	29746	29795	Contig545_-_29746_29795	-	49	14	32	AATTTA	AATTATGTCTAAAGCTTTTTATCTTTTAATTTAATTTATTATTTATTAC
Contig545	78967	79017	Contig545_-_78967_79017	-	50	140	29	AATAAA	TACCACTATAGAACATTTTAGTTTTTATGAATAAATTTTGTACCGGGTAT
Contig3730	14514	14559	Contig3730_-_14514_14559	-	45	160	25	AATTAA	TTGTGTCGTTGCGTAATCGTTGTATAATTAATTATTTTTTCATAG
Contig3730	14693	14740	Contig3730_-_14693_14740	-	47	5	21	GATAAA	GTAATTCTTTTCTGGGTCTTCGATAAATCAGCAGCTATCTTCAATAT
Contig3730	41801	41849	Contig3730_-_41801_41849	-	48	23	30	AATATA	ATTTATTATACATTTAAAAGAGGTAATAATAATATAAGGACTTTTTGT
Contig11313	13528	13579	Contig11313_+_13528_13579	+	51	142	31	AATATA	ATTTACAATCATAGCATTTAGGTAAGGAGGAAATATATTTTAAATTTAGAT
Contig26490	11083	11134	Contig26490_+_11083_11134	+	51	86	31	AATATA	TAATTACATTGAATTATATACTTTTTTTAATAATATACTTTTCATTGACTT
Contig5289	7442	7497	Contig5289_-_7442_7497	-	55	4370	30	AATACA	ATTTGGTTTTTGATTGGCGGAATTTGAGTAAATACATTCTGTGTGTCGTTTTGAT
Contig4370	59710	59761	Contig4370_-_59710_59761	-	51	41	29	AATATA	AAATGCGGCATTAATATGAAGATTTTAAAAATATATATTTGTTCATTTTAT
Contig28154	5405	5454	Contig28154_-_5405_5454	-	49	560	24	AATAAA	ATTCGGACTTTGTTAATTTAATTTAATAAATATAATCTTTCAAATTTAT
Contig5309	18795	18845	Contig5309_+_18795_18845	+	50	7	26	ACTAAA	TGGATTGTCCTAGTTCTTAGTATTTAACTAAAATAGTTATTATTCGCGAT
Contig5656	12481	12530	Contig5656_+_12481_12530	+	49	46	28	AATAAA	CTCAAGCTACTTTCGGCCAAGATTTATTAATAAAATTTCTGGAAAATAT
Contig23219	7503	7551	Contig23219_-_7503_7551	-	48	7	25	AATAGA	GGAAGTGTTAAACTTCTTCTAAACAAATAGATATTTCATTGAAAGGAT
Contig1058	73544	73595	Contig1058_+_73544_73595	+	51	305	32	AATAAA	CAATGAATTTATAATTTTAATTATGTGAGTATAATAAAGTTCTATTATGAT
Contig1058	87154	87205	Contig1058_+_87154_87205	+	51	273	37	AAAAAA	AAAATTAGGAAAATCCTTTGGACATCTTAAAAGTTAAAAAAAACTTTACAT
Contig1058	87361	87407	Contig1058_+_87361_87407	+	46	99	6	AATCAA	ATTCATAATCAAATTTTGTAGAAAATATTATAATCATTTTAATTAT
Contig1058	100883	100933	Contig1058_+_100883_100933	+	50	13	28	AATAAA	CTGTAAAATTATTTTTGGTCCAAGTATAAATAAATTGCCATCATTGCTAC
Contig1528	41126	41172	Contig1528_+_41126_41172	+	46	14	24	AATAAA	TTGAATTATATTTTTATTGTTATCAATAAATTTGTTTATTTATTTT
Contig1528	42344	42395	Contig1528_+_42344_42395	+	51	691	32	AATAAA	TACTCCTAAGGAGTTTTATTCTAGATTTCATAAATAAAATTTATCTGTGAT
Contig1528	62545	62593	Contig1528_+_62545_62593	+	48	517	26	AATAAA	GATTGATTTATATTTTTATTGTTATCAATAAATTTGTTCATTTCTGTT
Contig14872	8805	8855	Contig14872_+_8805_8855	+	50	10	27	ATTAAA	GTGGTCGATTACAATGGACATGTATTCATTAAAAGAATAGTTTTGCAGAT
Contig3623	35548	35594	Contig3623_+_35548_35594	+	46	243	26	AATAAA	GATTGGATATTTTGTGATTTGTAACAAATAAAGTTTTGGAATTTAC
Contig1846	30971	31015	Contig1846_+_30971_31015	+	44	12	23	GATAAA	TTTTAATTTTGAACATGATTATAGATAAATATTTTCTGATTTAT
Contig1846	53898	53956	Contig1846_+_53898_53956	+	58	2418	30	AATAAA	TAACGATTTTGAACGTATTTATGTTCTTTCAATAAATTGATTATTGTTCACTGCTGCT
Contig1846	53985	54036	Contig1846_+_53985_54036	+	51	117	26	AATATT	TGTTCTATTTGTAATGTTTTGTGGGGAATATTTTATGGTCTCAATTGTTAT
Contig1846	54046	54098	Contig1846_+_54046_54098	+	52	33	28	ATTAAA	TCCTGATTCCAGTCGATTACATTTTATAATTAAAATTTATAATTATTGTGTG
Contig25011	2808	2852	Contig25011_-_2808_2852	-	44	130	22	AAAAAA	TACATAAATTTTATTTCCGTTCAAAAAATTTTTTTATCTTCCAC
Contig28028	4111	4215	Contig28028_+_4111_4215	+	104	260	82	AATATA	GCTTTTTGTCCTATATTGTTTTCAAATTAGAATATAATTTCTGTCGAATATATATTATCAATAATACACAATGTGATTATCAAATATAATTGTCGATTCTTTAC
Contig6350	2791	2836	Contig6350_-_2791_2836	-	45	129	24	AATAAA	TTTCGATCAAACAATATAATTTAAAATAAAGAAAAAAGCACCCCG
Contig6350	2874	2931	Contig6350_-_2874_2931	-	57	640	37	ATTAAC	GCTAAAATTGAGATTTGATGCAACTCTTTAATATTATATTAACTTTCATCTACAGAT
Contig9084	120	168	Contig9084_-_120_168	-	48	12	26	AATATA	AGTTTTCAATAAGATTTTTTGTAAGAAATATATTATTATTATTATTAT
Contig1495	67285	67335	Contig1495_+_67285_67335	+	50	28	26	AATATA	GTATGTTTCATGTATTTTAAATGTTAAATATAATATTAGTTTTTTTGTAT
Contig20939	12646	12695	Contig20939_-_12646_12695	-	49	9	27	AATACA	TATATATGTATTTCTACTGAATACATAAATACATTCAAAATAGTGTTTT
Contig5453	16485	16531	Contig5453_-_16485_16531	-	46	27	28	TATCAA	ATAGATTTATAATTATTTTTCATCATAATATCAATTTCATGTTTAT
Contig5453	30291	30342	Contig5453_-_30291_30342	-	51	49	31	AATACA	AGTCGCTGGAATTTCGATGTATAGTTTATCGAATACAGAATTCTGTAGCAT
Contig2513	29188	29237	Contig2513_+_29188_29237	+	49	52	26	AATAAA	ATTTTTTACTTTTAGTTTATTTGTGTAATAAACTAATTATGTATTATAT
Contig2513	29255	29303	Contig2513_+_29255_29303	+	48	11	27	AAAAAA	ATTATTAATGTATTTTTTTTTAAATGTAAAAAATTTTGTCAGAATTAT
Contig2513	29344	29394	Contig2513_+_29344_29394	+	50	68	25	AATAAT	TGTTTATAGTATTGTTTGGTACTCTAATAATTTCCTGTCGTTGATTTTAG
Contig2513	29482	29544	Contig2513_+_29482_29544	+	62	413	40	AATAAA	TCAATTTTGTATAAAGCTGAATTTTTACATTAAAGTTTAAAATAAATCGTTTTGGTATTTAT
Contig2513	72431	72478	Contig2513_+_72431_72478	+	47	34	35	AATTAA	TTTTGATTGATGTATATTTTGAGGTGTATATAAATAATTAATTTGAC
Contig27285	3821	3869	Contig27285_+_3821_3869	+	48	10	24	AATAAA	ATCCCATAATTGTTGATTTAGAATAATAAAGAAAATCCAAATTACCGG
Contig11939	17911	17961	Contig11939_-_17911_17961	-	50	173	29	AATAAA	TTTTAGCTGAACTTTATAATTTCGTATTTAATAAATTTCAGTTAATTGTT
Contig6343	9978	10041	Contig6343_+_9978_10041	+	63	291	41	AAGAGA	CAACCGATGATTTTGAAAAATTTTCATTGAAATTATGTTAAAAGAGAGATTTATTTTCTTTAT
Contig3037	62966	63019	Contig3037_-_62966_63019	-	53	360	27	AATAAA	TTGTTAATAGCATTAGATATGTAATTTAATAAATACAGTGCTGAATTATTTAC
Contig22281	769	872	Contig22281_-_769_872	-	103	2207	85	ACTAAA	TATCCGTCACAGTGTAGTTGAGTATTTAAAATGAACTAGTTTTATATTAAATCTTTTAATTCTGTTGATTTGACTGGATGAAATTACTAAATGCTGATTGGAT
Contig33723	1716	1770	Contig33723_-_1716_1770	-	54	680	32	AATATA	GCCAAGGGGAAATGAATTCCCTGAAAGTAACAAATATACTTTTATCTTAGGTTT
Contig33723	2397	2448	Contig33723_-_2397_2448	-	51	139	44	AATAGA	TTATGTTTAAATTGGAAATGTTGTAAAAATAATATAGTCATATAAATAGAT
Contig3679	30623	30727	Contig3679_+_30623_30727	+	104	374	79	AATATA	GTCTGTGATACGGGAAAAATTAAAAATTTTAAATGGTGAATATTTTGTAGAACTTTTCATTTTTTTCTTTAATAATACAAATATAATTTATTTAAAAATTTTAT
Contig8804	20826	20877	Contig8804_-_20826_20877	-	51	581	39	AAAAAA	GTATTTGTTTTGGAAATGAATTGTTTATGAAATACATTCAAAAAAGTTCAG
Contig3683	4204	4251	Contig3683_+_4204_4251	+	47	50	25	TATAAA	TGTGTCATTAATGTAGATTGAAAAATATAAAGCAATACCATTGGCTT
Contig11518	4966	5016	Contig11518_-_4966_5016	-	50	14	15	AATAAA	TATTATTTTATATTAAATAAAATTGGAATTCAACGTCTTTCTACTATCAC
Contig16316	9618	9694	Contig16316_-_9618_9694	-	76	1281	54	AATAAA	ATCGGTCTTTATGAATAGCTTTGTCAGATAAATATTTTACATTATTATTATATTAATAAACCATATTAGAGACTAT
Contig16316	9720	9772	Contig16316_-_9720_9772	-	52	123	32	AATAAA	ATATTGATTAATAAATGACCAATCTTATATTCAATAAATATGTGCTACACAT
Contig12584	4493	4539	Contig12584_-_4493_4539	-	46	35	16	AATAAT	ATCAAAATTGTTTTTCAATAATATTTGACAACTTTGTGTGCTTGAT
Contig12584	4838	4897	Contig12584_-_4838_4897	-	59	543	37	AATGAA	GGTCTACTGATTATTATTGGCATTGTATTTTTATAAAAATGAAGCTGACTCAGAGTTAT
Contig12584	4923	4972	Contig12584_-_4923_4972	-	49	13	29	TATAAC	GCCAAACAAATAGTTTCTATTAGACATTATATAACTCCATTGCGTTGTT
Contig4122	4101	4151	Contig4122_-_4101_4151	-	50	34	30	AACAAA	GAATATCGAATTTAAAAGTGAAATAAGAAAAACAAAGTTTTCTTATTTAG
Contig4122	5508	5556	Contig4122_-_5508_5556	-	48	18	21	AATAAA	AATTATATTTTTATTGTTATCAATAAATTTGTTTATTTAATTTCTCAT
Contig664	55822	55870	Contig664_-_55822_55870	-	48	32	28	AATAAT	GAAATTTACAATATTATATGAATTTTATAATAATTTTTCTTTGACGAC
Contig664	154242	154298	Contig664_-_154242_154298	-	56	204	33	AATAAA	AGCATAATATTTTGATGAAAGTTGAGATTGATTAATAAATTTAGTCCCCATTTCTG
Contig664	154680	154730	Contig664_-_154680_154730	-	50	226	28	AATCAA	ATTTGCTAACTGTGTAGCTCTGTCTGATAATCAATATTCTATGGTGTTAC
Contig2791	45668	45764	Contig2791_-_45668_45764	-	96	152	61	ACAAAA	GATGATTTTCTTGGGTCGTAACTATTGGAAATGAAGTAATTACTATTATTGCTATATTTTCACAAAATGTTCCTCTTCATTTCTTATTATTTCTAT
Contig20094	4695	4744	Contig20094_-_4695_4744	-	49	29	27	AAAAAA	ACACTGGCAACCTGTTTCTACCCCCAAAAAAAATATGGCAAATTTTCAT
Contig29100	8491	8537	Contig29100_+_8491_8537	+	46	25	40	AATGAC	TATGAATCACTGACTATTTTGTAATTATAATATTTGCAGGAATGAC
Contig29100	8920	8970	Contig29100_+_8920_8970	+	50	221	32	AAGAAT	ATGTTAATGATGTCAATTTTTCTTGGAATATTAAGAATTGTTGAGGTTAT
Contig3968	33726	33781	Contig3968_-_33726_33781	-	55	1833	34	AATGAA	GAGTTTGGTCGTAAATTTGTTACGGGTTTCAGTAAATGAATTTTAGATTAGTCTT
Contig8610	10042	10089	Contig8610_+_10042_10089	+	47	39	26	AATAAA	AAATATAAAAGAAAACATTTTGTTTAAATAAAAGTAATTTATTCTAT
Contig8610	10818	10865	Contig8610_+_10818_10865	+	47	59	26	AATAAA	AAATATAAAAGAAAACATTTTGTTTAAATAAAAGTAATTTATTCTAT
Contig10025	18210	18257	Contig10025_+_18210_18257	+	47	38	28	AATATA	GTGTGACTTAGTAATGCTGCAAACATTTAATATATTTTAAAACTTAT
Contig18314	6296	6355	Contig18314_-_6296_6355	-	59	119	30	AATAAA	GGTTTTACTAAAATTGTACACTAAGTATATAATAAATTAAATCTCTTATCAGTAGTTAT
Contig10779	3578	3628	Contig10779_-_3578_3628	-	50	54	30	TATAAA	AGAGTTAATGAATATTTACTGACAATTTTATATAAAATTGAAATTTGGTT
Contig12913	12644	12692	Contig12913_+_12644_12692	+	48	4	24	AATACA	ATAATGGATGTGTCAATGATAGTAAATACAATATTGTTATTGTTCGAT
Contig1473	44283	44338	Contig1473_+_44283_44338	+	55	14263	31	ATTAAA	AAATATGACTAATAAAATGCATTGTCATTTAATTAAACATTATTATATCATTCTT
Contig2378	38639	38700	Contig2378_+_38639_38700	+	61	434	34	AATAAA	ATTATTTGGTTTTTACTGTTAAGGATAATAATTAAATAAAAATCTACAATTATTTTAACAT
Contig2378	39508	39558	Contig2378_+_39508_39558	+	50	15	26	AAGAAA	CAGACGTTTTGTTTGATATAATTTAAAAGAAAAGTTTTTTTTATTATCAG
Contig2378	73056	73109	Contig2378_+_73056_73109	+	53	910	29	AATATA	AATGATTACTAATCAATAGCTTTTTATTTAATATAATTTCAGTCTTTTCTTTT
Contig3339	240	291	Contig3339_+_240_291	+	51	4016	28	AATAAA	GTTGGATGGCGAAATGATTGATTTGTTAAATAAAACATTTTATAATGTCTT
Contig3671	42130	42179	Contig3671_-_42130_42179	-	49	5	29	AATATA	GACTAGTTTTGGGTTTTTTAGTTCTTTTAAATATATTTCCCATTACTAT
Contig28132	1915	1964	Contig28132_+_1915_1964	+	49	63	25	AATAAA	ACATTAGTACTGTTTTGGAATTGAAAATAAACTATTCATAATCAGCTAG
Contig741	89954	90005	Contig741_+_89954_90005	+	51	3	39	AATAGA	GATATGAACTTGACGCAATATTAGTTTAAAGTAATAGAAAATAGATTTGAC
Contig13814	9628	9676	Contig13814_-_9628_9676	-	48	4	26	AATATA	CACGAAAGTTGGACCTACACTTTATTAATATATATTTTGTTCATTGTT
Contig13814	12282	12330	Contig13814_-_12282_12330	-	48	23	28	AATAAA	ATTATTAGAAATCGTGGATAAATGGAACAATAAAGACTAAGTCGATAT
Contig13814	12486	12534	Contig13814_-_12486_12534	-	48	29	18	AATATA	TTATTATAAAGAACAAAAAATATACTAATTATATTTTTAAATGATTAT
Contig13814	12548	12597	Contig13814_-_12548_12597	-	49	94	23	AATAAC	TGCTAATAATTATTGTTAATAATAATAACAATTATGATTGCTAAGTTAT
Contig13814	12637	12688	Contig13814_-_12637_12688	-	51	73	27	AATATA	ATTTGGAGAATCTTTTAGATATTCGTAAATATAGTGTTTATTTTGTGCGTT
Contig13814	13001	13047	Contig13814_-_13001_13047	-	46	31	22	AATATA	TATTGATTTTACCAATTCTGTAAATATATTTCTATAAGGTCTGCAT
Contig4586	27621	27668	Contig4586_+_27621_27668	+	47	20	38	TACAAA	AAATATCGCTGTACTTGTAATTCACATAATGTTATATATACAAATAC
Contig4586	28988	29036	Contig4586_+_28988_29036	+	48	15	24	AATAAA	TTGAATAAAGTTCTAACATTCAATAATAAATTCTCTTTTAGATGTTAC
Contig4586	29082	29128	Contig4586_+_29082_29128	+	46	77	23	AACAAA	AAGAATTATAATTAACTTTAACAAACAAAGTACTTGTTGCAGGTCT
Contig2907	25791	25832	Contig2907_-_25791_25832	-	41	5	18	AATAAA	TTTGTTATTTTAGTATTTAATAAATCGGTTGGGGTGTTGTT
Contig9627	10606	10689	Contig9627_+_10606_10689	+	83	181	62	AATAAA	TTGGTGATCTTCAATGTCATATTTTATTATTAAATAAATTAAATTTGACTTGTAATTTTCATAATAAAATTTATTTGTTTTAT
Contig20701	8210	8256	Contig20701_-_8210_8256	-	46	20	22	AATAAA	TGTAATAATTTTGATATTAATGAATAAATTCATAAATAACTTTTCT
Contig5751	32634	32684	Contig5751_+_32634_32684	+	50	157	31	AATAAA	GATCAGTTTTTGAAAATGATCAATTTTATTGAATAAAATTTTGTATTGAT
Contig386	60096	60143	Contig386_-_60096_60143	-	47	23	24	AATAAA	GAAAGAATTATGGAGATATTCAAAAATAAAATATCGACTATTGGCAC
Contig386	180058	180106	Contig386_-_180058_180106	-	48	40	28	AATAAA	TTATTGCTATATGTTATACTTATATTTAAATAAAAATTAAAGTGTTAC
Contig386	180111	180160	Contig386_-_180111_180160	-	49	34	32	AATAAT	AATTATCAAAATGGTGGACTTTAGTATTAGTAAATAATAGTAACTGTCT
Contig33653	2712	2760	Contig33653_-_2712_2760	-	48	55	26	AATAAA	TTGTTTTCTAGAGAGATATTTTCTGTAATAAATATTTTTTTTACTCAT
Contig18417	6137	6186	Contig18417_-_6137_6186	-	49	13	31	AATAAA	AAAATTATTGCAACTAAATAGTCGTTTTTTTAATAAAATTACTACTTAT
Contig39448	1949	1996	Contig39448_+_1949_1996	+	47	6	28	AATATA	ACTACTGTATTACATGTGTATATATAAAAATATATACTGTAGATTAT
Contig18594	11033	11083	Contig18594_+_11033_11083	+	50	51	31	AATAAA	CACACAATCCAACCGGAGTTTTTGATTTATTAATAAACGTACTATTTTAG
Contig4199	31829	31881	Contig4199_-_31829_31881	-	52	10	38	GATAAA	TCATGAATCAATTGTTTGTATTTGGTTATATATAAAATGATAAAATTATTGT
Contig4199	32094	32143	Contig4199_-_32094_32143	-	49	53	29	TATAAA	AAACTTTTAAAATTATTTTATTTATTATATATAAATTGTTTTAAAATAT
Contig11917	9646	9693	Contig11917_-_9646_9693	-	47	17	27	AATAAA	TTTTCTGGGCTGAGTCTTTTTTATATAAATAAATTTTTTCACCTTAG
Contig115	46267	46314	Contig115_+_46267_46314	+	47	12	29	ATTATA	AAAACTCCCAAATCTTGATGAATGTATACATTATAGTCTTTCTCTAC
Contig115	87173	87219	Contig115_+_87173_87219	+	46	4	24	AATAAA	TTATTATTTTACGGTAAATATTTTAATAAACTACTTGTTATTCTAT
Contig115	106113	106160	Contig115_+_106113_106160	+	47	12	29	ATTATA	AAAACTCCCAAATCTTGATGAATGTATACATTATAGTCTTTCTCTAC
Contig115	130629	130680	Contig115_+_130629_130680	+	51	4420	33	AATAAT	GATAAAAAGATTCGTTAATTTTGGTTTTAATATAATAATTGTCTTTGTCAT
Contig6392	7461	7511	Contig6392_-_7461_7511	-	50	9	24	AATAAA	ATTTAGAAAAAATTTTATGTAATAAATAAAAGTAGATTTTTAAAATTCAT
Contig14408	14656	14720	Contig14408_-_14656_14720	-	64	7981	33	AATATA	GAACTATGATAAATTCTTAGATTAGGTTTTGTAAATATATTTTGACGTCATTATTCTATTTGAC
Contig59	72196	72242	Contig59_-_72196_72242	-	46	13	26	AATAAA	TTCAGGAATTTTGTTGTGTGAATATTAATAAATTCTTTAAAGTTAT
Contig59	203079	203132	Contig59_-_203079_203132	-	53	218	27	AATAAA	TAGTTTGCATTATTTAATATTTTGACTAATAAATTTATGCTGTACTTTTCTAG
Contig59	212199	212247	Contig59_-_212199_212247	-	48	77	26	AATAAA	TCTGAATGTGGTTAACAATTTTCCTAAATAAATAACTTGTCTCCTTAG
Contig59	220313	220360	Contig59_-_220313_220360	-	47	55	26	AATAAA	TACTTTTAAATATAAATTATACAATTAATAAATTTTATCTACCCGTT
Contig59	237978	238069	Contig59_-_237978_238069	-	91	4525	72	AATAAT	TTCGGACTTTGATTATAATATTTATGCTAATAAAATGTTTAATCATTTATCAGTTTTTGTGTTATAAATTTAAATAATAGTGACTAGTGTG
Contig59	238443	238494	Contig59_-_238443_238494	-	51	803	31	AATACA	ATCCTTTTGATGATGATGATTTTTAAAGATTAATACATTTTTCTTATTGAT
Contig24411	1973	2036	Contig24411_-_1973_2036	-	63	4496	30	AATAAA	AAAACTTGTGGAGTCTGCACTTAAAACTATAATAAAAATTCTAATTTGAATACGTTTTCTGAT
Contig20579	6713	6764	Contig20579_-_6713_6764	-	51	34	31	AATAAA	TTTCTGTGAAAGAGTCAATTCTTTAGTATCAAATAAATAATCGTATATTAG
Contig10302	308	358	Contig10302_-_308_358	-	50	4	43	TATATA	ATATATATATATATGTGTGTGTGTGTATATATATATATATATATATATAT
Contig144	12422	12472	Contig144_+_12422_12472	+	50	35	28	AATAAA	GGAAATGAATTAATTTATTGTTTTTATTAATAAATTGAATATGTCTTGTT
Contig144	13866	13916	Contig144_+_13866_13916	+	50	12	41	TATAAA	ATATTTTTAAAAATATTATCTTTTTCTGGAAATATAATTTTTATAAATAT
Contig144	25386	25436	Contig144_+_25386_25436	+	50	13	15	AATCAA	ACATTTACAGCTCAGAATCAAATATTTTCCCGTTATACAGACCTGAACAT
Contig144	25936	25986	Contig144_+_25936_25986	+	50	248	22	AATAAA	TAATGGATAATGTAAAGTTCTGAATAAAAAACGCGATTATTTTGGATTAT
Contig144	26194	26241	Contig144_+_26194_26241	+	47	9	18	AATAAG	CTCATTTATGAATGCGCAAATAAGATTTTTCATTTCAATTTCCTGAT
Contig144	26463	26512	Contig144_+_26463_26512	+	49	49	30	AATTAT	CTGTGTAAATGTTTCGGCATTATTAATATTAATTATTATTGATTATTAT
Contig144	27077	27137	Contig144_+_27077_27137	+	60	1549	36	TATAAA	ATATTTGTTGTCGGTGATTTTTTATATGTGGATAAATATAAATGTTTTGACTTTTGGCCG
Contig144	33657	33708	Contig144_+_33657_33708	+	51	270	40	ATTAAA	TCATCAACGCCAAACTGAAGCAATATCCAATATAATTTTTATTAAACTTAG
Contig144	33811	33865	Contig144_+_33811_33865	+	54	225	30	AATAAA	CATATATGAAACTTGATTGTCAGAAATTACAATAAAAAGGATGCTGATTGGCAT
Contig144	41813	41863	Contig144_+_41813_41863	+	50	774	28	AGTAAA	ACGATGACAGATAATCTTCAGAAATAATAGTAAATTATTCAAAACGAGAT
Contig144	41890	41941	Contig144_+_41890_41941	+	51	27	26	AATACA	CTATATTGACCTTACGATACCATATGAATACAAAATGGCTCCCTTTAAGGT
Contig144	53515	53589	Contig144_+_53515_53589	+	74	64	52	AATAAT	AGTTATTAAAAACGTATGAAATATAATAAATAAATATCTTCCTAACATTGAAAATAATTGCATTTTCTACTTCT
Contig144	80409	80461	Contig144_+_80409_80461	+	52	423	30	AATATA	TTGATTGGAATTTATGTTGTAATTCTTTAGAATATATATTTTTGCACGATAT
Contig144	130908	131006	Contig144_+_130908_131006	+	98	7036	84	AATTAG	AAATTGACAATGCCAAAATTGCATGAAAGACATTTTCTGGGTCGGATACAACGATGTGATTCTTTCTTTTGATTTCATTATTATAATTAGTATCATAT
Contig144	131017	131067	Contig144_+_131017_131067	+	50	56	28	GATAAA	AATATAATTGCTGTAAGAACTGGAAAATGATAAAAGATGTCAAAACTTAT
Contig144	192785	192841	Contig144_+_192785_192841	+	56	4019	30	AATAAA	TTCATAACTTTGTCATTATAATTTGATGTTAATAAATATTAATTTAGTTATTCAAT
Contig144	192951	193011	Contig144_+_192951_193011	+	60	692	35	TATGAA	AGTTATTCATTTTCCTGTTATGAACTTACTTTAAATATGAATGTTAACTAGTTTTTTTAT
Contig144	212917	213000	Contig144_+_212917_213000	+	83	54	60	AATATC	CAATATTGAAGTCTTGATATAATTCAAAATAGTGACCGAAAATTTTATTATTATTATTTTAATATCATTATTATTATTATTAT
Contig144	213058	213109	Contig144_+_213058_213109	+	51	24	35	AATATA	ATTTAGTAAAATATTAGGCCTTAGCCTAAAATATAAATATATTTTTATCAT
Contig144	213247	213294	Contig144_+_213247_213294	+	47	35	20	AATAAA	TAAAATGTAACAAAAAATGTAATAAAAATAGCGTTTGTTTTCCTTAT
Contig9213	8876	8925	Contig9213_+_8876_8925	+	49	3	27	TATAAA	TAATTTTCAAAATTTGTATGTTATAAATATAAATATGTTTTGTGTTCAT
Contig7066	18762	18821	Contig7066_-_18762_18821	-	59	1594	29	AATAAA	TTGGATGATATTGTTATAACTTCTGTTACAATAAAGCATATTTCTTAGTATTTTTACAT
Contig22958	7492	7540	Contig22958_-_7492_7540	-	48	10	27	AATAAA	TTTGCCAGAAAGGAAAACCAGCTGGAAAATAAAAATCTTTTTTTCGTT
Contig22958	8343	8397	Contig22958_-_8343_8397	-	54	49	31	AATAAA	AAAGAATGCCCGAAAGGAAAACCAGCTGGAAAATAAAAATCTTTTTTTCATTTT
Contig6214	18753	18804	Contig6214_+_18753_18804	+	51	11	29	AATAAA	TCAATAACTGTTACTATTATTATTTAAAAAATAAACAAATTTTCTTATTAT
Contig9838	19924	19974	Contig9838_+_19924_19974	+	50	3	24	AATCCA	AGCAGAGAATCAAGACGTGACAGAAATCCACCAGCTCGATTTACCCGTAC
Contig9838	20000	20058	Contig9838_+_20000_20058	+	58	41476	30	AATAAA	AAACCAAACCTGTCAAGGCCTAATTTTTTCAATAAAATTTGGATTTAATTACTTTCAT
Contig9838	20172	20222	Contig9838_+_20172_20222	+	50	31	24	AATAAT	TTCAATTCCAGTTTTGTGGTTATTAATAATGTAAATATTCAGATTTTCGT
Contig9548	17743	17789	Contig9548_-_17743_17789	-	46	37	21	AATATT	TGATGTTATTTTTGTTTAGTTAATATTGATTTATTTGTTCTTTGCT
Contig9548	18870	18918	Contig9548_-_18870_18918	-	48	21	29	AATAAA	CTTTAATAGTGAAAATTGTAATTTTATTTAATAAATTAAATTTTTCAT
Contig9548	21685	21735	Contig9548_-_21685_21735	-	50	198	29	AATAAA	TTTATTGGAATTTATTTTATTTTGAGTATAATAAAGATATTTTTAGTTAT
Contig15464	14652	14728	Contig15464_+_14652_14728	+	76	1274	58	ATTGAA	AGTCCTTATTGTATTTAGAATTTTGTAAGAAATAAAATTGAATGTCTCCATCAATTATATTGAAATTTTATGTCAT
Contig4161	46463	46509	Contig4161_+_46463_46509	+	46	19	34	AGTAAA	AATCCTTTTAATATTGGGTTTTTCTATATAAATTAGTAAATTCTTT
Contig4161	46552	46602	Contig4161_+_46552_46602	+	50	109	28	AATATA	ATTTTCAGGTGGTATTGTATATGTGTTAAATATATATATATATATAGGTT
Contig7741	22629	22677	Contig7741_+_22629_22677	+	48	17	27	AATATA	CTAATTTAATTTAATAATAATTTAATTAATATATTTTGAATGGGTTAT
Contig7741	23431	23479	Contig7741_+_23431_23479	+	48	18	27	AATATA	CTAATTTAATTTAATAATAATTTAATTAATATATTTTGAATGGGTTAT
Contig2473	2530	2580	Contig2473_-_2530_2580	-	50	18	32	AAAAAA	CGTTTATGTACGAAGGTGGTAGATCTATCCGTAAAAAATGCTAATCCTAT
Contig2473	39715	39763	Contig2473_-_39715_39763	-	48	20	27	ATTAAA	TTTAAACAATGGTAATTGTTTTAATTAATTAAACGGATTGAATAGTAG
Contig2473	40481	40529	Contig2473_-_40481_40529	-	48	18	27	ATTAAA	TTTAAACAATGGTAATTGTTTTAATTAATTAAACGGATTGAATAGTAG
Contig2473	91488	91535	Contig2473_-_91488_91535	-	47	72	26	ATTACA	GATTTTCGGGCTAAATTTTAGCATCAATTACACTTTATTCGTGTTAG
Contig2154	51718	51767	Contig2154_-_51718_51767	-	49	89	30	AATAAT	ACGATGTAAATTTTAAGGTTTTGAAATTAAAATAATGTTGTGCTCAGAG
Contig2154	51798	51898	Contig2154_-_51798_51898	-	100	90	81	GATACA	TTATACATAAAGGATGAGTCGATGATTGGTAACAAATTTATTTTGATTCTTCTTTTCATCGTTTGGTTAAGTTTGGTAACTGATACAACTTCGACTCTAG
Contig2154	51990	52038	Contig2154_-_51990_52038	-	48	33	29	AAGACA	AACATTATAAAATTGGATTGAATTTGTTGAAGACATTTCGGATTGGAT
Contig2154	52156	52205	Contig2154_-_52156_52205	-	49	96	28	TTTAAA	TTCACTAACATATTTATATGATTTTTATTTTAAACACTTTGTTTTTGTT
Contig24780	4885	4933	Contig24780_+_4885_4933	+	48	97	27	AATTTA	CTGTCATGATGTCGAATGTTTACATTTAATTTATCCGTGTTGGTTGGT
Contig2374	26468	26515	Contig2374_-_26468_26515	-	47	15	31	AATTAT	CTTGATTGTATTTCATTTAAAAAGTATGGAAAATTATTTTGTTTTAG
Contig2374	26654	26703	Contig2374_-_26654_26703	-	49	12	28	AATAAA	GCTGAAAATATAATTGATTAAATTAAAAAATAAATTTTAAAGATTTTAT
Contig8751	6216	6266	Contig8751_-_6216_6266	-	50	26	34	AATATT	GCTGTTGTATTTTACAAGTTTTTACCAAATCTAGAATATTTCTTTAACAG
Contig8267	186	237	Contig8267_-_186_237	-	51	24	28	AATATA	ATAGCCAATAAATTGTTTTTGGAAACTAAATATAATCTTATTGATACTTAT
Contig21972	3736	3818	Contig21972_+_3736_3818	+	82	58	60	AATATA	AGAAAAATTAACTCTTGTTTAAAATTTTTCAAAAAAATATTCTTATATTTATTCTTTGTAAATATATCCTTTTTCGCAATAC
Contig21972	4002	4052	Contig21972_+_4002_4052	+	50	8	23	AATACA	AATATTTAAATTTAATTTGTTTAAATACAGTTCAAATATTTTGTGTATAT
Contig2397	9969	10017	Contig2397_+_9969_10017	+	48	118	29	TATAAA	TTTAGTTTGATTCGTAATGATTAATGATATATAAATGTTTGGAATTAT
Contig2397	57156	57208	Contig2397_+_57156_57208	+	52	67	39	ACGAAA	ATGTGAGACTTTATGAGACTGATCTTTATTATTTGGACGACGAAATTTTGTT
Contig15644	8908	8954	Contig15644_-_8908_8954	-	46	63	31	ATTTAA	TTAGAATTATTTTCTATTAGTATTTTCGTTAATTTAAGATTTCTAT
Contig10144	17635	17718	Contig10144_-_17635_17718	-	83	3920	71	ATTAAT	TACAACGTCATAATTTGCATAAGACAGGTGGAATTAGAAATTGAAGTTCAGATTTAGTCTTGCAATTTATTATTAATTTTCAT
Contig3701	47681	47740	Contig3701_+_47681_47740	+	59	19524	33	AATAAA	GGAGTAAATATGAAATGTGTTTATTAAATTAATAATAAAGTTCCATTTTATACTGGTTT
Contig13860	13674	13738	Contig13860_-_13674_13738	-	64	14186	38	AATAGA	CGGAAAATAGATTTGTGAATTTGATATATTTAATATAAAATAGATTTTTTGTTGTATTTTGCTT
Contig26726	6353	6419	Contig26726_-_6353_6419	-	66	504	31	AATAAA	GAGGACGTTTCTTTTAATAAGTAGAATGGCAAATAAATTCGTTAAATATATTTACTACTTTCCCAT
Contig5158	37338	37383	Contig5158_-_37338_37383	-	45	78	36	ATTAAA	ATTTCTATTTGTTTAAACATTTATAATATATTTATAATTAAACAC
Contig7630	5570	5617	Contig7630_+_5570_5617	+	47	89	27	AATAAA	TATAATATTTGTGAAACTTTATTTAATAATAAAAGTAAGCAAGTGTT
Contig28636	10377	10463	Contig28636_+_10377_10463	+	86	59	65	AATATA	TTATACCAGATGGATTATGTCGAAATAATGGACAATTATATGAATTATTTATTTAATTGAATTAGAATATAGTTGCAAAAATTGAT
Contig0	93868	93964	Contig0_+_93868_93964	+	96	682	72	ATTAAA	ATCCTCTTCATTCTAGTTAAACATTTTATTAATGATTTTATGTGATTTGTTTTTAATTTGTCTGGAATTTGAATTAAATTTCAGTTAAAATTTGAG
Contig0	109025	109068	Contig0_+_109025_109068	+	43	28	23	AATAAA	CAGCTCCTATAAATATTTTCATGAATAAATGATTTTTCGTGTT
Contig0	116957	117007	Contig0_+_116957_117007	+	50	152	26	GATACA	TGAATTTTTTAATTGGTTGATTTCATGATACAATTTGTTTGCCTTGTCTT
Contig0	162518	162572	Contig0_+_162518_162572	+	54	664	28	TATATA	GGTGCCTCTGGCGCCTATTGGTCATGTGTATATATCTCCAATGTTTTCTGTGTT
Contig0	162623	162672	Contig0_+_162623_162672	+	49	133	26	AATAAA	AGCAAATAATTATCTTTGAGACTTAGAATAAACACAATCTACTAAATAG
Contig0	184044	184097	Contig0_+_184044_184097	+	53	141	32	AATAAA	AATTCGGTTCTGTAAAGCAACTTTTTCACGTGAATAAATTATAATGTTGATTT
Contig0	324018	324064	Contig0_+_324018_324064	+	46	25	23	AATATA	AATGTAGGATGGATTCAATGAGCAATATATATTATTAATATTCGAT
Contig0	375368	375418	Contig0_+_375368_375418	+	50	517	12	AATAAA	GAAAGGAAGACGAATAAAGCAATTCTGGACCACAGAAGTGGACCTTCGAT
Contig0	375437	375536	Contig0_+_375437_375536	+	99	2106	76	AATACA	ATGAAAGTCTTTTTTTTATCCGCATGAGCAAAATTAAATTTTACCACCATTTTGAATTATTGTGATAATGAATATAAATACATTTTTTACATTTTCTTT
Contig0	403710	403756	Contig0_+_403710_403756	+	46	29	14	ATTAAA	TAATATAAATTTTGATTAAATCTATATTATATGTAATTTGATTGTT
Contig0	412165	412214	Contig0_+_412165_412214	+	49	163	27	AATAAA	GAACTGTAGATGTCGTGTATTTAAATAAATAAAGGTCTTAGTTTTTTAT
Contig0	412972	413032	Contig0_+_412972_413032	+	60	745	29	AATAAA	AATTCGGCAAAAGAGGTGATTGCAATTTTAATAAAAATAGATCGTCTTCTTTCTTTTGTT
Contig0	423473	423555	Contig0_+_423473_423555	+	82	728		GCTAGTTAGTTCCGTTTTTGACTCAGCTTGTAAAATTATTTCCACACATCGTTTGTCTTATTTTAATTGTTTGTGTGTTGAG
Contig0	423666	423715	Contig0_+_423666_423715	+	49	38	17	AATAAC	TTGATTGGTTAATGTTAAATAACCGAATTGTATAATTGGTTGTGTTTAT
Contig0	514690	514741	Contig0_+_514690_514741	+	51	102	30	AATAAT	TTATTTGATGGATGTACTTTTATTATTATTAATAATTATTATTATTATCAT
Contig0	629656	629706	Contig0_+_629656_629706	+	50	72	29	AATAAA	ATTATTGTCTTTGTGATGAAATAATTTTTAATAAAGATTGCTTGCTTTTG
Contig0	638283	638392	Contig0_+_638283_638392	+	109	149382	92	TATAAT	TACAATCAATGGACGTAGCAGCTTTCAACAAAATCTAAATTTTTAGCCATTTTGGAATTTTGAATAAATCAATTGTTATTTTCATTTAATGTTATAATTTGTACGTTTT
Contig0	645919	645976	Contig0_+_645919_645976	+	57	1639	33	AATAAA	TAGAAATTTATTTATCGTTTCAACTTTTATTTCAATAAATTTTAAAAATATGCTGAT
Contig0	651386	651434	Contig0_+_651386_651434	+	48	27	24	AACAAA	GGTGTCTGTCGATTTATCTGTAGTAACAAATTCTTTCTTTTTGCTGAT
Contig430	63126	63252	Contig430_-_63126_63252	-	126	374	116	AATATT	TGTAAGCTTAACCAGTAAGCCTAAAGGAATGTGGTTCTGTCCAAATTGTAGGGGAAAATAAATGTATTAATATTTAAATTATTGTTAAATTTTAATCGATTCAATCCACGTTTGTAAATATTTTAT
Contig430	63579	63626	Contig430_-_63579_63626	-	47	9	9	AACAAA	AGATTGATAAACAAATTAGATCTCTTGATACCGATTTACAACAATAC
Contig430	64022	64071	Contig430_-_64022_64071	-	49	118	24	AATACA	ATTAGGTTATGGAGATGTGATTGTAATACAATGATTCTTTAATTTTAAT
Contig430	64321	64370	Contig430_-_64321_64370	-	49	133	26	AATAAA	GGTGGAATAACGATGTTCAGAAAATGAATAAAAGAACTTTGTCATTGAT
Contig430	139074	139200	Contig430_-_139074_139200	-	126	1017	101	AATATA	TAAATGAGTTAAAGTTATTTAATATTTAATTGTATATTTTTGACTCATTTTATAATTTTAATTTTTGTAATAAAATAATGCATAAATTGGTTGAATGTATTAATATAGAAATTCTGTTAGTTTTAG
Contig11568	7807	7857	Contig11568_+_7807_7857	+	50	56	31	AACGAA	GCTTAACTTCTCTTGTATGTGACTTTAGAGAAACGAACATCGACTCTCAG
Contig673	2740	2786	Contig673_+_2740_2786	+	46	40	24	AAAAAA	TTTAATTGTATGGCAATTATTATTAAAAAATGATTTATAATGCCAT
Contig4545	27965	28012	Contig4545_+_27965_28012	+	47	36	24	AATAAA	AAAAACACTGATAACATGTTTATTAATAAATAATTACTGTATTCTAT
Contig4545	28016	28058	Contig4545_+_28016_28058	+	42	8	1	AAAAAA	GAAAAAAGTCTTTCTAAATTGATGTGTTAAATTTGGCTGTAT
Contig4545	28151	28201	Contig4545_+_28151_28201	+	50	81	30	AGTTAA	CTGTTACATTGTACAGATTATTTTTTAAAAAGTTAATTTTGTTTATTGAT
Contig207	114491	114538	Contig207_-_114491_114538	-	47	31	22	ATTAAA	TTTCTATTCAGTTTTTGTTAGAATTAAAGCTGCATGAAATATTTCAC
Contig207	114554	114603	Contig207_-_114554_114603	-	49	266	28	AATATC	ATTCAAGAATTTATTGTTTTCGAAATTTAATATCTCTTGAAATTGTCAG
Contig207	114611	114672	Contig207_-_114611_114672	-	61	996	32	AATCAG	ACCACGAAACCTATTGTTGTCGTACTTTCGTGAATCAGAATGTTGTATTTTCTCTTATCAT
Contig207	121679	121729	Contig207_-_121679_121729	-	50	88	30	TATAAA	TTGATACATGATCAAATTTGTATATTGTAATATAAAAGAGATTTTATCTT
Contig207	165478	165528	Contig207_-_165478_165528	-	50	469	24	ATTACA	TCAATTTTTTTATACTGAATGGAAATTACAATCTGCAGGACATTGCGCAT
Contig207	165558	165608	Contig207_-_165558_165608	-	50	27	33	ACTACA	TATAATTTTTTTTTATTGTCAGGGTTATTATAGACTACAGGATTTGTGAT
Contig207	172549	172598	Contig207_-_172549_172598	-	49	57	28	ATTAAA	TCTGCATGTAGTAATTGATTTTAAAAATATTAAAAATTATTCCTGTTAT
Contig2931	8266	8319	Contig2931_+_8266_8319	+	53	204	29	AATAAA	TATCAACAAACTTTAGAAATTTTATTATCAATAAAATATTTTATTTTCACTAC
Contig2931	61178	61250	Contig2931_+_61178_61250	+	72	1069	51	ATCAAA	AAATTATTTCCGCATTTGACCTGCTTATTAAACAAAATCGCTTGCTTGTATATCAAATTTTTTTGAATTTTT
Contig2931	61257	61334	Contig2931_+_61257_61334	+	77	82	56	AATACA	GCTTTTATTAATCAAAAAGCAAAATATTTAATAAAATTTTTTAATAATATTTATGAAATACAACTTAACAGTAACAT
Contig2931	61399	61447	Contig2931_+_61399_61447	+	48	24	26	AATATA	TCAGTTAATGAATTAACCACCAGTAAAATATATATTTATTAGTAGTAT
Contig839	34019	34068	Contig839_-_34019_34068	-	49	311	28	AATAAA	ATTCCTTGAATTGTTTCTGTTATTAATTAATAAATCATTTGAAAAATAT
Contig839	53870	53926	Contig839_-_53870_53926	-	56	37	36	AATAAT	GTAACTTTGGATTAAACTCTAGTTTAAAATTCTTATAATAATTTAGTTCTTCGTTG
Contig839	100959	101017	Contig839_-_100959_101017	-	58	1040	30	AATACA	TATGAGTTGAAATGAAGATCTGTCGTTATAAATACATGATTTTGTTTGTTTCGATTAT
Contig2008	67403	67452	Contig2008_+_67403_67452	+	49	33	36	ATTAAT	TTTTATATAACATGTAAATTGTTACAATTTTATGTGATTAATTTTTTAC
Contig2008	67506	67562	Contig2008_+_67506_67562	+	56	97	34	AATTAA	ACTAAATCTTGAATGTTTTTACCAAAATATTAAAAATTAACCTTTTTATTTTTTAT
Contig2008	69650	69696	Contig2008_+_69650_69696	+	46	3	28	AATATA	ATATATACAAGATATGGTTATTTATGGAAATATATTTATTTATTAT
Contig11473	4897	4952	Contig11473_-_4897_4952	-	55	464	28	AATATA	ACAAGGTTTGCCTGTATAATTTGCTGATAATATATTGGTGAAATTGTTGTATGGT
Contig8250	993	1040	Contig8250_-_993_1040	-	47	3	26	AATAAA	AGAACCTTTCATAAAATATCCAATTGAATAAATATTATTATTATTAT
Contig8250	23300	23391	Contig8250_-_23300_23391	-	91	76506	66	AATAAA	CATATGAAAAATGTTGATTTGTTATGGAACTAAGAACATTTAGTCTTTATAATTTTTTTATTCAATAATAAATTCTTAAATTATATATGTT
Contig26441	545	594	Contig26441_+_545_594	+	49	61	29	AATAAA	ACTGGTTTTATTGATCAAAATTTTTATGAAATAAAAGTTACTTGTTGAT
Contig2934	50281	50370	Contig2934_-_50281_50370	-	89	10028	67	AATAAA	AAATATAAATTGGAATTACTTTTTATGTAATAAACATGATATTTATTTTCAAATCTGATGTTATTTTAATAAAGATAATTTGAATTTAT
Contig2934	50418	50460	Contig2934_-_50418_50460	-	42	4	15	AATTAA	AAAATTCCCAGAGGAAATTAAGATATTAAGTGATATGGTTTT
Contig2934	50503	50581	Contig2934_-_50503_50581	-	78	12967	54	AATTAA	TTGCTTGGATTAGTGATGCAATTATTTTAAATATATTTTATTTAGTTTTATTTAAATTAACTTGTTTCTTGAATGTAT
Contig2934	50615	50664	Contig2934_-_50615_50664	-	49	86	27	AATAGA	TCTTTTTTTTCTTTTAAATTATTTCGAAATAGAATCGTCAATTTTTTAT
Contig2934	79011	79059	Contig2934_-_79011_79059	-	48	458	24	AATTAA	ATATGATTATAAATTTGTTTTTTGAATTAAGTAGAATTTGTTAACTAT
Contig2934	79126	79184	Contig2934_-_79126_79184	-	58	66	28	AATAAA	TTTCAAAATGCAAATTTAATTAAATTTTAATAAATACTATTTCCAATTCTTTTGATAC
Contig7195	4383	4433	Contig7195_-_4383_4433	-	50	31	40	AATAAA	GTATTTTAATTGTAGTTGTATGATTTTACAATAAATAATCAATAAATCTT
Contig427	70820	70930	Contig427_+_70820_70930	+	110	12781	71	ATTAAT	TGTCAGTGGGAAAATATTAGGATTGTTTTGAAAAATAAATTTCGACATTGACTTTATATGTATTTATTATTATTAATGTTTTATTATTTATTGCTATTATTTACTTTTAT
Contig427	97435	97493	Contig427_+_97435_97493	+	58	1358	32	ATTATA	TTTATATTAATTATTTAGTTAATTATTTTTTAATTATACTTTATTCAGCAGTCTTGTT
Contig427	97495	97543	Contig427_+_97495_97543	+	48	110	28	TTTAAA	GCCTTGTGAATATTTAAATTTTGATTGATTTAAATTTTCAAAATGGTT
Contig12122	13053	13103	Contig12122_-_13053_13103	-	50	16	27	AATACA	ATTTTAATGACAATGTCTATTGTTTACAATACATGTGAGTTTAACGTGCT
Contig5430	14019	14069	Contig5430_+_14019_14069	+	50	41	33	AATTTA	TGAATGATGGTTATATTTTGTAATTTAATTCAAAATTTATCATTTTGTTG
Contig5430	14481	14525	Contig5430_+_14481_14525	+	44	3	20	ATTATA	AATTATTTTGTGTTTTTAATATTATAGGGTTGGGTGGGTTTGTT
Contig36827	4018	4062	Contig36827_-_4018_4062	-	44	52	20	AATAAA	GGAAATTTCCATTTTTAAAGAATAAAATGTATTTTATTGTTTCT
Contig9324	9268	9321	Contig9324_+_9268_9321	+	53	56	29	AATAAA	AGAATATTTCGAAGATTTTATGTTTGTTAAATAAATTTATATTTGGTTTTGAT
Contig2759	18685	18738	Contig2759_-_18685_18738	-	53	99	29	AATAAA	GATTATTTAAAAAATCTCTTGTTGATGTAAATAAAAGATTTACTGTTTTTTAG
Contig1807	58551	58638	Contig1807_-_58551_58638	-	87	2285	65	AATAAA	AATCCAGTCCAGAGAATGTAGAGGCCAAATATATCATTTTTAAAATCTCTTTATTTAGTTTTTTAAATAAAAATTGGATCTTTTTCT
Contig8991	26156	26205	Contig8991_-_26156_26205	-	49	143	26	AATAAA	TTACATTTCTAAATTTATATTTTTGAAATAAAGCTTGTGTAAATTGGCT
Contig2552	2086	2134	Contig2552_-_2086_2134	-	48	35	25	AATAAA	ATCTTATTTCGGTGTTGTTTTTTGGAATAAATTCCTTTTTTGTTTGAT
Contig2552	37036	37086	Contig2552_-_37036_37086	-	50	57	27	TATAAA	TCTTTCAATTATGATTTGAACAATATATATAAATTATTGTTTTTCATCAT
Contig6432	22224	22272	Contig6432_-_22224_22272	-	48	6	27	AATAAA	ACCATCTATAAATATCAGTGTTTTTAAAATAAAGTAAACAAAGACTAT
Contig8995	1847	1903	Contig8995_-_1847_1903	-	56	2169	32	GATAAA	TAGCTTGAAATGAAAATTTTGTAATCAAATAAGATAAATTTTATTGGTATTATTAT
Contig315	8685	8735	Contig315_-_8685_8735	-	50	162	26	AATAAA	TTAATTCTATTTACTATTTGTTAGAAAATAAAGATTCAAACAATTTCGCT
Contig315	8748	8865	Contig315_-_8748_8865	-	117	1173	82	TATAAA	GCGGATATGTTAAGAAACACCTAAAGATTTTTTTATAAATTTTGTGTTTATTTGACTTCTTATACATTCCATTCTTATTATTTATAAATTTATCGTAATTTTAAGATGCTGGCTTAG
Contig315	12654	12702	Contig315_-_12654_12702	-	48	13	19	AATAAA	GTATGATTCTGATTTTATAAATAAACACCAAAATTTTAATGTCAACAT
Contig315	32099	32159	Contig315_-_32099_32159	-	60	6277	33	AATATA	TCGAATTGGTTGTAAAATAATGCATATGTTAAAAATATATCTTGATTTCATTTGTTTTAT
Contig315	54432	54485	Contig315_-_54432_54485	-	53	156	26	AATATA	TTGATATTAACTGCAAGTTCTGATTAAATATACACCTAATTCTGTTTTTACAC
Contig315	54689	54743	Contig315_-_54689_54743	-	54	185	23	AATTTA	TTACAAACCTCGTCATTTGTAGAAATTTAGGTGGTTATATTTATTGTTCAAGTT
Contig315	65053	65096	Contig315_-_65053_65096	-	43	70	18	AATACA	CCCGTCAAACTTTTTCTCAATACAATTTATTAATTTCTTTTAT
Contig315	120070	120172	Contig315_-_120070_120172	-	102	364	81	ATTAAA	AAAAAAAAAGATAATTGGTAGATCGTGTGTAAATAAAATTGATTTTGTCTTAGAAATTTTTGACCTATCAAATTGATTTTGATTAAAATTTTCGCAAGCGTT
Contig315	129574	129624	Contig315_-_129574_129624	-	50	66	32	AATAAA	ATTATTGTTTATCTATAAAAAAAATCAATAAAAATAAATGATTGTATTAT
Contig315	129709	129758	Contig315_-_129709_129758	-	49	46	29	AATTAA	TCTGAAAAATTTATCAGTCGACTGAAATGAATTAATCTGGAAATTTGGT
Contig315	130874	130922	Contig315_-_130874_130922	-	48	26	30	AATAAA	GCAAAATATTTTGCATAATTTGTTGCAAAAAATAAAATTTACCAGCAC
Contig315	131074	131123	Contig315_-_131074_131123	-	49	28	24	AATAAT	TCGGATTTTCAAGTTGTATGTTACAATAATTCATAATTTTTTTCGTTAC
Contig315	131332	131395	Contig315_-_131332_131395	-	63	116	30	AATAAA	CGTTTATCGAATTCATATTTTGACTATTATAATAAATTTATTGATAAAGTTTGTGAGCACTAT
Contig315	164891	164950	Contig315_-_164891_164950	-	59	15570	32	AATATA	GGATTTCTAGGAATTTGTATCATATTTATTAGAATATATATTTTTTAGTATTATTTTTT
Contig315	204121	204172	Contig315_-_204121_204172	-	51	648	25	AATATA	TTACAAATTTACATGTTGTTGTTAGAATATATAATTTAGTGTAATTTTCAT
Contig6616	15012	15061	Contig6616_+_15012_15061	+	49	16	24	AATAAA	CTGATATTTGATTTGTTTTTATATAATAAATTTTACAATTCAAATTTAT
Contig4651	50608	50695	Contig4651_-_50608_50695	-	87	562	62	AATAAA	TGGAGGTTGTTAAATTGAAAATAATGTTTTATTAAATTTAATTGCCAAATCTTCTTTTATTAAATAAATGTTTTTAGAAGCAAATAT
Contig125	28025	28077	Contig125_+_28025_28077	+	52	378	30	TATAGA	CGTAAAATGTTATGATTAACTTTTGTAATGTATAGAGTTTTGATTTGTTCAT
Contig125	37801	37885	Contig125_+_37801_37885	+	84	7882	56	AATAAA	GTCAAGTGGATTTGTATTTCTCGAATCAGTAATGTGTTTCTATTTATTTTTAAGTGAATAAATCATTACATTCTTCTTTGTTAC
Contig125	40075	40159	Contig125_+_40075_40159	+	84	7893	56	AATAAA	GTCAAGTGGATTTGTATTTCTCGAATCAGTAATGTGTTTCTATTTATTTTTAAGTGAATAAATCATTACATTCTTCTTTGTTAC
Contig125	222477	222534	Contig125_+_222477_222534	+	57	664	22	AATAAC	AATTTTACTTTTCTATCTGTACAATAACTGTTTTCAAATGTGATTTTATTGGTTGAT
Contig414	24387	24433	Contig414_+_24387_24433	+	46	19	31	TATAAA	ATCAAAATGTATCACATTATCAAAATTGATGTATAAATGTGATTAT
Contig414	111396	111482	Contig414_+_111396_111482	+	86	508	63	AATAAA	TTAAAGTTATGTAACACTAGAATATTTTATTAAAGTGATTTATAAATATTTTACTTATACTCAAATAAAGATTATTATTTATACAT
Contig414	114567	114615	Contig414_+_114567_114615	+	48	26	28	TATACA	GTTGAAATGTTAGAGTTCTGATTATATATATACATATTTCACTGTCTT
Contig39094	1184	1232	Contig39094_+_1184_1232	+	48	19	24	ATTAAA	TTGATTTTCGAATAATAATATAAAATTAAAATTTTATGTTGTTGGGTT
Contig3633	14475	14526	Contig3633_+_14475_14526	+	51	164	27	AATACA	CAGACAACCAGCAATATATTACATTATAATACAAATGATGTTTGCAATTAT
Contig6997	27143	27195	Contig6997_+_27143_27195	+	52	65	31	TATAAA	TTATTAAAAATAAATTGTTATTGCTTTTAAATATAAATCGTGAAACGATTTT
Contig6997	47055	47107	Contig6997_+_47055_47107	+	52	58	31	TATAAA	TTATTAAAAATAAATTGTTATTGCTTTTAAATATAAATCGTGAAACGATTTT
Contig4610	3172	3267	Contig4610_+_3172_3267	+	95	126	71	AATATA	TGGTTTAATATATAAATAATTGTTATATAAATATATTTATCGGCTGCATTATTAATTTCTGAAGTTTCACAAATATATTCCAATTCTAAATTTAT
Contig7455	19599	19643	Contig7455_-_19599_19643	-	44	74	23	AATATA	TTATTCTAGTTAATTTCGTAATTAATATACTTTACATTTTGGAG
Contig8499	16696	16747	Contig8499_+_16696_16747	+	51	28	29	AATAAA	TCAATTTGAATTTTATATCTGATTTCTTGAATAAATTTGAATGTACCTGAG
Contig14980	11145	11196	Contig14980_+_11145_11196	+	51	24	35	AAAAAA	TGGAATATTGAATCGATAATAATTAAATAATAATGAAAAAATTTTTGGTAT
Contig2703	35421	35469	Contig2703_-_35421_35469	-	48	12	27	AATATA	TGAATAAATGTTTGATTGTGATCCAATAATATATATTTACTCTAATAT
Contig12628	2238	2316	Contig12628_+_2238_2316	+	78	144	47	AATCAA	ATTGAAGAATTTCATGTGATATATATATAATTAAAAAAACTTTTATAAATCAATTAGAACCAGAATTACTTTGTTTAT
Contig12628	9370	9423	Contig12628_+_9370_9423	+	53	3541	31	AATAAA	ATATTGTTATTAAATGATTTGTTTATTATTAAATAAATTTTTTTCTTAGCTAT
Contig12628	13121	13172	Contig12628_+_13121_13172	+	51	115	31	AATAAA	GTAGCTTTTTAATTCTTAAATAGTTTTGCATAATAAACTACAAATTTCGAT
Contig11077	7292	7346	Contig11077_+_7292_7346	+	54	319	30	ATTATA	CTATATCGCTCTGGCTATTGTAGGAGCTCAATTATAGTCCATTATTATTATTAT
Contig11077	7782	7830	Contig11077_+_7782_7830	+	48	6	18	AATAAA	AGAAAATTTGTTTTTATGAATAAATTATATGAATTAAACAAAATGCAT
Contig11077	7908	7952	Contig11077_+_7908_7952	+	44	120	22	CATAAA	ACAATAGTTGTCATATTTGATGCATAAATTTTATTCCATAATAC
Contig5002	29795	29843	Contig5002_-_29795_29843	-	48	26	29	ATTAAA	AATTTTTTCTATTATTATTTGTAAGTATCATTAAACTTTCACACTTAT
Contig1296	75148	75197	Contig1296_+_75148_75197	+	49	28	31	AATAAA	TTTATTCCAATTTTATGCTTGAGAGAATTGCAATAAATGTTTACAGGAT
Contig27092	5169	5233	Contig27092_-_5169_5233	-	64	22701	38	AATAAA	GGAATAGTTACAAACTTTTGAAATTTCAAAAATAAAATAATAAACAACTATGAGTTTATTTTAT
Contig3138	3264	3348	Contig3138_-_3264_3348	-	84	5176	70	AATAAT	CTTACTTTTATTGAACAACTTGATTAACGGTTAATAAATTTCTTGCAACATCTTGTTTTAATCAATACAAAATAATTTAATTAT
Contig5793	6423	6481	Contig5793_+_6423_6481	+	58	879	34	AATAAT	AAAGAAACTTTAAATTTATAATTTTTCAAATTAAAATAATTTAATTTTTACTATTGAT
Contig848	6770	6815	Contig848_-_6770_6815	-	45	447	22	AATAAA	GATTTTTGTTTGACATGATCTTAATAAATTATATTTCAATTTTAT
Contig848	21656	21707	Contig848_-_21656_21707	-	51	27	28	AATAAA	GACTTATTTATTAACTAATAATTTTATAAATAAACTTAATTTTTTAATTAT
Contig848	21712	21755	Contig848_-_21712_21755	-	43	4	18	TATAAA	ATTGTCAAATAATTCATTTATAAAAATTGCTTTGTATGACCCT
Contig848	81870	81918	Contig848_-_81870_81918	-	48	6	27	AATAAT	CTCGGATAAGTTCAGAGAGATATCCTTAATAATATTATTTCATATTAT
Contig848	82605	82656	Contig848_-_82605_82656	-	51	557	40	AACAAA	TTGTAACGCGGAACTCTCGATATCGTTTTGAATACATTCAAACAAAGTGAT
Contig22074	480	528	Contig22074_+_480_528	+	48	74	28	AATATA	ATCTATGTGGATAATAAGAACGGAGCTGAATATAGTATATTTCTCCAT
Contig22074	1257	1306	Contig22074_+_1257_1306	+	49	16	24	AATAAA	ATAAAATGCTGGATAAATTTTTGAAATAAAATTAATTCGAAATATTTAT
Contig9060	17674	17761	Contig9060_+_17674_17761	+	87	13	66	AATATA	ATTTTTTAATATTCATTGCAATTATATGATAAAAATAAAAATAAAATTTAGTTTTTGTTTTATTAAAATATATTTTTCAAATTTTAG
Contig1757	12285	12334	Contig1757_-_12285_12334	-	49	51	25	AATAAA	CGAAATTATTTGACTGAATATGAAGAATAAATTCAATTTTAAACTTCTT
Contig1757	12450	12500	Contig1757_-_12450_12500	-	50	170	27	AATAAA	AAACGTCCTATGGGATGTTTAGTTGATAATAAATTGTACCGGCCTCTGTT
Contig1757	13072	13147	Contig1757_-_13072_13147	-	75	221	55	AATAAT	GAGGAAAATTGCTTTTGGGACAAATGATGAATTTTGATGTCATTTTTGTTGTTGTAATAATTGTTGTTGATTTAT
Contig1757	63262	63324	Contig1757_-_63262_63324	-	62	559	29	AATACA	AAAGATTTATTTTGTGATATTACCCTGACAATACATGCAGAAATTTTTGATATCAACTTTTT
Contig485	99677	99724	Contig485_+_99677_99724	+	47	6	29	AATAAA	GTGTATAAAATACTGAGAGAATAAATATAAATAAATATCAATCTGCG
Contig485	110840	110888	Contig485_+_110840_110888	+	48	6	29	AATAAA	CTGGCCCCCCGGCGAGAACTTATAATTATAATAAATATTAACCAATAT
Contig485	111207	111274	Contig485_+_111207_111274	+	67	222	44	TATAAA	AAAATTTCAGTTACTGTGATTGCTTTAATAGAAAATTTTTACTCTATAAAAGCTTCGAACTTTTGAC
Contig21809	3881	3929	Contig21809_+_3881_3929	+	48	26	39	AATTAT	TGTAATATCGTAAAGTTGTAGATCATTATACAAGCTCTTAATTATTAC
Contig1977	46264	46312	Contig1977_-_46264_46312	-	48	112	28	AATTAA	TGTAAAATACTGCTGCTTGAAATCAAATAATTAACCCCTCTAATGCAT
Contig1977	46342	46389	Contig1977_-_46342_46389	-	47	5	19	AATAAA	CAAAGAACTAAAAAAATCCAATAAATTTATTTACCTTGATTAAATAT
Contig7244	19199	19247	Contig7244_-_19199_19247	-	48	71	37	TTTAAA	TAATTATTATGTATTTGACTTGTAAAATATCTGATTATTTAAAGGTAT
Contig28984	2552	2605	Contig28984_-_2552_2605	-	53	67	26	ATTAAA	AGCTGGTAATTCTTAACTTGTTTTTTATTAAATTTAAGTATAACTCGTTGGTT
Contig7240	228	275	Contig7240_-_228_275	-	47	23	26	AATTAA	TTATTGATTTATGCATAATTTTTTATAATTAATATTATTGATTTCAT
Contig8504	21895	21944	Contig8504_+_21895_21944	+	49	95	27	AATATA	GCAAACATGTTTGATAAAGAATATAGAAATATATGTTAATTTATTTCAT
Contig33629	589	661	Contig33629_-_589_661	-	72	82	33	AAGACA	CTCATGAGAAACCACAAAAGGTGTTGGTTGATAAAGACAGCAGGACGGTGGACATGGAAGTCGTCATCCGCT
Contig2004	110373	110422	Contig2004_+_110373_110422	+	49	6	27	AATAAA	ATCATTGTTGTTATGTACTCAAATTTCAATAAAAATGATTATGCCTCAT
Contig2036	64328	64376	Contig2036_+_64328_64376	+	48	13	26	AATTAC	TAGATTTGTTTATATATTTTATTTATAATTACTATTTTATCTTGAGAT
Contig2036	64538	64600	Contig2036_+_64538_64600	+	62	126	55	ATTATA	TTGCCTAACTGTTGTATGGATTTTGTTAATTTATTCATGAATATTGGATATTTTTATTATAT
Contig2036	64673	64720	Contig2036_+_64673_64720	+	47	89		ATGTTGGTACTGTTTGTGTATTTTCGCCAACAGTTTTGGTTTCTCAT
Contig2036	64751	64793	Contig2036_+_64751_64793	+	42	3	19	ATTAAA	TTTAATTATCTAATCAAGGATTAAATTCTCACTGAAAGACAT
Contig5641	776	835	Contig5641_+_776_835	+	59	67	33	AATAAA	ATGATTCAATATTTGCGAAATATCATTCGAATAAATAAATTTGTTTTTATCTTTTTTAT
Contig5641	34836	34880	Contig5641_+_34836_34880	+	44	4	26	AATAAT	ATTATGTATAATGTTTTTCGAAATCTAATAATTTATTTCGTTAT
Contig9193	12847	12889	Contig9193_+_12847_12889	+	42	55	33	TATCAA	AAATGTTTTTTTTATTTTGTAAATTGGATTATTTATCAAGAT
Contig9193	12945	12996	Contig9193_+_12945_12996	+	51	12	33	AATAAT	AGGCGACTGAATTGGGCCATAAAATTAACAAAAAATAATTTCATTTATCAG
Contig9193	13015	13060	Contig9193_+_13015_13060	+	45	16	35	AAAAAA	TTCTGACTTTTAACTTTTGAAAATTAAATTTCTTCAAAAAATTAC
Contig2298	16090	16260	Contig2298_-_16090_16260	-	170	2405		CAAGGATACATCAAAATGAGCAAAGACCAAGGAAACCAATGTGGAATAGCTACAATGGCAAGCTATCCTTTGGTCTAACTCATTTTGGATAAATGACATTATGCATAATGAAAAAATAAAATGATTTTTTTAAATTTTAGTTGCATTATTATTCTTATTCTTATTGTTAT
Contig2298	16571	16622	Contig2298_-_16571_16622	-	51	3		GACAAATCAAAAGTTGTTGGAAGCTGCACTGGGTTCTCTGATATCCCCCAC
Contig2298	16693	16743	Contig2298_-_16693_16743	-	50	20	31	AGTACA	ATACATCCAACAATACGGAATTGAAGCCGAAAGTACATATCCTTACACCG
Contig2298	17057	17107	Contig2298_-_17057_17107	-	50	46	38	AATGAA	GAATTCCGGGCGAATTATTTGGGAGTGTCACCAAAACGAATGAACTTCAC
Contig2298	17146	17218	Contig2298_-_17146_17218	-	72	9	61	AACACA	CTTATTTGGGAACAAAATTTGAAATATATTCAACAACACAATCTTGAGCACGATCTCGGAAAACACACTTAC
Contig2298	20325	20447	Contig2298_-_20325_20447	-	122	15407	102	AACAAT	CTAGCTATCCTCTTGTTTGAGACTGCAATATTTATTTTGTTTTAATTTTATACATTTTATTTTATTTGTGATAATGATCATTTTATTTTTTGCAAATTTTTAAACAATTTTATCACTGACTT
Contig2298	21273	21360	Contig2298_-_21273_21360	-	87	79	71	AATACT	ACAGAGTAAAGGTTCTCGGACTGAAACCAATAAACAAAAATTACACGAGAACAATTTTCCTGGCTCCGGAAAATACTGTCGATCTCC
Contig2298	47224	47277	Contig2298_-_47224_47277	-	53	2491	30	AATGAA	GAATACTTTTAATGAATTTATTGTCTGTTAAATGAAACTATTAATATCGTTTT
Contig730	95152	95198	Contig730_-_95152_95198	-	46	56	22	AATAAT	TTATTTTGAATCTTCATATATAAATAATGATATTTTGTTTATTCTC
Contig730	126086	126174	Contig730_-_126086_126174	-	88	348	71	AATAAT	GTATTTCCCAAACGAGGATATTTTTGATTAAATATTGATTTATTTTTATTTTATTTGAGTCTTCATATTAAAATAATGATATTCTTTT
Contig3286	43011	43060	Contig3286_+_43011_43060	+	49	27	27	AATATA	CCCTTGTTAAATTTTCGACTTTCATATAATATATTATTGATTTATCTAT
Contig3286	63821	63870	Contig3286_+_63821_63870	+	49	32	27	AATATA	CCCTTGTTAAATTTTCGACTTTCATATAATATATTATTGATTTATCTAT
Contig16748	8123	8172	Contig16748_-_8123_8172	-	49	3	29	AATAAA	TTATTATTATTATCATCATTATTTTTACGAATAAATCATGATATTATAT
Contig4335	14895	14943	Contig4335_+_14895_14943	+	48	8	27	AATAAA	AATGTTTTATTGCGTTTTCTGCTTAGTAATAAATTGATTTTATTTTAT
Contig4335	15000	15049	Contig4335_+_15000_15049	+	49	148	30	TATATA	TCTAAAATTTTTATTAATCATTTTTTAAATTATATAGTTTTATATCGTT
Contig8702	14186	14233	Contig8702_-_14186_14233	-	47	10	25	ATTAAA	CATTTAAATTTTAAAAATTATTCTCATTAAAAATATCAAACTCTGTT
Contig381	40086	40184	Contig381_+_40086_40184	+	98	193	88	GATAAA	GGATTTAATTGTTTCTGAAAGCTGTTCATTCAAATTCTTCTGAAATCCATATTGATTCGTAAGCAGCCTGTATTTGAATACTAAAATTGATAAAGTAG
Contig381	40208	40291	Contig381_+_40208_40291	+	83	480	65	AATAAA	ATATTTGTTTATGTTATTCGTAATACACTTGGGTTATTGCAATGTTTTAGTTGTTTTTCAATGATAATAAAGCTTAGCTGTAT
Contig381	40331	40422	Contig381_+_40331_40422	+	91	1669	64	AATAAA	TAATTGATTGTCGTGTTAATATTAATTAAATAAAAGTTTGATGTAATTGCTTTGTGTTACGCATAATAAATCTTACGAAATTTCTGAATAC
Contig381	40446	40495	Contig381_+_40446_40495	+	49	197	22	AATACA	ATGCCGGGTCGTTTGAATTAATAATACAAATGCTTTCGATTATTGTCAT
Contig381	117283	117331	Contig381_+_117283_117331	+	48	16	30	AATAAA	CATTGGAGGTTCAATTGGTAAAGCAAATAAAATAAATGTGTAACTTAT
Contig381	117390	117439	Contig381_+_117390_117439	+	49	195	33	AATCAA	ATATGTGACTCTTTAGCTGTTTAATCTCAATCCAATCAAAAAGCCTGAT
Contig381	117472	117522	Contig381_+_117472_117522	+	50	55	33	ATTAAT	TTGAAATTATTACGGGTCAGTTAACTAGCAATTATTAATTTTCACTTTAG
Contig381	141567	141623	Contig381_+_141567_141623	+	56	72	34	AAGAAA	TATTTATTTTCGTCGCTCATATTTTTGTAATTATAAGAAAATGTTTCATATTTCAG
Contig381	141684	141771	Contig381_+_141684_141771	+	87	84	65	AATAAA	TGATCCATCTAAAGTATTTTTTTTAATATAGGTAATTTATCATTATTTAACATTTTTAATTTAAAAATAAATTCAAATTATTACTAT
Contig381	149034	149090	Contig381_+_149034_149090	+	56	74	34	AAGAAA	TATTTATTTTCGTCGCTCATATTTTTGTAATTATAAGAAAATGTTTCATATTTCAG
Contig381	149203	149257	Contig381_+_149203_149257	+	54	69	32	AATAAA	AATTTATCATTATTTAACATTTTTAATTTAAAAATAAATTCAAATTATTACTAT
Contig381	170589	170642	Contig381_+_170589_170642	+	53	280	29	AATAGA	ATTGTTTTTGTTATTGCGTATTGTACTTAAATAGATGGAAACTTAATTTATAT
Contig1315	75910	75959	Contig1315_-_75910_75959	-	49	105	28	AATAAA	TGTGTTATTTTTATGTCATTATTTTTTTAATAAAAATTATTCGAATTAG
Contig4955	25759	25820	Contig4955_+_25759_25820	+	61	515	28	AATAAA	TTGTATTTTTATGGATTTGTTTTATATAAATAAAATGATTGTTGTTGTTATTTATTTTGAT
Contig3164	29413	29455	Contig3164_+_29413_29455	+	42	81	16	AATATA	TGATTATGTAATTTAAAATATACTTTATTGCCATTGTTTTAT
Contig7578	690	738	Contig7578_+_690_738	+	48	36	23	AATAAA	TTTGAATTTTGTTGATTCGTCATAATAAATTGTTTTCAAAGTTTTGAT
Contig7578	911	959	Contig7578_+_911_959	+	48	89	27	AATACA	TTTTGCATTCGTTTATCTATGACGAGAAATACAAAGATTATTTTTGAT
Contig9514	4880	4928	Contig9514_-_4880_4928	-	48	18	25	AATAAA	TTATTTTTCTATAAATGTAACGAAAAATAAATTTTAACGAAATTTTAT
Contig2137	12997	13046	Contig2137_+_12997_13046	+	49	17	26	AATATT	TATTTGTTCTTTCGTTTTGTTTTTAAAATATTATTTATGGAATTTTCAT
Contig2137	24894	24943	Contig2137_+_24894_24943	+	49	14	26	AATATT	TATTTGTTCTTTCGTTTTGTTTTTAAAATATTATTTATGGAATTTTCAT
Contig846	60360	60411	Contig846_+_60360_60411	+	51	23	38	AATAAA	TGATTGTATTTTGAAATTGATATATTTAAAAATACGATAATAAACTTGTTT
Contig846	71414	71463	Contig846_+_71414_71463	+	49	108	37	AATTAA	CCTCAATGTAGATATTTTTTGAATGTTTTATACATCTAATTAATATTAT
Contig1816	22751	22819	Contig1816_-_22751_22819	-	68	264	32	AATAAA	AAGTTGATTGGACACAATTCGTGTAATAAATCAATAAATCAATTGCATTTGAACTGCAATTGTATTAT
Contig1816	62395	62445	Contig1816_-_62395_62445	-	50	40	24	AATAAA	TGATAAAAATAACTTTATAAGACGAATAAATTTTCATTTTAATTTTTTAT
Contig1816	76715	76763	Contig1816_-_76715_76763	-	48	34	29	AATAAA	ATTTGTGACATAATTCTTAATAAAGATCTAATAAATATCTAAAAATAT
Contig1816	78878	78926	Contig1816_-_78878_78926	-	48	13	29	AATAAA	GCAGACAATAAAGTCAATTAGGTATTTTTAATAAAGTTAATTGAATAT
Contig1816	78953	79001	Contig1816_-_78953_79001	-	48	32	27	AATAAA	ATCATCATAGATCTAGGAATTTTATAAAATAAATTGCATCATTTTTAT
Contig14515	2232	2280	Contig14515_+_2232_2280	+	48	45	39	AATTAT	AGATTTTTGTTTATTTGTTTGTTTTAATGCATTCTTATTAATTATTAT
Contig390	70265	70322	Contig390_-_70265_70322	-	57	66	47	AATTAG	GTAAAATAATTTGCTTATTGTATTTATTAGATTTTATTAGATCACTTAATTAGTTTT
Contig390	70339	70427	Contig390_-_70339_70427	-	88	23	72	ATTTAA	GATGGTTGGGTGAGTTGTATTTTTATAATTCTATTTTTCTTTGTAGTATTCTCTCGGTTTACTCACGAAAATATTTAAGTCGACTCAC
Contig390	158332	158380	Contig390_-_158332_158380	-	48	95	29	AATAGA	TAAATGTTGACGGATTTTATTAATTAATTAATAGATATTTGAACATAC
Contig18551	5613	5664	Contig18551_+_5613_5664	+	51	18	41	TATAAC	GGATTGCAGAATATTCATGCTAATTTATTTAAATACGATGATATAACCTAT
Contig400	19603	19653	Contig400_-_19603_19653	-	50	47	24	AATATA	TGTTATTTTTCAATATATTATTTGAATATATTTTGATGGATTTGTCAGTT
Contig400	19729	19783	Contig400_-_19729_19783	-	54	63	31	AATAGA	TCCTCTCTAGTGGTTGTTTTTTGTGTATTGAAATAGAAATTTCCTGGGTTGCGT
Contig400	153753	153797	Contig400_-_153753_153797	-	44	3	21	AATAAA	ACATTTTTTAGATTTATGTAAAATAAAGTATGTTTTCCTACGTT
Contig17838	6274	6356	Contig17838_+_6274_6356	+	82	581	57	AATATG	TTATTTTATGAAATATTTATTATCCGATTTAATACAATGCCTTTTATTTATTTTTTAAATATGATATTTGGTGCTGGTTTTG
Contig31108	321	371	Contig31108_-_321_371	-	50	194	30	AGAAAA	GTATTTATAAATGTTGATGAATTTTTAATGAGAAAATGTTCAAATTTGAT
Contig7027	34150	34199	Contig7027_+_34150_34199	+	49	3	28	AGTAAA	ATTCTTGGTAACTGTCGAATGATATTGTAGTAAACTATTAGAAATTTAC
Contig14654	12495	12542	Contig14654_+_12495_12542	+	47	181	28	AATATA	TAGCGATGATAATGAAATTAATTAGTGAAATATATTTTTCATTTTAC
Contig14654	12936	12991	Contig14654_+_12936_12991	+	55	197	40	AATTAT	GTAAAGATAGTTTTAAATTTGGATATTTCAATACGAATGTAATTATGACTTCGTT
Contig12343	18	69	Contig12343_-_18_69	-	51	24	27	TAGAAA	GTTGGCAATCTCTTTGTACCGAATCCTTAGAAATTGCAGATTTACACGCTG
Contig488	10703	10755	Contig488_+_10703_10755	+	52	246	28	AATAAA	ATCATTTGCTTAACATATTTTCTCGACAAATAAATTGTTTTATTTTCTGTAT
Contig488	15436	15486	Contig488_+_15436_15486	+	50	290	29	AATAAA	TCTTCAAATTCATGCTGTATTTTAATGTAAATAAAGTTTTATTTTTTCAT
Contig488	54075	54128	Contig488_+_54075_54128	+	53	2771	28	AATAAA	GAAATGGATTGATTCTAATTCGTAAACTAATAAAATATGTTTGTTTTTCTTAT
Contig488	54227	54275	Contig488_+_54227_54275	+	48	189	26	AATAAA	TTTCATGAATTTATGCTTAATATAAAAATAAATTATTGTTTAATGCAT
Contig488	56342	56404	Contig488_+_56342_56404	+	62	132	37	AATAAA	ATTAATTTTTGAGATAAATCATTTTAAATGAGAGTAAAATAAATTATTAAATTCTTTTTGAT
Contig488	93481	93529	Contig488_+_93481_93529	+	48	56	26	AATAGA	TTTATTAATAGACTCTGTTAGCAATTAATAGAATTCTATTAACGTTCT
Contig488	93562	93610	Contig488_+_93562_93610	+	48	50	28	AATGCA	CTGCATATTTTACTTAGGTCGTCTCTCAAATGCATATTTATCATTGAC
Contig488	98739	98794	Contig488_+_98739_98794	+	55	1097	31	AATACA	ATTGGATAACTTTTTAATTAGTTTTGTGTCAAATACAATTTAATTATTTACTGTT
Contig488	123579	123696	Contig488_+_123579_123696	+	117	173	95	ATTATA	TCTTCAATATTTTTAATGATTAGTGCAATATAATGATTGTTCTTGTATAAAGTAAAGTTGGTTTAATTTGAAATTATTTTATTTTGCGTTTGTTAATTATATTTTTATGCATCGTTG
Contig488	123814	123870	Contig488_+_123814_123870	+	56	106	32	AATATT	TAATTCTTGCTTACTGTTGTAGGCACTTTAAAAATATTATGCAAGATTTTCCAGTT
Contig488	124069	124203	Contig488_+_124069_124203	+	134	303	111	AATAAA	TTTGTATATGAATATTTCAGGAATTTACAAGATAAAAATTTGATGTGATTTTGTGTTATTATACAATGAATAAGTTGTCGTTTTAGTTTTATTATTATTTTGAACCTTATTAATAAATCTTAATAATGTTGGGT
Contig488	143581	143629	Contig488_+_143581_143629	+	48	5	25	ATTAAA	GAACAATAATTAAATTGTAAAAGCTATTAAAGTTTGATGGGTTTTCAT
Contig488	147336	147381	Contig488_+_147336_147381	+	45	75	25	ATTAAA	AAAAGTGTTCAAAAATCCTTTATAAATTAAACTTGGTAAAACCTT
Contig488	156753	156798	Contig488_+_156753_156798	+	45	132	24	TATAAA	TGTCATTTTTGTGAGAAATTTTGATATAAAACAATTAGAAAGCAC
Contig488	156983	157032	Contig488_+_156983_157032	+	49	419	19	AATAAA	ACTCGACGAACTAAAACTGAATAAAATGAATATTAACTTATTGTACCAT
Contig7152	9131	9179	Contig7152_-_9131_9179	-	48	14	8	AATAAA	TAATAATTAATAAAATTTTTGTTGAATTAGAAATATTTTTATTATTAG
Contig7152	26690	26742	Contig7152_-_26690_26742	-	52	288	29	AAGAAA	ATTCTGCGCTAAAATGTACAATTTTTGCGAAGAAACGCTTTGTTTGCATTAT
Contig7152	27468	27510	Contig7152_-_27468_27510	-	42	55	24	AATTAA	TTTAATTTAGGTTTAAATTAATATAATTAATTTATAATTGAT
Contig2914	14505	14562	Contig2914_+_14505_14562	+	57	42	28	AATAAA	CCTTCTAAACTTAGTAGATAAAAATTTTAATAAATTATATTTTCTATTTGTCTTCAT
Contig2339	5805	5850	Contig2339_-_5805_5850	-	45	3	23	AATACA	TACTTTCCCAAACTATTTATGTAAATACATGATATCTATTTTCTG
Contig2339	18279	18344	Contig2339_-_18279_18344	-	65	22	43	AGTAAA	TGTCTGATGAGGAAAATAATTCGGAAAAAAGTTCTTTTTGACTAGTAAATTTTATTATTTATCAT
Contig2339	32111	32156	Contig2339_-_32111_32156	-	45	5	23	AATACA	TACTTTCCCAAACTATTTATGTAAATACATGATATCTATTTTCTG
Contig2339	57585	57650	Contig2339_-_57585_57650	-	65	20	43	AGTAAA	TGTCTGATGAGGAAAATAATTCGGAAAAAAGTTCTTTTTGACTAGTAAATTTTATTATTTATCAT
Contig20293	3914	3957	Contig20293_+_3914_3957	+	43	7	25	AATAAA	TTGTACTGGATTTTGAATTTATCAAAATAAATTTTCTTATGAT
Contig2828	19241	19385	Contig2828_-_19241_19385	-	144	7731	120	AATACA	ATTCATATGTATTTGAGTCTGTCAAAATTCTTGAAGTTTAACAATGGATCGGTTTTGTTTTGCAATAAAGATTGGAAAATTTATTTATTAACAGTATTATCAAAATTTTATTTGATATATAATACAACCATTTATATTTGTTTT
Contig2828	19440	19491	Contig2828_-_19440_19491	-	51	91	27	AATAAA	TAAGAAAAAGAAGTGCAATATACTCTAAATAAAATTTTACTTGATTGTGCT
Contig2828	33257	33297	Contig2828_-_33257_33297	-	40	5	23	AATAAA	TTTTGTTTAATTTCTTTTCAGTTAATAAAATTAATTTGAC
Contig1170	19576	19622	Contig1170_+_19576_19622	+	46	35	21	TATAAA	TTTATATAAATAATTGATTGATATAAAATGTCGTTTTGTGGTCCAT
Contig1170	51989	52054	Contig1170_+_51989_52054	+	65	372	39	AATAAA	ACCATTTATGTTATATTCACTATTTGGATATATATATTCAATAAATTTATATTTATTTTTTCCTG
Contig1170	64591	64649	Contig1170_+_64591_64649	+	58	376	28	AATAAA	GTAGAATAAAATTTGGCACCGAATAATGAATAAATTGATTAATAGAATATTCTTATAG
Contig1170	64664	64713	Contig1170_+_64664_64713	+	49	35	22	ACTATA	TTGATTTGTGAACTTATGCTAAACTATATTGTTATTTGATATCTTGTCT
Contig1170	64730	64780	Contig1170_+_64730_64780	+	50	367	24	AATAAT	GCGTCAATTTGTAGTGCGATTGTGAATAATGCAGCTGGCGGTTTTGCTAT
Contig1170	64837	64904	Contig1170_+_64837_64904	+	67	266	39	AACAAA	TTGAGATGTTTGTACTCAAAATCGATTTGAATAAGAATCAACAAATTATTGCTCTTTGGCTCTATAT
Contig1170	64950	65000	Contig1170_+_64950_65000	+	50	431	28	AATAAA	AATTAACTGATAATTTTATAAAAAATATAATAAATTAGCTGAATTCTCAT
Contig1170	66339	66385	Contig1170_+_66339_66385	+	46	33	24	AATAAA	TAATATAAATTTAATATGTAACTAAATAAATTTTAATTTTTGTTAT
Contig1170	68788	68844	Contig1170_+_68788_68844	+	56	922	30	AATAAA	TTATTATTTTCCAGGATTGTTTCGATAAATAATAAATTTTTTGCTTTGTTTTTGAT
Contig38514	700	747	Contig38514_-_700_747	-	47	17	25	AATATA	TTTATATTTTATTTATTGTGCTGAGAATATATCTTTGTATATTTTAT
Contig38514	776	822	Contig38514_-_776_822	-	46	7	23	ATTAAA	TTAATATTTTGTTTAAATGCTTCATTAAACGTTGACTTTGTTTCTT
Contig2097	10988	11035	Contig2097_-_10988_11035	-	47	23	25	TTTAAA	GAATTGAATTTTATTTGGAATTATATTTAAAGCATTTCAACTCTGAT
Contig4259	25228	25279	Contig4259_+_25228_25279	+	51	37	30	AAAAAA	AAAAAATAACTTTTTTGGAGATTTTCCTTTAAAAAATGATGATTCTTAGTT
Contig2502	8384	8433	Contig2502_-_8384_8433	-	49	106	28	AATAAA	ATTTGTTAGGCCTAGAATAATTTTCATTAATAAAAAATTATTAAGGGAG
Contig2502	27244	27302	Contig2502_-_27244_27302	-	58	985	33	TATAAA	ATAGAAATTATTTTTTGTATTGTAGAATATAAATATAAAGTTTTGGTGGTTTTGATAT
Contig4035	25347	25396	Contig4035_+_25347_25396	+	49	54	25	AATATA	TGTGTAATTATAAAATGAGCTTTGTAATATAATTGAAATTTTCCATTAT
Contig4036	41300	41351	Contig4036_-_41300_41351	-	51	31	29	AATAAA	GTATTTGATTTTAGTGGATCTTTTTCATAAATAAATTGTCAATTTATTTGT
Contig1421	4793	4839	Contig1421_+_4793_4839	+	46	13	24	AATAAA	GAGATTAATTTTGTTGCTAAATGAAATAAATGTGTTTCTCACTGAT
Contig1421	32397	32445	Contig1421_+_32397_32445	+	48	7	38	TATAAA	GTAATGATTAGTAAGCAAATTTATTGATTATTATATTTTATAAATGAT
Contig9480	4634	4682	Contig9480_+_4634_4682	+	48	5	9	ACTACA	TTAAAGTCAACTACATTTTTTTATTAGTATTATTATTATTGCTATTAT
Contig9480	4803	4855	Contig9480_+_4803_4855	+	52	472	30	ATTAAA	TATCTGTTTAAATTGTATTATGGGATTATTATTAAATGTTTCCAAACCACTT
Contig9480	5375	5422	Contig9480_+_5375_5422	+	47	143	24	AATAAA	ATTATTATGTATAAAAGTCTTTAAAATAAATTCTATGAAAATATTAT
Contig1950	30997	31052	Contig1950_-_30997_31052	-	55	93	31	AATAAA	GATTATCAATTTATTGCGTAGTTGTATTATGAATAAAATTTCTATTTGATTTGAC
Contig1950	66206	66254	Contig1950_-_66206_66254	-	48	5	38	AATAAA	TGATTTTAATATTTCAAGCTTTAAGCTAATAAATCCCGAATAAATGAT
Contig1950	68471	68522	Contig1950_-_68471_68522	-	51	23	28	AATAAA	TTTCGTCACTCAATGTACTCATTTTTAAAATAAAATTTTAATTGCTTGTAT
Contig10543	5780	5883	Contig10543_-_5780_5883	-	103	3442	83	AATAAA	GTTAATTGTTTTAATTGTTATTCTGTACTGAATTTATTTATTTGTTTTTATTTATATATTTCTTCTAGTTATAAACCTTATAAAATAAATTTTATTATTTTAT
Contig3634	8617	8665	Contig3634_+_8617_8665	+	48	43	29	CATAAA	TCTTAATTGTAGAGTTCTGTGGTTATTCCCATAAATTGTACATGTCTT
Contig3634	17502	17549	Contig3634_+_17502_17549	+	47	23	23	AATAAA	GCTGTCAACTGATTTGTTATTCAAATAAATATTTTATTTTGTTGCAT
Contig3634	27785	27872	Contig3634_+_27785_27872	+	87	493	62	ATTAAA	AATTTTTTTTGATTGTCTTGTCGTAAAATTCATATTAAAATAAATATTGTTTAATAATTTAAATTAAATTTTATTTCATAATGTGAG
Contig3634	30634	30685	Contig3634_+_30634_30685	+	51	135		TGGGAGAAGATGGCCCAAAAGGAGCTATTGGACCCAGAGGACAGAGAGGTG
Contig3634	37128	37259	Contig3634_+_37128_37259	+	131	4340	97	AATCAA	GTTGACTTGTTTGAATGATGCTGTGGACAATGTACAAGTTCTTTACGTTGGGGTCTTAGTTCTGAGTTGAGTGTTTTGTATTTATTTATGCTCGGTCAATCAAATCTTTTAATATTATTTTCATCTACTAC
Contig1776	1808	1852	Contig1776_-_1808_1852	-	44	36	23	AATACA	TTAGTCTGTGAACTGATCTATGTAATACAATTTCAAATACCGTT
Contig1776	50430	50478	Contig1776_-_50430_50478	-	48	81	25	TATAAA	TAGCTTCAAATACGTGATGTTTTGATATAAATCCTTATTGGTTGTTAG
Contig1776	58305	58364	Contig1776_-_58305_58364	-	59	1691	31	TATAAA	TTGATTAGATGCTACTAAATGTGGTTTTTAATATAAAATATCTATTGTCAGTTTTTTAT
Contig1210	32162	32216	Contig1210_-_32162_32216	-	54	86	30	AATAAA	AAATAATTAACTTTAATCTTTAATTTACTTAATAAAAATCTAATAACTTTTTAG
Contig1210	32259	32307	Contig1210_-_32259_32307	-	48	44	19	AATAAA	CTAATGTATTGAAGCATATAATAAAATTGCTCAAAGGTATCAAAACAG
Contig6627	6749	6804	Contig6627_-_6749_6804	-	55	1764	28	AATAAA	CCTAGGAATGTATTTGTAATGTTCTGACAATAAATTTTTAATTTCTTTCAAGCAT
Contig6627	6854	6903	Contig6627_-_6854_6903	-	49	3	25	TATAAA	GGCCTGGAGAACCCCTACTATTTATTATAAATTCAGTTCAAATGTTTAC
Contig9279	4942	4993	Contig9279_-_4942_4993	-	51	278	29	AATAAA	ATGGAGACCATTAAAATGTTTGTAATTTGAATAAATTTTTCACTTTTTGTT
Contig9279	12917	12965	Contig9279_-_12917_12965	-	48	20	27	AATAAA	CATTATTATTCAAAATTTTATTGATATAATAAAATTCTATGTCGTTAT
Contig15984	9502	9637	Contig15984_-_9502_9637	-	135	6748	113	AATAAA	TTGAACTATTCAACAAATTCTGATGTTTTAAATTAATCTGATTGGACTATTTGATTGAACGATTTCACATTAAAAATATTCTGATTATTATATTATTTGGTAGCTATTAAATTAATAAATCAACAACATATCTTT
Contig4410	27054	27103	Contig4410_-_27054_27103	-	49	22	30	ATTAAA	CTATGAAAGATTAATTTTTTATCATCCCATATTAAAGTCATTTTTATAG
Contig4410	27164	27212	Contig4410_-_27164_27212	-	48	187	22	AATAAG	GTCTTTTATTTCGTTGTCTGTAAATAAGAATGTAATTCCTTTGCCGAG
Contig10786	23752	23801	Contig10786_+_23752_23801	+	49	7	28	AATAAA	GTTGGACTCTGATGACGAATAAACTTTGAATAAATGTTCAGCATACCTT
Contig12306	7937	7996	Contig12306_+_7937_7996	+	59	64	30	AATAAA	CAAACATGAGAAACTAAGAAAATTTCCTATAATAAATATTAAGGATTTTTTTTATTTAT
Contig12306	8203	8262	Contig12306_+_8203_8262	+	59	73	30	AATAAA	CAAACATGAGAAACTAAGAAAATTTCCTATAATAAATATTAAGGATTTTTTTTATTTAT
Contig1326	25128	25179	Contig1326_-_25128_25179	-	51	75	25	AATAAA	GATTCAGCTCAATGGTTGTTGTTTTAATAAATATACTGTTTTTTGTTTTTT
Contig1326	63764	63850	Contig1326_-_63764_63850	-	86	163	75	TATAAA	AAAGGGTTCTGAAGCTTGTTGATTTTTTAAATATTAATTAAAATCGTTCTTTTTAAAATCAATACAATATTAATTTATAAAATGTT
Contig371	54262	54311	Contig371_+_54262_54311	+	49	20	31	AATAAT	CAAAAATATCAACTTGCCAACCATATTGAAAAATAATCTCGTTTTGTAT
Contig371	54339	54392	Contig371_+_54339_54392	+	53	557	29	AATGTA	TTTATATTGCTGGTGTATTATGCGAAACTAATGTAATGTTGTTCTCTGATCCT
Contig371	98609	98710	Contig371_+_98609_98710	+	101	114	82	TTTAAA	TATGTAATTTACGGGGAGATTCAAATTAGAATATGATTTAAATGTGATTCTTTGATATTTTTATATATATAGTAGCAAATTATTTAAATTTGTCTTTTGAT
Contig766	46954	47019	Contig766_-_46954_47019	-	65	12840	31	AATAAG	AATGAGATTTCTGTAGATAAATAATTTTTGTAATAAGCAAAATATTATTAGTTGTCATTTTTTAC
Contig766	99122	99167	Contig766_-_99122_99167	-	45	11	26	AATAAA	GATTTTACTTTCTTTTCGTTTCTCGTAATAAATGATGGTAAAGAT
Contig909	70578	70618	Contig909_-_70578_70618	-	40	4	16	AATTAT	AATGTTGTATTGTATTAATTATTATTATGATTTTTACTAT
Contig909	76267	76370	Contig909_-_76267_76370	-	103	5515	70	AATACA	AGAAACGATAACTTTTAATTAGACTTTGAAATAATTAAACTAATTGATTTATTATTTTTATTTGTAAATTAATACAAGAATATTATTTTTTTATTTCAATTAT
Contig909	84524	84618	Contig909_-_84524_84618	-	94	275	70	AATAAT	CCAAGTTTTTTTCGGACAAGCTGCTTAAAAAAATCAAATGTGTCTTTGTTTTTCTTTTAAATTTGTACTCAATAATTATTGTTTATCTTTTGTT
Contig909	84681	84731	Contig909_-_84681_84731	-	50	56	29	AATAAA	AAACCGATAGGCAAGGCATTTGAGAATAAAATAAATTGAATTTCTTTTAT
Contig31188	3455	3504	Contig31188_-_3455_3504	-	49	14	23	AATAAA	ATATTTGCCAGAAATCTTTCGACAATAAATACTAATATTTCTTTTTCTT
Contig4269	31149	31199	Contig4269_-_31149_31199	-	50	9	37	ACTGAA	AATTTTATTTATGTATAACTTAAAAATGATATTTATAACTGAACTCTGTT
Contig2499	42739	42792	Contig2499_-_42739_42792	-	53	46	29	ATTATA	GTGTTTTGTGTACTTAGAATCTCATTTTCATTATATTATGCCATTTTGATTAC
Contig2499	43196	43257	Contig2499_-_43196_43257	-	61	45	39	AATAAT	ACATAATGTGTTATATAATCATTATTAAATAATTGATTGAATAATTATGTAATTTCTTTAC
Contig2499	43287	43387	Contig2499_-_43287_43387	-	100	44704	81	AATATT	TGTTATTGATGACTGTGGACAATTGTAAATCAATAAACTTTTTGAATTTAGATTTTATGATTGTTAATATCAGTAATGTAGAATATTTTCAACTTTGCTT
Contig17434	4695	4739	Contig17434_+_4695_4739	+	44	13	25	AATAAA	CATAACAATAAAATTCATTCTTTTTAATAAAGTTTTTTTATTAT
Contig8239	18293	18339	Contig8239_+_18293_18339	+	46	16	30	AATAAT	TATATGTAGTCGTATATGTGAATGGAATTAAATAATTTGGTGTTAT
Contig8239	19721	19771	Contig8239_+_19721_19771	+	50	70	32	AATACA	GAAAAATGGTGGTGAAAATATCAGATGAACCAAATACAATTTTGATTTAT
Contig7763	37861	37915	Contig7763_+_37861_37915	+	54	7572	31	GATAAA	TTTAATGTTGCTTTGTAACTGTTGTGATTTTGATAAACTTTAGGATGTGTTTGT
Contig7763	38171	38236	Contig7763_+_38171_38236	+	65	1241	31	AATACA	CAATATTGATCTCGTCGAACCGCTTATAAGAAATACAAAATTAGAATATTTGTTTTAATTTTTAT
Contig755	34019	34069	Contig755_+_34019_34069	+	50	453	24	AATAAA	ATAATTTTTTGTAAAATTTGAACTAATAAATATAGCTTTTTTTGTAATAT
Contig755	88559	88610	Contig755_+_88559_88610	+	51	245	14	AATAAC	GAATTTATAATTTGAATAACACTTATTACAATCAGAAATATTTGTTTTTAT
Contig41549	1427	1478	Contig41549_-_1427_1478	-	51	18	29	AATAAA	TATTAATTTTTGTCAAATTTTTATTAAAAAATAAATTATTTTGATTTAGTT
Contig2555	67994	68040	Contig2555_-_67994_68040	-	46	36	23	ATTATA	TATCACTGCGTAATCTGGATTGAATTATATTGCTTCAGTGTTTTGT
Contig2555	74427	74476	Contig2555_-_74427_74476	-	49	33	22	AATAAA	AAAAGTTTACTGATTGTTTATAAATAAATACAAGTATTGTCTAATTTAC
Contig2555	74774	74822	Contig2555_-_74774_74822	-	48	11	14	AATATA	TCTATTTTGAAAGCAATATATGAAAATTTAAGCAAACTGTAATTCGAG
Contig2555	74907	74956	Contig2555_-_74907_74956	-	49	280	28	AATTAA	GATATTTTATGTACTTCATTTGTGATATAATTAATTTGTAAAGAATGAT
Contig6624	28901	28951	Contig6624_-_28901_28951	-	50	112	27	ATTAAA	ATTTGTAAAATGTTTTTATGGAATTAAATTAAAATATTTTTGTTGTTTTT
Contig9793	6283	6343	Contig9793_+_6283_6343	+	60	4170	39	TAGAAA	TGCATAATGTCTTTAGTTACTGTGTCGTAATTATAGAATTAGAAATTTGTCTTTATTGAT
Contig9793	6345	6396	Contig9793_+_6345_6396	+	51	371	42	GTTAAA	TTTGTTCTGTAATTATCTACAAGTGTTATGTAATTTTACTTTGTTAAATAT
Contig489	16781	16834	Contig489_+_16781_16834	+	53	202	25	AATAAA	TAATTTAGGATCATAAATGTGCTATAATAAACTATGATTTGATTTTGTTGTAT
Contig489	16919	16967	Contig489_+_16919_16967	+	48	26	28	TATGAA	GGTCATACAACTTCTGTCATTTAGAATTTATGAATTTTGATCACTGAT
Contig489	35790	35844	Contig489_+_35790_35844	+	54	813	28	AATAAA	ATTATTGTGTGTGCGTGTATTTGTATATAATAAATCGTTTGTCTGTGTGTTTAC
Contig489	35873	35952	Contig489_+_35873_35952	+	79	251	54	AATTGA	TGAGTCTCAATGTCAAGGATTTGAATCGAATATATAAATATCCGATTGTTTTCTAATTGATGTTTTGTTATAGTTTCAT
Contig4549	41328	41375	Contig4549_-_41328_41375	-	47	20	19	AATTAA	AATGTAAAATTTATAGGTTAATTAATTAGCAATTATTTTTTGATTAT
Contig4549	41489	41554	Contig4549_-_41489_41554	-	65	2652	33	AATTAA	TTAATTGTGAATTTTCACCAACTGTATTACAAAAATTAATACTACTACTACATTTCTTTTATGAC
Contig4549	56622	56667	Contig4549_-_56622_56667	-	45	28	22	AATACA	AAATCTTTAATTTCCTTGAGAGAATACAAATCTCCAATACGCTAT
Contig4549	56865	56930	Contig4549_-_56865_56930	-	65	2573	33	AATTAA	TTAATTGTGAATTTTCACCAACTGTATTACAAAAATTAATACTACTACTACATTTCTTTTATGAC
Contig4549	56944	56993	Contig4549_-_56944_56993	-	49	4	35	GATAAC	CACACAACTAATTTATTATAATTTTTTATTATACTGATAACTTGATGAT
Contig6255	22019	22070	Contig6255_+_22019_22070	+	51	45	29	AATAAA	AAGTTTAATAATAATGTTCTATTTAATAAAATAAAATTCAATTTTTTTTAT
Contig5553	30345	30397	Contig5553_-_30345_30397	-	52	215	30	AATAAA	TTTGTGGGTTTTTATTTTCATTTTTTGAGAAATAAATATTATTTTTATAGTT
Contig10962	3813	3862	Contig10962_+_3813_3862	+	49	89	32	AATAAA	TATTTCAAATTTAAATGTACTATTAAAAATAAAATAAATAATTTCTTAG
Contig1658	32157	32207	Contig1658_-_32157_32207	-	50	33	27	AATAAA	CACCGCCAAGCTATAATGAAATTTATAAATAAAATATCTTGTTTGTTGAT
Contig1658	32616	32665	Contig1658_-_32616_32665	-	49	41	21	AATAAT	TTTCTTTGTAAAACTTTTGATAATAATACCGATTTTATGCATTTGCTCG
Contig1658	32831	32885	Contig1658_-_32831_32885	-	54	1283	30	AATAAA	ATTATTTTGCCTTGGAAAACATTGTTTTATAATAAATCTGTTGAATTTGTCGAT
Contig1101	26676	26862	Contig1101_-_26676_26862	-	186	42724	164	TATAAT	AGCTTCTATATAATTTTGTTTCCAATTTCAATGCTGTGTATCGTCTATACTGAAATGTGATTAATTGCGGCTGAGACTTTATTTTATTCTATTTTATAATCGATAAGAAATAGGTGTTTTTCTATTTTCCCTAGTTCTAAGAATTTATATTATCGCTTAATTATTATAATCGTTTTTTATTGGTAT
Contig1101	26870	26971	Contig1101_-_26870_26971	-	101	134	74	AATAGA	AAAACAAGAATCAAGGAAATGCCAGTTAAATACAAAATGACTTTATCTTATCTATTATTTGATTGACCACCACAAATAGATTTCATATAATGTTCCGGTAT
Contig1101	27898	27947	Contig1101_-_27898_27947	-	49	10	30	AATAGA	TTGGATTTATATTTATAAATTTAATCTCAAAATAGATATTTATTCTGAT
Contig1101	49499	49566	Contig1101_-_49499_49566	-	67	108	47	ATTAAA	TGATTTAGTATAATTGTACTGTGACCAAGAATTTAATTTTATTAGTTATTAAATTTTGATTATTCAT
Contig42489	639	685	Contig42489_-_639_685	-	46	25	22	AATTTA	GCTTTAATTGACATGTTGTTAGAATTTATTGACTTCTGATTCGCAT
Contig6670	17671	17721	Contig6670_+_17671_17721	+	50	130	27	ATTATA	ATCTAGTAATCCATAGGAATTATTTTTATTATATCGTTTTGTGCTGTCTT
Contig4664	18296	18343	Contig4664_+_18296_18343	+	47	4	23	AATAAA	ATTAATTCATATTTTTATTTTACAATAAATTTTTTCGAAAATTTTAT
Contig956	69827	69874	Contig956_+_69827_69874	+	47	17	24	ACTTAA	GAATGTAATTTTGATATTCCAAATACTTAACGTAGATTTTAGTTCAT
Contig11222	3997	4046	Contig11222_-_3997_4046	-	49	10	27	AATAAA	GAAAAATTAAATTTTTCGTTTCCTAGAAATAAATAATTTGTTATTTTGC
Contig11222	4186	4232	Contig11222_-_4186_4232	-	46	12	19	AATAAA	CTTATTGTTTAATGAATCTAATAAAAGTATTTCAAAACCACTCAAT
Contig1825	73623	73673	Contig1825_+_73623_73673	+	50	6	28	AATAAA	ATTTTTTTGTTTATTGTTTTTAATGAAAAATAAATTATTTTGATTTAAAT
Contig6348	1540	1588	Contig6348_+_1540_1588	+	48	12	26	AATAAA	GAATTCTCCGATAAGAAGTTTTAATAAATAAATATTTTGTCTTGTTAT
Contig732	22843	22892	Contig732_-_22843_22892	-	49	26	34	AATTTA	ATCGTTCGATCGGGTTATTGCTTTTAACATTTATAATTTAGCTCAGTAT
Contig732	29328	29384	Contig732_-_29328_29384	-	56	958	36	ATTGAA	TAAGTGAACAATATTAATTGTATTATTTCTAAAAATATTGAATTTTGGTTTTCCAT
Contig732	93845	93902	Contig732_-_93845_93902	-	57	1121	32	AGTAAA	AGAACTAAAAAACTTTAATTTTGAAAACCTTCAGTAAATGTGTTATCATGTTGTGTT
Contig1488	8270	8337	Contig1488_-_8270_8337	-	67	1144	45	TATAAA	GATAAATACGTTGATAAGGATTGTTGTTTTTGATTAAATGATAAATATAAAATTGGTTTTTGAGTAT
Contig1488	29632	29710	Contig1488_-_29632_29710	-	78	445	56	AATATA	GACAAGAAGTTCTCTCTATGAAGTATTCAGATTAAAATAATTTGTTTTTAGTTTTTAATATATTGCTGAATTTTTCAT
Contig1488	63377	63463	Contig1488_-_63377_63463	-	86	2194	55	ATTAAA	TTTAATATATAGCGATCCGGTGGCTATGAAATAAAATTGTTTAATAATTATTTTTATTAAATTATCTATATTAATTCAGTCTTTAG
Contig12365	424	473	Contig12365_-_424_473	-	49	35	32	AATTTA	TTGTAATTTTGACAATTTGCTTTTCTAAATTCAATTTATTTTCTTTTAT
Contig12302	814	884	Contig12302_-_814_884	-	70	131	47	TATAAA	GATTCGTGAATAAGCGTTTCACTAAATATCACTGAAAATATTATATTTATAAATTATACTGATCCACTAT
Contig320	40877	40967	Contig320_-_40877_40967	-	90	1551	61	ATTAAA	TAGTCTTTGTAAGAGCAACCAAATTATTTTATTAAAATATTTTGTAAACATTCTTTTGTTGATTAAACGTTAAGATATTGTCTTTTTGAT
Contig320	41493	41547	Contig320_-_41493_41547	-	54	672	31	AATAAA	AGAATTAAACGAACTTTGAAGAAAACAAATTAATAAATTTATTATTATTATTAT
Contig320	43479	43522	Contig320_-_43479_43522	-	43	62	23	TATAGA	TATCTTTTTAGTGATTATGAAAGTATAGATTTATGTGTTTTAT
Contig320	148159	148219	Contig320_-_148159_148219	-	60	156	25	AATTTA	AATTCGGGCTTTGTCATTTGTTCAAAATTTATCTCATTTATCATTGATTTACCCGTTGTG
Contig320	163407	163453	Contig320_-_163407_163453	-	46	44	24	AATTAA	TTGTTTGTCACTTGTGATTGGATGAATTAATTTGATTGGCTGTCAT
Contig320	163499	163554	Contig320_-_163499_163554	-	55	1266	29	AATAAA	GTGGCTAAGCGTTACCTTTGAGTGGCGGGAATAAATTATTTATTTTGTGTTTGTG
Contig22423	10864	10951	Contig22423_-_10864_10951	-	87	4345	66	AATAAT	AGAATTGTGTTTAGTTAGCTGTAGTCTGTATTAAAATTTAGTCGTTTTGTTTTGAATTGAAAAAAGAATAATCTTTGTTTTATTTAG
Contig26893	4740	4783	Contig26893_+_4740_4783	+	43	11	20	AATATA	TTATTTTTTCAAAACTTCAAAATATAATTATTATTGTTTTGAT
Contig2060	47244	47291	Contig2060_+_47244_47291	+	47	29	24	AATAAA	TTAGTAAGTGGGTGTTTTCATTTTAATAAAATAAGGTGTATATGGCT
Contig2060	98407	98455	Contig2060_+_98407_98455	+	48	27	28	TATAAA	AATTTGTCATTAAGCGATATTTTATCAATATAAATTTTGGTGCTTTAT
Contig3600	30506	30554	Contig3600_+_30506_30554	+	48	7	34	ATTAAA	GGATAAATAATTCATTTAGATATATTAATATGAAATTAAATCCTTTTT
Contig2400	3798	3842	Contig2400_+_3798_3842	+	44	6	30	GATCAA	GTAAATTTTTTTTTAATGTTGAAGGAAACCGATCAATTGCTCAT
Contig2400	5382	5431	Contig2400_+_5382_5431	+	49	86	25	AATAAA	GTTTTGTTTCTTGTAAATTTTGTGTAATAAATATATTTTCTATTCAGAC
Contig15146	3316	3370	Contig15146_+_3316_3370	+	54	72	31	ATTAAA	AAGATAATTCTTAAAACGGTCTATATTTTGAATTAAAAATACGATTTTATATAT
Contig33894	678	729	Contig33894_-_678_729	-	51	928	26	AATAGA	ATGTTTTATTTGTCGTAAATTTATTAAATAGAACCCCACAACGCATTATAT
Contig33894	776	822	Contig33894_-_776_822	-	46	46	25	AATGCA	ATCTATCCTAGAATCTCGAATATGAAATGCACATTCCAACTGCGTT
Contig20362	9995	10050	Contig20362_+_9995_10050	+	55	51	32	AATAAA	CAAGGACGCCAAGAAGCGAATGAAATTGATGAAATAAATGCTTTTATTGATTTAT
Contig4959	7356	7407	Contig4959_+_7356_7407	+	51	547	27	AATAAA	ATTACGCGCGCTTACTCAAGAGTTTATAATAAAATGATTTTCCGTTTTGAT
Contig3522	7997	8056	Contig3522_-_7997_8056	-	59	32314	30	AATAAA	TGTTTGCGGGCATCGCCTCTTGTGTTGGTGAATAAATGTACTGAAATTCATTGTTTTAT
Contig3522	8123	8176	Contig3522_-_8123_8176	-	53	326	25	TATAAA	TCGGGACTGATCCCATATTATGATGTATAAATTTGGAAATGGTTCTTACTGAC
Contig3522	29370	29421	Contig3522_-_29370_29421	-	51	40	21	TATAAT	GAATGCACTTTTGACTTTTTCTATAATTTCCAAGTTCTCAAATTTTACTAT
Contig3522	29422	29498	Contig3522_-_29422_29498	-	76	29	51	GATAAT	GGATTTGTGAGGATTGTGTAGGTATTTTTATATTATTTCTTTTGATTGGTTGATAATTTTATGGATTGATGAGGAC
Contig1802	3082	3134	Contig1802_+_3082_3134	+	52	217	29	TATAAA	TAAAAATAATTGAAATATATTTTTAGTGGTATAAAAATTATTATAATTTTCG
Contig1802	19081	19135	Contig1802_+_19081_19135	+	54	629	29	AATAAA	GTTTGTCAATCAACATTTGGTAGTTCATCAATAAATACAACGATTTATTTATAT
Contig1802	69577	69619	Contig1802_+_69577_69619	+	42	63	20	AATAGA	AATTTTATTGTTTTTTATCAAATAGATGTTTATTGCTTCCTT
Contig1802	97890	97941	Contig1802_+_97890_97941	+	51	62	29	AATAAA	TTTCAATTACTTACTTTTTTGTTTGAATTAATAAATATTTACATTAATCAG
Contig33021	1210	1263	Contig33021_-_1210_1263	-	53	72	29	ATTAAA	TTGAAGATTTTAATTTCACTTTCGTTAGAATTAAATTTTATCGGCTACTTGAT
Contig33021	1281	1331	Contig33021_-_1281_1331	-	50	100	38	GATAAA	CGAGTGATTAAAATGTTTGTTAAATAATAACACAAATTGATAAATGTTAT
Contig33021	1379	1426	Contig33021_-_1379_1426	-	47	67	25	TATATA	AATTACTGGTGCCGTTTATTTCTACTATATATCGCATTGATTGCTAT
Contig33021	1504	1606	Contig33021_-_1504_1606	-	102	488	84	AATATT	TTGGATTGTGTCGTAGTAATTTGTTGTTAAACATCACTGATTAATTATTCCAACAATTTTTCTAATGGATGTATTTTTTATAACAATATTTGGAAATTTTTT
Contig11725	11491	11540	Contig11725_+_11491_11540	+	49	11	40	GATAAA	AAAAATAATTAAAGAAGCTGGCTCTGATTTGACAACAAATGATAAAGGT
Contig19840	1599	1655	Contig19840_-_1599_1655	-	56	59337	31	AATATA	GTGTGAAGAACGTTGTGAAAAATAATTTTACAATATATTTTATAACATTAGTTTAT
Contig19840	3726	3774	Contig19840_-_3726_3774	-	48	38	27	AATGAT	GTTTTACTCAACTTGGCTTTTGCTTATAATGATCGCTTATTGATTCTC
Contig3655	24365	24417	Contig3655_-_24365_24417	-	52	227	26	TACAAA	TTCATAAAATATTGTTCGTATGATTTTACAAATTTGAACTTTGGTTTGTTAT
Contig3655	24433	24478	Contig3655_-_24433_24478	-	45	12	20	AATAAA	AGTTGATGAAGTTATAATTGAATAAATTTTTTTGAAAAAATTTAC
Contig3655	30800	30851	Contig3655_-_30800_30851	-	51	75	26	AATAAA	CCTTAAAAGGCATTACATTTATTTAAAATAAATTTTATTGGTGGCTTTTAC
Contig3655	40785	40834	Contig3655_-_40785_40834	-	49	126	26	AATAAA	TTCATTAAAATATTCGGATTGTAGAAAATAAAAACATTCGATTATTGAT
Contig348	8300	8348	Contig348_-_8300_8348	-	48	8	41	AATTGA	ATCAATACTTTCGATGTGCTTCATTGAATATTATTAATATTAATTGAT
Contig348	65097	65147	Contig348_-_65097_65147	-	50	97	25	AAAAAT	TTATTGTCTGATTGTTGATTCGTTTAAAAATTCGGATTTTTGAGTTTGAT
Contig348	77637	77686	Contig348_-_77637_77686	-	49	35	30	AATAAA	CATAGTTCAAATATATTGATTTTATAATTTAATAAATTAATTAACTGAT
Contig348	78750	78807	Contig348_-_78750_78807	-	57	33	34	AATAAA	GCTGGGCGTGAATTCTGTTTGAGTCGAAATCTAAAATAAATTTCACTCCACTCGTAT
Contig7075	8152	8201	Contig7075_+_8152_8201	+	49	7	29	TATAAA	TTATTAGATTGAACATTTGTTTCTTTGAATATAAAATCGAAATTTTTAT
Contig7075	8316	8362	Contig7075_+_8316_8362	+	46	5	25	AGTAAA	ATTTTTATTACAAAATGAATTACAAAGTAAATTCTTGTCTTATGAT
Contig6552	15020	15069	Contig6552_-_15020_15069	-	49	6	25	AATAAA	TAAATAAATTTGACAACGATTTGCCAATAAAAAACTCTTCGTACGATAT
Contig6552	20982	21038	Contig6552_-_20982_21038	-	56	4322	30	AATAAA	TATTAAAATTATAATGGAATGTAGAATTTTAATAAATTTGGTTTTTTGGATTACAT
Contig1359	39206	39255	Contig1359_+_39206_39255	+	49	42	26	AATAAA	TAAAGTCGTACCTAAAAGAAATATCAAATAAATTGTTGAAATTTGTGTT
Contig8872	1858	1905	Contig8872_+_1858_1905	+	47	11	24	AATATA	AATAATTCGTTTTAATTGTTTTGAAATATATTTATCTGTAAATTCTT
Contig23262	701	747	Contig23262_-_701_747	-	46	27	20	AATATA	AATTAGTTTATCTCTCTTGAAATATAACTTTATTGAGTTTCATTAT
Contig23262	1085	1143	Contig23262_-_1085_1143	-	58	218	33	AATAAA	GTCATTTTTACGATTATTATCGGTAATTTCCCGAATAAATTTGAGTTTGATTTTTTAT
Contig14694	3125	3182	Contig14694_-_3125_3182	-	57	61	32	AATAGA	GATTGAAATAATGATTTTTTTCATCTACATTAAATAGAAAATTTATTATGCAATTGT
Contig3025	33810	33860	Contig3025_+_33810_33860	+	50	2588	29	TATAAA	GTAGAATGTTATGAATAACTTTTGTAATTTATAAAGTTTGATTTGTTCAT
Contig3025	52877	52926	Contig3025_+_52877_52926	+	49	13	37	ATTAAA	AACATTAATCTCGAGGAAGATTTATAATTAAATTTTTATTAAAATTGAT
Contig3025	52945	52997	Contig3025_+_52945_52997	+	52	170	29	ATTAAA	GTGTGGAATTGTTTAATTTTAATTTAGTAATTAAATGTTGCTATTTATCCAG
Contig3025	53046	53092	Contig3025_+_53046_53092	+	46	40	26	AATAAT	CATGTCGATTCAAGATCTGCACAACGAATAATATGTTCTGTCTGAT
Contig3025	53194	53243	Contig3025_+_53194_53243	+	49	49	26	AATAAA	TGTTGGCAGCGGTTACATTTTTGTGAAATAAAACTTGATTATTAAGTAT
Contig5545	16788	16839	Contig5545_-_16788_16839	-	51	218	32	CATAAC	GTCGCACGCTTGCTAATACTTTTTTTATTTAACATAACTTATGTTGTTTAC
Contig6727	5597	5643	Contig6727_+_5597_5643	+	46	15	27	ATTAAT	TATGTACCATTGTGTTATTGTTTGAATATTAATTTGATTTTGGTCT
Contig5526	28880	28928	Contig5526_-_28880_28928	-	48	20	24	AATACA	CGATTGCTAAAATGAGTGTTAGTGAATACAATTTTTGGATTACAGTTT
Contig14165	11808	11858	Contig14165_-_11808_11858	-	50	123	28	AATAAA	TCGCATATTGACAAAATGTTATTAAATGAATAAAAAATAAGCATAATCAG
Contig12241	1311	1364	Contig12241_-_1311_1364	-	53	63	30	AATAAA	CAATAGCTAAATGAAAAAATGTTAAAAACAAATAAATTATATTAAAATGTTTC
Contig23490	9580	9638	Contig23490_-_9580_9638	-	58	1430	30	AATAAA	ATTTTTCAAAAAATTAAAGCTTTTTTGTTCAATAAAAATTATCAGTCTTTGTTTTTAT
Contig11129	642	693	Contig11129_+_642_693	+	51	44	19	AATACA	TTGACATCATCAGGAATTAAATACAAAATCATAATTGAAAATGTTCAAGAG
Contig11129	785	836	Contig11129_+_785_836	+	51	167	26	AATAAA	TAAGAAAGAAGATTCATTTATATAAAAATAAATTTAATTAATCAATGTCAT
Contig5047	10949	10997	Contig5047_-_10949_10997	-	48	51	24	ATTAAA	CGACGTGATCGTATGTTAATTGTGATTAAATCTTGTGTCAACTTTCAT
Contig5047	27351	27408	Contig5047_-_27351_27408	-	57	70	31	ATTAAT	AATTTAATCTGGCTCTTTGTGTTCTCTAACCATTAATTTTTGTTTATTCTTTTTCAT
Contig9210	3436	3483	Contig9210_+_3436_3483	+	47	23	28	AATAAA	TAACACTTGATTTAGTTCTTTTGTGTAGAATAAAATATTAAATGCAT
Contig46800	277	325	Contig46800_-_277_325	-	48	6		ATTTGTCAAGTTCACCTTTATTATTATTATTATTATTATTATTATTAT
Contig13817	620	666	Contig13817_+_620_666	+	46	7	24	ATTAAA	TGATGTGTTGGTGTTGGAAAATGAATTAAAGCCAGATGAATCTTAC
Contig26212	4274	4322	Contig26212_-_4274_4322	-	48	82	22	TATAAA	AAAAAATGTGTACACTAATGTTTATAAAATCTGTTGCAGTCTTGCTAG
Contig10580	15213	15255	Contig10580_-_15213_15255	-	42	28	27	AATAAT	TGTTTTGAAAAATTCCATAAATATACGAATAATTAGTTTTAT
Contig10580	15825	15873	Contig10580_-_15825_15873	-	48	18	27	AATTTA	TTAAACTTCCTTTATGTCATAATCATTAATTTATCATTTATTGTCGAT
Contig957	30854	30946	Contig957_+_30854_30946	+	92	2764	64	AATATA	TGGTTTAAATTCCTGTGATCAGTTAATTTAATATATTTCCTGTACACTTGTTGGCTGTTTTTATAATATATTGATTGGATTTTCAGTGTGAT
Contig957	52887	52935	Contig957_+_52887_52935	+	48	29	27	ATTCAA	TGGTCTTTACTATGATAAGTTTATTATATTCAATCGGCGTTCCTCTAT
Contig447	25653	25703	Contig447_+_25653_25703	+	50	47	39	AACCAA	CAAGGCAACAACATTATGTACCAATATCCAATTCAAGACAACCAACCGAT
Contig447	26063	26188	Contig447_+_26063_26188	+	125	5065	89	AATAAA	GCTCGTATTTGTTATATGCTATTAAAAATCAAAAAAATAGCAAATAGATAAAAAAAATAAATTTTGGATTGGATGTATTTGTATTACTTAATAAATTAGATAAATTCAATTTTTGTGTTTGATAT
Contig447	26231	26290	Contig447_+_26231_26290	+	59	1853	34	AATCAA	GTTGCCATAGTGATTGTTAAAATTTTGAAAATCTAATCAAATTTTCGTGTGTAAGTTAT
Contig447	26581	26657	Contig447_+_26581_26657	+	76	1269	51	ATTAAA	ACATTTTGTCAGAAAGTTTTAGTTTTGAATTATAATTTTATAAAATTTACAATTAAATATTTTGTGTTTGACTGAT
Contig447	26711	26759	Contig447_+_26711_26759	+	48	85	22	TAGAAA	ACGTTAATCAGACAATTTTTTTTAGAAAGATTTAGCTTTGATTTATAG
Contig447	71937	72048	Contig447_+_71937_72048	+	111	26137	90	TATAAA	CATTGGTGGGATGTTGAGTGTATTACTTTTGAAAACAACATATATTTATTTGTTTTAATTATTAAAACTCTAGTATTCGTATTTGTATTTTATAAACTTTAATTTTTGGAT
Contig447	84243	84292	Contig447_+_84243_84292	+	49	589	28	AATAAA	TTGTGATATTTTGTTCATGTGAAAATACAATAAAAATAACAGTGATTAT
Contig444	9398	9448	Contig444_+_9398_9448	+	50	43	31	ATTAAA	GAAAATTTTTGTTTTGTATGAAAAATTTTCTATTAAATATTTTTAATTAT
Contig444	32034	32079	Contig444_+_32034_32079	+	45	159	22	AATAAA	TTATAACGCGGGACTTACTCTTAATAAAATTTTAATTTTTGTTAT
Contig444	80213	80264	Contig444_+_80213_80264	+	51	1259	27	AATAAA	TACAGTATTTTTTATTACTCTTGTTTAAATAAATAATACTGACGTTGGCAT
Contig444	80577	80631	Contig444_+_80577_80631	+	54	96	27	AATATA	AAGATAAAAGTGATTAAAATTTAGTAAAATATATTATTGTCACATGTTGCCTAG
Contig444	80705	80758	Contig444_+_80705_80758	+	53	1459	29	AATAAA	TGGTTTCGGAAATTTTTTCTGTGTACAGAAATAAATATTTTGGTATTTTAGTT
Contig444	135429	135477	Contig444_+_135429_135477	+	48	26	24	AATTAA	GTTAATAACTGTTAGAATGCTTAAAATTAATTTGTATTTTATTTAGAT
Contig35519	1460	1511	Contig35519_-_1460_1511	-	51	18	26	AATATA	TTGTTTTGTTTTTTATATTGTGATAAAATATATTATTTACCTTTTCTTTAT
Contig5369	13129	13176	Contig5369_+_13129_13176	+	47	9	25	AATAAA	GGACAATGGAACTTTTGTATTGACTAATAAATAATTAATTAATTGTT
Contig28120	2614	2674	Contig28120_-_2614_2674	-	60	2049	32	AATAAA	ATCGGTTTGTATTCTATTTTCATGAAACTATTAATAAAATTCACGATTTATTGATGTTAT
Contig1189	7293	7341	Contig1189_-_7293_7341	-	48	10	19	AATAAA	TTTATGTAATAAACTTTGAAATAAATGCAATTATAATTTTAGATTGAC
Contig1189	66766	66815	Contig1189_-_66766_66815	-	49	14	29	AATATA	AGGACATCCCATTGATCTGATATTTATTAAATATATATTTGTATATGTG
Contig4826	17498	17548	Contig4826_-_17498_17548	-	50	233	28	AATATA	TTGATTTTTCACTGTAAAATTTTTATTAAATATATTATATAGAATTGTAG
Contig37827	1885	1953	Contig37827_+_1885_1953	+	68	286	38	AGTAAT	ATTCATTATAAAATTTGTTTTTTATTGTAAAAATGTCGAGTAATTGTAGATGTTATGATTTTTTATAG
Contig37827	1996	2057	Contig37827_+_1996_2057	+	61	154	45	AATAGC	CGGTTTGTAAAATTTAATGTTATCTTTGATAGATGTTAGTTGGAAAATAGCTTTCTGTTAT
Contig6549	5794	5845	Contig6549_-_5794_5845	-	51	1934	29	AATAAA	TACTTCACTTGCTTGTGGTTATTTTCACAAATAAATAATTTTTCGCTTTAT
Contig1132	24010	24051	Contig1132_-_24010_24051	-	41	14	14	CATAAA	AATTATTTTCCCCGCATAAATTATATTTCATTTAACATCAG
Contig1132	24087	24135	Contig1132_-_24087_24135	-	48	43	27	ATTGAA	TTCTTCGTTTATTTTATATTGATTATTATTGAATTTTGCCAATTTTAT
Contig1132	24172	24220	Contig1132_-_24172_24220	-	48	37	24	GATAAT	TATTCGGATTGCGGATTTCCTGCTGATAATTTTGATGCTTTTATTGAT
Contig1132	64462	64507	Contig1132_-_64462_64507	-	45	30	22	AATATA	TCACTGGTCTATTTTGGAATTCAATATATGTGTCTCTATTCTTAT
Contig6237	27013	27102	Contig6237_+_27013_27102	+	89	362		TGTTAGATGTGATCGGTTTAATAAATAGCATTAGGACTTAAAAGTTATGTATTTCATTGTTATTATTATTATTATTTTTTTTTTATTAT
Contig838	13478	13524	Contig838_+_13478_13524	+	46	19	25	ATTAAA	TGGTTTTCAGGTTCAATTATTATCTATTAAAAACTTTGACTTAGAC
Contig838	85909	85955	Contig838_+_85909_85955	+	46	47	24	AATAAA	TTGTCTGAAAGTCCTTAAAAACATAATAAATTTAGTTCTAGTTGAT
Contig838	95072	95126	Contig838_+_95072_95126	+	54	1275	28	AATATA	TTAATTTTAATGAGTAATTATGTTTAAAAATATATCAACAATTATTGTTTTTCT
Contig497	20599	20649	Contig497_-_20599_20649	-	50	114	28	ATTAAA	TTAATCGATTTGTACATTATTGATTTCTATTAAATGACTGATATTGTGTT
Contig497	53864	53909	Contig497_-_53864_53909	-	45	30	17	AATAAA	TTGGCTTAAATTCATAAAATAAAGAAACCGAAGTTCTTTAAATAC
Contig497	54350	54437	Contig497_-_54350_54437	-	87	81	68	AATAAA	TGCTGAACACACCAAAATGTAATATCATAAAGTTTTGAACTTTGACCTTTCTTCCTTTTATGAATAAAAATAAAAATTCTTTTCCAC
Contig497	99914	99966	Contig497_-_99914_99966	-	52	67	26	AATAAA	AGTTTTCATTGGCTACTTTTTGTTGCAATAAATATTTCGCTGCTTCTTTGAT
Contig497	118737	118785	Contig497_-_118737_118785	-	48	55	28	AATAAA	TTGCCTTCACGCTGATAATAATTTCATAAATAAACAGTTTTCCTTTAT
Contig497	119015	119060	Contig497_-_119015_119060	-	45	7	24	AATATA	TTCTAATTATCTTAATACTTAACTAATATATTTATTATTCGCGAT
Contig13752	11107	11153	Contig13752_+_11107_11153	+	46	13	30	AAGACA	ACTTGAATATTTTTATCTTAAAAATGCAAAAAGACAACTTTTCTAT
Contig13752	11258	11305	Contig13752_+_11258_11305	+	47	12	24	AATAGA	AAGAATTTTATTTTTGATATCTAGAATAGAAATGTTTTTATTTTGAT
Contig13752	11416	11457	Contig13752_+_11416_11457	+	41	8	30	ATTAAA	TTTGGTTTATTCTTCAAATATATTAAAGTCATTAAACTTAT
Contig15914	1371	1421	Contig15914_+_1371_1421	+	50	65	28	AATACA	TATTTTTATTGTAATTTTTGTAAATTTGAATACAATTGATTTTTGTTGAT
Contig18293	7226	7275	Contig18293_-_7226_7275	-	49	60	25	AATAAA	CAATAATTCAAAGAAACAAAAATATAATAAATATAATTATAGTTTGTAT
Contig18608	14395	14444	Contig18608_+_14395_14444	+	49	313	23	AATTAA	TAAATTCAAATATCACAGATCATAATTAATAGTGAATATTGAACTGGAG
Contig18608	14447	14504	Contig18608_+_14447_14504	+	57	16145	30	AATAAA	TTATTTTAATACTTTGGTTTAAGTTTTTTTAATAAAATCTAAAATTTCGATGGTTAT
Contig18929	12904	12987	Contig18929_-_12904_12987	-	83	102	56	AATAAA	TTAAATAAATGAATTAGGAAAAATTTAATTAAAATTTTTACACTTCTTTATTTATCAATAAAACGATTTACTGTTTTGGTCAC
Contig18080	6504	6552	Contig18080_-_6504_6552	-	48	39	25	AATAAA	CTGTTCATGAACGAATTTATTTTCTAATAAATGATTATAATTTGTTGT
Contig2855	23568	23621	Contig2855_+_23568_23621	+	53	522	30	AATATA	AATATGTTATTGTTTTCATAATTCATAATTAATATAATGATAGAATTTGCTGG
Contig2855	26075	26128	Contig2855_+_26075_26128	+	53	24	24	AATAAA	TATTTAATTATTTTACAGATTGTAAATAAAATATAATATTGTTGTCTTATTAT
Contig2855	26780	26828	Contig2855_+_26780_26828	+	48	32	26	AATAAA	AAGTCTGATTTGGCACGAATTTATTCAATAAATTTCATTTTTTTTCTT
Contig1093	51837	51887	Contig1093_-_51837_51887	-	50	82	9	AATTTA	TTATTTTGTAATTTATGTACAGTTGTAATTTGATTTAGTAGTTTCTTGTT
Contig12699	15104	15150	Contig12699_-_15104_15150	-	46	11	24	AATAAA	ATGAGGATCTTGTAAAAAATTGTTAATAAATATTTTTGGACTTGAT
Contig10130	12469	12573	Contig10130_-_12469_12573	-	104	1196	73	ACTAAA	TCATTTCTACTATTTTTTGATTAATTCGATAAAATTTGTTTTGCTCTGATCTCTGTTAATTTATGTTTTGATAACTAAATTGCTATTTTATTGCTATTTATCAT
Contig10130	12585	12634	Contig10130_-_12585_12634	-	49	41	23	AATAAA	TGCCAGGGCTGTTGATGTATTTTAATAAATATTTATTTGATAATTGCAC
Contig10130	12778	12834	Contig10130_-_12778_12834	-	56	492	27	AATAAT	TGTCTTGATGTTGTATTTTATCTGGACAATAATATTACCTACCATATTGTTATTAT
Contig4074	20655	20712	Contig4074_+_20655_20712	+	57	13444	31	AATAAA	ATCAAGTTAATTGATTGTTACTGTGTAGTTGAATAAATTTTCTAAATTCATTTTTAT
Contig8714	6141	6192	Contig8714_+_6141_6192	+	51	22	30	AATAAA	TTCAGCCATCCAACATGTTCATAAACGCATAATAAATATTTTGGTTATGAT
Contig6263	3074	3128	Contig6263_+_3074_3128	+	54	643	32	AGTAAA	GTTTTAATTTTAGTTTATCAGAAATTTATCAAAGTAAATTTTATGTTTTGTTAT
Contig6263	3139	3190	Contig6263_+_3139_3190	+	51	49	32	TATAAA	TATGGTTTTTAAATGTATAAATAATTTTAAAATATAAATTCTGTTTTTTAT
Contig10511	3428	3478	Contig10511_-_3428_3478	-	50	59	24	AATAAA	GTTTCAAATGATTTTTAGGGAATAAATAAATCGGACATATTTTTTGTTAC
Contig10511	3666	3727	Contig10511_-_3666_3727	-	61	378	33	AATAAT	TTTCGGATTTGTAAAGTGTTTATTTATACATATAATAATATTTCGGGTTTCTTTCTGTCTC
Contig10511	3911	3961	Contig10511_-_3911_3961	-	50	45	27	ATTATA	ATTTGATTGGCTGGTTTATTATATATAATTATATTTATCGATTCATTGAT
Contig10511	3974	4023	Contig10511_-_3974_4023	-	49	7	40	AATAAA	AATCTCGTTGGATTTGTCATTAATATATATTGATAATTATAATAAATAG
Contig8794	16407	16455	Contig8794_-_16407_16455	-	48	7	41	AATTTA	GCATGAAGCTCTTTGGTCATTTATATATTATATAATTTCTTAATTTAT
Contig8794	16522	16579	Contig8794_-_16522_16579	-	57	86	49	AATAAC	ATGATATGCCAGTTTGATGTTTTTTTACGAAATAGAACTTAGAATGTATAATAACAC
Contig7357	17807	17855	Contig7357_+_17807_17855	+	48	20	27	AATAAA	TATTCGGTTTCTATGTCTTGAATTTTAAATAAATTATGCTGTCATTAT
Contig7357	21355	21405	Contig7357_+_21355_21405	+	50	9	35	AATAAA	TTATATGGAACTATATACACATTTATTAAAATATAAATAAACAGTCTGCT
Contig5392	10410	10461	Contig5392_+_10410_10461	+	51	10	29	AATACA	TCGAAGAAGTAATTTTAAAATTGTATTGAAATACATTTGATAAGATCTTAT
Contig5392	11841	11894	Contig5392_+_11841_11894	+	53	4345	29	AATAAA	GAGATCTGTATTATACTGTGTTTTTATGCAATAAATGTTATTTTTTTGGGTTT
Contig5392	30050	30102	Contig5392_+_30050_30102	+	52	170	28	AATAAA	TAATTGAATGTTTATCTTATTTATTTATAATAAACGGTTTGTTTTGACTTAC
Contig5392	32936	32983	Contig5392_+_32936_32983	+	47	18	22	AATGAA	CGCAGTGAATTTCACTTGTTTAAATGAAACTATATTTAATTTGCTAT
Contig15303	2640	2706	Contig15303_-_2640_2706	-	66	59	44	ATTATA	TTGTAGTTTTCAATCATTTTATTAATGATGTCTCATTATCGTTCATTATATTTTCTTCCTTTTGAT
Contig3716	22734	22785	Contig3716_-_22734_22785	-	51	16	25	AATAAA	TTCTTCTGTATTTTATCTTTAACCGAATAAATTTATGATTTACTTTTTCAT
Contig3856	26952	27021	Contig3856_-_26952_27021	-	69	357	41	AATAAA	TTGCAAATGAATAAATTTGTTATTAATGAAATAATTTAATTAATAAATATCTTTCTGTTATTGTTGTAG
Contig3856	27032	27114	Contig3856_-_27032_27114	-	82	477	62	AATAAT	AACACCCTTGAAATTATTTACACTGTTGTGAATATATGTATTTGTTTATGTCTAAATTTTAAAATAATATTTGGTATTACAG
Contig200	29677	29735	Contig200_-_29677_29735	-	58	568	30	AATAAA	TTCAATGATTATTTCTACTTAAAATTTGATAATAAAATAATAATTTTTGACTTATGAT
Contig200	29827	29877	Contig200_-_29827_29877	-	50	3	24	ATTAAC	GTGCTTCAAAATGAGCTGAGTTCTATTAACGGCATCCCGGTGCGCAAGAC
Contig200	132880	132930	Contig200_-_132880_132930	-	50	201	43	AATTTA	TAAATGTAATTAGTGTTTTTAAAGTTTGAAATTAGATTGATGGAATTTAT
Contig200	132949	133000	Contig200_-_132949_133000	-	51	32	27	AATAAA	TAATGGTATTTTTAAAATGTATATTAAAATAAAGTAGAGTTTGTTTATGTT
Contig200	210855	210906	Contig200_-_210855_210906	-	51	1462	31	AATAAA	ATCAAATGTAATCAAATGTAATTATTGGTTTAATAAATAATGTTTCTATAT
Contig15641	13434	13479	Contig15641_-_13434_13479	-	45	19	27	AATAAT	AATTGATAATATGCTAATCTCGGCTGTAATAATTATCCTTCATAT
Contig1951	31633	31685	Contig1951_+_31633_31685	+	52	474	29	AATAAA	TTTTTGATTTTTACAATATATTTTGTTTAAATAAAACCATTTAGATTGATAT
Contig1284	13686	13734	Contig1284_-_13686_13734	-	48	30	28	AATAAA	TTTGATTGGTTGCTTTTGTTTCAAATATAATAAATAATTTTCTTTCAT
Contig1284	24860	24910	Contig1284_-_24860_24910	-	50	1384	30	AATATA	ATTCAGGAATGTGTCTGGTGTAAGAATTTAAATATATTTTAACTCTTCAT
Contig1284	41276	41320	Contig1284_-_41276_41320	-	44	25	24	AATAAA	AGCCTATACTGGGGCATTTTTTTGAATAAAAGTTTTGTTCGTAT
Contig1284	42658	42709	Contig1284_-_42658_42709	-	51	39	42	AATCAA	CCATTAATGCATTAAATTTATGTAAGTTTTCAATATTATTGTAATCAAGAC
Contig1284	42923	42972	Contig1284_-_42923_42972	-	49	143	28	AATACA	GTGTACTATATAAATCCAATTGTAATTGAATACATTTGTACATAGGTAT
Contig1284	67508	67607	Contig1284_-_67508_67607	-	99	1625	72	AATAAA	GTTTCAATCCCGCCGTTTTTATACTATTATTAAATTTTTTTGCTTTAGTTGTTGATTACGTTTGATTATTGAAATAAATGTTTTTTACTGTCTTCTTTT
Contig21014	193	267	Contig21014_-_193_267	-	74	113	43	AATATA	GTAATTTAAATAATTTTATGTTAAAATAAATTGTTATTATTTAAATATATTCTAGTGTTGTTGCTATTATTGAT
Contig11740	8324	8372	Contig11740_-_8324_8372	-	48	1080	27	AATAAA	ATTTGTGAAATGATGTATTTGTAAATTAATAAATGCTGACATTTTCTT
Contig2259	15532	15587	Contig2259_+_15532_15587	+	55	425	31	AATAAA	AATGAGATCATGAACGAGATTTATTTGATGAAATAAATGCTTTTCAGTTATTGAT
Contig2259	15682	15731	Contig2259_+_15682_15731	+	49	342	30	AATAAA	AAGGACTTTGACTTTTATTGATTTGGTGTTAATAAAATGTGCTGGTTAT
Contig3805	2181	2229	Contig3805_-_2181_2229	-	48	5	25	AATAAA	AATTGCATTGAATAACTTTTACTAGAATAAATTAAGACTTGTTACTAT
Contig38213	524	573	Contig38213_+_524_573	+	49	223	28	AATAAA	TGTTTTATTTTAAGTAAAAAGTGAATTAAATAAAATTCTTTTTTATGAG
Contig13533	3850	3891	Contig13533_-_3850_3891	-	41	51	11	AATATA	AATGTAAGATAAATATATATTTTTATTGGTTATTACAATAT
Contig4508	35120	35170	Contig4508_-_35120_35170	-	50	169	29	AATAAA	AAGTGTTTTTTGTAAAGCTTTTGTAATTAAATAAATTATTTTGATATTAT
Contig2675	34195	34239	Contig2675_-_34195_34239	-	44	36	20	AATAAA	CGTTGTAATGACATGTTTAGAATAAATCATATAAATTCCGTTTT
Contig2675	43354	43402	Contig2675_-_43354_43402	-	48	41	23	AATAAA	TTTTAGAAATGTAAAAATTTTTGAATAAACTGAAATGGATTCATTTAG
Contig2675	44081	44250	Contig2675_-_44081_44250	-	169	135676	147	AATATG	TAAATAATCCGAATCTTTAAGTGACTCAATCGTCTAATTGAATTTGAATAAAAGTTATTAATTTATAGTTTTTTTAAAATTAAATGTTATATTTCTGTTTTTGTAATATTTTATTTTCACTTGGAATTTAGTTGTTTGCAAATTTGAAATATGATGTTAAGATGTTTAT
Contig10470	5366	5456	Contig10470_+_5366_5456	+	90	55	70	AATAAA	GTAAATTTTGCATATTTTTGAAATTTTCAATTAAATGTAATAAAATTGTATTTTTTCTTTATGAAAAATAAATAAATTATATTTAAACAT
Contig10470	7653	7699	Contig10470_+_7653_7699	+	46	24	26	AATAGA	TAATAATATCCTCGGTTTTGGATTTGAATAGATTGTCCCTATGCAT
Contig10470	8422	8471	Contig10470_+_8422_8471	+	49	12	28	TATAAA	ACTTAATTTCAATTGTTTTGCCCTAAAATATAAAATTTTTTAAAAACAG
Contig28302	1093	1150	Contig28302_+_1093_1150	+	57	1770	33	AATAAA	TTAATTCTCAAAAAGATTGTGAAGAATTTTGTAAATAAAATTTTATAACAGCTTTAT
Contig7419	2994	3091	Contig7419_+_2994_3091	+	97	53	76	AATAAA	CCGATTGTAGTAACAGATGATTTGGTTATTTTTAAATTGACATCTGATCTTGATTAATTGTCTTTCTATTAATTTAAATAAACACTTAGAATATTAG
Contig39848	791	838	Contig39848_+_791_838	+	47	22	25	AATAAA	GGTGATAGTTTTGATTATTTAGAATAATAAAAAGCTTTTCAATTTAT
Contig17812	4401	4448	Contig17812_-_4401_4448	-	47	9	35	ATTAAA	ATATTTTTTTATATGTATTTTCCTTTAATTAAATAATTAAAGAAGAC
Contig18139	4435	4514	Contig18139_+_4435_4514	+	79	787	56	AATATA	CTAATATGTTCTCATTAATTGTATTTTGTTATTAAATATTTTCTAATATTTTTGTTAATATATGTATTTAATATTAGAT
Contig2208	2186	2232	Contig2208_-_2186_2232	-	46	16	25	TATAAA	TTATGTTATATAATTGTTTGTGTTATATAAATGTTTATGTTACTAT
Contig2208	2698	2788	Contig2208_-_2698_2788	-	90	91	71	AATAAA	GTTTTACTTTAAATAGACATGTAATAAAAATTCATATTATTTAACTATATATATATATATATTTTTAATTTAATAAATTTTATATTTGAT
Contig2208	78736	78782	Contig2208_-_78736_78782	-	46	35	9	AATAAT	ATTTTGTGAAATAATTATTTATCAAATTATCATATTACTAATTTAT
Contig2208	78887	78938	Contig2208_-_78887_78938	-	51	29	31	AATGAA	CATTTGACTCAATGTTGTTTTATTTATTACAAATGAACAATTGATATTTAT
Contig2208	92864	92913	Contig2208_-_92864_92913	-	49	6	29	AATAAA	TTAATTTCCTATAGATTTTATGTTTTATAAATAAATTGTTTTGTCAGAC
Contig10471	16099	16148	Contig10471_-_16099_16148	-	49	21	30	AACAAC	AAATGTAACTTTATGTCATTAGCATATTATAACAACTTATTTACAACAT
Contig3985	6317	6363	Contig3985_+_6317_6363	+	46	87	26	AATAAA	TGTAATGTAATTTGATTTACAATGATAATAAACTGAAGTTCTGGAT
Contig641	117137	117188	Contig641_+_117137_117188	+	51	294	29	AATAAA	TTTGGAAAAAATTATTTGTAGTTTTATTAAATAAAAATTGTTTCTGGTTAT
Contig20743	6527	6572	Contig20743_-_6527_6572	-	45	151	27	AATAAA	ATTTTAGTTGGATTATGTTATAAATAAAATAAATATATGGATTAT
Contig20743	7126	7174	Contig20743_-_7126_7174	-	48	7	38	ACTTAA	TTCAAACTATGTTATACTTTATTGTATGAAAATGCTTTACTTAATGTT
Contig20743	7183	7239	Contig20743_-_7183_7239	-	56	185	29	AATAAA	ATGTAATTAGTGATTATGTAATCTGTACAAATAAAATTAATTTAATGATTCCTCAT
Contig20743	8966	9010	Contig20743_-_8966_9010	-	44	16	20	AATAAA	ACATTTGCATAATTTTACTTAATAAACAACAAATTGTAAATTAT
Contig3706	28775	28826	Contig3706_-_28775_28826	-	51	542	28	AATAAA	ACGGTCCACAGAATATTTATTAATGTTGAATAAATTGTGGTTGCTCTTTAT
Contig1677	1540	1586	Contig1677_+_1540_1586	+	46	33	25	AATATA	GAATTTTAAAAATTTATATTTAACAAATATATAGTTTAAATGTTAT
Contig1677	57039	57092	Contig1677_+_57039_57092	+	53	25872	29	AATAAA	TTAACCAACTAATTACAAATGTTGTATTTAATAAAATTTTGGAAATTTCAGTG
Contig1677	57219	57265	Contig1677_+_57219_57265	+	46	9	24	AATATA	TATTAAATTTTATTTTAATATTAAAATATACTTTGTATAATCTGTC
Contig1677	59031	59087	Contig1677_+_59031_59087	+	56	439	33	AATAAA	TGACTGTGCGATGTGTTTATTTAGTTTTCATTAAATAAATTTTGAATTCTTAATTT
Contig9953	13749	13800	Contig9953_+_13749_13800	+	51	22	28	AATATA	CATGAGTTTTTATTTCAAAGCTTCATAAAATATAGGACTTATATATTGTAC
Contig11280	777	827	Contig11280_+_777_827	+	50	9	29	AATACA	TACTAAAACACATTTACCGTATGTTTATAAATACATAATTATATTTATAT
Contig11280	9438	9486	Contig11280_+_9438_9486	+	48	16	30	AATAAT	ATGCAAATATTCAAACTTTATTTTTATGAAAATAATGTTCTATTATAT
Contig15518	14395	14443	Contig15518_-_14395_14443	-	48	12	28	AATATA	ACTATTCTATATTTTTTATATTAATCGAAATATACATAGAATTTATAT
Contig4860	402	453	Contig4860_+_402_453	+	51	133	28	AATATA	CAATAAATGCAAGAAATTAATTTGAAATAATATATGCTTAATATTTTTTAT
Contig5666	34839	34890	Contig5666_+_34839_34890	+	51	53		AATGAACGAACGACGTGAGAAGCTGATCACCGAATCCGATGAGTTACATCG
Contig3131	35081	35130	Contig3131_-_35081_35130	-	49	250	28	AATAAA	TTTAAAACTTGTTTCAATAAAATGAATTAATAAAGTTATTGAAGTAGAC
Contig16993	1448	1497	Contig16993_-_1448_1497	-	49	225	31	AATAAA	CAAATATATTGTAAGATTTCGTAGAAAAATAAATAAACATTAAAGTGTT
Contig16993	1794	1868	Contig16993_-_1794_1868	-	74	2957	56	AATCAT	AGTCCAATTTTACTTACTCAGAACTCAGAATAAAACATTTTAGCTAATTATATGCAAATCATTTTTTTATTCAT
Contig26503	11070	11125	Contig26503_-_11070_11125	-	55	647	29	AATAAA	GCTGTGCTATCTCATTCTCGACACAATTTAATAAATCATTATTATTGTTACAGTT
Contig1897	10731	10775	Contig1897_+_10731_10775	+	44	33	25	TATAGA	TGTTTTCGTGCTGTGATTTTATTTGTATAGATTTTATATGTTAT
Contig1897	28247	28297	Contig1897_+_28247_28297	+	50	133	40	ATTAAC	GAAACGGCCTTCTGAAATAGTTGTACATAATTATATTTCTATTAACTTAT
Contig1897	49247	49294	Contig1897_+_49247_49294	+	47	7	23	AATATA	GCATTTTTTGAATATTCGAATTTAATATAATCTTATGAATTTGTGTT
Contig1897	83543	83586	Contig1897_+_83543_83586	+	43	129	21	AATAAA	TAATTAAATAGATTTATTGAAAATAAAATTTGACATATTTTAT
Contig5616	14916	14967	Contig5616_-_14916_14967	-	51	1169	28	AATAAA	AATTACTTTTTAGAATATTTTTAATTTTAATAAATGTTTATCAATTTTCAC
Contig5616	22675	22720	Contig5616_-_22675_22720	-	45	15	26	AATAAT	GTAGAAAAGAAATCAAAAATTTGGAAAATAATTTTAAAAAGTGCC
Contig2872	28602	28644	Contig2872_-_28602_28644	-	42	31	20	ATTTAA	CGATTTTTATCAATGGCAATATTTAAGGAGATTTCGATGGAT
Contig408	24628	24688	Contig408_-_24628_24688	-	60	8588	31	AATAAA	TTCTTCTGCTGCACCATCAATTGCATAAATGAATAAAATTTAGTGGATCTTTTGCGTTAT
Contig408	38548	38594	Contig408_-_38548_38594	-	46	184	23	TATAAA	AATATTTTAATCATAAGACAAAATATAAATCTTGAATCTTTTCGTC
Contig408	38623	38754	Contig408_-_38623_38754	-	131	3110	116	ACTAAA	ATTAGTTTTGATTTTGATTTTATTAGTATAACTCAATTTGTTGGTTTAGATATTTGAACCTTATATAATTGAAATGTTTATTTAGTTTTTATTTGATTATCAAATATAAAATTTTAACTAAACATCATGAT
Contig408	99378	99428	Contig408_-_99378_99428	-	50	18	28	AATAAA	TATAACGTCTTTTTCTCTCTTTCAATTCAATAAATTTGAAAAAAATTTGT
Contig27269	2528	2577	Contig27269_+_2528_2577	+	49	116	29	AATATA	TGGTTTAATATATAAATAATTGTTATATAAATATATTTATCGGCTGCAT
Contig27269	2578	2623	Contig27269_+_2578_2623	+	45	154	21	AATATA	ATAAATTTCTGAAGTTTCACAAATATATTCCAATTCTAAATTTAT
Contig1121	27166	27216	Contig1121_+_27166_27216	+	50	15	27	AATAAA	TATTTGAATGTTTTAATAATATTTAATAATAAAGGTTTTGTTTTGTTTCG
Contig1121	58159	58208	Contig1121_+_58159_58208	+	49	29	26	AATAAA	CTTGTAACGATTTTAACATTTTCGTAAATAAATCTTTTAAAACTTTCAC
Contig1121	69614	69700	Contig1121_+_69614_69700	+	86	67	62	AATAAA	GAGAATTTTGATTTTAAATTTTATTTGAATTAAAAATGCGTTGCTTAGTTTGCTTATTTTAAAATAAATAACGAATGAACTTTCAG
Contig1121	83613	83662	Contig1121_+_83613_83662	+	49	39	16	AATAAA	TGTGAAACCTAAATTGAATAAAATTAAAGATATAATATGTGCATAAGAT
Contig1121	113032	113081	Contig1121_+_113032_113081	+	49	18	30	AATATA	TTTAATTTTACAAATGTTTAGTCTCAGTAGAATATATAATTTATATTAT
Contig668	37483	37542	Contig668_-_37483_37542	-	59	2956	33	AATATA	CAATTTGTTGTTGTGTTCGTACCTTTCTGTTCAAATATATTTCAATGTCGATTTGTTTG
Contig668	65224	65271	Contig668_-_65224_65271	-	47	8	26	AATAAA	TTTGGGAACATAATAATTTTTCTTTCAATAAATTTTGTTTTAATCTG
Contig668	71355	71402	Contig668_-_71355_71402	-	47	5	26	AATAAA	TTTGGGAACATAATAATTTTTCTTTCAATAAATTTTGTTTTAATCTG
Contig668	82029	82076	Contig668_-_82029_82076	-	47	199	27	AATAAA	ATCTTATTGAATCCGCGCATTTTACTGAATAAAAATTGTTTCTTGTT
Contig668	90544	90594	Contig668_-_90544_90594	-	50	217	30	ATTAAA	AACTGCTGTGAAGGCATTTGTTGTAATTTTATTAAATTTTCAGATTTTAT
Contig4526	8071	8119	Contig4526_-_8071_8119	-	48	144	31	ATTCAA	CAAATATCGCAGATTGTGGTTTTATTATTGAATTCAATGTTTACGTAG
Contig1885	44664	44713	Contig1885_+_44664_44713	+	49	26	29	TATAAT	AAAGTGTAATTAATATTGATTAGTATATATATAATTTTGCATTTATGAT
Contig1885	45386	45438	Contig1885_+_45386_45438	+	52	320	28	AATAAA	GGTGCTGTAGAATTTTGTGGTCATTCTCAATAAATGAATTATAATTGTTCAC
Contig1885	63117	63165	Contig1885_+_63117_63165	+	48	30	14	AATAAA	CGTTAGTGCTTGTAAATAAAATTGTAAATACACTTTTTAAATAATGAT
Contig1885	63456	63504	Contig1885_+_63456_63504	+	48	7	35	CATAAA	AGATTTAAACTATATTATTCATTTGGACTTAAAACCATAAATGATGCC
Contig21325	583	631	Contig21325_+_583_631	+	48	3	28	AATAAA	ATATATCTGCTGAATATTTATTATATTGAATAAAATCTATTTTGTCAT
Contig18792	3516	3560	Contig18792_+_3516_3560	+	44	65	14	ATTAAA	GTTTGGCGTGTGGTATTAAAATTGAGGAATTTCATATTATTTAT
Contig18792	3611	3721	Contig18792_+_3611_3721	+	110	6785	72	AATAAA	GAAATAGCATAAAATGGAAATTGTTTTACTGAATAGCATTTTATAATTGATTTTGTTATTGTTATTAAACCAAATAAATACTAATTAACTTTCAAAAGTTTAAAAACTAT
Contig7167	14928	14983	Contig7167_-_14928_14983	-	55	407	30	AATAAA	GTGAACAACCAGTTAATATATGAAAGTGTAAATAAAATTTGTTCCAATTTTACTG
Contig6365	13099	13186	Contig6365_-_13099_13186	-	87	300	58	CATAAA	ATCGGTTCTCATAAAAAATAATGAATTTTAAAAATAAATTTGAACTTTTTTTGTTTGTCATAAATATTGAATATTTTTTTATTGGAG
Contig6365	24488	24543	Contig6365_-_24488_24543	-	55	89	27	TATAAA	TTTTTTTGTACTAACCCGTATAATTGATATAAATTTCATTTCTTCTTCATGGGAT
Contig1928	8572	8623	Contig1928_-_8572_8623	-	51	36	31	AATAAT	TTATTTTCATTGTTTTTTTAGATTTGATGAAAATAATCGATGAAAGTGTAT
Contig1928	8634	8805	Contig1928_-_8634_8805	-	171	17544	145	AATATT	GTTGAAATTCCACCTAATATTTCTGTATCGGTTTGGGAACTCGGATTTAAGATGTGTTGTGATTTGTATTTTAATATTGAAACTTGAAAATGTTTTATGCTGCGTTGCTTTTTGTTTATACTAAGATTATTAATATTCATTTTTTAATATTACCAAGTATTTTGATTCTAT
Contig1928	8906	8957	Contig1928_-_8906_8957	-	51	669	29	AATACA	AGTTCGCCGAGTTGTGTAATTATTGTTACAATACATTGTCTTTTTTCATAT
Contig12393	2727	2776	Contig12393_+_2727_2776	+	49	290	26	AATAAA	TTATTGGCGATGTAATTTTAGTGAAAAATAAATTTTTTGTTTTTTTCAT
Contig1450	26700	26759	Contig1450_-_26700_26759	-	59	5669	28	AATAAA	CCTTAGTCCAGCTCAAATTCGCATTATTAATAAATTACATGGAACTCTTATTTGTTGAT
Contig1450	27146	27191	Contig1450_-_27146_27191	-	45	189	23	AATATA	TTTCTGTGTGGATATCTATCATTAATATATAATTATCTTGTTTAT
Contig27443	3983	4048	Contig27443_-_3983_4048	-	65	299	34	ATTATA	TAGCAAATGAATGTATGAACGTATTGGAATGAGAATTATACTGTTGGTTTTTTGCTTTCATTCAG
Contig13328	8413	8461	Contig13328_-_8413_8461	-	48	6	26	AATAAA	ACTTAATTTTCAACCAAATATCTTTAAATAAAGTAAATTAATATTTAT
Contig23721	7220	7267	Contig23721_-_7220_7267	-	47	4	25	AATAAA	GAAAATGTATAATTCCTAAATATAAAATAAAAACTGAAACATTTTAT
Contig23721	7323	7376	Contig23721_-_7323_7376	-	53	630	30	AATAAA	ATTCATTTTATATTCACATTGTTCATTTATAATAAATGTCTTTTGCTCGTGTC
Contig23721	8747	8807	Contig23721_-_8747_8807	-	60	1605	31	AATAAA	ATGTGCGCTGTTATTAGATTTTTGATTGGCTAATAAATTTTGAATTGTTTTTTTTGTCAG
Contig8553	4882	4987	Contig8553_+_4882_4987	+	105	4913	91	AATTGA	AGACAGATGATGAATGTAATGAAACTTTGAAAAAATGCCATGTTTAGTATTATATTGTTTTTTTCAGTTATAATATTATTTAATATCATATAATTGATGGACTAT
Contig8553	13971	14020	Contig8553_+_13971_14020	+	49	18	26	AATAAA	GCTGCAAAACTTTTAATTAAACATCAAATAAACTCAATTATTTTCTGAG
Contig2179	12729	12787	Contig2179_-_12729_12787	-	58	416	27	TATAAA	TGTTTCTGAAAGGCTATTTGTTAAAATTATAAATCATTACATCGTTATTGTTGCTGAT
Contig2179	12813	12876	Contig2179_-_12813_12876	-	63	777	28	AATAAA	TTAGAAAGTTTTGTTAAAGGAAAGTTTGAATAAAAGATCAGTGTCTCTTATATAGAGTGCTAT
Contig2179	12936	12984	Contig2179_-_12936_12984	-	48	22	41	ATTAGA	ATTAGATTATTTGTAAGTTGATTGTTAATGGAGTTTAATGTATTAGAT
Contig2179	31652	31705	Contig2179_-_31652_31705	-	53	711	29	AATGAA	TTAAGATGTCTGGTTCACTGTCTTTGCATAATGAATTTTCATTTATTTCATAT
Contig2179	31783	31839	Contig2179_-_31783_31839	-	56	182	29	AATAAA	CAAAGTACTGTTTAAAGTAATTCCAACAAAATAAATAACTCGAAGTGACTTTTTAT
Contig2179	38624	38680	Contig2179_-_38624_38680	-	56	25	25	AATAAC	AAATAATTATCCAGAGTGAAAAATTAATAACGATTAATTTTATTTTTTCAAAATAT
Contig2179	46083	46140	Contig2179_-_46083_46140	-	57	173	31	AATAAA	TTAAAACTTATTTTTGAAATTTTTTAAAAATAATAAATTTTCAGTATAAAAGTTCTT
Contig9629	1210	1261	Contig9629_+_1210_1261	+	51	1060	29	AATAAA	TGCTTTTTGGAAAAAATTTATGAACGTTTAATAAATAACAATTTTTTTGAT
Contig6593	2206	2257	Contig6593_+_2206_2257	+	51	9	26	ATTAAA	ACTTTTTAGGTTTATGCAATTTTACAATTAAAATGGAATTTTGGATATTAT
Contig6593	2306	2354	Contig6593_+_2306_2354	+	48	40	33	AATAAA	GTTTTATGATTTTTTGAAAGAATAAAGAATTAAAATAAAAAGCCATAT
Contig15152	7616	7663	Contig15152_-_7616_7663	-	47	11	25	AATATA	ATTTTTCAAATATTTATTCAATATAAATATACAAATTGTTATAGTCT
Contig8440	7108	7162	Contig8440_+_7108_7162	+	54	1978	32	AATACC	GCATTTTAGCGCGGATTTTGTTTCATTTTTAAAATACCTGATTTTTTATACTTG
Contig3270	6104	6150	Contig3270_+_6104_6150	+	46	14	26	AATAAA	ACTTTATTGTTCTTCACTCCAATTCTAATAAAAATTTGACTGTGAT
Contig3270	7748	7798	Contig3270_+_7748_7798	+	50	13	38	AAAAAA	AATTAATTCTGTAACTTTTTGACAAAATTAAATATTTAAAAAAATTTCAT
Contig24067	9599	9649	Contig24067_-_9599_9649	-	50	69	25	AATAAA	TATTATTCTTGTACATTTTATATTGAATAAAGATTTTGAATAATTTTTAT
Contig4014	435	485	Contig4014_+_435_485	+	50	15	36	AATTAA	AATGTAATTTATTTTGTGTTAAAGCAAATTATATAAAATTAAGATTTCAT
Contig4014	48198	48247	Contig4014_+_48198_48247	+	49	26	30	AATAAA	GCAATTACATAGTTTTCAGGCTGTATGTGAAATAAACTTCCTTTATTAT
Contig11069	2665	2714	Contig11069_-_2665_2714	-	49	173	25	AATAAA	AATGGAATGATGTAATTTTAATGTAAATAAATTGCTGAATTGGTTTTCG
Contig11069	15819	15862	Contig11069_-_15819_15862	-	43	54	22	AATATA	TAATGAATACTTTACAATACAAAATATATTTTTAAAATCTTTT
Contig500	61087	61150	Contig500_-_61087_61150	-	63	44696	31	AATAAA	CTCCTTTGGAACTGTAAATTGTTTGCTTTTAAATAAAGTTTTTGGAGTGATTTTCTCACTTAG
Contig500	118255	118311	Contig500_-_118255_118311	-	56	521	33	AATAAA	TTTCTACGAGTCGAATAAATATTTTTATAAATAAATAAATTTATTTCTCTTGTGTT
Contig693	13388	13428	Contig693_+_13388_13428	+	40	9	21	AATATA	CATTTTAACCGTTTTGATATCAATATAGAATTTTTATCAT
Contig693	13486	13537	Contig693_+_13486_13537	+	51	239	26	AATAAA	TTTTTTATAAGATTGTAAATTTTTAAAATAAATTAAGTTATTCATGATTAT
Contig4011	18791	18846	Contig4011_-_18791_18846	-	55	3434	29	AATAAA	AGAAAACTGAACTAAATGATTTTGAGTTAAATAAATTTTTTGTTGATTTACTTAT
Contig5537	29141	29198	Contig5537_-_29141_29198	-	57	568	31	AAAAAA	AAACTGTTTAAATGTAATTATTAATTTGTTAAAAAAATTGTTTTGTCTTTGTTTTAT
Contig4986	23492	23562	Contig4986_+_23492_23562	+	70	1580	50	AATAAA	GGCTTTAGTCGTGTGATATATTGAATTGAATTGATTTTATCCTCATTTTCAATAAATTTATTTCTTGGAT
Contig4986	23587	23634	Contig4986_+_23587_23634	+	47	22	19	AATCAA	TTTGCCCCCCACTCAACACAATCAATCGAATTATCTGATTTTTGCAG
Contig1079	65124	65167	Contig1079_+_65124_65167	+	43	112		ACGGTTGTGTGGACGATTTGTGATATCCATCGTTGTTTGGTTT
Contig1521	8567	8617	Contig1521_-_8567_8617	-	50	7	33	AATAAA	ATAATTGTACAGAAATTTTTCATAGTTAAAATAAATAAAAAGTCAATTAT
Contig1521	54326	54381	Contig1521_-_54326_54381	-	55	129	30	AATATA	TGCCAATATATGTATCCGATTATTTATTTGAATATATTTGTAATTGTTTTGTTAT
Contig1673	12004	12053	Contig1673_-_12004_12053	-	49	118	15	AATTAA	GTTTTTGATGTCTTGAATTAACGTTTCAATGTATATTTTCATTTTGCCT
Contig1673	51538	51583	Contig1673_-_51538_51583	-	45	7	24	AATACA	CCTACTTTACATATATTTATATTTAATACATATAAGCATTAATAT
Contig1673	51871	51931	Contig1673_-_51871_51931	-	60	1048	35	AATATA	TGTAGAGTTTCTTCTTTCTGTGACAATTAAATTGAAATATACATGTGCTTCTATTTCGTT
Contig18308	1315	1363	Contig18308_+_1315_1363	+	48	22	25	AATAAA	CTGTTCGTGAACGAATTTATTTTCTAATAAATGTTTACAATTTATTGT
Contig4422	16033	16084	Contig4422_-_16033_16084	-	51	6462	28	AATACA	ACAGAACAAGCAAATTATGAAACGATAAAATACAATTTTGTCTTTTTCTAT
Contig1516	30581	30628	Contig1516_-_30581_30628	-	47	27	27	AATAAA	GTTTTGCAAATTGGAAATCTGAAGTATAATAAACAATGAAGTCATAT
Contig1516	31021	31071	Contig1516_-_31021_31071	-	50	69	27	AATAAA	TAATTAACATTGAAAAGTGGTGAAATAAATAAATTATTTACGTTAATGGT
Contig1516	31092	31146	Contig1516_-_31092_31146	-	54	376	32	ATTAAA	AAAGCGGCCTACTTCTCTATTATATTTTTAATATTAAATCTGTTTTTTGATCTT
Contig1516	31180	31244	Contig1516_-_31180_31244	-	64	3865	27	AATAAA	GGCTGAATTTCTCAAGAAATAATAGCTAATAAAGAAATATATCCGCCCTGTTACTTTATTTTAT
Contig1516	31305	31356	Contig1516_-_31305_31356	-	51	7	28	AATGAG	ACAAGAGCAAAGTCGATTCACAATCGGGAATGAGTTTTGGTGCCCAAAGAC
Contig1516	51194	51310	Contig1516_-_51194_51310	-	116	1745	83	TATAAA	CAATTGCTGATTATGGCTATAAATACTCTGATATCAAATATTATCATTTCATTTCTGTAAATAAACTCTCAAACTATATTTTATATAAAGATTATAACTTATATGTGAACAGTTAC
Contig1516	51330	51379	Contig1516_-_51330_51379	-	49	334	30	AATAAT	GTTTTTTAGTGTTCATTGACACTAGTGTTGAATAATTATTGCGCGCTAG
Contig7308	10285	10336	Contig7308_-_10285_10336	-	51	89	26	ATTAAA	AAAATAAAATAAAATATTGTGTTAAAATTAAAACATATTTTATTTATTTAT
Contig7308	11045	11093	Contig7308_-_11045_11093	-	48	98	21	AATAGA	GACTTTTATTGGATTTGCTGGAATAGATGCTACTGGCCTTATTGGTAT
Contig1811	93462	93509	Contig1811_-_93462_93509	-	47	17	22	AATACA	ATTTATTATTAATCTATAATGTAATACATTTATATTTTGGTCTTGAT
Contig1811	96186	96231	Contig1811_-_96186_96231	-	45	12	10	ATTAAA	GCCAAAACTGATTAAATCGACAAATATTATCTCTTTAGATATTAT
Contig1811	115167	115213	Contig1811_-_115167_115213	-	46	22	21	TATAAA	CTGTAAATTGTATATTGTTTTTATAAATCTAATGTTGATCAGTTAG
Contig1811	115249	115291	Contig1811_-_115249_115291	-	42	3	21	AATAAA	CTCAATCGATAAATACGAAGCAATAAATTGTTTTAGATTTAG
Contig1811	115298	115353	Contig1811_-_115298_115353	-	55	155	37	TATAAT	AAATTGTGAAATTTTATTGTATGACTGTTTTAAGATTTATAATTTGTGTGGTCTT
Contig1811	122090	122142	Contig1811_-_122090_122142	-	52	153	29	AATATA	AAATATTCTGATGAATATTTTATTTGATTAATATAATATTTTCGGTGATGTT
Contig1811	122230	122280	Contig1811_-_122230_122280	-	50	37	29	AATAAA	TTGTTTCTTTAATGATTGAGTTTTTTTTAAATAAATTATTTTCTTTCGTC
Contig7671	8740	8787	Contig7671_-_8740_8787	-	47	59	27	AATACA	TTAAACCTGTTAAATGCGTAACTTCACAATACAGAACTTCTGTATAT
Contig7671	19441	19502	Contig7671_-_19441_19502	-	61	195	39	AATAAT	TTTCAAGTTATGTTTTTCAGTTAATTTAATGAAGTTTTAAATAATTATGTTCTTAAATGTT
Contig7671	19565	19656	Contig7671_-_19565_19656	-	91	602	62	AATCAA	ACGCTGATCCAATTTAAAATATTTTTATACAATCGAAGAATTTCCATATTTGTATTTTTATTAATCAATATTCAAACATTATTTGATAGCT
Contig9348	1962	2011	Contig9348_-_1962_2011	-	49	9	28	AATAAA	ATTTATGATACATTTCGCGGAGTTTATAAATAAATTTTTAAATTTCCAT
Contig9348	2069	2123	Contig9348_-_2069_2123	-	54	66	29	ATTAAA	CTTTCACAGATTCTGAATTTATCATATTAATTAAATATTATTTTATTTACTGAT
Contig15140	3741	3795	Contig15140_-_3741_3795	-	54	240	27	AATAAA	TCAAACATTATGTTCATGCATCTTCTCAATAAATTTGTTATTTGATTTCATTAT
Contig13073	4206	4254	Contig13073_+_4206_4254	+	48	5	27	AATAAA	TACTAAAAAATATTAATTTTAAATTAAAATAAATTTTTTATTATAGAC
Contig13073	9322	9423	Contig13073_+_9322_9423	+	101	8409	80	ATTAAA	GATAAGTTATTGTAGAATTTGATTGCTGATAATTTAAAATAAAATGTACTTCTTATTTTTTGTTTTGCTGAATGTGACGAATTAAAATGTTGAAATTTGAG
Contig1399	55385	55437	Contig1399_+_55385_55437	+	52	3549	29	AATAAA	CTAAGAAACATAATAAGAAATAATTTGTTAATAAATGTTTGGAATAATTTTT
Contig1399	55929	55982	Contig1399_+_55929_55982	+	53	866	31	AATAAA	TGCGTCTGGGTTAAAAAATTATTTTTTAATTAATAAATGATTATTTGTTATTT
Contig13905	14949	15000	Contig13905_+_14949_15000	+	51	141	31	AATAAA	CAGCAATGAAAGCTACAAGTATGTTGCTTAAAATAAAAATTTAACTCTGAT
Contig3430	8438	8493	Contig3430_+_8438_8493	+	55	217	28	AATAAA	TTGTACATTTTATAGATTTACTGTTTAAAATAAAACTCGATTTTCTTTTTTTCTT
Contig3430	71310	71364	Contig3430_+_71310_71364	+	54	419	29	AATAAA	TTACCATCTGATTGTGCAAGTGTTTTGAAAATAAAGAATAATTTCTCTGTCTAT
Contig26199	3901	3967	Contig26199_-_3901_3967	-	66	163	44	AATAAA	TTGCATTGAAAATATTTATAATTAAATTTCGACTTCTTTTTACTAATAAAGTTTTATTTTTTTTAC
Contig5194	458	508	Contig5194_+_458_508	+	50	9	23	AATAAA	AATCATTAAGAATAATGATTATCAATAAATTCCATTGTGATCGTCGCTAC
Contig5194	533	582	Contig5194_+_533_582	+	49	5	27	ATTAAA	CGACCTACCGATAATTTTTGTACACCGATTAAAAATCTTTGAAATTTAT
Contig5194	598	683	Contig5194_+_598_683	+	85	69	76	ATTCAA	TCTGTGATGCTAGTGCTATTGCTGAGAATCTATGTTCTTCCTTTGTTAGAACTCATTTTTCAAAAATTTATTTCTAATTCAATAT
Contig2379	15821	15906	Contig2379_-_15821_15906	-	85	101	49	AATAAT	TATTACTGTGACTCACTTTCTATTAATTAAATGACTTAATAAATTGTTTAATAATATTGTTAAATATCATTATTATTTTTTTTAC
Contig22348	220	267	Contig22348_-_220_267	-	47	31	24	AATATA	GAGGCGTAATTCTGTCCTCTACCAAATATAAGAACCGGTTCCTTTAT
Contig32827	1359	1406	Contig32827_-_1359_1406	-	47	7	21	AATAAA	TAAATGTTTCATGAAAATTTTAATAAAGTATTGTTTCTTTCTATCGC
Contig32827	1544	1615	Contig32827_-_1544_1615	-	71	1452	32	AATAAA	TAGTTTTATTAATTATGTTAAATAACTTGTTCAATAAAATGAGTTTTGGATTTGTTTTATCTCGAGGTGAC
Contig10585	11794	11843	Contig10585_-_11794_11843	-	49	19	28	AATGAA	TTGTACAAAGTCGTCTAAATTCTATTTAAATGAAATTCGGAAAATTCTG
Contig1563	16122	16169	Contig1563_+_16122_16169	+	47	7	23	AATACA	TTTAATATTAAATATTGATGATAAATACATTTTTTAATCTTTGTTAT
Contig3725	17693	17744	Contig3725_+_17693_17744	+	51	486	25	AATAAA	TTACACGTACGGAGAGCTGATGAGAAATAAAATTTTTGATAACCCACTGAT
Contig3725	37556	37655	Contig3725_+_37556_37655	+	99	1273	84	AATAAA	AATGGAATGTTGAACTACTTTTCATTTAAAAAACGATTTAAAAAAACATATTTATTGTGTTGTTTAAATTTTCAAAATTAATATAATAAAACTAGATAT
Contig3725	47939	47990	Contig3725_+_47939_47990	+	51	88	30	AATAAA	TATCTGCAGGAAATACCGAATTTATTTGTAAATAAATTTATGCGTTTCCAC
Contig3725	48423	48468	Contig3725_+_48423_48468	+	45	19	24	AATAAA	CAGGAAATTCCGAATTTATTTGTAAATAAATTTATGCGTTTCCAC
Contig4471	3697	3748	Contig4471_+_3697_3748	+	51	132	30	CATAAA	CGATTCAAAGATTAATATTTTAATTCCACGCATAAAAATATTTATTTTTAT
Contig4471	3840	3888	Contig4471_+_3840_3888	+	48	10	29	AATAAA	ATAATAATAATATTAATTATTATCGATTTAATAAATATTGCAATCGAT
Contig4471	4290	4374	Contig4471_+_4290_4374	+	84	37	45	ATTAAA	CGGAAATGATGTATCATCTCTACTGAAAGTATATTATTAATTGTTATTAAAATATCTAAGATTATGAAAATATTCATATTTCAG
Contig5311	7767	7815	Contig5311_+_7767_7815	+	48	3	24	AATAAA	ATCTATGTTGATTTTCACTTAATAAATAAAACTTCTGTTTAACTTTCT
Contig19545	1073	1127	Contig19545_-_1073_1127	-	54	836	27	AATAAA	GTATGAAATTATAATTAGTTTTGTAATAATAAATGAAATCGTTTGTTTTATTAT
Contig19545	1924	1975	Contig19545_-_1924_1975	-	51	26	28	AATAAA	TAAAAAAATTAGAAAAAATAGGATTGGTAATAAATATCTGATTTTGTTTAT
Contig19545	2184	2232	Contig19545_-_2184_2232	-	48	57	23	AATAGA	GATATTGTAAATTTATTTTATAGAATAGACTGGATTTTTATAACTCAT
Contig2080	1292	1342	Contig2080_-_1292_1342	-	50	74	13	TATAAA	TATTTCACGTTTTTATAAAGTTTTGATGTTTATTATATTCAGTTAGTTAG
Contig2080	39271	39398	Contig2080_-_39271_39398	-	127	910	121	AATGAC	GGTATGTCTGACACTGGGACAATTGATCTCTGAATATTTAATATTATTATGTCTTTTTTTTGATTTAAATGAATCTTGTAGTCTGATTTATACGGTGTAATTCATAATCACATTTCATTTCAATGAC
Contig2080	65598	65642	Contig2080_-_65598_65642	-	44	3	21	AATAAA	GATGATTTCGTTTCTGATTAAAATAAAGCTTTCTAAGCGGGTAT
Contig2080	65669	65718	Contig2080_-_65669_65718	-	49	6	19	AATAAA	AAATCATTTTTATTTTTTTAATAAAAGCTTGACTTATTTTTCAATTTAG
Contig48722	634	679	Contig48722_+_634_679	+	45	48	28	AATATA	TGTAGCTGGTGGGTTATGTTTATTACATAATATATCCATAGATAT
Contig48722	1796	1844	Contig48722_+_1796_1844	+	48	238	25	AATAGA	TACCAAGAAGCTGAGCTCACCCTGAAATAGAAAATTTGACATTGTTAT
Contig20332	697	749	Contig20332_-_697_749	-	52	56	29	AAAAAA	GTTTTCAATTAAATACATTTTGAATTGAAAAAAAATTTCTAATTTTAGGCTT
Contig20332	2248	2300	Contig20332_-_2248_2300	-	52	134	32	ATTAAA	TATTAAATAATAATCATTTTTAATTTGTGTTAATTAAAATTTGCTGTGGTTT
Contig20332	7348	7397	Contig20332_-_7348_7397	-	49	208	28	ATTAAA	CATATTTTGTTGAATTATTTTATTCGTGATTAAAATTGGAATCAGTGCT
Contig20332	7414	7462	Contig20332_-_7414_7462	-	48	61	20	AGTAAA	TATGTTGTTATTGTTGTCACAGTAAATGCCACAACCAATCTGGAGGAT
Contig4943	20521	20569	Contig4943_-_20521_20569	-	48	67	25	AATAGA	TTGATATTTTCTTGGTTTTATTTAAAATAGAAAATTGGTTTAATTCTT
Contig20233	702	833	Contig20233_+_702_833	+	131	3888	107	ATTAAA	TGATTTGATTTCATTGGTTGAACTTGTGCTCTAATGCAAATGGAATTTGACTTTATTATTATTATTATTGATTATTTTTATTATTATTATTATTATTATTATTGATTATTAAAATTATTGATTATTATTAT
Contig20233	1023	1074	Contig20233_+_1023_1074	+	51	357	31	AATAAA	TTTTGTGAGTAAAAGGCTAAATTGAAAATGTAATAAAACTTTTATTGTCAT
Contig20233	1221	1277	Contig20233_+_1221_1277	+	56	1079	32	AATACA	AGTGATTTGGTTCGCCATCTCTCTGGGTTGGTAATACAAATTTTCATTATTTCCAT
Contig6696	8882	8930	Contig6696_+_8882_8930	+	48	134	31	AATAAA	AAAAATTCGGAAGTTAATTTTAAATTTAATAAATAAAATTTGTCGTTT
Contig6696	25488	25537	Contig6696_+_25488_25537	+	49	51	42	AATTCA	CTTTGGATTTAAAACTTTAACTCATTGGAATTACATGTTATGAATTCAT
Contig6696	25616	25661	Contig6696_+_25616_25661	+	45	4	16	TGTAAA	AAGATTTACGCTTTTATGTAAATTCTAATCTTATCTTAAGGACGT
Contig16857	279	365	Contig16857_-_279_365	-	86	177	59	AATAGA	TCGAGGTTATTTTATGTTTCAACTTAGAATAAAATGTAAAAACCTGGTAGTCTTTAAGAAATAGATATTGTGAGTTACGTGGTGAT
Contig16857	426	476	Contig16857_-_426_476	-	50	306	30	AATGAA	TGATTTCTTCCGATTAAACTTTTATTTTCAAATGAATTATTTCTGTATAT
Contig16857	490	559	Contig16857_-_490_559	-	69	11213	34	AATAAA	CTACATTGAAAATATTTATCAAACGATTAATTAAAATAAATAAGTCTACATTTGAGACCTTGTTGATAT
Contig5000	31508	31561	Contig5000_+_31508_31561	+	53	284	28	AATAAA	AATTATGCATGCATGCTGTGAATTTATTAATAAATTTTCATTCTTTGTATTAT
Contig11481	15887	15932	Contig11481_+_15887_15932	+	45	22		TTAACTTCTATATGCTTGGAGTGATTATTATGTATCGATTGTTAT
Contig494	35752	35797	Contig494_+_35752_35797	+	45	206	22	AATAAA	AAAAGTTGAAAAGAGTGCATTAAATAAATTGTTTCCGGTTTTTTG
Contig377	124818	124863	Contig377_+_124818_124863	+	45	34	27	AATATA	TTTATAGTACTGAAAACTATATTAGAAAATATATTAATACTTCAT
Contig377	158173	158224	Contig377_+_158173_158224	+	51	41	26	AATAGA	TGTTGAATTGTCACATACTAAAAGTCAATAGAATTTATTTGTTATTTGGAC
Contig16887	11382	11436	Contig16887_+_11382_11436	+	54	69	36	AATAAT	ACTTTTGATTATTTTATATTAATTATAATTAAAATTAATAATTTATTGTTCTAT
Contig5887	17539	17591	Contig5887_+_17539_17591	+	52	1143	31	AATAAA	TGGTGTTGGTGCATTATCCGGAGTGTAGTGAAATAAATACTTTTGGTTATTT
Contig5887	18038	18087	Contig5887_+_18038_18087	+	49	68	17	TATAAA	CATGTTTGTAACTGTTTTATAAAGATTATATATGTATATGTGAAGTTAT
Contig5887	18205	18258	Contig5887_+_18205_18258	+	53	372	29	AATAAA	TTCATGAATAATACTGTAAATAGTTAGATAATAAACTTTGCATTTGTATTTAC
Contig5919	22768	22815	Contig5919_+_22768_22815	+	47	11	24	AATAAA	ACAGGAACCAATTAATACTGTTTAAATAAATCTTCATTAGTTTTTAT
Contig5577	35858	35908	Contig5577_+_35858_35908	+	50	147	29	AATAAA	TAGTTATCCGGTGAAATCAAAATGTAATCAATAAATATTTCTCTTTTGAT
Contig5324	19416	19463	Contig5324_+_19416_19463	+	47	3	25	AATGTA	ACATTGAAAATACTTTTATTATTATAATGTAGAATTTTTCGTTTCAT
Contig6224	27941	27992	Contig6224_+_27941_27992	+	51	1931	31	AATAAA	ATCAAAATTAATGTGGCTGAAAATGCTTCTGAATAAAATAATTTTCCTTAT
Contig4463	32093	32146	Contig4463_-_32093_32146	-	53	91	30	AATAAA	TTTTCTTATTATGATGCGGGACTTACTCTTAATAAAATTTTAATTTTTGTTAT
Contig4463	37514	37562	Contig4463_-_37514_37562	-	48	42	24	ATTAAA	TGAAATAATCTTACTAAAAATTTGATTAAATTTTGTGTTTAGTTGGAT
Contig4463	37566	37620	Contig4463_-_37566_37620	-	54	266	31	AATAAA	ATGCGAAGAACTACATGCACTTTAAAGTTGCAATAAATTTTTTTATTTTTGTGT
Contig4463	54723	54766	Contig4463_-_54723_54766	-	43	6	16	AATAAA	GCTAATTTTTACGATTAATAAAAGCAATTCTATTTTTAATCAC
Contig4015	11465	11518	Contig4015_+_11465_11518	+	53	75	28	TATAAA	AACCTGATGAAACTTATGTGTTGTTAAATATAAATTATACTTTTCCCATGTAT
Contig4015	30644	30693	Contig4015_+_30644_30693	+	49	6	33	AATAAT	AAAATTGCTTCTCGAAAAATTATAATAGAAAGGAATAATTTTTATTTAT
Contig4015	33002	33051	Contig4015_+_33002_33051	+	49	303	28	AATATA	GCTCATCAAACTGAAATTTGGAGTGTCAAATATAATGTTTTTTAGTTAG
Contig635	135557	135608	Contig635_+_135557_135608	+	51	345	31	AATAAA	CTGAGCTTTGATTGGCTGATTTTTATAAATCAATAAATTTTGCTTAATTAT
Contig635	139113	139158	Contig635_+_139113_139158	+	45	11	26	AATAAT	TGACATTTAGTCAGACAAATACAGAAAATAATTCTTTTTGGCGAG
Contig635	139174	139221	Contig635_+_139174_139221	+	47	42	21	AATATA	AAGCATCATATCTAACGTCACAATATACAACCGGCTGGACTGTTGTT
Contig4926	32079	32133	Contig4926_+_32079_32133	+	54	307	32	AATACA	CTCAGATCACTTTATAATATGAAATTTAATCAAATACATTTTCGGTTTTATAAT
Contig4926	32439	32484	Contig4926_+_32439_32484	+	45	8	24	AATAGA	CCGCCGAAGTGTCAGAAGAATTTGAATAGATTCGTTTGATTCGTT
Contig13006	16587	16633	Contig13006_+_16587_16633	+	46	5	23	AATAAA	ATGCTTTATAATTGTTAATATTTAATAAAAACATTTTGCTTTTCAG
Contig4588	18796	18848	Contig4588_-_18796_18848	-	52	111	24	AATAAA	CTAAGATTCTTTTGTTTTAAACTGAATAAAACGTTAGGTATTTTTTTATTAG
Contig384	145197	145245	Contig384_+_145197_145245	+	48	135	28	AATAAA	CAAATACTGTGAATTTGTGTTAGATATCAATAAACTTTCTATGTTGGT
Contig18184	8028	8077	Contig18184_+_8028_8077	+	49	256	25	AATATA	CGATTATTAAGTGCGGAATTTTTTGAATATATTTATTTGTTTACCTTTG
Contig18541	5909	5961	Contig18541_+_5909_5961	+	52	641	30	AATAAA	CGTCGACAAAAACTGAAAATGTTGATGAATAATAAATATTTTAATTGCTGTT
Contig118	50727	50776	Contig118_-_50727_50776	-	49	6	28	AATAAA	AGGAGAAATGATGATCTCGTTTGTATGAAATAAAGCTTGGGTTATTTAT
Contig118	112982	113037	Contig118_-_112982_113037	-	55	450	30	AATAAA	ATTTTATTCACACAATTATTGTGTTATTCAAATAAAATTTTTCTTATTTTGGGTG
Contig118	135211	135253	Contig118_-_135211_135253	-	42	58	21	AATGAA	GAAGCTTTTGGATTTTATTTTAATGAATTATTTACCGTGTAG
Contig118	177736	177785	Contig118_-_177736_177785	-	49	132	31	AATGAA	TTTGATTTGATTATTTATGTTAATTTTGATTAATGAAAGTTCCATTTAT
Contig6217	2068	2118	Contig6217_-_2068_2118	-	50	15	31	AATAAA	CAGAAAAATTAATTTTTTATCATTGTCATTTAATAAACCATAAAATGTTT
Contig5344	7571	7622	Contig5344_+_7571_7622	+	51	7645	30	AATAAA	TTATAAATGCATCAATTGTTGTAGTTGATAAATAAAAATTATTGTTTTTAG
Contig6146	34877	34989	Contig6146_-_34877_34989	-	112	152	90	ATTAAA	AATAGTTATTTTTAGAACCTTTTAATATATATGATTTCGTGAACTTTTGATAATAAGTCATTATGAAACAATATATTTTTAATATATTTAATTAAAGTTATTTTCAAAGTAT
Contig8684	12702	12753	Contig8684_-_12702_12753	-	51	33	30	AATAAA	ATTCAATTTATTAATGTAGACGGATCTTTAAATAAATTTAAGTCGTTGGGT
Contig8684	16804	16861	Contig8684_-_16804_16861	-	57	430	28	AATACA	AGAGATATCGCATTGAGCGGCTGCTGGAAATACATGAGAGTTTATATGACATTTTAT
Contig8684	16916	16964	Contig8684_-_16916_16964	-	48	37	24	AGTGAA	CATTGGAAAACCGTTTATGTGATAAGTGAATTGTTTTTCGTCATTTAT
Contig8684	16983	17032	Contig8684_-_16983_17032	-	49	2211	26	AATATA	GAAACGTTGACTCAGTAAACGATAATAATATATAAGAGTGCTTGTTGAT
Contig11592	5061	5111	Contig11592_+_5061_5111	+	50	91	14	AATAAT	TAAATTGTGTCATTAATAATTTTTTTAAAAATATTATTTTGGTCTTCTAT
Contig4721	5969	6016	Contig4721_-_5969_6016	-	47	7	10	AATAAT	TTTATATATGAATAATATTTATTCAAATATTTAACCATTTAAATTAG
Contig4721	6813	6862	Contig4721_-_6813_6862	-	49	177	27	AATAAA	TGAATATAATATACTTTTAATTTTGTAAATAAAATTTAATTATTGTTAT
Contig7538	19853	19933	Contig7538_-_19853_19933	-	80	31	59	AATATA	TTGATATTTTCCCTGCTCTAATTTTAATATAATCGTTTTCTTATTTATTCTGGCGGTTAAATATAATTTTAAAAAGTTAT
Contig12796	10610	10656	Contig12796_-_10610_10656	-	46	30	26	ATTAAA	GTTAGTAACAGTATGATGGTTTTATAATTAAACTCTTGGGGTTTAC
Contig36534	2277	2330	Contig36534_-_2277_2330	-	53	185	25	AATAAA	ACAGTTGAATGCAATGTTGAAATTAAATAAATATTTTTTAAGTTCTTATTCAT
Contig1413	77125	77173	Contig1413_-_77125_77173	-	48	32	33	ATTTAA	CACTGTGATATTTTTCTACTTTAGTCGGTAAAAATTTAATTTTTTCAT
Contig2895	903	951	Contig2895_-_903_951	-	48	7	22	AATAAA	TGTAAACTTCATCAAGCACAATAATAAATTTGACTTTTTCTCCTTCAT
Contig2895	13482	13531	Contig2895_-_13482_13531	-	49	51	26	AATAAA	TCGGGTTGATTATGTAGTTAGTTGTAAATAAATAAGTTAGAATTTCTAT
Contig2895	13597	13650	Contig2895_-_13597_13650	-	53	134	29	AATAAA	GGTGAATTGAAGCTGTTCTGATTTTTTCGAATAAATGTTGATTATTTTTTAAT
Contig296	30704	30754	Contig296_+_30704_30754	+	50	443	27	AATCAA	GATATTGTAAATGTAGAACTTTAATCAAATCAAATAGTTTTGTTTTTTAT
Contig296	44948	44992	Contig296_+_44948_44992	+	44	46	20	AATAAA	AATCAATGAAACATTGAAATAATAAATTTTATTTATTTATTGAT
Contig296	78634	78681	Contig296_+_78634_78681	+	47	23	27	AATAAA	TTTATCAAATCAATGAAATATTGAAATAATAAATTTTATTAATCTAT
Contig296	166526	166572	Contig296_+_166526_166572	+	46	11	26	AATAAA	GGAAATTGAAATGCATTTTGAGAAATAATAAATATTTTTCTTCGAT
Contig14369	1221	1270	Contig14369_-_1221_1270	-	49	3	25	AATAAA	AATTTAATAACCTTTGTATTATTTTAATAAATAATTTTGGTGTTGTGTT
Contig19614	4865	4920	Contig19614_-_4865_4920	-	55	316	28	AATATA	GTATGTTTTTACATGCTTAACATTTTGCAATATATTATAGTGCAATGGTGTTTAT
Contig19614	4948	4994	Contig19614_-_4948_4994	-	46	3	34	ACTAAA	GAACATCATAAAATTTTAATATAAATGAATTTGTACTAAATGTTAT
Contig19614	5175	5295	Contig19614_-_5175_5295	-	120	3965	92	ATTAAA	ATGAATGCTAAATGAATTAACGTGTTTTAAATTTAGCAAATTAGGACTTAGATTTGATTTAGTTTAAGTTTTAAAAAAAGTATGTTAAAGTAATTAAACTTGTTAATGTCGTTCTAAGTT
Contig3469	158	208	Contig3469_+_158_208	+	50	129	28	AATATA	AAAGATTTCAAAGATTATTGAGAAAACGAATATATTGAATCTTTGGTTAC
Contig3469	12141	12192	Contig3469_+_12141_12192	+	51	627	31	AATAAA	ATGTTCGTAAATATTTATTAAGTAAACAAAAAATAAATTAAAATATTCGAT
Contig3469	35486	35589	Contig3469_+_35486_35589	+	103	836	83	AATACA	GAGTGACAAGAGAACGTTTAATTTTTCAATAAAACTTTCAAAGTTTTTAGGAAATGGATATTTTTGCTTTGGTAATTGATAAAAATACACTTTTTATTATTAT
Contig3469	44155	44213	Contig3469_+_44155_44213	+	58	567	33	AATTAA	AATGGAAACCTTTTGTTAATATTATTATTATTAAATTAACAAGATAATCAGTCTTCAT
Contig701	46154	46203	Contig701_+_46154_46203	+	49	124	43	AATTAT	TAATCACTAGATATTCTTTTTATTATTTAAACATGGACTCTAAAATTAT
Contig701	46222	46273	Contig701_+_46222_46273	+	51	162	27	TATATA	ATTGTTATTAGGGATTTGTTAGTTTCATATATATGGTTATGGAGTTGATAC
Contig1334	6928	6976	Contig1334_-_6928_6976	-	48	13	27	AATAAA	AATTACTATATTTCGTGTATTTTGTAAAATAAAAACTCAACTCTGGAG
Contig7109	13752	13795	Contig7109_+_13752_13795	+	43	12	20	AATAAC	TGTTCGCTGATTTTTATGTAAATAACTTAATTTAAAGTTTCGT
Contig7109	14170	14214	Contig7109_+_14170_14214	+	44	27	19	AATAAA	CTGATTGGTTATTAATAAAAATAAATATCGATTTCCACATTCAT
Contig1837	39276	39398	Contig1837_+_39276_39398	+	122	1378	106	AAAAAA	GGCCTGAACGACAGTCCATTCCGATTTTGAATAATGAGCTTCTGAATTATTAATTTATATTATCTTGAACATTATTTAAAATGCTTTTAATTTAATTTATTAATTAAAAAAATTTAATCTAT
Contig1837	39419	39467	Contig1837_+_39419_39467	+	48	4	26	AATAAA	AATTAATTAACTGTTTCGAATTATAAAATAAATTCGTAAATAAGAGTT
Contig17190	12617	12709	Contig17190_-_12617_12709	-	92	22285	65	AATAAA	CATGAACTGTAACTTTTATTGATTTAAAGATAAAAATGTTTGAAAGCTGTTTAACTACCTACATTAATAAATATATATGTACTATGTTGTTT
Contig76	28131	28182	Contig76_-_28131_28182	-	51	360	36	AATTAA	TTTCTCTATCCTATTGAAGCAGTATTTGTTTTAATTAATTAATTTTTATAT
Contig76	28187	28234	Contig76_-_28187_28234	-	47	44	25	AATAAA	ATTTTCACCTGCTTTTATTGAAATTAATAAATCTATGATATTCGCAT
Contig76	163086	163134	Contig76_-_163086_163134	-	48	157	25	AATAAA	TATTTTCGAATGAAAAATAACTTTAAATAAATCACTTAGTTAATTCAT
Contig76	175551	175614	Contig76_-_175551_175614	-	63	11432	31	AATAAA	AGCCGCTGCTAAGAAAAAATAACTGAAATTTAATAAAAATTGGATTTAGTTTTTTGATCTTTT
Contig76	175644	175689	Contig76_-_175644_175689	-	45	46	31	ATTAAA	AGATATGAAACAAACTGTAGCCGTTGGTGTTATTAAAGAAGTCAC
Contig76	176285	176335	Contig76_-_176285_176335	-	50	6		AAAACATTGCTTGATGCTCTAGATGCTTTGGAACCGCCAGCAAGACCTAC
Contig76	176348	176397	Contig76_-_176348_176397	-	49	3	35	AAGAAA	GGTATAAAGGTTGGGAAGTCACAAGACGAAATGCAAAGAAAGAAGAGAC
Contig76	176536	176580	Contig76_-_176536_176580	-	44	123	11	AATAAA	TTGTTGGTGTGAATAAAATGGATTCAACTGAACCACCATTTCAT
Contig76	257415	257464	Contig76_-_257415_257464	-	49	6	28	AATAAA	CATTTGAATTTATTTACTTGAATCATGAAATAAATGTTTAAATTTTGTT
Contig18606	1127	1174	Contig18606_+_1127_1174	+	47	12	22	AATAAA	ATTTCCTGTCTGTAATTAATATAATAAAAACTATCATTAATTTTCTT
Contig2139	20590	20638	Contig2139_+_20590_20638	+	48	27	10	AATATA	ATATATATATAATATATTTGTTATTTATAATTCTTATGATTATTGGTC
Contig21049	13180	13231	Contig21049_+_13180_13231	+	51	207	30	ATTAAA	AACAAATTATGTTGTAACAAATTTGGTTTGATTAAAACTAATTTGAATTAT
Contig8457	23913	23962	Contig8457_+_23913_23962	+	49	143	29	AATAAA	ACCGATTCATGCGAATTGGTTATACTTTAAATAAATCGTTTTAAATGAT
Contig14679	8496	8544	Contig14679_+_8496_8544	+	48	23	28	AATAAA	ATATTGTTTATTTATTTATCCATCAAATAATAAATGATTTTTGTATAT
Contig849	22784	22834	Contig849_+_22784_22834	+	50	436	27	AATAAA	CATGGATTTTAATTTATTCTCAATGTTAATAAATGTTTATTCATTCGCTT
Contig849	44641	44696	Contig849_+_44641_44696	+	55	301	28	AATAAA	GTTGTTTTAACTTTGTTTAACATTTATAAATAAAAGTTGATTCATTGGACTTCAT
Contig849	108316	108368	Contig849_+_108316_108368	+	52	22	28	AATAAA	ACGATGAATAAAAACGAATAAAACTTTGAATAAATGTTCAGCATACCTTTGT
Contig1401	32155	32206	Contig1401_-_32155_32206	-	51	2138	31	AATAAA	GGTGTTATCCCGTCTTAAATGAGCTTGTGAAAATAAATGATATTTTATGAC
Contig1401	42085	42140	Contig1401_-_42085_42140	-	55	2874	29	AATAAA	TTTTAGTTATTTTTGATTTTTATTTTTGAAATAAATTTTTAGAATTTTTACTTAG
Contig1401	53329	53379	Contig1401_-_53329_53379	-	50	23	29	AATAAA	AAGATAACATTAATCTTGGGGTTTCCGAAAATAAATTGTTAGATTTCTAC
Contig1401	53753	53808	Contig1401_-_53753_53808	-	55	378	27	AATAAA	GTGTATAAAATTGCTGTAGATCATGATAATAAATCTTGGTTCGTTTTGCGAAGAT
Contig1401	53837	53888	Contig1401_-_53837_53888	-	51	425	29	AATATA	AGTCGCTGATCAAGAAACTATTGATAAAAAATATATTGTACTTCATTTTAT
Contig1401	54052	54100	Contig1401_-_54052_54100	-	48	63	7	TATAAA	AAATAAATATAAAAACTATTTATAACGAAATAGTTTTTGATAATTCAG
Contig1401	58891	58940	Contig1401_-_58891_58940	-	49	47	26	AATAAA	TAAGTCTGTAATATATTTTTTAATGAAATAAAAAAGTTTATTATTTTCT
Contig1401	59105	59155	Contig1401_-_59105_59155	-	50	14	30	AATAAA	TTATTCGTATGGTTTACCAAAGCGGTTGTTAATAAATTATTTATACAGAT
Contig1401	63181	63230	Contig1401_-_63181_63230	-	49	13	39	AATAAT	ATAAATATCTGAATTCAAGTGTTCTTTATTAAAAAATTTAATAATCTAC
Contig1401	68970	69018	Contig1401_-_68970_69018	-	48	41	23	AATATT	TATGATTTTATTATTTTATTATTAATATTATTATTATTATTTTATTAT
Contig1401	69027	69098	Contig1401_-_69027_69098	-	71	2916	45	CATACA	ATCTGTATTGTTGATAGTTGAGATTTAGTTGAATTATCACTAGAGCATACATTGACTTTTAGTATTCTTAT
Contig1401	69168	69216	Contig1401_-_69168_69216	-	48	148	25	ATTATA	TATTAAATGCGTTTCACACGATTTAATTATATTTGTTGTGAATTTGTT
Contig1401	69261	69316	Contig1401_-_69261_69316	-	55	535	30	AATAAA	AAATTCTTGAACAGTCATTCGGTGCTCTTGAATAAAATATTTATCGCACGTGCAT
Contig1401	100201	100260	Contig1401_-_100201_100260	-	59	155	38	AATAAA	AACGCGCATTGCTTATGAAATGCGACTATAATAAACCTAATAAATATTCCTGTTTTTAC
Contig1401	101313	101362	Contig1401_-_101313_101362	-	49	21	27	AATAAA	TATTTTAGTTTTATTTAGTCATTTTGGAATAAAGTTTTTTGAATTTGTG
Contig1075	48168	48217	Contig1075_+_48168_48217	+	49	60	26	AATAAA	TTGTGACAAATTTGAACAAATATTTAAATAAAAATTGATTTATTTTCAT
Contig1075	83271	83317	Contig1075_+_83271_83317	+	46	29	23	AATAAA	TTGACTTGTTTAACTATTTGCTAAATAAATTTCTCTCATTTCTGAC
Contig1391	12972	13029	Contig1391_-_12972_13029	-	57	1600	26	AATAAA	AAGCAACTTGAAGAATAATTATTATGAATAAATATCAACATTTTTGCTATTTTGCAT
Contig1391	16328	16374	Contig1391_-_16328_16374	-	46	3	18	AATCAA	TAAATGTTTTTTATAATTAATCAAATCTATAATTGCAGAGTTCCAT
Contig2301	22439	22499	Contig2301_-_22439_22499	-	60	567	29	AATAAT	AGGTCGTAACCCTCCTACTCCTTTTCATGAATAATCATATATTTTTGTCTTGTTCTTCAT
Contig2301	35123	35168	Contig2301_-_35123_35168	-	45	4	22	ATTAAA	TTGGTGTAATATTTTATATTAAATTAAATTTATGTATAGCATTAT
Contig15451	3622	3672	Contig15451_+_3622_3672	+	50	5	27	AATAAA	GAAAATTTTATTTCATTTGCTACACTAAATAAATATCTTGTTATTTTTAT
Contig1097	12755	12801	Contig1097_+_12755_12801	+	46	9	22	AATAAA	CTTTACATAGGTTGTACTATTGAATAAAGTTTTATTAATAATTTCT
Contig1097	24501	24549	Contig1097_+_24501_24549	+	48	22	27	AATAAA	AACCGTTTTATCAATGAGCTTGTTTTTAATAAAATGTATTATTTATAC
Contig1097	24564	24612	Contig1097_+_24564_24612	+	48	13	11	AATCAA	GAATTATTGGAAATCAATTTGGTTTTTATATATATTCATTCATCTCAG
Contig1097	24851	24901	Contig1097_+_24851_24901	+	50	104	30	AATGAA	ATCATTAGTGGCAAATGTTTTTGTAAATTAAATGAAATTTTTCATTGTAG
Contig1097	94417	94472	Contig1097_+_94417_94472	+	55	6629	31	AATAAA	ATTCTCGAAATGTATTCAATTGAACTTTTAAAATAAATTTTAACCATCTATTGAC
Contig216	29999	30047	Contig216_-_29999_30047	-	48	358	28	AATAAA	ATGAAAATTAGTTCTGATAATGTAATTAAATAAAGTCTCAGAAATGAT
Contig216	69751	69800	Contig216_-_69751_69800	-	49	20	25	AATAAA	TTGTTTTATCGTTGATTTAATATAGAATAAATATGAATGACTTTTTTAT
Contig216	70283	70333	Contig216_-_70283_70333	-	50	40	26	AATCAA	GAAAAGAGCTAAGAAGCGGAAAATTGAATCAATATCAACTGATTCGTGAT
Contig1938	82688	82741	Contig1938_-_82688_82741	-	53	1346	30	AATATA	AGTAAGAAACGAGGACGGAAATGAATTTGAAATATATTTTATGAGTTTCATTT
Contig23760	8817	8862	Contig23760_-_8817_8862	-	45	33	20	AATAAA	CTCCCAAAAATTATTTTTGAAATAAATGTTATCTATTTTCAGTAC
Contig30	53282	53337	Contig30_-_53282_53337	-	55	5051	29	AATAAA	TTTGAATTCTGTAATGTTTATATTTTCAAAATAAAAAATGCAGTTTGTTATTTTT
Contig30	115200	115250	Contig30_-_115200_115250	-	50	188	30	AATAAA	GCTGTCAAACATTACTTTAAAATTAATTTTAATAAATCATTGTGTCTTAT
Contig30	115976	116023	Contig30_-_115976_116023	-	47	249	23	AATATA	TGTATTAATCAAGTTTTCATATAAATATAATCATTATTTGTTTGCTT
Contig30	151693	151744	Contig30_-_151693_151744	-	51	27	29	AATAAA	TAAAAGTTTTTTATAAAATAAACGTTTAGAATAAAAATTTTTTAACGTCAT
Contig30	151780	151824	Contig30_-_151780_151824	-	44	51		TTATATTCTCATATTTTTATTTAGATGCAATGCTTTCCTTTGAT
Contig30	155664	155707	Contig30_-_155664_155707	-	43	69	19	AATAAA	AAAATAATTTTTAATTTCAAATAAATATTTATGTTTGTTTAAC
Contig30	198913	198962	Contig30_-_198913_198962	-	49	24	43	AATTAT	AGATGCCATATAGAAAATGTTTTGGGACAAATTATAACTTATGAATTAT
Contig30	232104	232155	Contig30_-_232104_232155	-	51	198	30	AATAAA	CAGATGGAAACTGTACCCCGTTTGAATTTTAATAAAAGAAAATAGTGTTAT
Contig30	269544	269590	Contig30_-_269544_269590	-	46	13	26	AATAAA	TGTTGTGTCTGTAATTTTCATAACTTAATAAAGATAATAATTTTTG
Contig30	286293	286397	Contig30_-_286293_286397	-	104	398	85	AATTAA	TTGCTAATATTTTGAACTAATCAATTAATATTGATCTCTGTTTTCCATATTTCAATTCATGTATTAAAATTATATGTTTTTGATTAATTAATTTTGTTCAGTAT
Contig30	286536	286586	Contig30_-_286536_286586	-	50	1006	29	AATAAA	TTTATGTTTGATTATTAAACTGATGAATCAATAAAATTAATTTTAGTCAT
Contig17798	2737	2781	Contig17798_-_2737_2781	-	44	168	21	TATAAA	AGGATTTTAATTTATCATTTATATAAAGCTTAATTTGTTTTCAT
Contig17798	3289	3381	Contig17798_-_3289_3381	-	92	100	58	AATAAA	CAGTCTTGTCTCCAGTTATTTTTAATAAAATAAAAAACAATTTATGCATGTTTTTCTCAATAAAAAAAACTACACTGATTATTGTTCGACAT
Contig8027	22703	22789	Contig8027_-_22703_22789	-	86	221	64	ATTAAA	TAGGCAACGACACAAATTTTGATTTGGAAAATATGATTTTGAATAGATTTGTTTTAAAAATGTAATTAAAATAGTTTGAAAAGCGT
Contig8027	23121	23174	Contig8027_-_23121_23174	-	53	83	33	ATTAAA	ATTTGTGTTAAATATGAGAAATTAAATATCGGTATTAAAGCTTTGAAAGATAT
Contig8027	23875	23926	Contig8027_-_23875_23926	-	51	749	30	AATAAA	TTGCAGCATCTGATTAACACTTTAATGTTGAATAAATTTGTTATTTTGTAT
Contig4175	2346	2421	Contig4175_-_2346_2421	-	75	55	53	AATAAA	TTTGTAATGGGGATTTTTCATTTTCCAAATTAAAAACGTCACACCCGTTTTGCAATAAAATGGAAAGACATTCTT
Contig8593	25172	25221	Contig8593_+_25172_25221	+	49	22	25	AATAAA	TTTTGAATTTATGTAATTAAATTTAAATAAACGTTTTGATATAAAGGTT
Contig4079	16125	16174	Contig4079_-_16125_16174	-	49	64	27	AATAAA	GTGAAAATTATGACTGTTATTTTTTAAAATAAAAAATGTTTAAAATTAT
Contig2994	30035	30083	Contig2994_+_30035_30083	+	48	27	24	AATAAA	TATTCGATTTCATTTAGTTTTTAAAATAAAGGATTTTTGATCTGTGAG
Contig2994	48760	48809	Contig2994_+_48760_48809	+	49	30	27	AATAGA	GTTATTTTGATTTAGTTTTTCCTTTCAAATAGAATTTGTTTTAATTTGT
Contig2994	59112	59157	Contig2994_+_59112_59157	+	45	11	12	ATTAAA	GCATTCTCTGAAATTAAATGATAGTAATTTTTTTTGTATCACTCT
Contig417	34280	34338	Contig417_+_34280_34338	+	58	3991	36	ATTAAA	ATACATTTGCATAAGTCTTGTTTTTCTACAGTAAAAATTAAACTGAATAGCTTTGGAT
Contig417	34352	34442	Contig417_+_34352_34442	+	90	1437	82	AATGAT	CCCCGAATTATTAATGTTATCGATATTTGTAATAATAACCATTATTTTTATTCCTATTCTCATTGGTCAATATTAACTTTATAATGATTT
Contig417	137708	137829	Contig417_+_137708_137829	+	121	337	94	AATTAA	ACTCTATTTTTATTATTTTATTTTCTACAATCGCAAATGTCATTTACTTTTTAATTTTTATTACTTTACTTAGTTTAATTTTTATTAGTTCATTAATTAATTATTTGTATTGATTATTTAT
Contig417	160287	160335	Contig417_+_160287_160335	+	48	37	36	TATAAA	TTTCAGATGTTTATGTCAACAGAAAAAATATATATATATAAATTTTGT
Contig14732	19473	19523	Contig14732_-_19473_19523	-	50	321	25	AATAAA	GTGGAATAGTTTTATTATCTGAATTAATAAATTTATTTTTATTTTAATAT
Contig10203	1409	1456	Contig10203_-_1409_1456	-	47	15	26	TTTAAA	AATCATAATCTCATTTTCCATGTTGATTTAAAGCTACCCTGATTTTG
Contig10203	1615	1667	Contig10203_-_1615_1667	-	52	47	40	AATCAT	TATCATGTTGTTTCAATTACATCAAGTCGTTGCTTCATTCAATCATCTGTAT
Contig10203	2660	2776	Contig10203_-_2660_2776	-	116	2266	105	ATTGAA	GGATTGTGATTATTATCTTAGTGTTGTGTAATAATATTATTGATTATTAGTTGTGATTTGATTTGTTTTGTTTATTTCCCGTTGTCAATTCTGTAAACAGGCTGGATTGAAAGGAT
Contig7068	9125	9214	Contig7068_+_9125_9214	+	89	205	73	AATTAA	AATGCGATTGTCGTTTTTTCCTTTATATATTTTAGGTTTATTGTATTTTGTAATGAGGATTGTTTATTAAATTAATTAATGAGTCCTAC
Contig7068	9290	9339	Contig7068_+_9290_9339	+	49	92	29	AATATA	GTAATTAATTAAATTATTTCGTATTATGTAATATAATTTAATTTTTGAC
Contig13446	9206	9247	Contig13446_-_9206_9247	-	41	40	18	AATATT	ACTGCAATGGGTTCACAAAATATTATTTATGTTCTTTGTAT
Contig2807	38854	38906	Contig2807_+_38854_38906	+	52	391	31	AATAAT	TGTTCTGTAAATTGGATGCTATTCATTATCAAATAATGACTATATGGCAGAT
Contig2807	38914	39000	Contig2807_+_38914_39000	+	86	52	61	ATTAAA	TTTTCTACCCGGACCCTTTTATCATAATTATTTATTTGTAGGCCTGATTGTTGTGTAATTTATTAAATAGCTGTTAAACTTGTGAC
Contig4754	44306	44354	Contig4754_-_44306_44354	-	48	16	29	AATAAA	TTTATTCCATATTATATATCCATTATATTAATAAAAAATTTACAGTAC
Contig3668	18221	18269	Contig3668_-_18221_18269	-	48	3	23	AATAAA	ATAATGCATTTAAATTTTGTAATAATAAATATATTTTTTACTTATGTT
Contig987	754	800	Contig987_+_754_800	+	46	29	38	AATAAT	TTATTCAAAATCATTTAATACTAATATTAAATATTGGTAATAATAT
Contig15683	2831	2877	Contig15683_-_2831_2877	-	46	7	24	AATAAA	ATTTTGCTTGTAAATTTTATTGTTAATAAAACTTGTAAGCATTTAT
Contig9242	9208	9255	Contig9242_-_9208_9255	-	47	17	24	AATACA	TTTGAAAAATAAGTAATTGTTTTAAATACAAAAGATTCTTTTTTCTT
Contig2338	54343	54391	Contig2338_+_54343_54391	+	48	38	23	AATAAA	TGACAGTATTTGTCACTGATCCAAATAAATAATTCTTTCAAAGTTTAC
Contig15180	4257	4347	Contig15180_+_4257_4347	+	90	1293	67	AATAAA	TATTTATTTGTTGTTAATTATATTTGTTAATTTATTGTCAAAATGTATTAATTTTCTTGGAATTATTAATAAATGATACTTTAACGATAT
Contig33867	1849	1962	Contig33867_-_1849_1962	-	113	40669	107	AATTAT	TACAAAATGCTGGAAGGCTTGTACGGAATGTCAAAACTATTGTAAAGACAAAAATTAAATAAATAAATAAATTGAATTATTTATTTTAGCTTATACACTAATACCAAAATTAT
Contig8337	381	427	Contig8337_-_381_427	-	46	9	26	AATAGA	TTTGATGTTGTGGATGTAAATTTTATAATAGAATCCCAACAGTTTT
Contig1199	18933	18982	Contig1199_+_18933_18982	+	49	93	26	AATATA	AGTCTAGAAACTTGTAACTTAAATTAAATATATTGTTTGAAATGTTGAT
Contig1199	33034	33088	Contig1199_+_33034_33088	+	54	156	24	AATAAA	TTTGTAACTATCAAATGAATTGAAAATAAATATATGATTATTAATTTTCTGGTT
Contig6771	9392	9440	Contig6771_-_9392_9440	-	48	78	29	AATCAA	AGAATTCGATAATTGAATTTGTTTTAAATAATCAATTTCATTTTTGAT
Contig14495	7460	7516	Contig14495_-_7460_7516	-	56	271	30	AATAAA	ACTTCCCTTTGTGTTGATATTAGTTACTTGAATAAATTGAATTTTTTATTTTCTAT
Contig3252	6285	6333	Contig3252_+_6285_6333	+	48	27	25	AATAAA	AAAAAATGATTGTATTGTCAATAAAAATAAATTTTATGGATTTCGGAT
Contig3252	37969	38016	Contig3252_+_37969_38016	+	47	297	25	AATAAA	TCGAGATTTGGATTTTCTTTCTTAGAATAAAAATTTCCGAATTTTGT
Contig1290	57513	57563	Contig1290_-_57513_57563	-	50	36	26	AATAAA	AAACAAAGGAGGACTTTACTTTGACGAATAAAACGGTTGGTTAATCATAT
Contig1290	57680	57783	Contig1290_-_57680_57783	-	103	2380	82	AATAAA	TGAGTTTTCGTCAGATTTTGTGTATTTATACAATAATTTAGAGCTCATGTACTATTTTGTTGAAATTAGACTTGTCTTGATAAATAAATATCCTATGTTTTAG
Contig1290	57785	57830	Contig1290_-_57785_57830	-	45	25	34	GATACA	TTATATTTTTTATTAGAGTTATAATGCATGTTATGATACACTTAT
Contig1290	92550	92600	Contig1290_-_92550_92600	-	50	18	43	TATACA	TCAATTCATTTTAAAATTTTGTAATTCTAATATTGTAAAACTTTATACAG
Contig1290	92614	92664	Contig1290_-_92614_92664	-	50	10	33	AATTAA	TGACAAAGGCAAAGTCGACAATTTATTATATAAAATTAATTTTTGATCTT
Contig8825	14278	14334	Contig8825_-_14278_14334	-	56	64	32	AATAAA	TAAAACTTCCCTTTGTCAGAGACATTTTAATAAATAAAAAATATTTTACATTTTTT
Contig8749	24931	24987	Contig8749_-_24931_24987	-	56	3101	28	AATAAA	GATGCCAATTTTCCAATTTCCTGCAAGAAATAAAATTGTAATGTCTCTGTCTTTAT
Contig2138	45261	45305	Contig2138_+_45261_45305	+	44	5	24	AATAAA	TTAACTATGATTCATTTACTATTCAATAAATATTATTTTTATAC
Contig5671	24818	24869	Contig5671_+_24818_24869	+	51	112	31	AATAAA	GAATTTAGTTACCAAATGTTTCATTATCATCAATAAATATTGCTTGTTGAC
Contig24443	5386	5433	Contig24443_-_5386_5433	-	47	23	30	AATAAA	GCCTTGAGTAATTGCTTATTAAAATTAATAAATAAATTCTCCGAGAT
Contig24443	5689	5826	Contig24443_-_5689_5826	-	137	837	126	AATGAT	TCGAACTCGATAAAATTTATATTGTATTCATTAATTGATTTGTCTAATGTTTCATTCTTCTGTGATTGGCTAATTGTTATTTGTTAATATTATTTATTGATCTGATGATGCGGTTGAATTTGTATTAATGATGCGAT
Contig6582	19248	19315	Contig6582_+_19248_19315	+	67	83	27	AATAAA	TCGAACGAAGTCAAAAACGAGTCGGAGAATAAAATTTTCTGAAAATTACAGTCTCTAAATTTGTCTT
Contig7009	38331	38421	Contig7009_-_38331_38421	-	90	25892	55	AATACA	AATCTCAGTTTTCGGAAACTTTTTTGTAATTATATGGAATGATTGTTGGGTTTTCAATACATTATTGTTTTATCGTTTTTACATCGCTAC
Contig4018	7793	7840	Contig4018_-_7793_7840	-	47	8	26	ATTAAA	TTCGAATTACAATTTATTTATATTAAATTAAATATTGTTGCTAATTT
Contig22643	10261	10309	Contig22643_+_10261_10309	+	48	138	23	AATAAA	TGTAACCGGATCTATTTATTTTCAATAAAAATCAATTCTATTCTCCAT
Contig16829	8072	8120	Contig16829_+_8072_8120	+	48	126	22	AATACA	TTTATATCATTCTAGTCTATCAAATACATTTTGATTGTTATGAATGAT
Contig16750	10814	10860	Contig16750_+_10814_10860	+	46	13	22	AATAAA	TTTTATTTGTATTTCAAAGATTAATAAAAGTTTTTGTACTTCTTCT
Contig1447	20481	20529	Contig1447_+_20481_20529	+	48	14	27	AAGACA	TTGGGAACTATACAAGACTCAGTTCAAAAGACAGTACGAACCCCTCAC
Contig1447	21571	21666	Contig1447_+_21571_21666	+	95	2601	70	AATAAA	CACCTCTGCAAGCTTTCCATTAGTTTAATTTGAACTATTATATTACTTTTTCCAACTTAAATTTATCTTTAATAAATCTTTTCATTTTTTACTAT
Contig1447	38986	39034	Contig1447_+_38986_39034	+	48	10	27	AAGACA	TTGGGAACTATACAAGACTCAGTTCAAAAGACAGTACGAACCCCTCAC
Contig1447	40076	40168	Contig1447_+_40076_40168	+	92	7010	71	AATAAA	CACCTCTGCAAGCTTTCCATTAGTTTAATTTGAACTATTATATTACTTTTTCCAACTAAATTTTTATATTTAATAAACTTTGCTTAATATTT
Contig1447	40358	40415	Contig1447_+_40358_40415	+	57	45	32	TATAAT	GATAATAATGCGCCTGTAATTTGTTTAAAATTTATAATTTTTTTGTTGTTTTTTAAT
Contig1447	96347	96390	Contig1447_+_96347_96390	+	43	39	28	AATAAA	CTTGTAACTGTATGATTTTCTAATAAATAATAAATTATTTCAT
Contig35606	3045	3090	Contig35606_+_3045_3090	+	45	78	18	ATTAAA	ATTGTTATTTGCTTCTCAATTAAATGTGTGTTGTTGAAATTTGTT
Contig245	67927	67973	Contig245_+_67927_67973	+	46	137	24	AATAAA	GAACGCTCATAAAATCTTTATGTCAATAAATTTGTGAACAATAGTT
Contig245	69370	69418	Contig245_+_69370_69418	+	48	18	21	AATAAA	TGAAATCTGATTTATGTTATTAATAAATTTAATTCTTTTTCAACCGAT
Contig245	71424	71513	Contig245_+_71424_71513	+	89	605	65	AATATT	ACTTCGGATTTAAACATTTTTTCGTATTACAGTTAATTTTATTATCATGAGGCATTATTATTATTAATATTAGTGTTACTGTTTTTTTT
Contig245	71782	71871	Contig245_+_71782_71871	+	89	635	65	AATATT	ACTTCGGATTTAAACATTTTTTCGTATTACAGTTAATTTTATTATCATGAGGCATTATTATTATTAATATTAGTGTTACTGTTTTTTTT
Contig245	107843	107893	Contig245_+_107843_107893	+	50	50	27	AATAAA	AATGTTACTGTCCAATGATTTCTTCAGAATAAACATTATTATTACATGAG
Contig245	163813	163862	Contig245_+_163813_163862	+	49	48	26	AATAAA	TTTCAAGTGTTTGAGCCTCAGAACAAAATAAAAGCCTTTTGTGCGTTTT
Contig2092	12734	12777	Contig2092_+_12734_12777	+	43	26	24	AATAAC	ATTTTCTTGATTTTTTAGTTAAAAAATAACAGTAATTCTTCAG
Contig2092	71738	71791	Contig2092_+_71738_71791	+	53	17	30	AATAAA	TAACTTTTTATTTTTAATCTATTTTTGGAGAATAAAATTTATTTATTTGTCTT
Contig2485	1279	1366	Contig2485_-_1279_1366	-	87	801	67	AATATA	AAAATTTAGATTAGTAACTTTTTTTTAAAAAATATATGTTCTTGTCTTATATTTTGTATTTGATAAAAATATATTTTACTTATTTAT
Contig2485	12329	12386	Contig2485_-_12329_12386	-	57	659	33	TATAAA	CTGTTTGGTATAACAAATTTTCGAAATTATTAATATAAACTGATAACTTAGTTGGAG
Contig2485	12756	12804	Contig2485_-_12756_12804	-	48	47	37	ATTACA	TTTATCGAAACTGCTTTCCCAACGTTTTTTGATTTATATTACATCCCT
Contig2485	21355	21402	Contig2485_-_21355_21402	-	47	61	22	AATAAA	TTTATATTAGTTCATTTATTTAAATAAAGTTCTGACTTGCTCTTGGG
Contig17528	15020	15070	Contig17528_+_15020_15070	+	50	20	29	ATTAAT	TTTATTTACAATTGTACTATTACCTAAATATTAATTTTTGATTGTTGTCT
Contig3913	4525	4576	Contig3913_+_4525_4576	+	51	57	26	AATAAA	TTTTGTTAGAAAATATTTGTAAATATAATAAAATCGATTTTTTGTATTTAT
Contig3913	29515	29606	Contig3913_+_29515_29606	+	91	474	72	ATTGAA	TTGATGTTAATAGTGTTATGTATTCTATAATATAACTTTTATGTTGATATTTTCATTTTCGTAATTGTTTCAATTGAATTTTCTATGATTT
Contig819	86129	86179	Contig819_-_86129_86179	-	50	7	30	AATACA	TGGCTCTCAACAACTTGCTGTGGCCCCTGCAATACAAATTGTGTTATTAT
Contig819	124492	124538	Contig819_-_124492_124538	-	46	30	22	AATAAA	GAGATTCTTCTCAATGAATACTAATAAATCTTTTAGTTATGTTCAT
Contig819	125786	125830	Contig819_-_125786_125830	-	44	147	22	ATTAAA	TGTGAATTAACTATATTGGCCAATTAAAATTTTGTTTACATTAT
Contig819	125845	125892	Contig819_-_125845_125892	-	47	3	27	AATTAA	TTCACTGCTTATCAATGTTTTATGAATAATTAACTTTTTGTAATTGT
Contig819	125925	126011	Contig819_-_125925_126011	-	86	8915	60	AATAAA	AGGAGATATTCTTACTTTATTGGAAACTGAACGTGAAGCTAGAAGACTTCGTTAATATAAAATAAAGATTTTGGAAAATATTTTTT
Contig819	155712	155771	Contig819_-_155712_155771	-	59	2291	32	AATAAA	AAAACTCTTCTAATATAGAAACCTTAGTTTTCAATAAATAGTTTTAGTTACTTTATGAT
Contig2026	19170	19216	Contig2026_-_19170_19216	-	46	209	18	AATAAA	GTCATTAAATCAAGTTGAAATAAATATAAAATGTGTTCTCTCGTAT
Contig13665	329	382	Contig13665_-_329_382	-	53	5969	29	AATAAA	AGGATGATCTGCAAAGGATAATTTAATGAAATAAAAATTTTGCTTTGCTTTAT
Contig713	53670	53716	Contig713_-_53670_53716	-	46	4	26	AATAAT	TGTAAAATTATATTTTTTTGAGTTTTAATAATGATGTTTTGATGAT
Contig713	77218	77267	Contig713_-_77218_77267	-	49	45	36	CATAAA	TTGTTGATTTGATTATTTTTTATTATAAATAATATTCATAAATGTTGTT
Contig5448	42124	42174	Contig5448_-_42124_42174	-	50	90	28	AATAAA	CATCCACAATGTAGTTAGAATTTCGATTAATAAATAGTTTGTTCACTTAT
Contig11	21444	21495	Contig11_+_21444_21495	+	51	65	31	AATAAA	TTTTTTAAAATTTGTTTTATTTTGTATATGAAATAAAATTTTAATGTTTAT
Contig11	264829	264878	Contig11_+_264829_264878	+	49	38	24	AATAAA	AAAATCCAAGAAAGATAATATACAAATAAAATTATTTTTCTGAATCTAC
Contig11	400841	400893	Contig11_+_400841_400893	+	52	448	32	AATATA	TGATTGTTTTGGTGTATCGTTTTATATTTAATAATATATTCGGCTCTTACAG
Contig11	400947	400991	Contig11_+_400947_400991	+	44	9	22	AATAAA	TTCTGTACATTGAATTTTAATAAATAAATGTTTCCAATTAACAG
Contig12938	878	927	Contig12938_+_878_927	+	49	100	25	AATATA	TTTTGTAAATTGAAAATGCCAGTAAAATATAGATTTCTTGAATTTTCAT
Contig18837	12184	12231	Contig18837_-_12184_12231	-	47	3	25	AATATA	TGTGAATATCAAACAATTTAATTTGAATATATTTTAATTTTTAATAT
Contig4120	29829	29879	Contig4120_+_29829_29879	+	50	43	30	AATAAA	TGAAAGTTGTACATCGATTCGTTAATAATTAATAAAACTAATTAAATTAT
Contig4120	35555	35604	Contig4120_+_35555_35604	+	49	42	20	AATACA	CGGATTTTCTTGTATTTGATAATACATATAATAGTAGTCTTTTAATGAT
Contig902	13835	13907	Contig902_-_13835_13907	-	72	7551	42	AATACA	AGTTAAACATTAGGGATGTATTTTCTGAATTTTGATAGCTCAAATACACAAAGGATAATGGAGAATTGGTTG
Contig902	37193	37256	Contig902_-_37193_37256	-	63	3124	30	AATAAA	AAACTGAATAAAATGTTGTTTTTATTTTTGAATAAAGATTTGTCGAATTTTCGTTTGTGGTAG
Contig902	47353	47402	Contig902_-_47353_47402	-	49	1069	28	AATACA	TTTGAATCTATTCCAATGTTTTGTAATTAATACATTGCTCAGAGTTTAG
Contig902	70584	70634	Contig902_-_70584_70634	-	50	162	19	AATGAA	TCATATAATTTGAAGTTTTAATGAAAATATGACTTAAAAATTTTATTGAC
Contig5560	7190	7285	Contig5560_+_7190_7285	+	95	77	74	AATATA	ATTTTATAATTCTTTATTATTCGAAAAATATTTTATTGCTTTCTTGATTTGTTCATATCAAATTGTTATGAAGAAATATAATTTTATATGTTGTT
Contig5071	8258	8308	Contig5071_+_8258_8308	+	50	28	24	AATAAA	AATTTATTTTATTTTGTTTATTTAAATAAAATTCGATTTTGCTTTTGGAT
Contig7529	3059	3109	Contig7529_+_3059_3109	+	50	22	28	AATATA	ACTATTTAACTCTTTCAATTTAACTTACAATATAACCTTACAATTCTTAG
Contig7529	3793	3843	Contig7529_+_3793_3843	+	50	10	29	AATATA	TGATAAGAGAATTCATGAATGAATATTATAATATATATAATGAGTATTAT
Contig7529	9913	9962	Contig7529_+_9913_9962	+	49	40	30	AATAAA	TATAAAATGTAGTCTAAATTTTCTTAACATAATAAAATTTTAGTTTTAG
Contig4608	4247	4307	Contig4608_+_4247_4307	+	60	282	29	ATTAGA	CTTAAAATTATGAATTTTTGATTTTCAGAATTAGAGATGTATTTTTTATTTTATTGTTAT
Contig21242	8734	8784	Contig21242_-_8734_8784	-	50	61	28	AATACA	TGGACATGAATCTATTATTTGTTCTTATAATACAGAATTGTTATTGGCAT
Contig11497	858	903	Contig11497_-_858_903	-	45	16	22	ATTAAA	TTTATTAATTGTTCAAATATTTATTAAACGCTACTGTAGTATGAG
Contig11497	979	1030	Contig11497_-_979_1030	-	51	15	33	TATAAT	TATCTTCGCAATATTTATTTTTAGCAATTTATATATAATTTTATTGTATAT
Contig757	10151	10204	Contig757_-_10151_10204	-	53	404	28	AATAAA	CATATCATGATAATTTTGTACATAAAATAATAAATATTTTTGTTTTGTTTTAT
Contig757	30736	30785	Contig757_-_30736_30785	-	49	160	28	AATAAA	TATTGATTCTGTTTGTCAATATTTTTCAAATAAATTTCATTGACATCTT
Contig757	114564	114613	Contig757_-_114564_114613	-	49	111	25	ATTATA	TGGTAGAAGTTAGGATTTTTTGAGAATTATAGTTGATTTAGTATCGTAT
Contig757	118091	118196	Contig757_-_118091_118196	-	105	150	71	AATAAA	TAACTGTAAAGCTCGAAAGCTCTGGAAAAAAAATCGTGCATTGCCTATTTGCACTTATTTGTTAGTTCTGAAATAAATTTTCATTAAATATTTATTAAAATGGGT
Contig3836	32907	32952	Contig3836_-_32907_32952	-	45	14	24	AATATT	ATAGTCTGTTGAAGACGATTATCTAATATTTGGTAAGCATTATTC
Contig3836	33714	33762	Contig3836_-_33714_33762	-	48	268	27	AATAAA	TTCATTTGGTTTGTTGATCATTTTTTAAATAAAATGCCTTGGATATAT
Contig3836	36270	36361	Contig3836_-_36270_36361	-	91	229	71	AATAGA	AATTTTTGAATTGATTCATTTTGATGTTGAATAAACTTATTTTCTTGTATTTTATATTAATTTTTTATTGAAATAGAGTTCATGTATTTAT
Contig14019	21556	21613	Contig14019_-_21556_21613	-	57	527	31	AAAAAA	AAACTGTTTAAATGTAATTATTAATTTGTTAAAAAAATTGTTTTGTCTTTGTTTTAT
Contig33199	814	912	Contig33199_-_814_912	-	98	312	76	AATAAA	TTAAATGTTGAAATTCTTAATACATGAAAAATTAGTCAGTCTGAAAAATAATTTCCCAGGTAATTGAATTTTTTAAAATAAAGCTTGATAAATTTTGT
Contig33199	964	1014	Contig33199_-_964_1014	-	50	29	31	ATTAAA	GATGATATTTAACTTTGATAAGTTGAAGGCAATTAAAATTTATAATCGAT
Contig33199	1137	1186	Contig33199_-_1137_1186	-	49	257	26	AATATA	TTGTGTAAAATTTTAGATTTGTATTTAATATAGTTCATTTTTAAAATAT
Contig33199	1193	1245	Contig33199_-_1193_1245	-	52	35	29	AATATA	TTCAAAAAAATTTTTTGAGTTACATTTTAAATATAAGAATTTTTGTATTGAC
Contig5572	22117	22172	Contig5572_+_22117_22172	+	55	1393	25	AATAAA	TTAACCGATTTATATTCACATTTTAAATAAATTAAAATTATTTATCGATTTTTAG
Contig1109	1088	1141	Contig1109_+_1088_1141	+	53	380	31	AATATA	CAAGCCATGAAATGTTTTAATTTTGTATTGAAATATATTCCTGATTATATGTT
Contig1109	9678	9729	Contig1109_+_9678_9729	+	51	1427	30	AATAAA	ATGTATAATTTTATAAAATTGAGTTTTATCAATAAAAAAATTGTTATTTAT
Contig446	22934	22983	Contig446_+_22934_22983	+	49	45	25	AATAAA	TTATATTTAGGATCTCTGATTCATTAATAAAATGTTAGAAACTAATGAT
Contig446	118984	119038	Contig446_+_118984_119038	+	54	109	29	AATAAA	TATGTTTAAATATTATAAAAATGTCGTAAAATAAAATTTTGAAAACGTGTTTAT
Contig446	147906	147956	Contig446_+_147906_147956	+	50	145	30	AATAAA	ACTAATAAGTAATCTAAAACTGTTTTCAAAAATAAAAATTTGAATTTGAT
Contig201	7683	7739	Contig201_-_7683_7739	-	56	131	35	AATAAA	TGCAGTGCATATAGACTTTGTTATTGAATAAAATAAATAAATTTTCATTCAATTGT
Contig201	71672	71721	Contig201_-_71672_71721	-	49	46	27	AATAAA	ATATGGACTTTGTTATTGAATAAAATAAATAAATTTTCATTCAATTGTT
Contig201	128019	128067	Contig201_-_128019_128067	-	48	58	24	AATAAA	TTGACTTGGTTATTGATTAAAATAAATAAATTTTCATCCAATTGTTTT
Contig201	153892	153942	Contig201_-_153892_153942	-	50	42	28	AATAAA	GAATTATGTAAATGAAATGTAAATATTTAATAAATGCCTGTCACCGTTAC
Contig201	157627	157674	Contig201_-_157627_157674	-	47	4	25	AATAAA	ATGGGTACTCCTATATAAATTTATAAATAAAACTTTACTTTTACGAT
Contig201	160796	160838	Contig201_-_160796_160838	-	42	5	21	AATAAA	GTTTTTGATATATAAAATTTCAATAAAAATTAATTTATTGAT
Contig201	162978	163027	Contig201_-_162978_163027	-	49	168	27	AATAAA	ACTTTTTCAGCTCTCTTCTGGGTTTCAAATAAACATCTTTAGACTTTAT
Contig201	163140	163198	Contig201_-_163140_163198	-	58	68	29	AATACA	GAGAACCTCAAGATTCCAAATGTAAAGAAAATACATTTATCTCCTTTCTCACTGCGTT
Contig24039	939	995	Contig24039_-_939_995	-	56	17	17	AATAAA	ATTTTATTTATTGATAAAATAAATTTCTAATTTAATACAAAATTTGAATCATTTCT
Contig24039	12163	12214	Contig24039_-_12163_12214	-	51	33	33	AATAAA	AATGTATTGAAAAACTAAATTTTGGAAAATTGCAATAAATGTTTAAATCAT
Contig12957	14717	14768	Contig12957_-_14717_14768	-	51	1772	29	AATAAA	AACTCATGCTAATTTTTATGTGATGAAACAATAAATATATTACATCTCTAT
Contig2362	71401	71452	Contig2362_-_71401_71452	-	51	824	30	AATAGA	ATATCAACTTTGTATCTGATTTATTAAATGAATAGATTTTCAGTGGCTGAT
Contig2362	101027	101076	Contig2362_-_101027_101076	-	49	533	39	AATAGT	TTGCCTTAAAATCGCGAATTTTAAATAGTATATCATTGGAATAGTTCAG
Contig2362	101128	101176	Contig2362_-_101128_101176	-	48	44	24	AATAAA	TATATCATTAATTCTTCGTAACCCAATAAAATCAAATATGATAACTAT
Contig21995	5073	5114	Contig21995_-_5073_5114	-	41	64	21	AATAAA	GTTCCAAATTGGATTGTCTTGAATAAATATTGATAAAATAT
Contig16273	13220	13268	Contig16273_-_13220_13268	-	48	33	25	AATAAA	CTAAAGTTAATTAACTTTCAAAATTAATAAACACTTGGAATAATTGTT
Contig16273	13349	13400	Contig16273_-_13349_13400	-	51	108	30	AATAAA	AATATTACAAATTTTTGTAAAATATTTACAAATAAATGGTTTGTGTTTTAT
Contig3574	21979	22028	Contig3574_-_21979_22028	-	49	1563	29	TATAAA	TAAATATTTTCCATTATTTCATTACGAAATATAAACATTATTTAAATAT
Contig3574	22051	22099	Contig3574_-_22051_22099	-	48	39	29	AATAAA	TTCGAATGTAACTTAAATATAGAATTAGAAATAAATATACAAATGGAG
Contig6870	6757	6806	Contig6870_-_6757_6806	-	49	546	26	AATATA	CTCTTAATTTGTTGGAATTAGAAAACAATATATCTTATTTTAAACTTAG
Contig6870	16934	16985	Contig6870_-_16934_16985	-	51	391	31	AATAAA	TGTTGATTTTCTGTGTTGTTTAAATGCATTGAATAAATATATTGAAATTAT
Contig12777	14957	15006	Contig12777_-_14957_15006	-	49	124	42	AATTTA	GTTTTCGTGTATTGAAGAATTGTGAAAATATTCAATGATGACAATTTAT
Contig12777	15287	15337	Contig12777_-_15287_15337	-	50	1075	28	AATAAA	TGGTGTTTCGTTTAATAATGTATTGAAAAATAAATGTTGCTTAGATTTAT
Contig12777	15444	15493	Contig12777_-_15444_15493	-	49	401	27	TATAAA	GGACATTTATTTCAAAATTAGTTTCAATATAAACTTTGCTTAAATTTAT
Contig29183	4022	4072	Contig29183_-_4022_4072	-	50	20	28	AATAAA	TATGATGACATTTATATAATTGAATTTAAATAAAGGTTTCGAAATTGGTT
Contig1619	27041	27125	Contig1619_-_27041_27125	-	84	129	52	CATAAA	TATAAGGCAGAATGTTTTACTAGATAAAAAAATTATTTGAAATTTTTTATTTCATAAATTTTAATTTCAAGTAATTTACAATAT
Contig1303	12391	12434	Contig1303_+_12391_12434	+	43	34	22	AATAAA	TTTGGCTTTATAAACTCTATTTAATAAATAATTAACTATATAT
Contig1303	41929	41982	Contig1303_+_41929_41982	+	53	533	25	TATAAA	AATATTTTATAGGATTCTGATAGAATATAAAGACATTAGTTTTTCGTTGACAT
Contig1303	41989	42040	Contig1303_+_41989_42040	+	51	3663	30	AATAAA	TCATTTTGTTAGCACATTTAATTATTAATAAATAAAGCTTCCTAACAGTAT
Contig1303	50153	50201	Contig1303_+_50153_50201	+	48	30	26	AATAAA	TCAATGAGATCAACCAATGTAATATCAATAAAATTAAGAATCTCTGAT
Contig1303	64548	64594	Contig1303_+_64548_64594	+	46	75	22	AATAAA	TTTTTGATGTTATTGAGGAATAAATAAATTTTTATATTTAACTGAT
Contig1303	80045	80093	Contig1303_+_80045_80093	+	48	3	22	TATATA	TTTTAAATGGATTTGTAATTATTATATATTTTGTTGGGATTTATCCAT
Contig1303	80151	80205	Contig1303_+_80151_80205	+	54	54	30	AATACA	AATATGGTTAAACAGATTTCGATATACAGAAATACATCGATTTGATTACTTTAC
Contig9790	13879	13932	Contig9790_-_13879_13932	-	53	126	31	AATAGA	TAGATGTTAATTGTATTTAATGATTTTAAATAATAGATATTAATTGTATTTAT
Contig261	6785	6829	Contig261_+_6785_6829	+	44	22		GAGTCGATTGTTTTATTATTTGATGCAGATGCTTTGAATTTTTC
Contig261	16283	16331	Contig261_+_16283_16331	+	48	83	33	ATTAAT	ACGTGTATTTTATACATATTTTATATATTAGATATTAATTGGTTATAT
Contig261	16339	16381	Contig261_+_16339_16381	+	42	26	21	AATATA	TCTTTTCGTTCTTTTATTTCAAATATATTTCTATATTATTAT
Contig13931	8724	8772	Contig13931_-_8724_8772	-	48	6	26	AATAAA	AAATGTAATTTATGTGTTGAAAAATCAATAAATTTAGCTTTATATGTG
Contig11354	13425	13473	Contig11354_-_13425_13473	-	48	4	39	AATATA	TATATGTTTATTAAATATAAATAAGAGTATAATTATAAGAATATATAT
Contig17272	11272	11326	Contig17272_+_11272_11326	+	54	172	26	AATACA	GTTATGATATCCGAATTGTGGATTTTAATACAATCTAATATTTTGTTATTTTAT
Contig11171	1228	1278	Contig11171_+_1228_1278	+	50	112	40	AATAAT	ACATTTTAGCATTGTGTTTGATTTGATCAAATATATTAATAATAATAGTT
Contig11171	5956	6003	Contig11171_+_5956_6003	+	47	14	26	ATTAAA	CTTGCATTGTAAAATTAATTTATTCAATTAAATTTTTGAAAACTTTT
Contig14615	4024	4099	Contig14615_+_4024_4099	+	75	428	55	AATATA	ATTTGGTGGATTTTTATCATGAATTATATAGGTTTTGTGGTATTATTTGAAAATCAATATATTTACTGATATTAT
Contig14615	4119	4162	Contig14615_+_4119_4162	+	43	25	19	GATAAA	TTCAGTTGATTTCTTAAAAGATAAACCTGTTCTGTTCTTCCTT
Contig18397	13366	13419	Contig18397_-_13366_13419	-	53	43	32	AATAAA	GTAATATGAAATGAAGGAATATTTTCGAAGAAAATAAATATTTATTTGGATAT
Contig2176	18651	18699	Contig2176_+_18651_18699	+	48	45	28	AATAAA	CAGAGAAAAACTATTTGTATATTTTGTGAATAAATTTGATATATTTAT
Contig2176	41129	41256	Contig2176_+_41129_41256	+	127	611	98	TATAAA	TCGGAAAAGTATGATCGGATGAATAATGAAATAGTTTTGTGTCCATGATTAATTTAATAAAAAAACAATTTTTGATTAAATTTTCAATAAATCATTTATATAAAAATGTAATATTTATATATTGTAT
Contig2176	54421	54469	Contig2176_+_54421_54469	+	48	109	30	AATAGA	TCTTGTAGTAATTTCTATTTCAGTCTGACTAATAGATATGCATGTCAT
Contig2176	54500	54556	Contig2176_+_54500_54556	+	56	152	32	TATAAA	TATTTTCTGCTACATGACAATGATTTTAGAAATATAAAGTTTTTTTAGAGTCACAT
Contig22862	9377	9428	Contig22862_-_9377_9428	-	51	274	28	AATATA	TATTTGTTTGTCATGTTATTGTGAAATGAATATAACGTTTTATCTGTTGTT
Contig1224	61954	61997	Contig1224_+_61954_61997	+	43	5	23	AATACA	TTTTGTATAACACAAATTTTAGCAATACAATTTGTTTTTCTAT
Contig1224	64438	64489	Contig1224_+_64438_64489	+	51	579	31	AATAAA	ACATTTATAGAAACATTGTAAAGTTTTGAGAAATAAATAATCGTTGACGAT
Contig1224	76767	76814	Contig1224_+_76767_76814	+	47	37	24	AATAAA	GTCTTCATGTGGCGGTACAGAACGAATAAATTTTTTGAGCACTTGCG
Contig4232	12565	12613	Contig4232_-_12565_12613	-	48	56	42	AATTAT	TATTGTCATTTCTTCGTGCCTCTGGTTATTACATGTGAATTTAATTAT
Contig14188	14282	14331	Contig14188_-_14282_14331	-	49	24	24	AATAAA	AATATGTGTAATGATTCTTTCCTCAATAAATTATCAGAAATGTTCCTAC
Contig12226	22145	22187	Contig12226_-_22145_22187	-	42	6	22	AATATA	TTTATTTTGTTTATTAATATTAAATATATTTTTTATTATTAC
Contig1327	66448	66501	Contig1327_+_66448_66501	+	53	4447	30	AATAAA	TATAGCTGAATGTGGAAATTAAATGTTTTGAATAAAATTACAGCTTGTATTTT
Contig1327	75412	75459	Contig1327_+_75412_75459	+	47	20	25	TATACA	ATGTTGCTATTGTGATTTAAATGAGTATACATCTACATTTTATTGTT
Contig1327	75757	75810	Contig1327_+_75757_75810	+	53	28	33	AATATA	TGGGTCACACTCGGAGAAAATATTTGGAATAATAATATATCTGTGTCTTTGGG
Contig3117	14172	14228	Contig3117_-_14172_14228	-	56	361	30	AATAAA	TTTGCGTCATTTTAGATTTATTATGCTTTTAATAAAATTCCGGTTTCCGTTTCTAG
Contig7682	20614	20659	Contig7682_-_20614_20659	-	45	20	24	AATAAT	TTAATTTATGCACATTTTCCCGAAAATAATTCATTTTATTTTGAT
Contig22938	4020	4068	Contig22938_+_4020_4068	+	48	7	30	TATAAA	TGTTAATGAAACCGTTGATAATTTATTCAATATAAATATTTCGTGGAG
Contig7047	23905	23945	Contig7047_+_23905_23945	+	40	14	17	AATCAA	AGAAACGTTTTTTGACAAATCAAAAATGCAAATATTTCAT
Contig168	71509	71557	Contig168_+_71509_71557	+	48	31	39	AATTCA	TTAATCATTAAGATTAATGATTTTTAAATATTACATTAGAATTCATAT
Contig168	76890	76944	Contig168_+_76890_76944	+	54	70	26	AATAAA	CATTTTTATAAAAATGCCATTTCTTTAATAAATAATTCAATTCATCTTTGTCAT
Contig168	107528	107648	Contig168_+_107528_107648	+	120	313	103	GATAAA	CAGAATATGCTATTACTTATTTTTAACATAGCCTATCTTTGTATAGTTATTTGGTGTTTTAATCCAAAGATTGATATGATTTTGATTGCGATTTTGTCAATTAGATAAATGTGATTTTAT
Contig6798	2410	2503	Contig6798_+_2410_2503	+	93	91	68	AATAAA	ATAATTTAATTTCATATATTTTATATAAAATAATCAATATTTCAGTGTTTATCGATTTCTAACCGAATAATAAATAATATTGATTGCAAATAT
Contig6798	2856	2914	Contig6798_+_2856_2914	+	58	216		ATGCATTTTCATTTTTCATGTTATATTTTATTATTATTATTGATTCTACTTCTTGCGT
Contig6798	3012	3061	Contig6798_+_3012_3061	+	49	96	30	ATTATA	TTACTATATTAGTGATTTATTGTTTATATTATTATATTTTCAGTGATAT
Contig26291	8877	8925	Contig26291_+_8877_8925	+	48	10	26	AATAAA	TACATTGTTTATTTTTTATTTGTATTAATAAACATTATCTGTTTTTCT
Contig1600	72771	72823	Contig1600_-_72771_72823	-	52	71	27	AATAAA	GTTGTGGGCCAGAAAAACATTTTTAAAAATAAATTAATTAATTTAGCCTGTT
Contig1600	72911	72975	Contig1600_-_72911_72975	-	64	508	28	AATAAA	AATTTTGTAGTTTCGAAACTGGCAAATAAATAAAACTGACAATAGAATGGCTGTAACACTTTTT
Contig4002	4885	4927	Contig4002_+_4885_4927	+	42	5	24	AATAAA	GTTTTAACTCATTATTTTTTCTCAAATAAACATAAATCAGAT
Contig4002	7053	7103	Contig4002_+_7053_7103	+	50	280	29	AATAAA	AATGTAATATATAATATTCATCATTGATTAATAAATGTTGAGTAGTAGTT
Contig6969	31334	31377	Contig6969_-_31334_31377	-	43	4	22	AATAAA	AGAAATGACTGTTTTATATTTAAATAAATTATTGAAATATTAG
Contig9178	10039	10133	Contig9178_-_10039_10133	-	94	175	73	AATAAA	TTCTTCCTGTCAAACATTTTATTTTATACAGAAAATTTATTTAGAAGATTTTATTATTTTAGAGAACTTTTTAAATAAAATTTTCAGTTATGTT
Contig16422	16660	16707	Contig16422_-_16660_16707	-	47	38	22	AATAGA	ACCGTCTCAGTATCAAAATTTCAATAGAATCACACTCTCCGCTTCTT
Contig12498	3710	3759	Contig12498_-_3710_3759	-	49	95	29	AATAAA	AATACATTTTTATGTTATATTATTTAATTAATAAATTTTTAACGAGTAT
Contig10296	7673	7719	Contig10296_-_7673_7719	-	46	11	25	AATTAC	AACGGACAGAAAATCTGTACAGACTAATTACTAGCGTTACTATTAT
Contig10296	7894	7947	Contig10296_-_7894_7947	-	53	106	32	ATGAAA	TCAATATTCTAGGATTTGTTTTATTTATGTGGATGAAATTGTTTAATTCTCTT
Contig781	86289	86398	Contig781_-_86289_86398	-	109	23778	90	TATATA	TTTAGGTAGCATGGGTAATTGGTAGATTTCGTGAATACATTTCTAGTGTTTAGTATTATTTTTCGTGCTAGACTCATTTAATGTATTGAGTATATATTTCGTTTTCTAG
Contig781	136920	136972	Contig781_-_136920_136972	-	52	140	29	AATAAA	TTTGATTATAAATTGTGAAATGATGCTTCAATAAAGTGTGTAGTTAACGGTT
Contig781	137309	137357	Contig781_-_137309_137357	-	48	325	29	AATAAA	ACAAGTTTTATCTTTTGACTCTGTAATTAAATAAATTGACTACTGTAC
Contig7787	15949	16003	Contig7787_+_15949_16003	+	54	193	30	AGTAAA	TTTTACGCATTAACTCTCGAAAACTTATTGAGTAAATTCTTAGAATTTACTTAT
Contig15500	5481	5528	Contig15500_+_5481_5528	+	47	50	25	AATAAA	TTTGTAGTGTGTGGATTTGTCAGGAAATAAAATTTCTTTGCTTTGAC
Contig1930	31889	31938	Contig1930_+_31889_31938	+	49	5	29	AATTTA	TCATGTCAAATTTAACGTCGAGTTTTTTCAATTTATTATCTCATTGCAT
Contig23628	4051	4107	Contig23628_+_4051_4107	+	56	78	32	ATTAAA	ATGTATTATTTTATAACTTAATTATTTAAACAATTAAACGTAATTTATTATTCGAT
Contig104	42767	42879	Contig104_+_42767_42879	+	112	244	98	AATATT	TGGCATTGTTTCATGACTCCAATTTATCTAGTGGAATCGTCTTGTGATGTGAATGGTTGATATTTTGTTTGAATTCGTTAAACTGGCTGTAGGATTATAATATTTATGAGAT
Contig104	43764	43809	Contig104_+_43764_43809	+	45	28	25	AATAAA	ACTTAAGGATTAAAATTTTTGAACAAATAAACTTTAGATTTATAC
Contig104	139967	140013	Contig104_+_139967_140013	+	46	5	26	AATAAA	TTTTATTTTCTATTTCCTCATTACGAAATAAAAATGCTTAAATTAC
Contig1408	9727	9785	Contig1408_-_9727_9785	-	58	774	39	AATAAA	ATACTATGTGAGGAAATATATTTTATTTGAAAATATAAAAATAAATATTATTTTTGAT
Contig1408	69468	69523	Contig1408_-_69468_69523	-	55	4114	32	AATAAA	GATGTTGGAAGCAAGAAAGAACAATTCTATTAAATAAATATTTAACGACTTTGAT
Contig42966	1389	1437	Contig42966_-_1389_1437	-	48	5	26	AATAAA	TTATAATTAAAAATCAACTGAAATTTAATAAATTTTGTGAATCTCTAT
Contig42966	1475	1526	Contig42966_-_1475_1526	-	51	51	24	AATAAA	GTGATTCAATAATAGATTTTGAGGAATAAATTCAACAATTGATTAATTTAC
Contig6649	1128	1215	Contig6649_+_1128_1215	+	87	174	75	TATAAA	ACGGAATCAACATAACAAAATAATGTATAATATTAGTGATGTTTTCTGTACATTCACTTTATGAACAATAACATATATAAACAATAC
Contig14606	10618	10672	Contig14606_+_10618_10672	+	54	270	47	ATTAGA	GAGCAGTGTATATTATAGTGATTACTGCAATTATAATTGATACTATTATTAGAG
Contig25394	7726	7771	Contig25394_-_7726_7771	-	45	22	26	AATAAA	ACTGAAAAACGAAGAAATTATCAATTAATAAAACTAAATATTGAC
Contig1927	40956	41004	Contig1927_-_40956_41004	-	48	11	21	AATAAA	AATTATATTTTTATTGTTATCAATAAATTTGTTTATTTAATTTCTCAT
Contig7322	122	171	Contig7322_-_122_171	-	49	7	15	AATAAA	TGAAAAAAATATTCAAATAAATTTATCGATTAAATTTTATAAATTTGAC
Contig7322	2131	2181	Contig7322_-_2131_2181	-	50	29	30	AATAAA	CAAACATTGGCTATGTATTATACTGAAATTAATAAATATTTACTATTTAT
Contig6362	16186	16268	Contig6362_-_16186_16268	-	82	522	55	AATGAT	GTCACGTACCACAATTACTAACATCTGTAATAAATTTGATATTGTTCTTATTTTGAATGATTGGTTTGTTCTGTGTTCTGAT
Contig12502	5966	6015	Contig12502_+_5966_6015	+	49	199	27	AATAAA	AGGCCTATAACAATGGGATAAAGTTTTAATAAAATTTTAATAACTTCTT
Contig23542	8153	8199	Contig23542_-_8153_8199	-	46	3	27	AATAAA	GTAAAAAATATTTTATTATGTTTAATAAATAAAAATTTTGAGACAT
Contig2127	7962	8010	Contig2127_-_7962_8010	-	48	143	34	AATTAT	ATCACAGAGCCTGTATCTCTATAACAGATTACACAATTATTTCCATAC
Contig2127	36009	36054	Contig2127_-_36009_36054	-	45	98		TCGGGTTTCGACAATGTGATTTGAAAACTCTGGATGATTCTGGAT
Contig471	98425	98473	Contig471_+_98425_98473	+	48	10	28	AATATA	CAATTGTCAAAAGCTTGTTTAATTCTTTAATATACTATTTGAATTTAT
Contig471	112046	112101	Contig471_+_112046_112101	+	55	116	31	AATAAA	AAATATTGAAATTTTAATTTATTTTTAAAACAATAAAATTGATTTTCTACGTCCT
Contig47459	2427	2474	Contig47459_-_2427_2474	-	47	36	36	AATACT	GAAATATGGTTAAGCGATAATTTTTGGTATTAATGCAATACTCTGAT
Contig47459	2496	2596	Contig47459_-_2496_2596	-	100	503	84	ATTAAG	CAACCTAGACCCCAATATCCTGGATATTAAAATATCTGAATAATTATTGTGTGTCATTTAAAAATAGTTATTTTAATTGAAATTATTAAGTGTCGTTTAT
Contig3817	8553	8600	Contig3817_-_8553_8600	-	47	22	24	AATAAA	TATTTGCTATTTTGTTTTTCATTAAATAAAAATTTTTGTAAGTGTAC
Contig3817	23270	23313	Contig3817_-_23270_23313	-	43	16	25	AATGAT	ATCAATTTGGTTTTGAATTTTATATAATGATGTTAGTGTTTAT
Contig3817	23373	23484	Contig3817_-_23373_23484	-	111	263	90	AATCAA	TGAATTGTTATGCTTGTCTATTTATAATTGGTGTTCGATATTTTATTTGTGCTTGTTATTTTTAATGTCTTCATTATATCAAATATTATAAATCAATTTTTATGTGAGCAC
Contig3817	23644	23691	Contig3817_-_23644_23691	-	47	19	24	AATAAA	TATTTGCTATTTTGTTTTTCATTAAATAAAAATTTTTGTAAGTGTAC
Contig3817	33419	33462	Contig3817_-_33419_33462	-	43	11	25	AATGAT	ATCAATTTGGTTTTGAATTTTATATAATGATGTTAGTGTTTAT
Contig3817	33522	33633	Contig3817_-_33522_33633	-	111	264	90	AATCAA	TGAATTGTTATGCTTGTCTATTTATAATTGGTGTTCGATATTTTATTTGTGCTTGTTATTTTTAATGTCTTCATTATATCAAATATTATAAATCAATTTTTATGTGAGCAC
Contig525	96758	96807	Contig525_+_96758_96807	+	49	8	31	AATGAA	TATTAAAATGGAAAAAATTGTGCGAATATTAAATGAATTTGTTTCTTAT
Contig27413	1456	1507	Contig27413_-_1456_1507	-	51	23	30	ATTAAA	AAAGTCGAATATTTAGAATTTATTTTTGTGATTAAAATTTTCATTGATTAT
Contig29783	4350	4394	Contig29783_-_4350_4394	-	44	12	19	AATTAA	TATTGTAAATATTTGTTTTAATTAATTTCATTTTTCTTTGACAT
Contig9812	1139	1184	Contig9812_-_1139_1184	-	45	8	23	AATAAA	CATTTGATATAATTTTATTTTTAAATAAATAATTTTATTGTTTAT
Contig9812	2912	2959	Contig9812_-_2912_2959	-	47	14	25	AATACA	TCAAATTTTTTGTGGGATATTTTGAAATACATTGTACCAATATTTAT
Contig50095	151	201	Contig50095_-_151_201	-	50	46	29	AATAAA	AACATTAATCAAGGAAATTGTTGAAATTAAATAAATTTTTAATATATTAT
Contig50095	1806	1856	Contig50095_-_1806_1856	-	50	31	26	AAAAAA	TTACGCTCCTTCAATTTAAGCTGTGGAAAAAACATTATTGCACTCTCCTG
Contig4782	10450	10500	Contig4782_-_10450_10500	-	50	396	26	AATATA	TATTCCTATTTATACAATTCAATGTAAATATATATTGCAGAGTTTTCGTT
Contig16552	1597	1646	Contig16552_-_1597_1646	-	49	34	9	AATAAA	ATTTTGTAAAATAAATTTAAATGTCATTCAAAGATTGTTTGAAACCTAC
Contig21980	5299	5349	Contig21980_-_5299_5349	-	50	17	27	AACAAA	AAAATTATGTCTGTGATGTTGGGCCAAAACAAAGGGACTCGAGTATTGTT
[truncated: 29,378 more rows]

## Sheet: SxlV4
Contig	Start	End	Id	Orientation	Length	PeakHeight	Sequence
scaffold9911	11182	11233	scaffold9911_-_11182_11233	-	51	40	AGTAATTTACGAGATACTCGAATGATAGATTTCCAATCAAATTTGTATTAT
scaffold11244	21921	22004	scaffold11244_-_21921_22004	-	83	99	CAAATGTAATAGATGCGATTCTTAATATCACAAAAATAAATGTGTGAAAATTTTTTCTCAAATCAAATTAAAATTTAGGTTGT
scaffold2648	28018	28067	scaffold2648_+_28018_28067	+	50	22	TATTTAAATTTAATATCAATATTTAATAAATAATATTTAAAGCATTTGTA
scaffold2648	33702	33751	scaffold2648_+_33702_33751	+	49	25	ATTTAAATTTAATATCAATATTTAATAAATAATATTTAAAGCATTTGTA
scaffold6312	18748	18818	scaffold6312_-_18748_18818	-	70	39	GTTGTCATTTTATAATCACTGGACAGTAAAATATCTTTGCTATTTTCATTCACAATGTTTAGAATTCTAA
scaffold6312	18940	18990	scaffold6312_-_18940_18990	-	50	34	TGATTTTATCATTTGAGCTTGAGGCTTTAAAACAACAAGATTTTTTATTA
scaffold6312	19080	19134	scaffold6312_-_19080_19134	-	55	24	TTTTCAGATTATAATATTATTAGAAAAATAAATAAAGGTAATTGTAATCGGATTG
scaffold6312	119565	119731	scaffold6312_-_119565_119731	-	166	632	GAAGTCTCAGTGGATCTAGATCATAAATGTGAAATATAAATTTGTTTTTAATTATAAATGTCTATTGATATGATATACACAAGTTTTAATAATACATGTTTTTATCAATTCTTTTTAAAAAGACAGTTATATATTTTTGTGGTAACATTAAAGTGAATTGTCTTTA
scaffold3706	8428	8479	scaffold3706_-_8428_8479	-	51	521	CGAAATACTGATAGTTATTCAAGTTGGTGTTCTTTAATAAAATTTTGGTTT
scaffold7832	195	246	scaffold7832_+_195_246	+	51	68	TTATCTGACCATAGTGAGTAAATTAAAAAGGCTATGTTTTCATCTTTGTTA
scaffold7832	363	409	scaffold7832_+_363_409	+	46	23	TTTATTTGATATTTTGCCCATAGAAAAATTTTTACTTTGTTTACAT
scaffold9520	14902	14951	scaffold9520_+_14902_14951	+	49	24	CCTTCGCAATTTTTAATCATTTTAATAAATTAATGATTTAACAGTTTTC
scaffold9520	19357	19406	scaffold9520_+_19357_19406	+	49	26	GTAAACTTGTATAATTAATGCGCATAAATGCCTGTGTGTTTGATTGTTA
scaffold9520	46024	46074	scaffold9520_+_46024_46074	+	50	95	TATGATGAAAATTAACCATTTTTCATTACATAAACAATTTATTATTTGTT
scaffold9520	131863	131910	scaffold9520_+_131863_131910	+	47	39	TGATCAACGAAAAATTAAATAATAAATCGTCAGAGTATTGTTTTGTA
scaffold9520	132002	132049	scaffold9520_+_132002_132049	+	47	20	AGCATCTGTTTTTATAAAATTATGAAACGAATTTTATACCATTTTAT
scaffold9520	133122	133169	scaffold9520_+_133122_133169	+	47	15	AGCATCTGTTTTTATAAAATTATGAAACGAATTTTATACCATTTTAT
scaffold9520	145524	145570	scaffold9520_+_145524_145570	+	46	12	AGAGCGATTTTGAACTTTTTTAAATAAAAGCTTTCGTTCAGTTTAT
scaffold24390	48184	48240	scaffold24390_+_48184_48240	+	55	117	AGAATTTATTAATTTGTTTCATAAAGAGACCTGATTTGTTATGCATTAGAGATGG
scaffold24390	48248	48300	scaffold24390_+_48248_48300	+	51	10	TATTTATTTCATTATAAATAGATATTACAGAGATCTATGAATTGTATATTT
scaffold24390	54555	54611	scaffold24390_+_54555_54611	+	56	128	AGAATTTATTAATTTGTTTCATAAAGAGACCTGATTTGTTATGCATTAGAGATGGT
scaffold24390	54619	54671	scaffold24390_+_54619_54671	+	52	10	TATTTATTTCATTATAAATAGATATTACAGAGATCTATGAATTGTATATTTC
scaffold24390	73127	73181	scaffold24390_+_73127_73181	+	54	891	ATACCGGTCTATGTTATATTTGCTTAGTAAATTTTGATAGTTTGATTCTCTGTC
scaffold24390	75846	75894	scaffold24390_+_75846_75894	+	48	4	TTTACTACCTTTACGTTTTTTCGAAATAAATGATGGTAAAGATTTCGT
scaffold37243	28578	28669	scaffold37243_+_28578_28669	+	91	1764	TCTGATGTTGAACTCGTATGAAATTATATAATGATTCATGTTGTTTGGTTGTCATCTCTTAATATTATTGCCACTTTTCGCCTTATAATAA
scaffold11384	20911	20961	scaffold11384_-_20911_20961	-	50	42	GTTACGAAAAATGTCGGTAGCAACTTTAGTAAAATAAATCGATTTTTGAA
scaffold11384	21222	21269	scaffold11384_-_21222_21269	-	47	15	CGTCTGCTCTATGATACCGGATATATTTTAATAAAGTTTGATTTCTC
scaffold2074	69386	69432	scaffold2074_+_69386_69432	+	46	6	TTTTTGTTTTCAACTGAAATATAGATCAATGACAACAGCAGTTATT
scaffold3731	38859	38906	scaffold3731_-_38859_38906	-	47	8	TAGTATAAACCTCAAACCTGTATGTAAAATGTATAATAATGTTCGTG
scaffold3731	42190	42237	scaffold3731_-_42190_42237	-	46	4	AGTATAAACCTCAAACCTGTATGTAAAATGTATAATAATGTTCGTG
scaffold3731	63975	64025	scaffold3731_-_63975_64025	-	50	17	CTGAGGACGTCTGGAATTAATAATTTAAATAAATGATTGTATAAATCTTC
scaffold3731	66400	66450	scaffold3731_-_66400_66450	-	50	13	CTGAGGACGTCTGGAATTAATAATTTAAATAAATGATTGTATAAATCTTC
scaffold3731	76889	77000	scaffold3731_-_76889_77000	-	111	387	TTGCTACTTTTATTTACAAGAGATAACATTTTTATAAATCTATCAAAACGATTTTGTTGAACAGAAATATTGAATGTCATAAAGTTTTTGATTTTAGTAAATATGTTTAAC
scaffold3731	78531	78580	scaffold3731_-_78531_78580	-	49	96	AGTCGTTCGTTGGTGAATTTGTACCTTGGAAATAATAAAATATATTCAC
scaffold23163	7007	7054	scaffold23163_+_7007_7054	+	47	15	AAGAATTAGCATTGATTTGAAATATTATCTTTGTTTATAGGTTTTCC
scaffold23163	8560	8610	scaffold23163_+_8560_8610	+	50	13	TAAAAGAATTAGCATTGATTTGAAATATTATCTTTGTTTATAGGTTTTCC
scaffold23163	10613	10663	scaffold23163_+_10613_10663	+	50	23	TAAAAGAATTAGCATTGATTTGAAATATTATCTTTGTTTATAGGTTTTCC
scaffold7250	21223	21275	scaffold7250_-_21223_21275	-	52	66	GAAGAAATAAAGTTGAAATTAAATGCTGTTTTAATATATCATTTGTTTTAAT
scaffold18242	42909	42975	scaffold18242_+_42909_42975	+	66	128	TTTGCAGTGGCAATGATGATAACAATAAAAATGATAATATTATATTGCTGAAATTTTGCATTTTTT
scaffold18242	43100	43149	scaffold18242_+_43100_43149	+	49	70	TTTGTAATGCTGCTTTTAATAACAATAAACATTTTTATGTTTACCCGCA
scaffold18242	44555	44621	scaffold18242_+_44555_44621	+	66	154	TTTGCAGTGGCAATGATGATAACAATAAAAATGATAATATTATATTGCTGAAATTTTGCATTTTTT
scaffold18242	44746	44795	scaffold18242_+_44746_44795	+	49	83	TTTGTAATGCTGCTTTTAATAACAATAAACATTTTTATGTTTACCCGCA
scaffold5173	47759	47813	scaffold5173_-_47759_47813	-	55	471	ATTTTCATTTACTGTCTCACAGATGTCTTTTATTAAATAAATCTTAAGCTTGTCG
scaffold7815	34866	34915	scaffold7815_+_34866_34915	+	49	17	TGACAAAGAGTTTTATATTTAATATATATTATTTTTTTGTTCCTTCTAT
scaffold4186	9272	9318	scaffold4186_-_9272_9318	-	46	25	TGTATGTAATTTATTGACTTTTTCATAAATAAACCTCACTGACATT
scaffold1155	29859	29903	scaffold1155_-_29859_29903	-	44	9	GTCTCGAAGGCAAGAAGACACTCTAATAAGAAAAATGATTAATT
scaffold1155	31958	32002	scaffold1155_-_31958_32002	-	44	12	GTCTCGAAGGCAAGAAGACACTCTAATAAGAAAAATGATTAATT
scaffold18827	51435	51485	scaffold18827_+_51435_51485	+	50	109	CCATTACATTAGATATTGTGAAATATTATTGGTTATTGACTTGCTTATTG
scaffold18827	51673	51723	scaffold18827_+_51673_51723	+	50	23	ACTCATTGTATCCATGTTTAAACAAATAAATAACATAAATTTTTTTATAG
scaffold18827	54945	54995	scaffold18827_+_54945_54995	+	50	106	CCATTACATTAGATATTGTGAAATATTATTGGTTATTGACTTGCTTATTG
scaffold18827	55183	55233	scaffold18827_+_55183_55233	+	50	12	ACTCATTGTATCCATGTTTAAACAAATAAATAACATAAATTTTTTTATAG
scaffold40645	5054	5103	scaffold40645_-_5054_5103	-	49	37	GACTCCGTTGAGGATTCTATATCTTTCTGAATATAATCACTCTTAGTCT
scaffold40645	18683	18734	scaffold40645_-_18683_18734	-	51	62	ATCTGACATTTACTGTGAATTCTAAAATTCAGAAATATAAATTTATTTATA
scaffold40645	20359	20410	scaffold40645_-_20359_20410	-	51	57	ATCTGACATTTACTGTGAATTCTAAAATTCAGAAATATAAATTTATTTATA
scaffold40645	20507	20553	scaffold40645_-_20507_20553	-	46	7	TTTTGCTATGATATTGTTCAATATCCATTAATTTATATTCAATTAT
scaffold6403	109330	109381	scaffold6403_-_109330_109381	-	51	197	AAAGTTAATTGGAATAATTGTGATAATTTATTTTAAATATATTTGTGAAAA
scaffold6403	125192	125258	scaffold6403_-_125192_125258	-	66	48	ATATCAAAACTTTGAAAACTTTTATGTATATATTAAAAAATTACTAATGAATTTATTTTTATTTCA
scaffold6403	127698	127762	scaffold6403_-_127698_127762	-	64	52	ATATCAAAACTTTGAAAACTTTTATGTATATATTAAAAAATTACTAATGAATTTATTTTTATTT
scaffold6403	162747	162796	scaffold6403_-_162747_162796	-	49	39	CTGAATATTATTAAAACAACATATATTGAATATATTAAATTCTACAAAA
scaffold6403	162878	162924	scaffold6403_-_162878_162924	-	46	6	ATAAATAATTATTAAATTTTAAGATTTCAATAATTTTTATCTGTGA
scaffold6403	201373	201426	scaffold6403_-_201373_201426	-	53	319	CATTGTTGTTACGTTGTTGTTAGAAGAAATAAATCAAATAAAAGAAGAACTTG
scaffold6403	208084	208132	scaffold6403_-_208084_208132	-	48	7	AGAAAATTATATTAATTTATATGTTGATCGACAATAAAGCATTCTGTT
scaffold6403	210822	210870	scaffold6403_-_210822_210870	-	48	9	AGAAAATTATATTAATTTATATGTTGATCGACAATAAAGCATTCTGTT
scaffold6403	213151	213199	scaffold6403_-_213151_213199	-	48	6	AGAAAATTATATTAATTTATATGTTGATCGACAATAAAGCATTCTGTT
scaffold39759	6860	6913	scaffold39759_-_6860_6913	-	53	674	GAGAGCGAATTGAATGATTTGTGATTGTTGTGAAATAAATCAATTTCTTTATT
scaffold39759	9947	10000	scaffold39759_-_9947_10000	-	53	642	GAGAGCGAATTGAATGATTTGTGATTGTTGTGAAATAAATCAATTTCTTTATT
scaffold18079	4499	4548	scaffold18079_+_4499_4548	+	50	49	TTTGTATTTTGTTACTATTTGAAATAATACAAAATATTGATCCATTTCTA
scaffold20130	19652	19702	scaffold20130_+_19652_19702	+	50	38	AACAATGTGAATGAAAATATTATTAAATAAAAACTTTGCATTTATTTCAA
scaffold8830	13864	13917	scaffold8830_-_13864_13917	-	52	411	GTATCAATTGAATGGGATGAATGTTTTCATAATAATAAATATTAACCAGTCT
scaffold9756	2526	2581	scaffold9756_-_2526_2581	-	55	124	TGATCAAAAATAATATTCAATATGAATTTTATTATGATTAAATCTATTTTGATGA
scaffold9756	4789	4844	scaffold9756_-_4789_4844	-	55	118	TGATCAAAAATAATATTCAATATGAATTTTATTATGATTAAATCTATTTTGATGA
scaffold9756	11748	11797	scaffold9756_-_11748_11797	-	49	94	ATAATTTGGGATTCAATCTATATCATTTAATTAATAAAATTTTGGGAAT
scaffold16513	39744	39793	scaffold16513_+_39744_39793	+	49	128	TATGATAGTTATTTACTAATTAGGATTAAATTTGACTGACTGATTTTGA
scaffold16513	39806	39856	scaffold16513_+_39806_39856	+	50	255	GTTTTATTATCAATTTTGTGTTTAAAATTAATTATTTACTTTCACTTATG
scaffold6702	102202	102255	scaffold6702_-_102202_102255	-	53	96	ATATGTCACTCAAATAAATTCTTTTTCTTTGGTCAAATAAATACTTGATGTTA
scaffold6702	102979	103038	scaffold6702_-_102979_103038	-	59	396	AACAGAAAGTGGAATATTAAAAGTGGAATTCATTAAAATATAAATAATTGTGATTTTTT
scaffold8396	22835	22928	scaffold8396_-_22835_22928	-	93	56	AATATCTGTCAATTAGTGTTTTGTTAATTACATTGCATATGCATAACATATTCTCTTTTTTGAAATTGAAAATGTTTAGAATATAAATCTGGG
scaffold8396	26032	26125	scaffold8396_-_26032_26125	-	93	59	AATATCTGTCAATTAGTGTTTTGTTAATTACATTGCATATGCATAACATATTCTCTTTTTTGAAATTGAAAATGTTTAGAATATAAATCTGGG
scaffold8396	29860	29955	scaffold8396_-_29860_29955	-	95	146	ATAGAAATTTATACCCGATTGTTATAAATTAATAATTAAAATCTATTGAAATGCCGTGCATTAATGATTGTTTGTTGATTAAAAAGATTTGCCGT
scaffold8396	33433	33528	scaffold8396_-_33433_33528	-	95	109	ATAGAAATTTATACCCGATTGTTATAAATTAATAATTAAAATCTATTGAAATGCCGTGCATTAATGATTGTTTGTTGATTAAAAAGATTTGCCGT
scaffold8396	38987	39045	scaffold8396_-_38987_39045	-	58	350	CAAAAAAATCTTTGCGTTGTTGTTAGATGAAAAATAAATTACTTTGAAATATTGTTTT
scaffold9071	16869	16917	scaffold9071_+_16869_16917	+	47	8	GAAATAATATATTGTTATATGAAATACAAAGTTATGATTCCATAATT
scaffold53589	7414	7502	scaffold53589_-_7414_7502	-	88	97	CAAGAAACTATTGTTGATGATTTTTCTAAATAAAATTGTTTCTTATTGTCGCATGTGGCAATGATATTTTGAATATAAATTTATTTAA
scaffold9020	82297	82394	scaffold9020_-_82297_82394	-	97	9120	AGCAATTAGATTTAGGTTTTTAGAATTTTGATTTCAATAATTTCTGTGCATTTGTTTTATATTTATTTAGCTTTGTCTAAATATATTTATTTAAATT
scaffold9020	116952	117091	scaffold9020_-_116952_117091	-	139	259	GAACTTTAACTTTAATTAACTATTTATTTATAATGCAAAATAGTTATATTTTACTAGTAAATTAATTAAATTTGAAATTTAATGACCTCGAAAATTTGAATTTAATTAATATTGTTTTATTTAATAGAAATTTAAAGAT
scaffold9020	117100	117151	scaffold9020_-_117100_117151	-	51	1193	TGTCAAAGAACATGAATATTCCATTCCAATTTTCAATTAAATATTGCAAAT
scaffold30502	16220	16275	scaffold30502_+_16220_16275	+	55	276	TTGAATATCATTTCTTTATCCTATTAAAGTGATTTTATTTCTGACTTTATTTGAA
scaffold10230	29504	29551	scaffold10230_-_29504_29551	-	47	20	TTTTATTTTCATTTGTAACTTTTGATTAGAAATATTATTTTTTCTGT
scaffold28520	5270	5318	scaffold28520_-_5270_5318	-	48	16	TGAAATTTATTCCATATTATATATCCATTATATTAATAAAAAATTTAC
scaffold28520	27147	27226	scaffold28520_-_27147_27226	-	79	10	AGATCTTGAAATTGATTACAAACTAAAAACATTAAATATTTCTCGTGCATTATACATTAACTAATAATAATTTAATTTA
scaffold28520	29739	29818	scaffold28520_-_29739_29818	-	78	13	GATCTTGAAATTGATTACAAACTAAAAACATTAAATATTTCTCGTGCATTATACATTAACTAATAATAATTTAATTTA
scaffold28520	32311	32361	scaffold28520_-_32311_32361	-	50	8	AGATCTTGAAATTGATTACAAACTAAAAACATTAAATATTTCTCGTGCAT
scaffold6906	20781	20832	scaffold6906_-_20781_20832	-	51	163	TTATTATCCAGATCGATCTTTTATTGAATCAATAAATTTATGATATTTTCT
scaffold36004	5124	5172	scaffold36004_-_5124_5172	-	48	36	ATACGATGTATATGTTATTTTAGACGGTATATAAATACATCTATTTCA
scaffold3499	44569	44627	scaffold3499_-_44569_44627	-	58	411	TGTTTCATTAGACTGAATAAAATATTGCTGTTTTTTAATAAACTGCTATTTTCGAGTG
scaffold3499	49709	49767	scaffold3499_-_49709_49767	-	58	437	TGTTTCATTAGACTGAATAAAATATTGCTGTTTTTTAATAAACTGCTATTTTCGAGTG
scaffold25611	6725	6775	scaffold25611_+_6725_6775	+	50	304	TATTGCAAATGTGTCGAATTTATTGATAAAGTTTTCATAGACTATTGATT
scaffold25611	7979	8027	scaffold25611_+_7979_8027	+	49	58	ACAGGGTGAGTCTTTTACTAATAAATACATGACTAGAACTGGACTTTTG
scaffold28847	8596	8645	scaffold28847_-_8596_8645	-	49	38	CCTTACATGTAATTATTTTAAGAGTTCAAATAAAAATACTTTTAGAGAG
scaffold28847	11298	11349	scaffold28847_-_11298_11349	-	51	1467	CCTAAAAATTTTTGTTTTGAATTTGTTGATGAAAATAAAGTGATGTTTGCT
scaffold28847	12982	13032	scaffold28847_-_12982_13032	-	50	27	TTTATGCAGTTAGATTGCTCATTGTTATCTGAATTAATAATATTATTTAT
scaffold12881	12499	12552	scaffold12881_-_12499_12552	-	53	257	CTATTGCATGAATTCTGAATATTAATAAAGAATAAACTAATTAATTGCCTTAC
scaffold12881	15420	15473	scaffold12881_-_15420_15473	-	54	218	CTATTGCATGAATTCTGAATATTAATAAAGAATAAACTAATTAATTGCCTTACT
scaffold31094	255	303	scaffold31094_-_255_303	-	48	27	ATTTCTTCTGTATTTTATTTTTAAGTGAATAAATTTATGATTTACTTT
scaffold7922	12850	12899	scaffold7922_-_12850_12899	-	48	11	TTTAAACGGTTCCGAAAAACCCAATTATAAACAATAAATGATTTTTTG
scaffold7922	21234	21282	scaffold7922_-_21234_21282	-	48	32	GAATGAGTTAAATTATTGAAGTTGTTTCAATATTGAATTATTCAAAAA
scaffold7922	21298	21440	scaffold7922_-_21298_21440	-	143	1137	TGACTGATGATGAGTTCGATGGATTTTGATTTAATAAATCGGATATTTTTGTGTTGAATTAGCGAATAATTTGTAATATTATGAATATAATTTGAAAATAACATTGGAATATGGTTTTAGTAATATATGTTTCGTTTTGTTAT
scaffold7922	33373	33422	scaffold7922_-_33373_33422	-	49	3	TTTTAAACGGTTCCGAAAAACCCAATTATAAACAATAAATGATTTTTTG
scaffold1755	57320	57373	scaffold1755_-_57320_57373	-	53	119	TGTATTTATATAAATTTGTAATCATTTTGTAGTAATTACATCGATTCGATTTT
scaffold1755	63084	63137	scaffold1755_-_63084_63137	-	53	110	TGTATTTATATAAATTTGTAATCATTTTGTAGTAATTACATCGATTCGATTTT
scaffold1755	74981	75032	scaffold1755_-_74981_75032	-	51	65	TAAGGCCGATCTCGGAATGTATATTAACTTAATATAACTTTTTTGGATTTA
scaffold26065	6877	6926	scaffold26065_-_6877_6926	-	49	24	ATTTTCTAATTGTAGTTGAATCTCTATTGTGTGAATTTATGTGGAGTAC
scaffold26065	8104	8153	scaffold26065_-_8104_8153	-	49	26	ATTTTCTAATTGTAGTTGAATCTCTATTGTGTGAATTTATGTGGAGTAC
scaffold40074	69935	70026	scaffold40074_-_69935_70026	-	91	3980	GGACTTGTTGGAAAATTTTGGACTTTTAATATTTAAATTAAATATTTTGTACTTATACACTTTGTTATACAATAAACCTCAGCTTATGTTT
scaffold10958	34330	34415	scaffold10958_-_34330_34415	-	85	20	TTACTGTCATAGGAAACATAACACTGAAAATATTAAGTTAATATTAATATATAATCTTTTGATTATTAATTAAATATTAAATAAT
scaffold26851	2987	3040	scaffold26851_+_2987_3040	+	53	3795	CTGAATGTGGAAATTAAATGTTTTGAATAAAATTACAGCTTGTATTTTTACTA
scaffold26851	17541	17588	scaffold26851_+_17541_17588	+	47	9	GCTATTGTGATTTAAATGAGTATACATCTACATTTTATTGTTTTCTT
scaffold26851	17886	17939	scaffold26851_+_17886_17939	+	52	29	CACACTCGGAGAAAATATTTGGAATAATAATATATCTGTGTCTTTGGGTAGT
scaffold26851	20395	20442	scaffold26851_+_20395_20442	+	47	11	GCTATTGTGATTTAAATGAGTATACATCTACATTTTATTGTTTTCTT
scaffold26851	20740	20793	scaffold26851_+_20740_20793	+	53	28	CACACTCGGAGAAAATATTTGGAATAATAATATATCTGTGTCTTTGGGTAGTT
scaffold3802	38376	38440	scaffold3802_-_38376_38440	-	64	341	GCTGTGGAACAAAAATAAATAAACGTTGAATTGTTTTAATAACGACAAATAAAAACTAGTTTTA
scaffold3802	94147	94243	scaffold3802_-_94147_94243	-	96	1744	TCNTTGCTGTATTCAAGGATCTTTGAACTTTGCAACATATAAGAATTTCTGTATATTTTATTTTTTATTTATTTTACTAAATTGAAAATTTCACTT
scaffold3802	95849	95947	scaffold3802_-_95849_95947	-	98	2010	CAATTTGTTGTATTCAAGGATCTTTGAACTTTGCAACATATAAGAATTTCTGTATATTTTTATTTTTTATTTATTTTACTAAATTGAAAATTTCACTT
scaffold31778	9031	9081	scaffold31778_-_9031_9081	-	50	56	CTGTATTTGCAGTTGGCAGATAAACTTTATTGAATTATATTATATCAAAT
scaffold24076	24611	24657	scaffold24076_+_24611_24657	+	45	45	TAGATGGACCTTTAAATAAATTTAAGTCGTTGGGTTCTTATATAA
scaffold24076	26482	26528	scaffold24076_+_26482_26528	+	46	55	TAGATGGACCTTTAAATAAATTTAAGTCGTTGGGTTCTTATATAAC
scaffold10492	26560	26611	scaffold10492_+_26560_26611	+	51	203	ACATGGAATTCGTTGTAATTAGTTGAATAAATTATATTTTTAAGAGTCGAA
scaffold10492	30427	30477	scaffold10492_+_30427_30477	+	49	73	GTAATTACCGATTTTTAAAGTGAAAAATACATTTCAAATTTTTATCTTC
scaffold12059	10214	10266	scaffold12059_+_10214_10266	+	52	35	TTATTTTTAATTTTGATTTTGAAATAAAATATTTTACTTTTTATTATTGATT
scaffold39095	18026	18077	scaffold39095_-_18026_18077	-	51	15	ACAAGAACGTCTGGAGAATTTTTTCATATAATGTACAATAAAAACATTTTT
scaffold39095	25651	25695	scaffold39095_-_25651_25695	-	44	9	GTTTCTGATTATTCGAAAAGAAAAATTAAATTTATCTTTTCTTT
scaffold615	14089	14134	scaffold615_+_14089_14134	+	45	4	TATTAACTTTAGATATGAATTGTATTGTTAGGTTTTTTATGCTTT
scaffold615	14469	14534	scaffold615_+_14469_14534	+	65	79	ATATTGTTCCACACTTTTATGTCAATTTATTGTAAATCAAGCGCTTTTATTTTTGCCTATTATAC
scaffold615	17378	17443	scaffold615_+_17378_17443	+	65	78	ATATTGTTCCACACTTTTATGTCAATTTATTGTAAATCAAGCGCTTTTATTTTTGCCTATTATAC
scaffold38530	5981	6029	scaffold38530_-_5981_6029	-	48	7	CTAAATAATTCACACAAGTGACATTTATTGTTCAAATATATTCTAATA
scaffold38530	6665	6745	scaffold38530_-_6665_6745	-	80	86	AAAGGGATTTATGTATTTCACTGTTCTAATTGTAGCTTCTTGTTTATGTACGTTGTTTATTCAACAAAATTATTATTAAT
scaffold38530	8963	9011	scaffold38530_-_8963_9011	-	48	7	CTAAATAATTCACACAAGTGACATTTATTGTTCAAATATATTCTAATA
scaffold38530	9647	9727	scaffold38530_-_9647_9727	-	80	102	AAAGGGATTTATGTATTTCACTGTTCTAATTGTAGCTTCTTGTTTATGTACGTTGTTTATTCAACAAAATTATTATTAAT
scaffold7884	98970	99015	scaffold7884_-_98970_99015	-	45	5	TAATTTTTCTCTGGCTATTTTTATGAATTAATAAATTCTCTTTGT
scaffold7884	100699	100744	scaffold7884_-_100699_100744	-	45	8	TAATTTTTCTCTGGCTATTTTTATGAATTAATAAATTCTCTTTGT
scaffold4895	22469	22518	scaffold4895_-_22469_22518	-	49	23	TCAGAATTGAATGAGTAGATTTTGAAATAAAAATAAATCATTTAAAAGT
scaffold35095	4759	4810	scaffold35095_+_4759_4810	+	51	87	GCGGATTTTATCATGTATTTAAAGAAATAAAAATTCATATTTTGTTTTTCT
scaffold12401	67767	67813	scaffold12401_+_67767_67813	+	46	40	TTGTATGGCAATTATTATTAAAAAATGATTTATAATGCCATTCACA
scaffold9168	19203	19256	scaffold9168_-_19203_19256	-	52	1558	GATTAACTTTTATAATTGTGTATTACTCCTTGAAAATATATTTTTTTCACTT
scaffold9168	20907	20960	scaffold9168_-_20907_20960	-	53	1483	AGATTAACTTTTATAATTGTGTATTACTCCTTGAAAATATATTTTTTTCACTT
scaffold12623	60664	60713	scaffold12623_+_60664_60713	+	49	45	TTTAGGATCTCTGATTCATTAATAAAATGTTAGAAACTAATGATGATGC
scaffold38406	2396	2444	scaffold38406_-_2396_2444	-	49	4	ATGAATTTTCATTGGTTAATTTTGTACTTAACAATAAATATTAAAATTA
scaffold6484	23513	23559	scaffold6484_+_23513_23559	+	46	13	GATGTATAGTTTAATTTGATAATAAATTTGTTTTTAATTACTTTTT
scaffold6484	24443	24489	scaffold6484_+_24443_24489	+	46	8	GATGTATAGTTTAATTTGATAATAAATTTGTTTTTAATTACTTTTT
scaffold2717	22466	22515	scaffold2717_+_22466_22515	+	49	8	TTCTCTTTTATTTTAAATTTTGAATAAATTATACTATCATTGTTTTCAT
scaffold2717	23616	23665	scaffold2717_+_23616_23665	+	49	9	TTCTCTTTTATTTTAAATTTTGAATAAATTATACTATCATTGTTTTCAT
scaffold2717	24459	24508	scaffold2717_+_24459_24508	+	49	11	TTCTCTTTTATTTTAAATTTTGAATAAATTATACTATCATTGTTTTCAT
scaffold16457	13598	13647	scaffold16457_-_13598_13647	-	49	69	CTAAATCCACAGAAAACGTTTAATTAATAGAATTATAATATTTATGTGC
scaffold16457	13745	13838	scaffold16457_-_13745_13838	-	93	164	GAAAGTCTGATTGTAAATGAAACCAAAACTTGTGAAAAATTTCTGTTCTGATTTTGTCGCATTTGATTATTGAATATCTCAACAATTTTTAGA
scaffold28269	5568	5618	scaffold28269_+_5568_5618	+	50	126	ATATGTCGTCTTTATAAGAAATATATAAATTATGCCTTTTCTCTTTTAAT
scaffold7893	63637	63691	scaffold7893_+_63637_63691	+	54	79	TGTAATGTCGTCTTTCATGAAGATTAAAGTCTTGATCGTTTTGATTCATTAGCA
scaffold7893	64118	64165	scaffold7893_+_64118_64165	+	47	52	TTATACCAAACCTTTAATTAATAAACGATTAAAGAATTTTAGTTGAT
scaffold7893	81387	81434	scaffold7893_+_81387_81434	+	47	12	TTTTATACATTGATATTATTTTATATATTGTTGAGCGAATATCATTT
scaffold7893	173103	173154	scaffold7893_+_173103_173154	+	51	221	CAGATTTTACTTTATATTTTCTATCAATAAATATCGTTATTTTGACTTTGT
scaffold7893	194741	194793	scaffold7893_+_194741_194793	+	52	1171	ATTTATTGGCGTTTGTTTCTATAAAATATATGATATAAAATGGCTTTTAGTT
scaffold487	38962	39017	scaffold487_-_38962_39017	-	55	46	AAATGTTTAGTCTATTTTTAGCATGTATTAACGAAATATAATTTTACAAAACTTT
scaffold487	87634	87687	scaffold487_-_87634_87687	-	53	964	TGTTTACTGTAAATTTTCATTAAGTTTATTGACCAAATAAATCATTTCAATTG
scaffold12865	815	864	scaffold12865_-_815_864	-	49	21	TGTGGGATTAGTTTTTCTGTAAGTCTAATAAATTAAGTCGGGATTACCT
scaffold12865	37387	37436	scaffold12865_-_37387_37436	-	48	40	TTTTCAATTTAATGTAAATTGATTTTTGTTAAATACATTGTTATGATA
scaffold12865	39445	39494	scaffold12865_-_39445_39494	-	49	37	ATTTTCAATTTAATGTAAATTGATTTTTGTTAAATACATTGTTATGATA
scaffold15263	3507	3557	scaffold15263_-_3507_3557	-	50	21	TACACATTCCAAAATATTTTCAGTCAATTTTTCAATAAATATTTTACATT
scaffold15263	3687	3743	scaffold15263_-_3687_3743	-	56	111	TTTTACAATATTCATTTGTCCTATTGTTTATGTTGAATGTCAGTTTTTCTCAGTCT
scaffold15263	50297	50347	scaffold15263_-_50297_50347	-	50	3	TTACACAGAATTTTCTAACTAAAAAAATTTTTTCAATAAATATTTTTAAA
scaffold15263	52743	52793	scaffold15263_-_52743_52793	-	50	8	TTACACAGAATTTTCTAACTAAAAAAATTTTTTCAATAAATATTTTTAAA
scaffold2682	24765	24812	scaffold2682_+_24765_24812	+	47	10	TTGTTATTTTATATTTAGATCAAATAATAACTTGGGTCAGAGTTGAG
scaffold2682	26766	26813	scaffold2682_+_26766_26813	+	47	5	TTGTTATTTTATATTTAGATCAAATAATAACTTGGGTCAGAGTTGAG
scaffold6197	26639	26746	scaffold6197_-_26639_26746	-	108	413	GACCAAACATTTATTTGATTCATTTTAAAAAATATTATTAATTTTTTGATTGATTTTGGTGAAATTATATTTGTTGAATATTTTATCATTATAAACTTTACTTTTAGT
scaffold37549	52022	52088	scaffold37549_+_52022_52088	+	66	64	TAAATAAATTGATTTTATTTATAATAATATTTATTATATATAATATATTATATATATATATTAATA
scaffold5648	35004	35061	scaffold5648_+_35004_35061	+	57	1676	ATCATGTAAAATTTTCTGGAAATGTCTAATATAAATTTTGATATATTTTTATTCTTT
scaffold5648	37272	37329	scaffold5648_+_37272_37329	+	57	1754	ATCATGTAAAATTTTCTGGAAATGTCTAATATAAATTTTGATATATTTTTATTCTTT
scaffold5648	39333	39390	scaffold5648_+_39333_39390	+	57	1702	ATCATGTAAAATTTTCTGGAAATGTCTAATATAAATTTTGATATATTTTTATTCTTT
scaffold6847	4562	4609	scaffold6847_-_4562_4609	-	47	32	AAATGCGGTAGTAAAATCTATGTCAATTAAATAAACAATTTTGTTAT
scaffold6847	47815	47863	scaffold6847_-_47815_47863	-	48	5	TTAGTTCTGTAAAAATTTTTTACATATTTTTTTAAAAAATTTTTTCTG
scaffold6847	48878	48926	scaffold6847_-_48878_48926	-	48	10	TTAGTTCTGTAAAAATTTTTTACATATTTTTTTAAAAAATTTTTTCTG
scaffold25693	40239	40283	scaffold25693_+_40239_40283	+	44	9	TGTGTAACAAAGTTTTGAATATAAATTTACGTTCGGTAGTGTTT
scaffold25693	45211	45258	scaffold25693_+_45211_45258	+	47	7	TCATATTTAATTGTACTGTTACAATACATTTAGCCTCAATATTATTG
scaffold25693	46219	46266	scaffold25693_+_46219_46266	+	47	6	TCATATTTAATTGTACTGTTACAATACATTTAGCCTCAATATTATTG
scaffold10039	12688	12737	scaffold10039_+_12688_12737	+	49	28	TATTTCAGTTAATTTGGTGCAAAATTTGCACAATTTGATCACATGTACC
scaffold10039	12765	12818	scaffold10039_+_12765_12818	+	53	159	AATTGATTTTGCAGTTTAAATGACTTGCAATTGCACTGTGCTATAGATTTTTT
scaffold10039	20630	20677	scaffold10039_+_20630_20677	+	47	90	AGATATTTATGAGATATAGTAAATTTTGATTGGCTGTTCTATTTATA
scaffold10039	23121	23164	scaffold10039_+_23121_23164	+	43	20	ATAAATTAAATTCAATAAAAATAAACTGTCGGAGTTACACAGA
scaffold10039	80350	80398	scaffold10039_+_80350_80398	+	47	224	ATAATGTATTTTGTAATAATAGTGCAACTGTTTTAATTTGTCGGAAT
scaffold31163	9990	10038	scaffold31163_-_9990_10038	-	48	21	AAAAAAAATATATAATGAATATTACAGTAATTTAATACGATTGTACCG
scaffold14975	6913	6962	scaffold14975_+_6913_6962	+	49	6	TGATTTTAGTTTATTTGCCCAAAAATATATATTTAAATAACTAGATGTA
scaffold8321	75011	75060	scaffold8321_-_75011_75060	-	48	54	ATTTGGCTTTAAAATATTACTGATATATTATAATAATAAATGTTTATT
scaffold3769	3741	3787	scaffold3769_-_3741_3787	-	46	38	ATTTGATCCATATCATCACCTGTCGTGCTTTATTCTATCACTGGCT
scaffold3769	3803	3882	scaffold3769_-_3803_3882	-	79	47	TTCCAAATCGTAGTTCGAGTTGCTTTCAAATATCAATATATATCAAGGACCATTATTATTATTAATATTATTATTGATT
scaffold37335	6133	6183	scaffold37335_-_6133_6183	-	50	21	TTATGCTACGTTGTTTAAATACTGTGGTAAATTTATTAGAATTTGAATTT
scaffold13065	15857	15906	scaffold13065_-_15857_15906	-	49	81	CAACAACCCAAAATTTGTTTGCAATTTTTATTATAAATAAAAATTTACA
scaffold13065	28280	28329	scaffold13065_-_28280_28329	-	49	142	TTTGTTCTGTTGTTGAAACATAGGATGTTGGAAAATAAAGCTACAACTT
scaffold4928	15296	15347	scaffold4928_-_15296_15347	-	52	116	GATTATTTTAAGGGTGCCAATTAAAAATTGAAATAAAATTTTGTTTGTTGTC
scaffold4928	23616	23667	scaffold4928_-_23616_23667	-	51	106	GATTATTTTAAGGGTGCCAATTAAAAATTGAAATAAAATTTTGTTTGTTGT
scaffold4928	28273	28323	scaffold4928_-_28273_28323	-	50	132	ACCACAAGATGAAATATACGAGCAATGTTCCTTTAATAAACATATTAACG
scaffold4928	95404	95496	scaffold4928_-_95404_95496	-	92	176	ACAATTACAAAGAAATTGTTTGTAAAATTTAATATTTATATATTATTTGTCATTATTTTTATACATTGATAATAAAATCTAACTAATGTCTC
scaffold4928	109036	109095	scaffold4928_-_109036_109095	-	59	47	GATTGTTTTGCAAAACTGATTGTAATTATTCTCAGTAAAATCTAAACCAATGGCAATTG
scaffold27259	8948	8996	scaffold27259_-_8948_8996	-	47	26	AAAGTATTTTTCATGATAATCATGATCTATAATAAATGCATCATTTG
scaffold27259	12439	12487	scaffold27259_-_12439_12487	-	48	22	AAAAGTATTTTTCATGATAATCATGATCTATAATAAATGCATCATTTG
scaffold27259	15408	15456	scaffold27259_-_15408_15456	-	48	19	AAAAGTATTTTTCATGATAATCATGATCTATAATAAATGCATCATTTG
scaffold22969	10458	10507	scaffold22969_+_10458_10507	+	49	3	AACTAATTTATTATAATTTTTTATTATGCTGATAACTTGATGATATATT
scaffold22969	10523	10586	scaffold22969_+_10523_10586	+	63	3095	TGAATTTTCACCAACTGTATTACAAAAATTAATACTACTACTACATTTCTTTTATGACTTTTT
scaffold22969	10784	10829	scaffold22969_+_10784_10829	+	45	34	TTTAATTTCCTTGAGAGAATACAAATCTCCTATACGCTATTATAT
scaffold14044	19004	19051	scaffold14044_+_19004_19051	+	47	48	CTAGCGTATTATTTTATTATCATTATAATTATGTTGAATTATTCAAT
scaffold29928	13751	13798	scaffold29928_-_13751_13798	-	46	40	TTACTATAAGTTGTCTGTGAATGATTCAAAAATACTTTCCAACGGT
scaffold29928	18165	18214	scaffold29928_-_18165_18214	-	49	135	AACGCGCCTAGTGGTTTTTTATTGCAATTTTTAATAAAATGTATTGTTG
scaffold10428	50795	50848	scaffold10428_-_50795_50848	-	53	35	NNNNNTCATGCATGAAGTTATTTGATATAAAATAAAATTGGTTTTCCTGATTT
scaffold10428	52451	52507	scaffold10428_-_52451_52507	-	56	1451	AAAATATCTCTCATGCATGAAGCTATTTGATATAAAATAAAATTGGTTTTCCTGAT
scaffold33374	15239	15295	scaffold33374_+_15239_15295	+	57	3435	GTTTACTTTTGGTGCTTTGCTATTAATAAATGATTCCATATTTTTACATCATAACAT
scaffold9802	6242	6289	scaffold9802_+_6242_6289	+	47	26	ACTATTTGACTAATTGATTAATTAAACGCGAATTAATTCGTCTGGCA
scaffold9802	37718	37766	scaffold9802_+_37718_37766	+	48	4	CATTTTTATGCATATTTAACTATTACAAAGACTGTTATGGGCTATAGT
scaffold1060	44646	44692	scaffold1060_+_44646_44692	+	46	17	TTAGAACAAACTAGTTAATTATAATAAAATCTGATTTTTATTTATT
scaffold1060	69596	69644	scaffold1060_+_69596_69644	+	49	7	TTTTTTTTGTTGATATCGAAGTTGAATAAAAGCAATTTGTTTATGGTGT
scaffold1445	6246	6291	scaffold1445_+_6246_6291	+	45	31	ATTTTCTAATTGTAGTTGAATCTCTATTGTGTGAATTTATGTGGA
scaffold6353	30309	30358	scaffold6353_+_30309_30358	+	48	17	GACAAAGGTTGCTGCCAAATTAAATTAAAGTTTAGTTACGTTAGAAAA
scaffold6353	30369	30420	scaffold6353_+_30369_30420	+	50	1012	TTATGTTGATGGAATTTAAATTGTTGAATAAAAAACACTCTTAGATTTGT
scaffold6353	36025	36073	scaffold6353_+_36025_36073	+	48	32	ATCTTTGTGGCTGTTATGAATATAAATGGAGTTTAATTATTATTTCGG
scaffold12237	42761	42811	scaffold12237_+_42761_42811	+	50	176	TGAATGTCATAGGAAATTAAAGTTTAATAAATGTAAACAATGTAGTTGTA
scaffold12237	42831	42883	scaffold12237_+_42831_42883	+	52	269	GTTTATTTTTAAATCTAAATTTGTAATAAAGTATTGTGTTAATATATCTTTG
scaffold1380	13380	13429	scaffold1380_+_13380_13429	+	50	26	TGTAATTAATATTGATTAGTATATATATAATTTTGCATTTATGATTTTAA
scaffold1380	14102	14154	scaffold1380_+_14102_14154	+	52	320	TGTAGAATTTTGTGGTCATTCTCAATAAATGAATTATAATTGTTCACATTGA
scaffold1380	31833	31881	scaffold1380_+_31833_31881	+	48	30	GTGCTTGTAAATAAAATTGTAAATACACTTTTTAAATAATGATAATTT
scaffold1380	32172	32220	scaffold1380_+_32172_32220	+	47	7	TAAACTATATTATTCATTTGGACTTAAAACCATAAATGATGCCTTGT
scaffold41854	9784	9832	scaffold41854_-_9784_9832	-	48	12	AATCGGTTATAAAATTGACGATTTTCTATATTAATTAAATTTGGACCA
scaffold41854	9991	10038	scaffold41854_-_9991_10038	-	47	27	TAAAGAATTCCAAATATAACAACAAAATATTATAACAATTTGATATT
scaffold7081	5454	5505	scaffold7081_-_5454_5505	-	51	9956	CTTATTATTATTAATATATATTTGAATGTGCTTAAATAAATGTTTGATTTT
scaffold7829	5593	5647	scaffold7829_-_5593_5647	-	54	833	TATCATGTTTGATATTATTGTAGATGAATTGAAAAATAAAAATAATTGTAATTA
scaffold7829	206290	206338	scaffold7829_-_206290_206338	-	47	31	TTTGACTTTTTTATGACTGTAATAAAGATAATTAAATAGCTTTCAAA
scaffold4090	72413	72460	scaffold4090_+_72413_72460	+	47	51	AAATGTCAAAGTTTAAATTAGTAGATTTTGTTTGTTTGTTATCATTA
scaffold7825	2917	2964	scaffold7825_-_2917_2964	-	47	10	TGAAATTTCATTTATTATTTCTTTAACTAATAAAGGAAAATATAAAT
scaffold1644	10110	10157	scaffold1644_-_10110_10157	-	47	12	GTAGAACGAAATTTATTGTATTAATAATAATAATTACATCAAGAATT
scaffold1644	10171	10219	scaffold1644_-_10171_10219	-	48	23	TTTCCTAATGATTGAAATATTAGTGATTCAATAAAATTGTTCTCCTTC
scaffold24584	3653	3702	scaffold24584_-_3653_3702	-	49	45	GAGTTTTAATTGGCTAAATAAATGTATGATAATAAAAGAAATTAATTTG
scaffold24584	6531	6580	scaffold24584_-_6531_6580	-	49	53	GAGTTTTAATTGGCTAAATAAATGTATGATAATAAAAGAAATTAATTTG
scaffold3998	83452	83509	scaffold3998_+_83452_83509	+	57	284	ATCATTTGTGGTTATTTTTGTGATAAATAGATTCCATGGCGTTTATTGTTAGCTAAC
scaffold3998	85009	85066	scaffold3998_+_85009_85066	+	57	1085	TGTCGGTCTATGGAATGTTCTAGCAAATAAAAAATCTTTCTATTAGTTTCATTTTAT
scaffold3998	101877	101922	scaffold3998_+_101877_101922	+	46	12	GTGGGCAAGGAGGCCATTTTAATACAATCGCAGCAACTTATGCAAT
scaffold3998	102017	102133	scaffold3998_+_102017_102133	+	116	1364	TATTGAATTCTGTGGTGCTTCCCTGTAATAAATGCTCTGAATATTTGCATTGCAAATGCTTTATATTCGTGATTCTGATGATTATTTATTGAATAGATTGATTAAGCCTAGCATGT
scaffold3998	102273	102322	scaffold3998_+_102273_102322	+	49	8	AGTGGAGACAAGCATTAAGACTAATAAATATTATTTTGGTGGAGTTGCC
scaffold1013	31670	31719	scaffold1013_-_31670_31719	-	49	26	AAATTTTCGTTAAAGAAAGAAGAATTTTATTGAATATATTGTTTATTTA
scaffold1013	31953	32003	scaffold1013_-_31953_32003	-	50	17	TAATAAAAATAATTATTATTATTATATTACTAATAATAATAATAATATCA
scaffold1013	32151	32200	scaffold1013_-_32151_32200	-	49	4	AAATGTGCTTGTGTTGTGCTGGATCGATGTTTTATAATATAATTCAATT
scaffold1013	33058	33107	scaffold1013_-_33058_33107	-	50	10	AACATGTATATGTTCTCCGTCCAAATTTTATTTAATAAATTTTGTATATA
scaffold1013	83066	83115	scaffold1013_-_83066_83115	-	49	50	AGAATTTTATTGCCTAAATTTGAAGTTGAAAGTTGATAAATTTACTAAT
scaffold1013	83293	83342	scaffold1013_-_83293_83342	-	49	49	AGAATTTTATTGCCTAAATTTGAAGTTGAAAGTTGATAAATTTACTAAT
scaffold16557	93799	93848	scaffold16557_-_93799_93848	-	49	45	TATTGTTAGTTCTTTAATAGTTGTATTTAATAAATAAATGATTTTACAA
scaffold16557	198440	198488	scaffold16557_-_198440_198488	-	48	5	TGTAAATACAGAATTATTGTTTATTATATAAATATATATTTTGTTTAT
scaffold16557	200207	200255	scaffold16557_-_200207_200255	-	48	6	TGTAAATACAGAATTATTGTTTATTATATAAATATATATTTTGTTTAT
scaffold16557	209795	209843	scaffold16557_-_209795_209843	-	48	10	TTGTATTTTGAAAAATCTTTTTTTTCTAATAAATTTAAATTAAACTGT
scaffold11607	2934	2985	scaffold11607_-_2934_2985	-	51	1593	ATAGAGAATCTGGTGTAAAATTGATTTTTATCTGTTTAGTAAATATTTTAT
scaffold11607	6525	6576	scaffold11607_-_6525_6576	-	51	8	AACTCTGAAAATGTTTAATAATTTATAATTTAATTAAACAATAAATGTTTT
scaffold11607	8065	8115	scaffold11607_-_8065_8115	-	50	21	TATAATTTATTATCAAAATTTATTTAAATATTTATGAATAAAATTAGTTG
scaffold11607	8759	8810	scaffold11607_-_8759_8810	-	52	8	AACTCTGAAAATGTTTAATAATTTATAATTTAATTAAACAATAAATGTTTTG
scaffold11607	10794	10845	scaffold11607_-_10794_10845	-	51	15	AACTCTGAAAATGTTTAATAATTTATAATTTAATTAAACAATAAATGTTTT
scaffold11607	16465	16513	scaffold11607_-_16465_16513	-	48	26	AATAAATTTGTTTAATTAAATTTTATAATAATAAAATTTTACATTTGT
scaffold11607	19045	19093	scaffold11607_-_19045_19093	-	48	26	AATAAATTTGTTTAATTAAATTTTATAATAATAAAATTTTACATTTGT
scaffold30469	5207	5258	scaffold30469_-_5207_5258	-	51	40	CTTATTTGGAATTTTGATTTCTACTTTTTTAATGATCGATTTATTTTTGTG
scaffold12932	55833	55883	scaffold12932_+_55833_55883	+	50	79	GAAGCATTATTTATTCTATATTGAATATAATTGTTAGAATTTTATTCATT
scaffold12932	56027	56077	scaffold12932_+_56027_56077	+	50	65	TTTATAATTTTAACCAATAACAATAAAAAGAATTGTTTGCTGGGTTTGTT
scaffold1660	62155	62212	scaffold1660_+_62155_62212	+	57	2383	TGGATTCTGTGAATTTTTCTTTAATAAATATATTTTCTAGCATCGATTTCACTTTAT
scaffold1660	69277	69345	scaffold1660_+_69277_69345	+	68	66	ACAAGTTTAGCTATGACCTTAGGATAATGAATACATTTCTATAGTTCCCGTCTTTTTCATGGTTGAGA
scaffold1660	71766	71834	scaffold1660_+_71766_71834	+	68	95	ACAAGTTTAGCTATGACCTTAGGATAATGAATACATTTCTATAGTTCCCGTCTTTTTCATGGTTGAGA
scaffold1660	73465	73532	scaffold1660_+_73465_73532	+	67	72	CAAGTTTAGCTATGACCTTAGGATAATGAATACATTTCTATAGTTCCCGTCTTTTTCATGGTTGAGA
scaffold1660	75011	75075	scaffold1660_+_75011_75075	+	64	1849	CAAGTTTAGCTATGACCTTAGGATAATGAATACATTTCTATAGTTCCCGTCTTATTCATGGTTG
scaffold1660	76073	76124	scaffold1660_+_76073_76124	+	51	41	TCAAAGCTTGCATCAAGCTTGGACTTCAATTAGCAACAAACACTCTTCTCA
scaffold1660	76201	76266	scaffold1660_+_76201_76266	+	65	358	ACAAGTTTAGCTATGACCTTAGGATAATGAATACATTTCTATAGTTCCCGTCTTTTTCATGGTTG
scaffold19753	2453	2504	scaffold19753_-_2453_2504	-	51	122	CATCCAATGTTTCCCATATTTGAATTTTATTTCAATTATATGTGTTATCGT
scaffold40728	11843	11893	scaffold40728_+_11843_11893	+	50	68	TCTTTAATGATTGAGTTTTTTTTAAATAAATTATTTTCTTTCGTCCGAAT
scaffold40728	11981	12033	scaffold40728_+_11981_12033	+	52	346	TTCTGATGAATATTTTATTTGATTAATATAATATTTTCGGTGATGTTTTGAC
scaffold40728	21903	21951	scaffold40728_+_21903_21951	+	48	33	GTGAAATTTTATTGTATGACTGTTTTAAGATTTATAATTTGTGTGGTC
scaffold40728	21975	22023	scaffold40728_+_21975_22023	+	48	3	CGAAGCAATAAATTGTTTTAGATTTAGATGGATATATATATATAAATA
scaffold40728	22043	22089	scaffold40728_+_22043_22089	+	46	24	AATTGTATATTGTTTTTATAAATCTAATGTTGATCAGTTAGCTAGT
scaffold40728	23427	23475	scaffold40728_+_23427_23475	+	48	22	GTGAAATTTTATTGTATGACTGTTTTAAGATTTATAATTTGTGTGGTC
scaffold40728	23567	23613	scaffold40728_+_23567_23613	+	46	24	AATTGTATATTGTTTTTATAAATCTAATGTTGATCAGTTAGCTAGT
scaffold6467	17940	17994	scaffold6467_+_17940_17994	+	55	300	ACTGATTAGATTTGATAATTTTTTAAATAAAGTATTTTTAAGGTTATCTTTTGAA
scaffold6467	18029	18078	scaffold6467_+_18029_18078	+	49	32	AATTTTTAAGGTTATTTTGTTTTCAATATAATTTCAATTTTTAGTTTGG
scaffold6467	23263	23316	scaffold6467_+_23263_23316	+	53	69	AATTTAAAAAGCATACTCTTTTAAATATATTTAAAGACTCTTTTTCATTTGCC
scaffold6467	25245	25298	scaffold6467_+_25245_25298	+	53	806	TTTTTCATAATCGGTGTTAGCTTTAATAAATATTCAATTATTTATGACTAAAT
scaffold6467	27873	27926	scaffold6467_+_27873_27926	+	53	840	TTTTTCATAATCGGTGTTAGCTTTAATAAATATTCAATTATTTATGACTAAAT
scaffold3725	77157	77217	scaffold3725_+_77157_77217	+	60	40	TCTCTCCAGTTCCATTTTTATTTGTGATATATAAGTCTGTTAGATTTATTTCTTATTTCT
scaffold680	7560	7606	scaffold680_-_7560_7606	-	47	23	GAATNTAATAATAATGTTCTATTTAATAAAATAAAATTCAATTTTTT
scaffold680	12512	12562	scaffold680_-_12512_12562	-	50	16	AAAAGTTTAATAATAATGTTCTATTTAATAAAATAAAATTCAATTTTTTT
scaffold680	14930	14980	scaffold680_-_14930_14980	-	50	15	AAAAGTTTAATAATAATGTTCTATTTAATAAAATAAAATTCAATTTTTTT
scaffold2583	28800	28851	scaffold2583_+_28800_28851	+	52	161	AAAATTTTATTGTATTTTATAATTTAATATATTTTTAAACTTTTGATTTGTT
scaffold2583	89250	89299	scaffold2583_+_89250_89299	+	49	7	CAGATAATTTTTGATTAAATATTAATTGTCAGATTGTGAGATATTTATT
scaffold2583	89497	89546	scaffold2583_+_89497_89546	+	49	90	TTTAGCCGATTCCATTATTGATCAATAGATGGATTTATTATTATTTTTC
scaffold2583	91898	91947	scaffold2583_+_91898_91947	+	49	7	CAGATAATTTTTGATTAAATATTAATTGTCAGATTGTGAGATATTTATT
scaffold2583	92145	92194	scaffold2583_+_92145_92194	+	49	87	TTTAGCCGATTCCATTATTGATCAATAGATGGATTTATTATTATTTTTC
scaffold2583	216962	217044	scaffold2583_+_216962_217044	+	82	237	TAAAGGATGATTTTATGGTTGAAATATAAATTGGGTCTTGTTTTACTTATATAAATATATATTTTTTCATATTTTATATGCT
scaffold30810	5128	5181	scaffold30810_+_5128_5181	+	53	74	TCTGAACTCCTTGCAAAACATTTTGAATACAATATTTCCACCCATCTTTGTTA
scaffold30810	6018	6064	scaffold30810_+_6018_6064	+	46	25	AAGCGAAAAATGTGTCTAATAAAACTTATATAGGCTCTGAGTTGAA
scaffold30810	8661	8714	scaffold30810_+_8661_8714	+	53	61	TCTGAACTCCTTGCAAAACATTTTGAATACAATATTTCCACCCATCTTTGTTA
scaffold30810	9551	9597	scaffold30810_+_9551_9597	+	45	17	AAGCGAAAAATGTGTCTAATAAAACTTATATAGGCTCTGAGTTGA
scaffold30810	77033	77084	scaffold30810_+_77033_77084	+	51	22	ATAATTATTAATGTGATTGAATGTTGAATAAATAATAAAACTTGACTTATT
scaffold30810	79241	79292	scaffold30810_+_79241_79292	+	51	16	ATAATTATTAATGTGATTGAATGTTGAATAAATAATAAAACTTGACTTATT
scaffold7493	1168	1217	scaffold7493_-_1168_1217	-	49	12	GATTATATAGTCTTGTTATACTTTGATTCTCCATTAAACCTGTTCAACT
scaffold2198	100056	100105	scaffold2198_-_100056_100105	-	49	16	GTATATTAGGTTTGATAAACCTTTGTATTATTTAATAAATAACTTTGGA
scaffold2198	102377	102426	scaffold2198_-_102377_102426	-	49	16	GTATATTAGGTTTGATAAACCTTTGTATTATTTAATAAATAACTTTGGA
scaffold2198	106381	106430	scaffold2198_-_106381_106430	-	49	19	GTATATTAGGTTTGATAAACCTTTGTATTATTTAATAAATAACTTTGGA
scaffold28168	2437	2484	scaffold28168_+_2437_2484	+	47	55	TATGTGTAGCTTAGTCAATATAATATGTATGTTCGTCGTGTCTTCGT
scaffold2281	34301	34348	scaffold2281_+_34301_34348	+	47	21	TCATTATTTGTTTGAACTCATTATATGGTTTATTTGCTTTATGAATT
scaffold2281	60436	60486	scaffold2281_+_60436_60486	+	50	14	TCATTCAAATATTTCCTCTTAAAAAAATACATTACAATATTTTATGAATT
scaffold20476	14360	14410	scaffold20476_+_14360_14410	+	50	21	TTTATTGCACAAGTAGAAATAATAAATATGAAAACCACTAAAGGTTAGAT
scaffold20476	16816	16866	scaffold20476_+_16816_16866	+	50	19	TTTATTGCACAAGTAGAAATAATAAATATGAAAACCACTAAAGGTTAGAT
scaffold20476	20246	20335	scaffold20476_+_20246_20335	+	89	65	ATTAATATGAAATTTTAAAGTCAGAAAATATAATTTTTACATTGATTTTGTGAATTCAAAGAAAAAAATATTCTTATAATTTATTTAAC
scaffold27260	8596	8672	scaffold27260_+_8596_8672	+	76	57	TTCAAATTTTATTTTCAAGCATAACGTAAACTTTAAATTCTTGTTTCACTTAATACAAATTCAATCATGATATCGT
scaffold27260	11287	11363	scaffold27260_+_11287_11363	+	76	135	TTCAAATTTTATTTTCAAGCATAACGTAAACTTTAAATTCTTGTTTCACTTAATACAAATCTAATCATGATATCGT
scaffold27260	13600	13676	scaffold27260_+_13600_13676	+	75	62	TTCAAATTTTATTTTCAAGCATAACGTAAACTTTAAATTCTTGTTTCACTTAATACAAATTCAATCATGATATCG
scaffold4044	22861	22907	scaffold4044_+_22861_22907	+	46	8	CAATGTCTATAAATCTCAATAAAATTGTTTTAATAATCGATATTGT
scaffold4044	126946	126992	scaffold4044_+_126946_126992	+	46	12	TTTATTATATTTTTTAAAATAATAAATTTGTTATACTGGACATTTG
scaffold4044	135090	135200	scaffold4044_+_135090_135200	+	110	513	CAAATCATAAATGAGATGATTATATTTAATAAAAAATTGACATCATTTATCATTATAAAACTTTTCATTATATATATTTCTAATTATTATGATTTTAGTTTTCTTTGTAT
scaffold4044	136846	136895	scaffold4044_+_136846_136895	+	49	27	TGGGACTTGCAAATTTCCAAATACATATCATAGAGTTGACTGATTTTTA
scaffold4044	142289	142334	scaffold4044_+_142289_142334	+	45	14	TTTAAATCTATTTTTTCCAAAAGAACTCTGGGACTCTTATCCTTT
scaffold24237	2540	2624	scaffold24237_+_2540_2624	+	84	522	GTTCATTGTTTTGGTAATTACCATAAATAGTATGCAAACTTGTAGTCTAATTTTATTAATGGATTTTGTAATTTTGTCTTATTG
scaffold24237	6526	6577	scaffold24237_+_6526_6577	+	51	141	GATGAACAAAAATAAATTTGATTTCAATAAATTAATTTAAATTGATTCATA
scaffold24237	19255	19306	scaffold24237_+_19255_19306	+	51	710	GTCGATGATTGGCTGTGATATTCCAATAAAGCAATTTAAAAAGTACAGTTC
scaffold24237	91774	91819	scaffold24237_+_91774_91819	+	45	19	AGAAGATTTTTTATAATTAGAATAAAACTTCTTTTTCTATTTTTA
scaffold14189	29038	29085	scaffold14189_-_29038_29085	-	48	78	ACTAATTTGTCTGTCGAAACTCTCATAGATTTAAAACTATTATAATCG
scaffold14189	29305	29355	scaffold14189_-_29305_29355	-	50	31	CATAATTTCCGAGGATTATTGAAAATATTGATAATAATTAAAATAATATA
scaffold14189	128462	128511	scaffold14189_-_128462_128511	-	49	135	AGTTTGATGCGGAAAAATTTGATAGTAATTTCAATAAATTTTGCTATTC
scaffold14189	195356	195451	scaffold14189_-_195356_195451	-	96	666	TTTAATTTTTCATGTTTAATATGTTTTAGTTGATTAAAACTAAACTGTTTTTTTATATTTATATTTGATTTTTAATAATATATTGAAATTTGATTG
scaffold14189	208984	209037	scaffold14189_-_208984_209037	-	52	284	ATATATATATATATCAAATGTATGTTTGTAAAGAAATAAAATTAATCCGCGT
scaffold14189	209096	209151	scaffold14189_-_209096_209151	-	56	13262	CACCTAGACTGGAACTATAGACATCATTATTGCTTTAATAAATTATGGTGATTCAC
scaffold7915	13575	13626	scaffold7915_+_13575_13626	+	51	228	AGAAATGTATTGTTTCTTTCAAAATATAGTAAATTATGTCTGTCATTGTTT
scaffold7915	40636	40684	scaffold7915_+_40636_40684	+	48	25	ATGTATTGATAAATTTTGTTTTAGTAAATATTTTAATCTGGATTTCAA
scaffold7915	41740	41790	scaffold7915_+_41740_41790	+	50	6	TGCTTTATAGATTTTATACCAATAGAATTATAAATTTTGAACGACTTTGT
scaffold7915	41915	41963	scaffold7915_+_41915_41963	+	48	16	ATGTATTGATAAATTTTGTTTTAGTAAATATTTTAATCTGGATTTCAA
scaffold7915	45291	45339	scaffold7915_+_45291_45339	+	48	40	ATGTATTGATAAATTTTGTTTTAGTAAATATTTTAATCTGGATTTCAA
scaffold25617	3496	3580	scaffold25617_-_3496_3580	-	84	110	AAGAGTCGCTGGCGAACTGATGGGCCTATTGCAAAATATTACATATTTTAGTATTACGTTTGATTAAATAATAATGGTTTTCAA
scaffold25617	35927	35976	scaffold25617_-_35927_35976	-	49	28	TGTTTTAGAGCTGTAAATTATTCTTGAATTTTTAATAAACTTAATTAAA
scaffold15228	64169	64218	scaffold15228_+_64169_64218	+	49	119	ATCAACTGTTTATTATAAAATAATATGGAATTTGTTTCTTTTATTTATT
scaffold41794	18181	18234	scaffold41794_-_18181_18234	-	53	39	GTTTGTAAAATCACAAATGCTAATTTTGAATTTAAATATATTTTGTTGTTGAA
scaffold41794	18306	18357	scaffold41794_-_18306_18357	-	50	212	AAGCATTATAATTATTATTTTTATTGTTCAAATTATATATTTTTTGGATT
scaffold7003	24954	25000	scaffold7003_+_24954_25000	+	46	35	CTTCACTTCCACATTGGCTGGAATAAAGCAATAATAATTATGAGGT
scaffold7003	25715	25768	scaffold7003_+_25715_25768	+	53	102	ATATTTATTGTTCCTGGATCTAGAAAAATAAATGATAATAACTAGCACTAGAA
scaffold7003	37074	37123	scaffold7003_+_37074_37123	+	49	13	CATAAATGAATGTCAAAGTTCGTAATATAATATTTTATTTGCAGTTTTT
scaffold1238	53260	53310	scaffold1238_-_53260_53310	-	50	5	CTTTTAGAAAATTAAAAAAACTATGTGTTTAATAAATAAAATAACAATGA
scaffold1238	58776	58826	scaffold1238_-_58776_58826	-	50	10	CTTTTAGAAAATTAAAAAAACTATGTGTTTAATAAATAAAATAACAATGA
scaffold5654	9960	10010	scaffold5654_+_9960_10010	+	51	96	CCATAGATTATGTACAGATTTTATAATATAATTTATTATGGGGGGTTGATG
scaffold5654	10046	10116	scaffold5654_+_10046_10116	+	70	75	TATTTGTTTCAATAAAATTTGGTTTTTCTAAAGGAAATATATATGGAAATAAATTGAATTATTACAAATG
scaffold5654	10182	10232	scaffold5654_+_10182_10232	+	50	11	TAATGAACAAAAATGAGGAGAAATAAATAAATAATTAAACTTTACTCCAA
scaffold5654	19033	19081	scaffold5654_+_19033_19081	+	48	5	AAAAATATTAATTTTAAATTAAAATAAATTTTTTATTATAGACCTATT
scaffold5654	25335	25436	scaffold5654_+_25335_25436	+	100	3394	GTTATTGTAGAATTTGATTGCTGATAATTTAAAATAAAATGTACTTCTTATTTTTTGTTTTGCTGAATGTGACGAATTAAAATGTTGAAATTTGAGTTGT
scaffold5654	30724	30772	scaffold5654_+_30724_30772	+	48	15	AATGAAATTATTTATTTATTTCAATAAAAGTTTCTTACCATATTTTAA
scaffold5654	31977	32025	scaffold5654_+_31977_32025	+	49	11	CAATGAAATTATTTATTTATTTCAATAAAAGTTTCTTACCATATTTTAA
scaffold5654	38973	39026	scaffold5654_+_38973_39026	+	53	770	TTGCTATGAAAGGCCATCATTTTTCTAAATAAAACATAAGCATGATAGGTTGT
scaffold5654	56421	56468	scaffold5654_+_56421_56468	+	47	113	TTGTAAACGTGGATTTTGAATAAAATACGAACACTTAAACATTTAAA
scaffold5654	56608	56651	scaffold5654_+_56608_56651	+	43	5	TTTTGAAGATGTTTAAAATTATAACTAATTATTAACATTAGAA
scaffold22990	41568	41620	scaffold22990_-_41568_41620	-	52	52	GAAGAAATAAAGTTGAAATTAAATGCTGTTTTAATATATCATTTGTTTTAAT
scaffold8304	17685	17742	scaffold8304_-_17685_17742	-	57	831	TACTAGTTGTTGGTGACTTGGTAAATCTCATTGTCAATAAAATTTTTAGTTATTTAC
scaffold8304	23286	23343	scaffold8304_-_23286_23343	-	57	790	TACTAGTTGTTGGTGACTTGGTAAATCTCATTGTCAATAAAATTTTTAGTTATTTAC
scaffold8742	7941	8034	scaffold8742_-_7941_8034	-	93	136	TTTCTGTAACACTTAAGCACATGACCGTAAACATGACAATGTGTTTGCTATTATTAATTTAATTCATTATTGGAAAATAAAATAATAATTAAA
scaffold27741	812	882	scaffold27741_+_812_882	+	70	26723	AATGATCCAGTTTTAAATGTAATTTAAAATAAAATTTGGAATATATCATTGGTTTGTTTCAACATTAGAA
scaffold27741	914	966	scaffold27741_+_914_966	+	52	48	TAAAGCTAATTAAAATTTAGCTGAATTTTTATTCAGCATTGGATTATCAATT
scaffold2901	168037	168096	scaffold2901_+_168037_168096	+	59	710	ATTGTGATCATTTTTTAAATCTGTTAATATATAATTCATTTTTTAGTTTTTGATTTGGT
scaffold2901	184651	184703	scaffold2901_+_184651_184703	+	52	986	ATGTCGAAGATTTTGACTTGTAATAATAAAGCTTAGTCTTTTTTTTTTAATT
scaffold832	30191	30239	scaffold832_+_30191_30239	+	47	16	GAATGAATGAAAATTTGAAAATTAAAACTTATTTGTTTATGATTTTG
scaffold832	63549	63593	scaffold832_+_63549_63593	+	44	5	ATTTTATTTTTGTATAAATAAATATATGAATTGTTTCTTTTTTT
scaffold832	64595	64639	scaffold832_+_64595_64639	+	44	11	ATTTTATTTTTGTATAAATAAATATATGAATTGTTTCTTTTTTT
scaffold6556	27791	27845	scaffold6556_-_27791_27845	-	54	99	CTTTCTGGTAGGTCCTAGGCATTGTGGTAGATCGAAATAAAAATTACTGACACT
scaffold6556	80736	80786	scaffold6556_-_80736_80786	-	50	16	GGTTTCATATATTTAGAACTTTGACTGTTATAAAATTCGTCCAACTTTTC
scaffold6556	117960	118018	scaffold6556_-_117960_118018	-	58	1232	TATGCTTGGAATTTGCATATATACGTCGTTTGCAATACAATTAATTGGTCGGCTTTAT
scaffold3611	73336	73386	scaffold3611_-_73336_73386	-	50	208	TGTTTATAACAAATTTAATTTTTACACTTGGAATAAAAAGACTTTAAACT
scaffold3611	79798	79847	scaffold3611_-_79798_79847	-	50	63	CTTTAATCGGCCAAGAATGGCTGATTTCACAATAAGTATGATTGTTACGT
scaffold3611	79921	80005	scaffold3611_-_79921_80005	-	84	64	CTGTCAGGAACGTTGTGCTAAAAACTATTCAACATACATTGAAATTCTTTATTATGCGAGTGGCGAAAAATGCGTTGCTTGTGG
scaffold3611	82266	82315	scaffold3611_-_82266_82315	-	49	47	CTTTAATCGGCCAAGAATGGCTGATTTCACAATAAGTATGATTGTTACG
scaffold3611	82389	82473	scaffold3611_-_82389_82473	-	84	68	CTGTCAGGAACGTTGTGCTAAAAACTATTCAACATACATTGAAATTCTTTATTATGCGAGTGGCGAAAAATGCGTTGCTTGTGG
scaffold3611	92479	92527	scaffold3611_-_92479_92527	-	48	83	TTTTTTTGAAATAAATGAGTTTTTAGCGTTGTTAATAACAACGAATTT
scaffold3611	96761	96809	scaffold3611_-_96761_96809	-	48	89	TTTTTTTGAAATAAATGAGTTTTTAGCGTTGTTAATAACAACGAATTT
scaffold4412	14606	14650	scaffold4412_-_14606_14650	-	44	33	AGCCGAATGGTCTTCGACTGCATACATAATAAATCACTAACGCA
scaffold182	11426	11475	scaffold182_-_11426_11475	-	49	20	ATTTACTATACAATCAATTTATTAGGGTTAATTTTAACTTTAGCAGTGT
scaffold182	11716	11799	scaffold182_-_11716_11799	-	83	740	GTATGTAGATTTAATTGTCGTAGTTCACTCTGTAAATGCATGTAGATGGCACTATTCTGATATTTGCATAGAATATGTTGGAT
scaffold182	22466	22595	scaffold182_-_22466_22595	-	129	1019	AAAAGAAACTGCTTTTATTTTATCAATGATATAAATAATATAATTAAAATCTTTATGTAATAATATTTATTGCTGTAATTATAATAAGGGGATTAATTATAATTGGTCAGTATATATATTTAAATGGTC
scaffold182	22626	22679	scaffold182_-_22626_22679	-	52	17	TTTGCTTGTGACGGAGCTTGTTTAACTGAATTGAAGAAATGCTTAGATGCGA
scaffold23888	39210	39265	scaffold23888_+_39210_39265	+	55	475	TAAGATTTTGTATTATATTTTTATTTGAAATATAAAGTTAAAATATTTGTTAGTT
scaffold3828	57080	57131	scaffold3828_+_57080_57131	+	51	117	ACCTTTAATTTAATTCAAATTTCAAAATAAATAATTTTTGTCTGATGAATA
scaffold17168	1390	1438	scaffold17168_-_1390_1438	-	47	150	GATTTTGTAGTGTGTGTTGGTGTGTAGAACCATTAAATTTCACTTAC
scaffold38560	28373	28423	scaffold38560_+_28373_28423	+	50	38	GACTGTGTTTAAACTGATTGTAAAATTAAATTTAATTCTTGTCAGTTTGT
scaffold14536	5612	5690	scaffold14536_+_5612_5690	+	78	120	TGTTCTAATTGTTTAGAATGTTTATTTTGTTATGTACTGATTGTATTTGCATAGCAGTTGCTAGTTTTTTCATTATTT
scaffold5354	63980	64028	scaffold5354_+_63980_64028	+	48	222	ATCATTTGAATTTGTCAATAAATCACTGTGTTGTTGTTTTCATTGAAT
scaffold1364	29451	29511	scaffold1364_+_29451_29511	+	60	278	AATATCGCCATTATTCCTAATGTTTTATAAAAATTTTAAATATTGCCTTGTTTTTTGTTG
scaffold1364	29526	29575	scaffold1364_+_29526_29575	+	49	10	TTTTGCTAGCTGAATTGATTTATGCATGAATGATGATTACTGATTGCTT
scaffold1364	29702	29752	scaffold1364_+_29702_29752	+	50	60	TTTATTCTCCAATCCGGATTTTTAAATACATTGTAAATTCGGCCTCGATT
scaffold1364	32525	32584	scaffold1364_+_32525_32584	+	59	220	AATATCGCCATTATTCCTAATGTTTTATAAAAATTTTAAATATTGCCTTGTTTTTTGTT
scaffold1364	32600	32649	scaffold1364_+_32600_32649	+	49	10	TTTTGCTAGCTGAATTGATTTATGCATGAATGATGATTACTGATTGCTT
scaffold1364	32776	32826	scaffold1364_+_32776_32826	+	50	57	TTTATTCTCCAATCCGGATTTTTAAATACATTGTAAATTCGGCCTCGATT
scaffold1364	97672	97747	scaffold1364_+_97672_97747	+	75	120	TTAATTGTAACAAAAATATTAAATAATAACAATGCAACTGTTTATGATAAATTTATTTTTAGGTTATCTGGGTGT
scaffold1364	98360	98404	scaffold1364_+_98360_98404	+	44	28	GTTTTAATAAATCGTTGAGGTAATCAACTACTGGCACATTACAC
scaffold1364	125074	125175	scaffold1364_+_125074_125175	+	101	173	TTTGTGCTTTTTAAATTTATTTTTAATAAATTCGATGTAGCTGAGAAATATTTGTAAAAACTTTATTTTTAGTAGATTTTCTAAAATTGTTCTTAGCTAAT
scaffold1364	125379	125428	scaffold1364_+_125379_125428	+	49	23	TTATTGTCATGTTATAAAAATTCATTATCTACCTAGAACTTTACAGTTT
scaffold1364	218415	218464	scaffold1364_+_218415_218464	+	49	22	ACTGGTTTCGGTGATTTTGATTCAATAAAGAGAATTGTAATGATTGTTC
scaffold18575	1745	1792	scaffold18575_+_1745_1792	+	47	24	TATTTCCTATTATTTTCAAATATTATAAATGGAAATTGTTACAAATT
scaffold18575	35315	35372	scaffold18575_+_35315_35372	+	57	1053	TTATTATTTTTTGTCAAATTTTTATTAAAAAATAAATTATTTTGATTTAGTTTATTA
scaffold18575	52906	52957	scaffold18575_+_52906_52957	+	51	889	AAATGTATGTTGCTATGGTTATAGAATATAACTTGCATTTTTTGATTTTTT
scaffold18575	56346	56393	scaffold18575_+_56346_56393	+	47	29	TACCAATAATTTGGTTTTAATAAATCTTTCATTGTTAATTATTTGAT
scaffold18575	77924	77974	scaffold18575_+_77924_77974	+	50	34	TGGTTGAATTATGTTATATTTAATATCAATTTTTAATTGCTTTATTTTTT
scaffold18575	83136	83193	scaffold18575_+_83136_83193	+	57	4470	ATACTACTAACAGAATTGTTATTTATTAATATAATTATTCTCTTATTTTTATGAATG
scaffold18575	84055	84112	scaffold18575_+_84055_84112	+	57	4469	ATACTACTAACAGAATTGTTATTTATTAATATAATTATTCTCTTATTTTTATGAATG
scaffold18121	26769	26818	scaffold18121_+_26769_26818	+	48	17	TATTGTGACTAAAACATCTGTTGAATAAATTTTCGATTTATTATTATT
scaffold18121	43758	43805	scaffold18121_+_43758_43805	+	47	38	ATTGTCATGATTTTTGGAATAAATAGAATTTATTGTGATGAGTTTTT
scaffold9029	51036	51086	scaffold9029_+_51036_51086	+	50	285	GTATGCTTTTTTTGTTTTAATGACAATAAATGTAGGAAATTGGTTTTATC
scaffold9029	51126	51185	scaffold9029_+_51126_51185	+	59	109	ATCGGATTGTTATATTTCATTGAAATCAAGAAATTATATTTTAGTAATTTTTACCACTG
scaffold17544	4886	4936	scaffold17544_-_4886_4936	-	50	215	TCGATGGTCAAATTTGTTGTAAATATGAACTGAATAAATATCATTTAAAT
scaffold17544	8199	8250	scaffold17544_-_8199_8250	-	51	142	AAGCTTTTCTTCTAATGTATGTGGAACTTTAAAAATATCATTTTTCAAATT
scaffold12670	48411	48502	scaffold12670_-_48411_48502	-	91	4013	CAGATAAATAATTGCGGAATTCATGAATAAATATTGATTTGTTTGAATAAACTTATTATCAAGTTTTTATTTTCATAAAACATTGAAAACA
scaffold12670	49710	49801	scaffold12670_-_49710_49801	-	91	3980	CAGATAAATAATTGCGGAATTCATGAATAAATATTGATTTGTTTGAATAAACTTATTATCAAGTTTTTATTTTCATAAAACATTGAAAACA
scaffold12670	51367	51412	scaffold12670_-_51367_51412	-	45	48	ATTTTTGATAATTTCTTGTCCAGCTTGCAATATATCATTGGATTG
scaffold12670	51590	51726	scaffold12670_-_51590_51726	-	136	4091	CAGATAAATAATTGCGGAATTCATGAATAAATATTGATTTGTTTGAATAAACTTATTATCAAGTTTTTATTTTCATAAAACATTGAAAACAACTTGTAATTTTTAAATGATTTTCGACAAGTCAATGATTAATTCA
scaffold19288	32120	32170	scaffold19288_-_32120_32170	-	50	32	AGCAAAAATGAATTTCATCTAAGATTTTTCTTAAAATAAAATAATTATTT
scaffold19288	41610	41657	scaffold19288_-_41610_41657	-	47	17	TCTGTTATGTCTCAATTAATTGTTTTAACAAATATTTATGCTTTTCA
scaffold19288	43914	43961	scaffold19288_-_43914_43961	-	47	22	TCTGTTATGTCTCAATTAATTGTTTTAACAAATATTTATGCTTTTCA
scaffold21477	7265	7314	scaffold21477_-_7265_7314	-	49	11	GGATAAACTTGTGATTGTGAACCGAATTATTTGGATTACTATTTATTAT
scaffold21477	9256	9305	scaffold21477_-_9256_9305	-	49	11	GGATAAACTTGTGATTGTGAACCGAATTATTTGGATTACTATTTATTAT
scaffold13907	67796	67847	scaffold13907_+_67796_67847	+	52	321	GGAAATTTTGTTACGTTTTCATAACAATAAATGAGTTTGAAATTGAGAACTT
scaffold13907	69402	69453	scaffold13907_+_69402_69453	+	51	359	GAAATTTTGTTACGTTTTCATAACAATAAATGAGTTTGAAATTGAGAACTT
scaffold13907	70440	70491	scaffold13907_+_70440_70491	+	52	332	GGAAATTTTGTTACGTTTTCATAACAATAAATGAGTTTGAAATTGAGAACTT
scaffold26385	16727	16775	scaffold26385_+_16727_16775	+	48	3	TCATTTTATTCTTATTTTAAATAAATTTTTATCTGATGCGCATCAAAA
scaffold26385	24396	24444	scaffold26385_+_24396_24444	+	48	42	CCGAGCTCAATAATAAAAGCGCGGAAATCGTGCTGCTGTCGACAAAAT
scaffold26385	25544	25592	scaffold26385_+_25544_25592	+	48	3	TCATTTTATTCTTATTTTAAATAAATTTTTATCTGATGCGCATCAAAA
scaffold15613	19196	19249	scaffold15613_+_19196_19249	+	54	367	TGCATTTCACCAACACGTTTTTTGTAATAAATTTTCTGTTATTATCGATTTTTG
scaffold15613	21612	21665	scaffold15613_+_21612_21665	+	53	360	GCATTTCACCAACACGTTTTTTGTAATAAATTTTCTGTTATTATCGATTTTTG
scaffold2849	29697	29747	scaffold2849_+_29697_29747	+	51	106	ATATTAACGCCTGTTTATTTTAATTAAATTTATGTTGTACGCTTATAAAAT
scaffold11915	5785	5833	scaffold11915_+_5785_5833	+	48	40	GGCTCATTCTCGTTTCTGTTAATAAAATCATAATTAATTTTGTTATTA
scaffold11915	6070	6121	scaffold11915_+_6070_6121	+	51	50	ATGGGCTCATTCTCGTTTCTGTTAATAGAATTATAATTAACATTGTTATTA
scaffold13437	29134	29186	scaffold13437_+_29134_29186	+	52	21	GCCTCTCGGCAGTTTTATATAATACATTTTATTATTGTTTTGTTTATTTTGT
scaffold13437	31338	31385	scaffold13437_+_31338_31385	+	47	14	GCCTCTCGGCAGTTTTATATAATACATTTTATTATTGTTTTGTTTAT
scaffold13437	35915	35962	scaffold13437_+_35915_35962	+	47	7	GCCTCTCGGCAGTTTTATATAATACATTTTATTATTGTTTTGTTTAT
scaffold5844	31868	31916	scaffold5844_-_31868_31916	-	47	20	TCCTTTATTCATGAACGAATTTATTTTCTAATAAATGATTACAATTT
scaffold33022	30852	30904	scaffold33022_+_30852_30904	+	52	16	TTTCATTGTGATATCTATTATATATATATATATATATATATATTTGTTATGG
scaffold33022	30928	31036	scaffold33022_+_30928_31036	+	108	265	TACTGTGATTTGTTGTTTTATTCGGACTTTAGTTTTTATGTTTTGTTTTAATCAATCATTATATTTATGAAATGATATTTAAATATCGATTTTGTATTATGATTGGAA
scaffold33022	31374	31420	scaffold33022_+_31374_31420	+	46	107	AAATGCGTGTGTAAGTTTGAAATAAAATTCTACTCCTGTACATTAG
scaffold33022	31542	31596	scaffold33022_+_31542_31596	+	54	43	ATTGTAATGGTTTCATGAAATAATTAACTAGCTATTGTTGAGTCCGTAGGAAAT
scaffold19016	6768	6841	scaffold19016_+_6768_6841	+	73	36	TGTAATCCATTAAAACAAACAAATTATATTTGAAATTCTTTGTGATTTATATAAATTTTGGATCGTATTGTAA
scaffold800	31605	31662	scaffold800_+_31605_31662	+	57	22	AAAATTAAAAGATATTAAATAATGAAATAAATCAATTTTTACACATTTTTAGACTTA
scaffold19186	17612	17662	scaffold19186_-_17612_17662	-	50	37	CAAACCATACATGAGAAAAATGTATTAAAAGTTTAATAAACTTATTATTA
scaffold19186	35912	35965	scaffold19186_-_35912_35965	-	53	36	TCATTTTTGTTTCAGTAAGTGAATATTTTTCTTTAATAAAGGTTTAAAAGGTC
scaffold27205	49879	49929	scaffold27205_-_49879_49929	-	50	506	AAAAGAAATCTCGTTAGTTGGTGACACTACTGAATAAATGTCGATAATTT
scaffold4837	28515	28563	scaffold4837_+_28515_28563	+	48	119	TACGGTGATTTCGTTGTTGAACATATAAAAGCTTAGTTAATACTTTCG
scaffold3382	74870	74935	scaffold3382_+_74870_74935	+	65	100	GATTGTAATTAGATCAGTCCAATTGAATGCTGAACAAAATTTCATTAATACTTTTCATAGTTTTG
scaffold3382	75010	75061	scaffold3382_+_75010_75061	+	51	65	TGATCTGTAATATTATTAATAACAATTCAATGGTTTTAATTGATATACTAA
scaffold3382	75974	76039	scaffold3382_+_75974_76039	+	65	96	GATTGTAATTAGATCAGTCCAATTGAATGCTGAACAAAATTTCATTAATACTTTTCATAGTTTTG
scaffold3382	76114	76165	scaffold3382_+_76114_76165	+	51	59	TGATCTGTAATATTATTAATAACAATTCAATGGTTTTAATTGATATACTAA
scaffold3382	76195	76272	scaffold3382_+_76195_76272	+	77	43	GAATGATTGTAAATTAAAATCAATTAAATCTATTCTGCTTCATCTAATTTTAAAAAATAATTTATCTTTTTGTTTTC
scaffold4392	46927	46976	scaffold4392_+_46927_46976	+	48	43	GAATGTTTTTGAAAGTGATAAAATAATAAAATGTTAATAACTACTTTA
scaffold11335	39994	40061	scaffold11335_+_39994_40061	+	67	316	TGATGTGAAAGTTATGCAGATTAAGTAATTGTTGCAATTATTATATGTTTTTGGATACTCGTAAAGA
scaffold11335	101129	101179	scaffold11335_+_101129_101179	+	50	59	TTCCTGTAATTGTTACACAGAATTAAATTAAATTGCCTGCTTTATTTGTT
scaffold27787	75867	75917	scaffold27787_+_75867_75917	+	50	690	TTGTAGTGGAACTCTTCTTGTAAAAATCTAATTGCTTTCTCTTATATTGA
scaffold27787	75925	75973	scaffold27787_+_75925_75973	+	48	34	AAAAAACATTTTTTATGTTAAATTTTATTTTTATTTTTGTCTTCGAAT
scaffold27787	82306	82360	scaffold27787_+_82306_82360	+	54	206	TTTTTTGATTTTATGTTAAACTTTAGATTAAATTCTTATCAATGATTTTTCATT
scaffold27290	10358	10405	scaffold27290_-_10358_10405	-	47	16	GGTTATAGAATCCTGTATTACTACAACTAATAAATAGGTCAAATTGT
scaffold27290	12829	12876	scaffold27290_-_12829_12876	-	47	12	GGTTATAGAATCCTGTATTACTACAACTAATAAATAGGTCAAATTGT
scaffold24511	479	570	scaffold24511_+_479_570	+	92	61	TTTCATTTTGTATTAATTAATATTAATTTACTTTTTAATTCACATATCATTTTGTATTTTTCCTTATAAATATCTTTTAGACTTCATTTTTT
scaffold29402	4727	4799	scaffold29402_+_4727_4799	+	71	76	TTTTCAAGAAAATAGAAAAGAAATAAAATTAATTTTTTTATTGTTTTATTAAATTTTTTCATCTGATTTAA
scaffold1142	116292	116342	scaffold1142_-_116292_116342	-	50	24	AAATCACTCCTTTATTTATGGATTTATTTGTCAATAAATGATTATAAGTT
scaffold18042	10132	10181	scaffold18042_-_10132_10181	-	49	77	ATTTGAAAATTAGTGACCTGATGACTATATATAAATGAATATTATATCT
scaffold13326	12526	12577	scaffold13326_+_12526_12577	+	51	27	ATTAATGGAGTTCTTAGTTGAAGCAATAAATATTTTTCCATCATACTTAAA
scaffold31622	11223	11272	scaffold31622_-_11223_11272	-	49	83	CAAGCAAATTGTGAAAAAAAATGTAAATAAATATAATCAGATTGAGAAT
scaffold15167	35097	35159	scaffold15167_+_35097_35159	+	62	528	GAATTTCATTGTACTTAATTAGTTAAAATAAAATTTTAATAAATTATATCGCTTAGTTTTTA
scaffold11203	24669	24718	scaffold11203_+_24669_24718	+	48	86	AAGCAACCCAATTTAATTAAATAAATTAAATTTGAATTTGCCATTTTA
scaffold11203	27503	27549	scaffold11203_+_27503_27549	+	46	6	TTGAAAATCTATTTAAAAATAAAAAGGTTTCTTTCACTTATTTTTA
scaffold6061	5466	5508	scaffold6061_-_5466_5508	-	42	18	TCAGCTCTTTTCGTTCTTTTATTTCAAATATATTTCTATATT
scaffold6061	5516	5564	scaffold6061_-_5516_5564	-	49	27	GATGAACGTGTATTTTATACATATTTTATATATTAGATATTAATTGGTT
scaffold6061	22487	22531	scaffold6061_-_22487_22531	-	44	22	AGAATGAGTCGATTGTTTTATTATTTGATGCAGATGCTTTGAAT
scaffold6061	79727	79776	scaffold6061_-_79727_79776	-	49	73	TTCTACTATGTTACTGTTACTATTTATTAAATAAACTTATTTAATGTCT
scaffold6061	80743	80792	scaffold6061_-_80743_80792	-	49	54	TTCTACTATGTTACTGTTACTATTTATTAAATAAACTTATTTAATGTCT
scaffold6061	202865	202916	scaffold6061_-_202865_202916	-	50	35	ATAAAGCGCTTCCTTTTTGCTATCATTTTTTATTGAAATATATATTGCTT
scaffold2964	26444	26493	scaffold2964_-_26444_26493	-	49	19	CGAAATACGAACAAGATTTACGAAATAAACGTTAATACATGTTTTAATA
scaffold2964	29577	29626	scaffold2964_-_29577_29626	-	50	13	CGAAATACGAACAAGATTTACGAAATAAACGTTAATACATGTTTTAATAT
scaffold2964	31639	31688	scaffold2964_-_31639_31688	-	49	23	CGAAATACGAACAAGATTTACGAAATAAACGTTAATACATGTTTTAATA
scaffold18115	12189	12259	scaffold18115_-_12189_12259	-	70	721	AAGATTTTATCTTACTTTGACTAGATATCATTTTATTTTCATAACATTTTAATCAGATAGTTTGCATTTT
scaffold18115	12649	12698	scaffold18115_-_12649_12698	-	49	123	TATTCCGCTAACCAGGATGTAGAAAAAAACCAATATATTGTCTGTCATT
scaffold18115	12861	12910	scaffold18115_-_12861_12910	-	49	47	GCGAGGAAAGCAAAAATGATTGTGTACTTAATAAAATATTTTTTTCTGA
scaffold18115	34204	34257	scaffold18115_-_34204_34257	-	52	343	GCTCGACTGTCATAACTTGTAAGTGAAGAAATTCAATAAAATCAATTATACT
scaffold18115	34412	34463	scaffold18115_-_34412_34463	-	51	58	AATTCGGCGTATCGTTTGTTTTAATTAATGATTTAAATAAATTATTTTCTA
scaffold18115	34620	34689	scaffold18115_-_34620_34689	-	70	91	TCGAGATGATCTCTTGTAATAATTGTATTTGGAATTTATTTTATTATAATTCATTATATGTGTTCTCGAT
scaffold18115	44299	44344	scaffold18115_-_44299_44344	-	45	20	GTTCTTTGCGTCACTGTTTCCTTTTAATGTCAGTAAAATTTGATT
scaffold44560	17936	17986	scaffold44560_-_17936_17986	-	51	9	ATGAAGAGTACTAAATGATAATCATTTGATAAATAAATTCACCATAAAATG
scaffold18090	53323	53376	scaffold18090_+_53323_53376	+	53	397	GGGTTTGTGTTATTTTTACAACTTAATATAATTTGCTTCACTTTATATCTTTT
scaffold14423	37429	37490	scaffold14423_+_37429_37490	+	61	264	AGAGGTAGAAGAAATGGAAGTTGAATAAATAAAACAAAATGTGTTATTTATTTTATAGTTA
scaffold14423	40171	40232	scaffold14423_+_40171_40232	+	61	275	AGAGGTAGAAGAAATGGAAGTTGAATAAATAAAACAAAATGTGTTATTTATTTTATAGTTA
scaffold14423	54902	54947	scaffold14423_+_54902_54947	+	45	14	ACCAATTAATGTGATTATACTAAAACTTCTTTACTTGTACATCGT
scaffold14423	61486	61537	scaffold14423_+_61486_61537	+	51	24	TATAGATAATTTTCATTAATTAAAGAATTTTTATTCCTTTTACTATTGATC
scaffold14423	64569	64620	scaffold14423_+_64569_64620	+	50	20	TATAGATAATTTTCATTAATTAAAGAATTTTTATTCCTTTTACTATTGAT
scaffold14423	66793	66843	scaffold14423_+_66793_66843	+	50	12	ATAGATAATTTTCATTAATTAAAGAATTTTTATTCCTTTTACTATTGATC
scaffold14423	139594	139644	scaffold14423_+_139594_139644	+	50	61	TATGATTTTTAAGTTTTTTAAATTAAATTTATATTTGACCTCCTTTTGCA
scaffold14423	139677	139730	scaffold14423_+_139677_139730	+	54	3037	GTATTGTCATTATATATTTATATATCAATAAATATTCTTGTATTGTGTTTTGTT
scaffold5418	5921	5970	scaffold5418_+_5921_5970	+	49	21	GTGAAACTAATATTTTATTAATAATATAAAATTACATTTTTTATTTTAT
scaffold5418	58330	58378	scaffold5418_+_58330_58378	+	47	6	ATTCATTTTGTATTTGTTGCAGATAAATCTTTATTTCTTTTTCCTTG
scaffold19363	74360	74409	scaffold19363_+_74360_74409	+	49	20	TATACAGTTTATTATTTATGTAAATAAATTATTTTAAAGTTTATTTGTA
scaffold19363	77057	77106	scaffold19363_+_77057_77106	+	49	33	TATACAGTTTATTATTTATGTAAATAAATTATTTTAAAGTTTATTTGTA
scaffold19363	80478	80527	scaffold19363_+_80478_80527	+	49	28	TATACAGTTTATTATTTATGTAAATAAATTATTTTAAAGTTTATTTGTA
scaffold19363	82919	82969	scaffold19363_+_82919_82969	+	51	69	TGAACATATGTCTTTGGCAAACAATGAATATTTATGCGTTTTTTATTAATT
scaffold19363	82991	83036	scaffold19363_+_82991_83036	+	44	5	AAATGTTTATTATTATTATATATATACTATTACTCAGTATGTAT
scaffold19363	83195	83244	scaffold19363_+_83195_83244	+	49	21	TATACAGTTTATTATTTATGTAAATAAATTATTTTAAAGTTTATTTGTA
scaffold19363	84793	84842	scaffold19363_+_84793_84842	+	49	72	TTTAAAATTTTTCTTTTTTGGAAATAAAATTTTTTTTCAAGGATGATGT
scaffold14815	5733	5784	scaffold14815_+_5733_5784	+	51	5555	AACCTAAATGTAAACTGTAAATGAGAAATAAATATTTTTATTTTATTTCGA
scaffold14815	9485	9536	scaffold14815_+_9485_9536	+	50	5640	AACCTAAATGTAAACTGTAAATGAGAAATAAATATTTTTATTTTATTTCG
scaffold14815	108141	108194	scaffold14815_+_108141_108194	+	53	26	TTGATTTATCGATTTCGCGGACTATATATAAATATTTATTGATTTTTTCGTTT
scaffold14815	108273	108322	scaffold14815_+_108273_108322	+	49	22	TTATTGTTATTATTATTATTTTTGTAGATCTTATTAGATTTTATATTTA
scaffold14815	108397	108448	scaffold14815_+_108397_108448	+	51	1236	GACATCCAGCTAGTTAGTAATTTTACAATAAATTAATTATGTTGATTTTGT
scaffold1511	367520	367567	scaffold1511_+_367520_367567	+	47	17	AAAATAAGTAATTGTTTTAAATACAAAAGATTCTTTTTTCTTTTTCA
scaffold37620	7249	7298	scaffold37620_+_7249_7298	+	49	9	ATTTTAATGGCATGTTTCTAAAAAATATATGATAAAAATGGCTTTTAGT
scaffold37620	9998	10047	scaffold37620_+_9998_10047	+	49	11	ATTTTAATGGCATGTTTCTAAAAAATATATGATAAAAATGGCTTTTAGT
scaffold10464	28546	28589	scaffold10464_-_28546_28589	-	43	8	TCACTTGTTAAATAATTTAATATGACAATAAATGTTTTTGTGA
scaffold10464	41075	41131	scaffold10464_-_41075_41131	-	56	89	GAAGGATTCTGTATTTATTCTTTGTAATATGTTTTTAAATGCGTTCTGTAGTTTTT
scaffold10464	43617	43754	scaffold10464_-_43617_43754	-	138	265	ATTTTTTATGAATTTTTATGTGATTTAGTTCTTATCGATACATTTGATACACTTTTTTGTTTTAATCAGTTAATGAATCCCTAACATTTAAACATTTAATTTGTTCTAAATTTGATTAAAGTAAATTTAAACAGCTTC
scaffold46578	24412	24462	scaffold46578_-_24412_24462	-	50	309	GTAACAATCTTGATACTCATCGTTGGAATAATGATTAAATTTCTTTTACC
scaffold46578	27918	27964	scaffold46578_-_27918_27964	-	46	9	GCTGTGTGATTAAATCGCATTTTGAATTAAATAAAAACGTTTCGTT
scaffold46578	30630	30676	scaffold46578_-_30630_30676	-	46	8	GCTGTGTGATTAAATCGCATTTTGAATTAAATAAAAACGTTTCGTT
scaffold46578	34029	34075	scaffold46578_-_34029_34075	-	46	11	GCTGTGTGATTAAATCGCATTTTGAATTAAATAAAAACGTTTCGTT
scaffold11242	5543	5594	scaffold11242_+_5543_5594	+	51	4	CTCATTTTAAACCTGTAGTAGATTAATAAAAAATTGCTAATATGCTCGTTC
scaffold11242	7497	7548	scaffold11242_+_7497_7548	+	52	3	CCTCATTTTAAACCTGTAGTAGATTAATAAAAAATTGCTAATATGCTCGTTC
scaffold11242	8284	8337	scaffold11242_+_8284_8337	+	52	81	GCCTCATTTTACACCTGTAGTAGATTAATAAAAAATTCCTAATATGCTCGTT
scaffold5295	2091	2139	scaffold5295_+_2091_2139	+	48	3	ATCTTTGGTTTGATAATAAATAAAATTAATTGTACCTTTCGATGATTA
scaffold5295	21414	21464	scaffold5295_+_21414_21464	+	50	423	ACTTTATGAGGGGATATACTCGTTTAATAAATATTTTACTGTGATTGGTT
scaffold11461	173086	173141	scaffold11461_-_173086_173141	-	55	141	ATAATTTGTGTATTTTGACGACATTTTTTATTAAAATAAATAATATTAAAATGTT
scaffold11461	209573	209621	scaffold11461_-_209573_209621	-	48	37	TTCATGAATATTATCAGGCATAGCAAATCATCTAATAAATTTTTTATT
scaffold24700	13990	14041	scaffold24700_-_13990_14041	-	51	41	GGTAATTAGTACTTAGTCTTCAATATCATTTTAAATAAAAATTCTGACACT
scaffold24700	23216	23264	scaffold24700_-_23216_23264	-	49	26	TTATGCTTATTCTATTTGGTTTCCATATCAATGTAACTGCTTAATCAAT
scaffold24700	23265	23316	scaffold24700_-_23265_23316	-	51	137	ACATTAACATTTGTAATTGACTTCGCATATGAATTTATCGACTTGTCATAT
scaffold24700	25027	25075	scaffold24700_-_25027_25075	-	48	18	TTATGCTTATTCTATTTGGTTTCCATATCAATGTAACTGCTTAATCAA
scaffold24700	25076	25127	scaffold24700_-_25076_25127	-	52	137	ACATTAACATTTGTAATTGACTTCGCATATGAATTTATCGACTTGTCATATT
scaffold18913	31108	31158	scaffold18913_+_31108_31158	+	50	18	AGATCGTAAACTTTATGGTGAACACTTGTTGAAAAGCACTCTGGTAAATT
scaffold18913	32496	32546	scaffold18913_+_32496_32546	+	50	20	AGATCGTAAACTTTATGGTGAACACTTGTTGAAAAGCACTCTGGTAAATT
scaffold18913	39674	39724	scaffold18913_+_39674_39724	+	50	24	AGATCGTAAACTTTATGGTGAACACTTGTTGAAAAGCACTCTGGTAAATT
scaffold18913	61548	61599	scaffold18913_+_61548_61599	+	51	356	CAATTAAGCTTTTTGATTAAAGAAATAAATATTTCCGAGTTTTGATTTATT
scaffold11294	6489	6585	scaffold11294_-_6489_6585	-	96	104	TTGCGAAACTTTTCCATTCCACTGTAGCGCTTTCATAAATTTATGAAAAAATTATATTTTATTTTTATTATGAAAAATAATTAGAAAATACTGTTT
scaffold11294	9589	9685	scaffold11294_-_9589_9685	-	96	94	TTGCGAAACTTTTCCATTCCACTGTAGCGCTTTCATAAATTTATGAAAAAATTATATTTTATTTTTATTATGAAAAATAATTAGAAAATACTGTTT
scaffold12420	1013	1071	scaffold12420_+_1013_1071	+	58	43	ATCTTTATGATTTTTGTCTCCGATTAGAATTATTATCATTTTGTGTTTTTTATAATGT
scaffold12420	5987	6045	scaffold12420_+_5987_6045	+	58	45	ATCTTTATGATTTTTGTCTCCGATTAGAATTATTATCATTTTGTGTTTTTTATAATGT
scaffold8012	46076	46135	scaffold8012_-_46076_46135	-	60	12121	CTTAAGGAGTAAATATGAAATGTGTTTATTAAATTAATAATAAAGTTCCATTTTATACTG
scaffold23478	41231	41291	scaffold23478_+_41231_41291	+	60	1993	TACTACTTCAGAACTTTTGAACTTTAAAATTATTATCATTACGTGAATGCTTGTTTCTCT
scaffold23478	41341	41413	scaffold23478_+_41341_41413	+	72	1528	GACCTGTCGCTCTATTGTCTGATTAATCAATATTTGCGGAATTTATTAATAATTTAGTACTATTGACATTCT
scaffold18747	10035	10135	scaffold18747_-_10035_10135	-	100	290	AATGTATTTTTATACTGATTTGATGAGCATTAGAATAAAATTGGTTTATATATATATTACGTATCGCATTCAAGTTATTTACAAATAAATTTCATCCAAT
scaffold28241	10643	10706	scaffold28241_+_10643_10706	+	63	145	TCGCATTTTAGAAAAGTTATTTTAATAAATTTTGTTAAATATTATTTTTATCAGTTATTATTG
scaffold28241	10743	10791	scaffold28241_+_10743_10791	+	48	76	GTTTCAAAATACAACAAATTTTGAATAAAACTAGTGTTGTGATTTACT
scaffold36123	9126	9171	scaffold36123_-_9126_9171	-	45	29	TACAATGTTATGTTGTAAATGATTTCGAAATTAAATGTCGTTCGT
scaffold17899	26040	26091	scaffold17899_-_26040_26091	-	52	291	CGAAAATAAATAAATGTCCATAAGATTGTAATATAATAAATTTTTTGTATAT
scaffold2960	22786	22833	scaffold2960_+_22786_22833	+	47	86	TATGCTAAAATGATATTAGAATTTTCAAATGTATTATTTCAGAAAAA
scaffold2960	40499	40549	scaffold2960_+_40499_40549	+	51	159	CTGTGAATATTATTTTATAGAATTAATATAATATTATTGACTTTTCTGGTG
scaffold2960	43985	44032	scaffold2960_+_43985_44032	+	47	5	TGTGATAGAATAATTTAGAGAATAAATATTTATATTTGTGTTTGATT
scaffold2960	51927	51978	scaffold2960_+_51927_51978	+	51	11	GGAAAATGACAGAATAATTATTTATTAATATATTTTGATCGAATACTTCTT
scaffold2960	57295	57348	scaffold2960_+_57295_57348	+	53	268	GCGAGGATGATTTATATTTAAATAAATTGATTTTGTATTCTTGTTGACTGGTT
scaffold40828	69715	69774	scaffold40828_+_69715_69774	+	59	523	TGTAGTCTTATATTTATGTAAATTATTCAAGATAATTTCGAGTTTTACTTTTATCTCAT
scaffold29703	1106	1156	scaffold29703_-_1106_1156	-	50	32	TGTTTTTCCTAACAGTGTAATGTAAATTTTCGGAAAATATTCATTATGTT
scaffold2367	8499	8550	scaffold2367_-_8499_8550	-	51	142	GTAAATTAGTTCAATTAGATGAGTATATTGGTTAAAAATAAAGTAGTTTAC
scaffold2367	14011	14062	scaffold2367_-_14011_14062	-	51	109	AATTGTAATTTGTAATTGTAGTACTTTCAAATTAAATAAACATTTTGTATT
scaffold15569	114068	114117	scaffold15569_-_114068_114117	-	48	76	TTGTTCGTCCTTTAGATGTAAAGTTTCTCAAATATTAATTATTGTTTT
scaffold15569	114278	114320	scaffold15569_-_114278_114320	-	42	3	GTCTTTTGACTTATTTATTATATATTACAAAAAATAATTTAT
scaffold15569	145968	146017	scaffold15569_-_145968_146017	-	49	9	ATAGCTTGCAGTTTTGTTATTTTGATGATCCACAAATATAACATCGTTT
scaffold15569	149076	149125	scaffold15569_-_149076_149125	-	49	10	ATAGCTTGCAGTTTTGTTATTTTGATGATCCACAAATATAACATCGTTT
scaffold15569	213925	213973	scaffold15569_-_213925_213973	-	48	14	TATAATGTATACGGAATGTTTTATTTGATAATTATATATGTAAATAGT
scaffold15569	216309	216362	scaffold15569_-_216309_216362	-	53	1588	TTATTTTACAAAAATTCATGTATTTATAATTGAAATATATAGAGCTCTACTTC
scaffold9888	29715	29760	scaffold9888_+_29715_29760	+	44	7	TGGAATATTTTAAATTCAATTATATAAATTAGTAATTTTTTTAG
scaffold10809	24355	24404	scaffold10809_+_24355_24404	+	49	19	GCTCAATTGTAGGATTACCATAGTAATAACATGAAATGGTTGTTTTTAT
scaffold10809	131975	132026	scaffold10809_+_131975_132026	+	51	85	TTAAAATGATAGATGTACTAAATAATAAATATAACTCATGTTCCATTTCTT
scaffold10809	134540	134591	scaffold10809_+_134540_134591	+	51	73	TTAAAATGATAGATGTACTAAATAATAAATATAACTCATGTTCCATTTCTT
scaffold24371	1133	1178	scaffold24371_+_1133_1178	+	45	25	TCTCATGAATTGTTTTTTGAAATAAATAATATATGTTCATTNTTT
scaffold24371	32817	32861	scaffold24371_+_32817_32861	+	45	73	TATTTTAAATTATTTCGAAATAGAATCGTCAATTTTTTATTGAAC
scaffold24371	32895	32973	scaffold24371_+_32895_32973	+	78	6501	TGGATTAGTGATGCAATTATTTTAAATATATTTTATTTAGTTTTATTTAAATTAACTTGTTTCTTGAATGTATTTGAT
scaffold24371	33016	33058	scaffold24371_+_33016_33058	+	41	3	TCCCAGAGGAAATTAAGATATTAAGTGATATGGTTTTTATT
scaffold24371	33144	33195	scaffold24371_+_33144_33195	+	51	5027	TATTTTCAAATCTGATGTTATTTTAATAAAGATAATTTGAATTTATTTTCA
scaffold24371	34297	34346	scaffold24371_+_34297_34346	+	49	40	TTTTTCTTTTAAATTATTTCGAAATAGAATCGTCAATTTTTTATTGAAC
scaffold24371	34380	34458	scaffold24371_+_34380_34458	+	79	6463	TTGGATTAGTGATGCAATTATTTTAAATATATTTTATTTAGTTTTATTTAAATTAACTTGTTTCTTGAATGTATTTGAT
scaffold24371	34591	34680	scaffold24371_+_34591_34680	+	88	4999	TAAATTGGAATTACTTTTTATGTAATAAACATGATATTTATTTTCAAATCTGATGTTATTTTAATAAAGATAATTTGAATTTATTTTC
scaffold17432	24963	25013	scaffold17432_+_24963_25013	+	50	91	GCATATTAAATGTGCATTTCAAAATTATAATTATTGACCTGAGATTTTAA
scaffold24187	2902	2953	scaffold24187_-_2902_2953	-	51	368	AAAATAATTGTTTTAATCATTTGTTTTTTTGGCTCAATAAAATTTTTTATT
scaffold24187	23254	23310	scaffold24187_-_23254_23310	-	56	8415	AAAATAATTGTTTTAATCATTTGTTGTTTTGGCTCAATAAAATGTTTTATTTCTAG
scaffold24187	25061	25111	scaffold24187_-_25061_25111	-	50	3	AAAAGGAAAATTACAAATATAATAAATACAACTGCTATATATTAATAATC
scaffold24187	25188	25244	scaffold24187_-_25188_25244	-	56	8203	AAAATAATTGTTTTAATCATTTGTTGTTTTGGCTCAATAAAATGTTTTATTTCTAG
scaffold5677	30703	30751	scaffold5677_-_30703_30751	-	48	40	TAGTAACAATCTCTGAACGTGTACAGTCAATAAATTGTGAATGGGTTT
scaffold5677	30776	30836	scaffold5677_-_30776_30836	-	60	118	AAATAGTTTACAATTTTTTGAATGTTTCATTAATAAATAATAACATTCGATTTCCAATTG
scaffold5677	30928	31028	scaffold5677_-_30928_31028	-	100	767	GATACAAAATTGATGTATTTATTTCGTGAATTGATTATTTATTTATTTTTTGATTGGTGAAAGTGAGTAAAACGTTTATAATCAATAGTTTATTGTTATT
scaffold5677	40173	40222	scaffold5677_-_40173_40222	-	49	81	AATGGATTTTTTATTCTGTATTTTTCAGTTCAAAAATAGGAAATTAAGT
scaffold5677	144606	144654	scaffold5677_-_144606_144654	-	48	60	TTTTATTTTATCATTGTGCATTATTTTTCTTTGAATATATAATGGTTT
scaffold5677	147318	147366	scaffold5677_-_147318_147366	-	48	54	TTTTATTTTATCATTGTGCATTATTTTTCTTTGAATATATAATGGTTT
scaffold7768	17997	18043	scaffold7768_-_17997_18043	-	47	10	TTCTCTATTATTTATATTATTTTTTAGTATAATATATGTTGGATTGG
scaffold7768	21257	21303	scaffold7768_-_21257_21303	-	46	11	TTCTCTATTATTTATATTATTTTTTAGTATAATATATGTTGGATTG
scaffold7768	23759	23805	scaffold7768_-_23759_23805	-	47	11	TTCTCTATTATTTATATTATTTTTTAGTATAATATATGTTGGATTGG
scaffold7768	39001	39063	scaffold7768_-_39001_39063	-	62	321	AGGGTCTGTCCCTCGCCCGACTATTGTGTTTGTAAATAAATGTGCATTATAGGTTTTCTCAA
scaffold7768	48990	49045	scaffold7768_-_48990_49045	-	55	100	TGTTATTAAACAGCAATAATGTTTTATATATTATATAAATAAATATAATAATTAT
scaffold14889	12392	12441	scaffold14889_+_12392_12441	+	49	12	ACTGCTCTTGTTCTGGTTTTTCTAATAAATATCTGCTCTTTTATATAGA
scaffold14889	12761	12812	scaffold14889_+_12761_12812	+	51	181	TCTCGCTACTGTGTACATTTGTATTAATAAATTTTCAATCTTTCTTTCTGT
scaffold14889	25011	25060	scaffold14889_+_25011_25060	+	49	13	ACTGCTCTTGTTCTGGTTTTTCTAATAAATATCTGCTCTTTTATATAGA
scaffold14889	25380	25431	scaffold14889_+_25380_25431	+	52	171	TTCTCGCTACTGTGTACATTTGTATTAATAAATTTTCAATCTTTCTTTCTGT
scaffold14889	37264	37313	scaffold14889_+_37264_37313	+	49	9	ACTGCTCTTGTTCTGGTTTTTCTAATAAATATCTGCTCTTTTATATAGA
scaffold14889	37633	37684	scaffold14889_+_37633_37684	+	51	153	TCTCGCTACTGTGTACATTTGTATTAATAAATTTTCAATCTTTCTTTCTGT
scaffold14889	49977	50021	scaffold14889_+_49977_50021	+	45	20	TATTTTTCTGGATTTTTGTTATAGTATTGCTAAATTTGAGTTTTA
scaffold11823	44621	44671	scaffold11823_+_44621_44671	+	50	150	AAGAGTATTCTTAATTTGATTTATTAATAAAATTAATAAACAGACTTGGT
scaffold11823	93869	93920	scaffold11823_+_93869_93920	+	51	233	TCATTTGTTAATTTAGAAATAAAAAATAAAATTATAATTGTAGCATTTTAA
scaffold187	2940	3001	scaffold187_+_2940_3001	+	62	1046	CGGATGCCTGACTGTGATTGCGTAATACAATTTAAATATTTATTGATTTAATAGTTTTGTGA
scaffold4202	9678	9721	scaffold4202_+_9678_9721	+	43	7	ATTAATTTTACTGTTTTTTAATAAAAATGCTATCAGAGTTTCC
scaffold9675	4303	4346	scaffold9675_-_4303_4346	-	43	14	CGATTTTTGTTTCTACTTTTATAAATCAAATTATAACTGTGCA
scaffold9675	4412	4508	scaffold9675_-_4412_4508	-	96	3752	TTGTTTTGATTAGTTGATTTAATTGGTTGATTTGTGAGATATTCTGTAATTTTATATCAGTCATTTTCAGTTGTTTTTATCTATGTTTTCTTATTG
scaffold9675	4527	4613	scaffold9675_-_4527_4613	-	86	235	AGGACAACACGGATCTCAGTGGAATGATATAATTGATTTATTTTCGGTGCATGAAGCTTCATTTATGATTATTATTATTTTATACG
scaffold27753	7441	7491	scaffold27753_-_7441_7491	-	50	101	ATTTCTTGAAAATTCATTCCATAAATTTATGAAATAAGAATATTATTTGT
scaffold27753	7537	7592	scaffold27753_-_7537_7592	-	55	797	ATCCGACATTATTGGAGCTGTATAACAGAATTTTCAATAAAAATGAGAATCTCTA
scaffold27753	35564	35610	scaffold27753_-_35564_35610	-	46	13	TTCAATTGCTATTATTTTGAACCGGTTGTGAATAAATTTTGGAATG
scaffold27753	42430	42476	scaffold27753_-_42430_42476	-	45	9	TAAATTTAATAAAGTTTATCATAAATTTTAATAAATGTATTAGTC
scaffold9879	27199	27297	scaffold9879_-_27199_27297	-	97	416	TGAAAAGCAACTAGTTTTGCTTGAATTTTAAAGAAATCTCTTAAGCAGTCTTTAGTAGAACTTTTGAATTTTATTGGAATTAAATAAATGTCTTAGA
scaffold9879	98490	98539	scaffold9879_-_98490_98539	-	49	12	ATTGAAATATTTTTTTGTAAAATTTTGTTAAAAAAATAAAATTCTTTTT
scaffold9879	100524	100573	scaffold9879_-_100524_100573	-	49	19	ATTGAAATATTTTTTTGTAAAATTTTGTTAAAAAAATAAAATTCTTTTT
scaffold9879	109856	109907	scaffold9879_-_109856_109907	-	52	172	AATCTGATTTTGTAAGATTATGAGCTAATTTTATAATAAACAATGTTGTTTT
scaffold17330	16474	16594	scaffold17330_+_16474_16594	+	120	44	TGAAAAAATATTTTTCGGTGTGAAAATAAACAACGAATTTTTAGTCTCAGCTGTAAATGGAATATTGATCGAATACTGTATTTTAGATTTGTTTCAGATATTCAGACATCTCTATTCAGT
scaffold17330	20131	20252	scaffold17330_+_20131_20252	+	121	86	ATGAAAAAACATTTTTCGGTGTGAAAATAAACAACGAATTTTTAGTCTCAGCTGTAAATGGAATATTGATCGAATACTGTATTTTAGATTTGTTTCAGATATTCAGACATCTCTATTCAGT
scaffold17330	25993	26074	scaffold17330_+_25993_26074	+	81	37	TTTAGTCTCAGCTGTAAATGGAATATTGATCGAATACTGTATTTTAGATTTGTTTCAGATATTCAGACATCTCTATTCAGT
scaffold52382	28661	28748	scaffold52382_+_28661_28748	+	87	97	TGGGGTTTTTATGCCTAATCGTCAATTAGAATGTTCAAATGTCTTTGAAATTTATTCATAAATAATACATTTGTATTTCCCTTTAAT
scaffold52382	31898	31985	scaffold52382_+_31898_31985	+	87	90	TGGGGTTTTTATGCCTAATCGTCAATTAGAATGTTCAAATGTCTTTGAAATTTATTCATAAATAATACATTTGTATTTCCCTTTAAT
scaffold4770	61298	61344	scaffold4770_+_61298_61344	+	46	44	TCTCTCATGACCCCACTTAATAAATGAATGTTTCTTCTTACGTTCT
scaffold7962	83646	83688	scaffold7962_-_83646_83688	-	42	11	AGTGACTACTGTAACTTGTCTAATATTGTAATATTTCATTAT
scaffold7962	83745	83794	scaffold7962_-_83745_83794	-	49	76	TAAAAATTAATATTGTGCGAATTAACATCGAAATAAATGTATATGAAGT
scaffold7962	83917	84045	scaffold7962_-_83917_84045	-	128	81	GTTGAAGAAATTAAAAATTTAGTGAAAGAACAAAATAAATAATTCCTACTCCGATATCATTTGTTCATTTCGATGATTAATTATACATAGGGTTTTGTATTTTATTTCTGAATAACATTGAATAATTT
scaffold7962	86797	86843	scaffold7962_-_86797_86843	-	46	5	TTGGCTAATAATAATGTACAATTCGAAAGTAATTTTAAAATTTCGA
scaffold7962	87079	87158	scaffold7962_-_87079_87158	-	79	86	TAAAAATTAATATTGTGCGAATTAACATCGAAATAAATGTATATGAAGTTTGACCATTGTTTATTATATGTTATAAATA
scaffold7962	87314	87409	scaffold7962_-_87314_87409	-	95	56	GTTGAAGAAATTAAAAATTTAGTGAAAGAACAAAATAAATAATTCCTACTCCGATATCATTTGTTCATTTCGATGATTAATTATACATAGGGTTT
scaffold12099	12190	12238	scaffold12099_-_12190_12238	-	47	7	ATTCAGCAGTTAAAATTTTATTTAATGAATAATTCTAAAAATAGTAA
scaffold12099	12253	12301	scaffold12099_-_12253_12301	-	48	122	CAGCTGCGATTGTATGTTTTGCTATTTTAATATGGCAGCATTATTATT
scaffold12099	12367	12414	scaffold12099_-_12367_12414	-	47	10	TTATTTATTTTAATATTCCGTTTAAACTAATGGAAAAGTTCTAATTT
scaffold12099	12775	12823	scaffold12099_-_12775_12823	-	48	43	CTCGAGTAGTCAGAGGCATTTTGTTACAATAAAGAACGTTATTGAATT
scaffold1280	23168	23254	scaffold1280_-_23168_23254	-	86	76	TTGATTAGTTTATTGATTGTAATTTTTAATAATAAAAATTTTCTGATAATTTTATTTATTATAATTTTGATAATAAATATTTTCTG
scaffold1280	74554	74600	scaffold1280_-_74554_74600	-	46	10	ATCTTTGGTAGAACTCTCTATACGTGATTCTAATATATTTTTCTAG
scaffold1280	75820	75866	scaffold1280_-_75820_75866	-	46	20	ATCTTTGGTAGAACTCTCTATACGTGATTCTAATATATTTTTCTAG
scaffold1280	113513	113566	scaffold1280_-_113513_113566	-	53	1435	TTGTCGGTTGGATTAGTGTTTTATTTACCGCTTTAATAAATTGTTGACTTTTT
scaffold1280	123426	123475	scaffold1280_-_123426_123475	-	49	119	TGTTTGTGTTTGATTTTATACTTGAGTTTTGGAAATGCAAATATTCATT
scaffold1280	123480	123530	scaffold1280_-_123480_123530	-	51	54	TGTTCGTAGATGAGTGAGAGAGAGAGATAGCAAATATGTGATTACACCAAT
scaffold1280	200361	200410	scaffold1280_-_200361_200410	-	49	31	TGTGGTTAAAATTTTACCAAAGTGCTTTTTTCAAATAGAAAGTAGATAG
scaffold1280	200437	200521	scaffold1280_-_200437_200521	-	84	194	ATGGAAAAAGAATTTTAAATTGATAATTTGTTAAATAAATTTCAATATAATTTGTATATTTTTAATATAATTATTGTTTGTTTT
scaffold1280	214509	214560	scaffold1280_-_214509_214560	-	50	20	AATGAGTGATTTTTCAGATAAAATTTTTATTATAATAAAAAAATAATTGA
scaffold1280	216748	216799	scaffold1280_-_216748_216799	-	51	37	TAATGAGTGATTTTTCAGATAAAATTTTTATTATAATAAAAAAATAATTGA
scaffold24254	9430	9482	scaffold24254_+_9430_9482	+	52	371	ATTTGCGATATATGTATTAATTTCGTTATAAATTTGCAACTTGAGTTTTCAC
scaffold7869	23538	23628	scaffold7869_+_23538_23628	+	90	50	TAAATTTCAATTAATTTACCTAGAACATGATTCTAATTTATTGGTAAATTTTTAATCTTTGCTTAATTACAACATAGCCCCAGCTTGTCG
scaffold6459	8319	8367	scaffold6459_-_8319_8367	-	48	6	GGAGTAACGGCTATTGTGATTTGAATAAAATAAATGATTTTCCAAGCG
scaffold6459	10077	10125	scaffold6459_-_10077_10125	-	49	9	GGAGTAACGGCTATTGTGATTTGAATAAAATAAATGATTTTCCAAGCGT
scaffold8135	60860	60908	scaffold8135_+_60860_60908	+	48	40	TTGTGCAATTTTTGATTTATTACTTGATTGGCTTAGACTGGATTTACA
scaffold8135	60943	60996	scaffold8135_+_60943_60996	+	53	1229	CCAGACATACAAATTTGTATTTTCAAATATATATACATTCGGATTTACTTTTA
scaffold3579	102216	102265	scaffold3579_-_102216_102265	-	49	9	AAATAAGAATTTTATTATGATAAATTTCAAGGAATAAAGTTAATTCATC
scaffold7402	11251	11299	scaffold7402_+_11251_11299	+	48	3	AATTTTTGTCAAAATTAATAATAAATATTTCCAACTGTTTTACGGATA
scaffold7402	57248	57296	scaffold7402_+_57248_57296	+	47	131	ATTATATTTATATTTTGTTTGAATTAATGATTTCTAACTGCAGTTGA
scaffold7402	57328	57399	scaffold7402_+_57328_57399	+	71	768	CCATGTCCTCGCCTCATTCATTAATATAATTGCTTTGTAAATTATTACTATTGTTGTTATTATTATTATTA
scaffold7402	64448	64512	scaffold7402_+_64448_64512	+	64	3311	GTGGAATGAAGTGTTTTTATTTTTTATTTAAAAATATTTATACATTCGTTTATCTTCATATGCA
scaffold7402	64525	64568	scaffold7402_+_64525_64568	+	43	6	TACTACGTACGCTATTTCCTAATAAAGTATGCTATGAGCTGGA
scaffold7402	64692	64742	scaffold7402_+_64692_64742	+	50	92	TAAGTTGCTACAGCAAGTGAACATATAAAGGTTGTTACCAGGCCTCGATT
scaffold12311	23138	23188	scaffold12311_-_23138_23188	-	50	222	ACAACTCAATTTTTGTGTTGGTATCAATTAATATTTAAATAAATATTATT
scaffold15340	30712	30758	scaffold15340_+_30712_30758	+	46	22	TTTCAAATTTTAATCTCAATAAAAATTACTTAAATGTTGTTTTAAG
scaffold10926	50690	50736	scaffold10926_-_50690_50736	-	46	44	TTCGGTATTCAATTCTCATCCACACGTTCAATAAATGATTTAGTCG
scaffold10926	52651	52698	scaffold10926_-_52651_52698	-	47	27	TTCCACCCGATGATTTATTTGTTCTTTAATTAATACAATTTATGAAC
scaffold10926	104328	104377	scaffold10926_-_104328_104377	-	49	68	TATCGATATGATTGTTATTTTGTTGTTTATAATAATATATTCTTTTATC
scaffold8468	115188	115236	scaffold8468_+_115188_115236	+	48	25	TGGAATTTGTATCTCTTTGTTTAATATCAATGATAAGCTATATTTTTT
scaffold8468	123780	123828	scaffold8468_+_123780_123828	+	49	21	GAATATGTGATTTTAATTGGAATAAACATTTTGGAATAATTTATAAAGG
scaffold2114	42811	42862	scaffold2114_+_42811_42862	+	51	267	ATCAAATCTGCTTGTAAATGTCTTTCAATAAAATATGCAACAAGACTTTGT
scaffold2114	50581	50630	scaffold2114_+_50581_50630	+	49	9	ATTACTTTCCAGAAAACATTGATAATAAGACTTTGACAAGAGTTCCGTT
scaffold14892	4073	4126	scaffold14892_-_4073_4126	-	53	108	TCAGTCAGTCAAATAAATACCGTTTTATTAATTAATTAAAGTTTTTATTTGTT
scaffold30129	6621	6757	scaffold30129_-_6621_6757	-	136	1212	AATTTTGTTCGTAAAAGGGGCTTTAAGAATTTCAATTAATTTATTGTTTTAGGTTACTAAACATTTATATTGTATGCTAATACGTAATTGTTTAATTTTTGCTATTTTATTCTTTTTAAATATAATAGCCAAATTA
scaffold30129	6794	6864	scaffold30129_-_6794_6864	-	70	220	CTTGTTATTTGAAATTAATTTTATCGAAACAAATTTGATAAAAATTTATTTTTAAAGTTAATTTCTATGT
scaffold30129	6875	6926	scaffold30129_-_6875_6926	-	51	2357	ATAGTGGTTCAATGATAATATTGTAGTATCATTAGATGCCTATGTTCAAAT
scaffold37438	13441	13495	scaffold37438_-_13441_13495	-	54	422	ATGTAATGAAATATTTGAAATTAGACATTTTTTAATAAAGTTTATTGATTTTTT
scaffold37438	22640	22690	scaffold37438_-_22640_22690	-	50	6	TTTGCATGGAAAAGAATTTGCGTTTACTTACGATCAAGAATGAAAAAATT
scaffold37438	29623	29673	scaffold37438_-_29623_29673	-	50	11	TTTGCATGGAAAAGAATTTGCGTTTACTTACGATCAAGAATGAAAAAATT
scaffold37438	32544	32594	scaffold37438_-_32544_32594	-	50	8	TTTGCATGGAAAAGAATTTGCGTTTACTTACGATCAAGAATGAAAAAATT
scaffold10382	100496	100545	scaffold10382_-_100496_100545	-	50	85	CATTTTTTGTTTAAATGTGTAAATTTTACCATTTATTAAAGCTTCGTTTA
scaffold10382	105402	105448	scaffold10382_-_105402_105448	-	46	72	ATTTCATTAAGTTGACTGTAGTTTTTAAATCGATATATTTTGTTTG
scaffold10382	107815	107865	scaffold10382_-_107815_107865	-	50	10	ATTCCACATTGAAAGATATTGACAAATTAATTGAAAACATTGAGCTTCTA
scaffold8593	4195	4242	scaffold8593_+_4195_4242	+	47	8	TGAATTTTTTGTCATGTTAATAACGAATCTTTAGGTAATGGGTGCTG
scaffold26758	833	916	scaffold26758_+_833_916	+	83	93	CGGAGAAAATGTCGTCTTTAAACGAGACGGAGGACTGATTGACTACAATCACGTAACATCAAGGAACGATTTGGACATGGTCC
scaffold26758	917	983	scaffold26758_+_917_983	+	66	109690	AAAATTTTACGCTTGTTAAACTTTGAACAATAAATAATTGTCTAAATCTTGATTTATTCATCCTTC
scaffold26758	2194	2277	scaffold26758_+_2194_2277	+	82	90	CGGAGAAAATGTCGTCTTTAAACGAGACGGAGGACTGATTGACTACAATCACGTAACATCAAGGAACGATTTGGACATGGTC
scaffold26758	2280	2344	scaffold26758_+_2280_2344	+	65	136483	AAATTTTACGCTTGTTAAACTTTGAACAATAAATAATTGTTTAAATCTTGATTTATTCATCCTTC
scaffold26758	2349	2395	scaffold26758_+_2349_2395	+	46	4	TTTCTTTAAAATGTCTTAATAGTGTAATTTTATTACTTCTTTCTGG
scaffold26758	30506	30557	scaffold26758_+_30506_30557	+	51	200	ATTTGTTGTCAAAATTCTTTTGTTCAATAAAAATTTATAAAATTACTCTAC
scaffold6460	59861	59911	scaffold6460_+_59861_59911	+	50	283	GTTGTGGTGGAGTGTTTTGTGTTTAAATATTGTTTATTGGTTTAGAATGG
scaffold6460	65956	66006	scaffold6460_+_65956_66006	+	50	273	GTTGTGGTGGAGTGTTTTGTGTTTAAATATTGTTTATTGGTTTAGAATGG
scaffold1645	21457	21508	scaffold1645_-_21457_21508	-	51	125	CATTTTTATTCGTGTTATTGTTCATATTCCTCTGAAATATAATTGTTTTCT
scaffold1645	23013	23064	scaffold1645_-_23013_23064	-	51	123	CATTTTTATTCGTGTTATTGTTCATATTCCTCTGAAATATAATTGTTTTCT
scaffold10177	9721	9768	scaffold10177_-_9721_9768	-	47	114	ATGAATAATTATGAATTTGCATTGTTTATAATGAATAATTATGAATT
scaffold10177	18456	18503	scaffold10177_-_18456_18503	-	47	5	TCTCTTTTCTATATCTTCATTAATTTTAACAGTAAAATTTATCAATT
scaffold302	42351	42400	scaffold302_-_42351_42400	-	49	30	CTTCATGATCGTTCCCTTTTATGTAATATTAATAAAATTTTGTGGTCAT
scaffold302	98346	98413	scaffold302_-_98346_98413	-	67	418	ATTGATTCTGGAGATTTGTGTTCTCATATTTTTCATATATAATAGTGAATATTATATTTTAGCTGTT
scaffold302	98428	98482	scaffold302_-_98428_98482	-	54	48	AATTGTTAAATTCACTCAATTATGGAGATAGAATTTAATTTTTAATATTTTGAT
scaffold302	108680	108747	scaffold302_-_108680_108747	-	67	366	ATTGATTCTGGAGATTTGTGTTCTCATATTTTTCATATATAATAGTGAATATTATATTTTAGCTGTT
scaffold302	108762	108816	scaffold302_-_108762_108816	-	54	59	AATTGTTAAATTCACTCAATTATGGAGATAGAATTTAATTTTTAATATTTTGAT
scaffold302	253769	253819	scaffold302_-_253769_253819	-	50	21	CTTTGAGAGTTAATGAATATTTACTGACAATTTTATATAAAATTGAAATT
scaffold302	261636	261686	scaffold302_-_261636_261686	-	50	23	CTTTGAGAGTTAATGAATATTTACTGACAATTTTATATAAAATTGAAATT
scaffold6213	5706	5755	scaffold6213_+_5706_5755	+	49	8	TAGAGCAAATTGAATATGTAGTTTTATAAATAATTAGGAAGTATTTTAG
scaffold6213	5810	5858	scaffold6213_+_5810_5858	+	48	62	TTAAATTGTGAAATATTTTTAAATAAGATATTTTATTAATGACGTTGC
scaffold6213	5945	5994	scaffold6213_+_5945_5994	+	49	85	AGTTTGCTATATTTTGCTGTAAATACAGTTAAATGTTTAAGTAGTTCAA
scaffold6213	6131	6182	scaffold6213_+_6131_6182	+	51	759	TTTAAAGTGAAGAATTTTCATCGAATAAAAATAGTGTCTAGTTTATTTTTG
scaffold134	86537	86587	scaffold134_+_86537_86587	+	50	28	TTATAAAGATTTTGATTTGTTTATTTAATATATTTTCTTGGTTATTTTTT
scaffold134	87621	87671	scaffold134_+_87621_87671	+	50	29	TTATAAAGATTTTGATTTGTTTATTTAATATATTTTCTTGGTTATTTTTT
scaffold40811	109	161	scaffold40811_-_109_161	-	52	1216	ATTGCTACTTGAATCTTGGTTATGTCATCATAAAATATATTTAATTTCTCTG
scaffold40811	2725	2777	scaffold40811_-_2725_2777	-	52	1249	ATTGCTACTTGAATCTTGGTTATGTCATCATAAAATATATTTAATTTCTCTG
scaffold5117	14050	14101	scaffold5117_-_14050_14101	-	51	214	TTGAAATTTTATTTTCTGAATTTTAGTGATTAAATAAAACATTACTTATTT
scaffold11947	36389	36446	scaffold11947_-_36389_36446	-	57	33	ACGATTGTCCTGTGATGGAAGGAATACAAGGAGCAAATAAATATACCTTATTATTTA
scaffold11947	41446	41503	scaffold11947_-_41446_41503	-	57	49	GATGGAAGGAATACAATTTTTGATCAAGGAGCAAATAAATATACCATATATATCCTT
scaffold758	46760	46811	scaffold758_-_46760_46811	-	51	210	GTCTATCTACAACAAATTAACTATGTATATGCCATAAAAAAGTAGCATAAT
scaffold758	46838	46919	scaffold758_-_46838_46919	-	80	136	TCATTTATTTCTCGACAATTTCTCTTTGAAGAATTTCATCGTTGTTTTCTCTGCATTTTTTGAATTTAAAGGCTTTATTA
scaffold25195	13599	13655	scaffold25195_+_13599_13655	+	56	109	TAGAATTTATATATTTTTTAAATATTAATAAATCTATTTTAGTTATTTTTTTAAAT
scaffold25195	15202	15253	scaffold25195_+_15202_15253	+	51	104	TAGAATTTATATATTTTTTAAATATTAATAAATCTATTTTAGTTATTTTTT
scaffold25195	16951	17002	scaffold25195_+_16951_17002	+	51	74	TAGAATTTATATATTTTTTAAATATTAATAAATCTATTTTAGTTATTTTTT
scaffold25195	23780	23831	scaffold25195_+_23780_23831	+	51	125	AACCACTTTATTGGAGTATCAAAGAAAATAAATTTGAACAATTTATTCTTA
scaffold140	54907	54991	scaffold140_+_54907_54991	+	84	1695	TTTTATTGAACAACTTGATTAACGGTTAATAAATTTCTTGCAACATCTTGTTTTAATCAATACAAAATAATTTAATTATTTTAC
scaffold140	56973	57057	scaffold140_+_56973_57057	+	83	1693	TTTTATTGAACAACTTGATTAACGGTTAATAAATTTCTTGCAACATCTTGTTTTAATCAATACAAAATAATTTAATTATTTTA
scaffold140	59704	59788	scaffold140_+_59704_59788	+	84	1706	TTTTATTGAACAACTTGATTAACGGTTAATAAATTTCTTGCAACATCTTGTTTTAATCAATACAAAATAATTTAATTATTTTAC
scaffold140	204516	204565	scaffold140_+_204516_204565	+	49	33	TTTACGCAAGTGTATTATCAAATTTCATGGTTGCTTAGTGTCACTTTTG
scaffold140	216441	216494	scaffold140_+_216441_216494	+	53	178	CTAATGTTATGGACACTTTATTTTAATAAAATTTTTGGTTTTATTTATTTGAA
scaffold53316	11308	11362	scaffold53316_-_11308_11362	-	54	18	ATGAAATTTGTCGGCTGCCATGATATTTAGAATAAAATATATTTTTTGATTTTC
scaffold53316	15837	15891	scaffold53316_-_15837_15891	-	55	25	ATGAAATTTGTCGGCTGCCATGATATTTAGAATAAAATATATTTTTTGATTTTCA
scaffold53316	20825	20879	scaffold53316_-_20825_20879	-	53	30	TGAAATTTGTCGGCTGCCATGATATTTAGAATAAAATATATTTTTTGATTTTC
scaffold8363	9762	9810	scaffold8363_+_9762_9810	+	48	19	AAGAACTCACAATTAAACCTTCATAAAGTTTTTATAACTATATTTTTG
scaffold8363	9816	9862	scaffold8363_+_9816_9862	+	46	19	TTTATTGTATGAATTTAATTAAATTTTGCCATCTTTTCTATTTAAT
scaffold7938	95997	96047	scaffold7938_-_95997_96047	-	51	21	TGCCCATTACATTAATAAAATTAAATTTAGTCTTAATAAATGATTTGTTAT
scaffold14300	21787	21834	scaffold14300_+_21787_21834	+	47	24	GATTTATGCATAATTTTTTATAATTAATATTATTGATTTCATTGAAT
scaffold14300	24515	24562	scaffold14300_+_24515_24562	+	47	23	GATTTATGCATAATTTTTTATAATTAATATTATTGATTTCATTGAAT
scaffold25716	52178	52230	scaffold25716_+_52178_52230	+	52	313	ATAATGTTGGCATTAGAAAATGAAATTACATTAATTTTAATTTACATTTGTT
scaffold25716	53166	53218	scaffold25716_+_53166_53218	+	51	313	ATAATGTTGGCATTAGAAAATGAAATTACATTAATTTTAATTTACATTTGT
scaffold25716	55693	55740	scaffold25716_+_55693_55740	+	46	55	TTTTATTTTGAAATGTTATGATAATAAATTATTGTTATTTATATAA
scaffold2832	35473	35522	scaffold2832_-_35473_35522	-	49	19	AATTTTGAATTTAATTATTTTAATTGAACCAAATAAAATTTATAGTAAT
scaffold2832	35579	35702	scaffold2832_-_35579_35702	-	124	1998	TTACGGTGTCATTTGTTTTATTACTATTACATTTTTTCAATATAATTTGATCACATTTGGTATTGATTTGAGATTATCTTTTCACTATTACTTTTAACTTCAATAAAAATAATTTTATAGTTCC
scaffold2832	35707	35761	scaffold2832_-_35707_35761	-	54	3804	GTGCCTATTTGATCAATTTTGTATGTGAACTTGAATAAATTTGTGTTTTATTGA
scaffold20839	10735	10785	scaffold20839_-_10735_10785	-	50	30	TTGTCGAATTTGATTATTATTGATTTTTGAAATCTATTAGAATTTTGCGT
scaffold8053	1832	1885	scaffold8053_-_1832_1885	-	53	110	ACACAAATCACATATCATTTATTAATATTTTTTATAATAAAATATGAATTTCT
scaffold25814	91150	91208	scaffold25814_+_91150_91208	+	58	141	TAAATAGATTAAAAAGTACTTGTAAAATATATATGGACAATCTTACCCTTCTTCATGC
scaffold20106	36549	36593	scaffold20106_-_36549_36593	-	44	13	GTGTTCCAGGCGACACTGAATTGATCGAAATAAATCATTTTCCT
scaffold20106	120828	120877	scaffold20106_-_120828_120877	-	49	22	AGTTATGCTCGACAGAAAACAATTTATTAAATAAATATCGTTGTTTCTT
scaffold20106	122514	122563	scaffold20106_-_122514_122563	-	49	39	AGTTATGCTCGACAGAAAACAATTTATTAAATAAATATCGTTGTTTCTT
scaffold20106	122990	123037	scaffold20106_-_122990_123037	-	47	4	GAGTATTCAAACGTTAATTAATTAAATTCAATAAAAATTTTATTAAT
scaffold20106	123241	123291	scaffold20106_-_123241_123291	-	50	48	TTCCCACTACTTTCTATAACTATTTTCTATAACAATAAATGTCATTAAAA
scaffold20106	126834	126883	scaffold20106_-_126834_126883	-	49	23	AGTTATGCTCGACAGAAAACAATTTATTAAATAAATATCGTTGTTTCTT
scaffold15540	7374	7426	scaffold15540_-_7374_7426	-	52	145	GCTCGATTTATTTTATTTTTGATAATTTGATTAAATAGAAAATTTTTAAAAG
scaffold15540	11689	11740	scaffold15540_-_11689_11740	-	51	322	CTTTATTTTTTGTGTGCAGTAGTTTGTATACAAAAATTAGATCAAGTCTCT
scaffold15571	31306	31355	scaffold15571_+_31306_31355	+	49	19	CTTTTTGATGCAATTTCTATTAAAATAAATCTTATTTTTGTTATTATTG
scaffold15571	34395	34444	scaffold15571_+_34395_34444	+	49	23	CTTTTTGATGCAATTTCTATTAAAATAAATCTTATTTTTGTTATTATTG
scaffold15857	8694	8743	scaffold15857_-_8694_8743	-	49	22	ATTAATTAAAATCATTGTAGAATCGGAATGAATAAATAAATCTAAAATT
scaffold23652	15700	15751	scaffold23652_-_15700_15751	-	51	470	TCTAACTTTGAATGTATAATACAATTTAATTTCTAAATATAATCTGTCTTT
scaffold23652	15797	15847	scaffold23652_-_15797_15847	-	50	9	CTGAAAGAATAATTGTAAAACATTGAATTTAAAGAATGATTGTAAGACAT
scaffold23652	71273	71323	scaffold23652_-_71273_71323	-	50	46	ATATAGTAGTCGGACTATAAGTCCATCTGTATTTAAATAATAATTCATAG
scaffold23652	73028	73079	scaffold23652_-_73028_73079	-	50	4	ACTTATCATTACCCATAGCTTTGTGTTTTATTAATATATTATTTGTTTGA
scaffold23652	73115	73161	scaffold23652_-_73115_73161	-	46	7	AGGAGTCTGACATTTGGAATTTTAATTAACAATACTTACATAATTA
scaffold23652	73921	73972	scaffold23652_-_73921_73972	-	51	24	TAAGGATATTTGTATTGAATCATGTAATATTAAACATTTCATTTAGTTTTT
scaffold23652	76429	76479	scaffold23652_-_76429_76479	-	50	43	ATATAGTAGTCGGACTATAAGTCCATCTGTATTTAAATAATAATTCATAG
scaffold23652	78184	78235	scaffold23652_-_78184_78235	-	51	12	AACTTATCATTACCCATAGCTTTGTGTTTTATTAATATATTATTTGTTTGA
scaffold23652	78271	78317	scaffold23652_-_78271_78317	-	46	13	AGGAGTCTGACATTTGGAATTTTAATTAACAATACTTACATAATTA
scaffold23652	79077	79128	scaffold23652_-_79077_79128	-	52	15	TAAGGATATTTGTATTGAATCATGTAATATTAAACATTTCATTTAGTTTTTA
scaffold23652	84047	84097	scaffold23652_-_84047_84097	-	50	62	ATATAGTAGTCGGACTATAAGTCCATCTGTATTTAAATAATAATTCATAG
scaffold23652	85802	85853	scaffold23652_-_85802_85853	-	51	13	AACTTATCATTACCCATAGCTTTGTGTTTTATTAATATATTATTTGTTTGA
scaffold23652	85889	85935	scaffold23652_-_85889_85935	-	46	17	AGGAGTCTGACATTTGGAATTTTAATTAACAATACTTACATAATTA
scaffold23652	86695	86746	scaffold23652_-_86695_86746	-	51	15	TAAGGATATTTGTATTGAATCATGTAATATTAAACATTTCATTTAGTTTTT
scaffold23652	87938	87989	scaffold23652_-_87938_87989	-	51	13	TAAGGATATTTGTATTGAATCATGTAATATTAAACATTTCATTTAGTTTTT
scaffold14974	628	694	scaffold14974_-_628_694	-	66	149	TAATAAATTTGTGATGTGAATATGGGATTCATAATGCAATATTTATTAGATTATATTTTGATAATT
scaffold14974	25383	25432	scaffold14974_-_25383_25432	-	49	6	AGTCTGGATTTATGTGTGGTTGGTTTTGTTAATAAATTAAGTTTTAATT
scaffold10462	59755	59845	scaffold10462_+_59755_59845	+	90	46	TCATTATTATTATCTTTTTTCAATTATTGTATAAGAATTATTGCATGTATTTCTTTTATGATTTATAAATGTTTAACGAATTCATTTTTG
scaffold10462	62202	62292	scaffold10462_+_62202_62292	+	90	63	TCATTATTATTATCTTTTTTCAATTATTGTATAAGAATTATTGCATGTATTTCTTTTATGATTTATAAATGTTTAACGAATTCATTTTTG
scaffold12190	12069	12119	scaffold12190_+_12069_12119	+	49	174	AACAGGACTTTGTTTTGATGAATAAATAAATTTTCATCCAATTATTTTT
scaffold12190	14663	14713	scaffold12190_+_14663_14713	+	50	166	AACAGGACTTTGTTTTGATGAATAAATAAATTTTCATCCAATTATTTTTA
scaffold15902	15570	15621	scaffold15902_-_15570_15621	-	51	8	TGTTGGAAATTGACATGCATCTTGTTTTCATGATAATTCAAATTGAAAGTT
scaffold15902	16495	16587	scaffold15902_-_16495_16587	-	92	75	GTGGTTGTTGATTTCCAAGAATTGGAAAATATATTTTTGTGTGTTGGAAATTGACATGCATCTTGTTTTCATGATAATTCAAATTGAAAGTT
scaffold15902	19863	19955	scaffold15902_-_19863_19955	-	92	80	GTGGTTGTTGATTTCCAAGAATTGGAAAATATATTTTTGTGTGTTGGAAATTGACATGCATCTTGTTTTCATGATAATTCAAATTGAAAGTT
scaffold7879	20162	20212	scaffold7879_-_20162_20212	-	50	124	ATTTATATGATTTATATAATTATGTTAATGTTTCTATAATAAACTTGCTG
scaffold30412	5010	5112	scaffold30412_+_5010_5112	+	102	147	GATATACACTATGAGACAAATTTAATGTAATTGTTTTAATTTTTAGTTTTTATCTGTTTCTGTAACAAAAAAGAAGAAAAAACCCATCCCAGTGCAGTAAGT
scaffold30412	5254	5301	scaffold30412_+_5254_5301	+	47	84	GAGTTGACAGTTTGTAGTGTATTAATAAATGTTTTGAAATATTTTAT
scaffold7785	17496	17544	scaffold7785_-_17496_17544	-	48	5	CACCATATTTATTTTACTGTCATTATCTAACATTAAAATTTATTCAAA
scaffold460	68578	68672	scaffold460_-_68578_68672	-	95	175	TTTGTTTCTTCCTGTCAAACATTTTATTTTATACAGAAAATTTATTTAGAAGATTTTATTATTTTAGAGAACTTTTTAAATAAAATTTTCAGTTA
scaffold48807	8211	8307	scaffold48807_+_8211_8307	+	96	135	GTGATCTGAATGCTCCGGGAATTTATTGATTATTCCACAGATTGGTTTGTCCTTGATCATTTGTAGATATGCAATACAAATTCATCTTGATCGGCA
scaffold48807	12577	12622	scaffold48807_+_12577_12622	+	45	13	ATATGAAAATTTTTTTGAATAAATTCATTTTTGCTTCTATTAAAA
scaffold9462	2631	2710	scaffold9462_-_2631_2710	-	79	5363	TCGAGGATCTAGAACAAGGACTTGATAAGATCAAATAAATAAATTTAGCTTGTGATATTTTATTATATTCTTTAGCTTG
scaffold3232	5846	5894	scaffold3232_+_5846_5894	+	48	10	TAAAGTTGTAAAAAATTAATCTATTTGATTAGACTGCCTTTATTGATG
scaffold4726	12234	12282	scaffold4726_-_12234_12282	-	48	25	TTGTCGAAAATTTTTATTTAACTTCTTAAATATATTTATTAATTGAAT
scaffold8955	8710	8763	scaffold8955_+_8710_8763	+	53	32	ATGTATTCTTATTTGTTTTCAAATAAATAAATTTGTAAATTGCCTTTTTATTA
scaffold8955	65127	65184	scaffold8955_+_65127_65184	+	57	99	TATAATTATGATAATTAGAAATAATTATAATTAAATATTTAGGATTTTCTATTTATT
scaffold3461	7687	7738	scaffold3461_-_7687_7738	-	50	109	TTTGTTAAAGAATGCTAACGCATGTTGTGTTTCAAATTGAATAGTTTGAT
scaffold3461	8914	8965	scaffold3461_-_8914_8965	-	51	93	GTTTGTTAAAGAATGCTAACGCATGTTGTGTTTCAAATTGAATAGTTTGAT
scaffold7259	12157	12208	scaffold7259_-_12157_12208	-	51	48	GTTTTTGTAAATTGTAATCAATTGTGCTTATCAATAAAAGTTGTCTAGAAT
scaffold7259	30039	30090	scaffold7259_-_30039_30090	-	51	2807	TCTACTGGAGATTTGTAGAATTATATGTTTGATTAAGTAAATGATTTTTCT
scaffold7259	30106	30159	scaffold7259_-_30106_30159	-	53	42	TTGGCATCATATCAAATAGTCATTTTGTTGTTATTTAATATTATTATTATTGG
scaffold7259	66221	66272	scaffold7259_-_66221_66272	-	51	210	TTTATTTGTAACGTTAATTTAATATTTTATTAAATAAAAATAAAAATATTT
scaffold25855	2313	2360	scaffold25855_+_2313_2360	+	47	13	GTGAATGATTCTGATTTAATATATGAAACAGTTAAAGAATAGATGAC
scaffold25855	3788	3835	scaffold25855_+_3788_3835	+	47	22	ATGTTCAATTATTAGAAAAATAAAATCATTATATGTCGTTATTTCAT
scaffold25855	34418	34469	scaffold25855_+_34418_34469	+	51	20	TATATTAAAAAAATTTTGTATGGAAATTATATTGTATTCGTCTTTTTTAAT
scaffold25855	36005	36057	scaffold25855_+_36005_36057	+	51	46	TATATTAAAAAAATTTTGTATGGAAATTATATTGTATTCGTCTTTTTTAGT
scaffold33432	22803	22858	scaffold33432_+_22803_22858	+	54	60	TGATATGGAAAAGTATTTCCAAATGCAATAAAAAAATAATGTCACTTCTGTCTT
scaffold33432	22859	22910	scaffold33432_+_22859_22910	+	52	39	ATTGATTTTAGTAAGATTAAATTAATAAAAAAATGGTTCATTTTGATTTAAT
scaffold33432	23468	23523	scaffold33432_+_23468_23523	+	55	60	TGATATGGAAAAGTATTTCCAAATGCAATAAAAAAATAATGTCACTTCTGTCTTG
scaffold33432	23524	23575	scaffold33432_+_23524_23575	+	51	27	TTGATTTTAGTAAGATTAAATTAATAAAAAAATGGTTCATTTTGATTTAAT
scaffold20777	55167	55219	scaffold20777_+_55167_55219	+	52	104	TTTATGATAACTGATAACCAATGAATAAATATTATTAATTTTATGACTTTAT
scaffold20777	88147	88210	scaffold20777_+_88147_88210	+	63	55	ACATTTGAATATTTTTGAATAATTAAATGTGTTATTGATTATATGCATTATCATTCATGAATT
scaffold20777	91697	91760	scaffold20777_+_91697_91760	+	63	56	ACATTTGAATATTTTTGAATAATTAAATGTGTTATTGATTATATGCATTATCATTCATGAATT
scaffold5123	16429	16478	scaffold5123_-_16429_16478	-	49	61	CTTCGAACTTTAACTTAACTATTCTATTTATTAAAAATTATTTTGAATT
scaffold5123	20684	20742	scaffold5123_-_20684_20742	-	58	451	TGTACAAATTCTCAATGTGGTCAAAAAATTATTTTGTATTATAATGAATTCGTATATG
scaffold5123	21866	21924	scaffold5123_-_21866_21924	-	58	484	TGTACAAATTCTCAATGTGGTCAAAAAATTATTTTGTATTATAATGAATTCGTATATG
scaffold5123	24257	24315	scaffold5123_-_24257_24315	-	58	474	TGTACAAATTCTCAATGTGGTCAAAAAATTATTTTGTATTATAATGAATTCGTATATG
scaffold5123	26578	26640	scaffold5123_-_26578_26640	-	62	41	ATCTTTAACGTATATAAAAACAACAATTTTGAGTACAAACATAATACAACTCGTGTATTTTC
scaffold5123	28905	28967	scaffold5123_-_28905_28967	-	62	41	TATCTTTAACGTATATAAAAACAACAATTTTGAGTACAAACATAATACAACTCGTGTATTTT
scaffold13721	52824	52909	scaffold13721_-_52824_52909	-	85	1154	TATTCCATAGTTACCAATGGGATATATTTAAATAAATAAATTGACAATTTTTATTTATTTGTTTTATAAATAAATTGATTATTGT
scaffold41684	23921	23971	scaffold41684_-_23921_23971	-	50	168	TATTTTCAATGAAAATTTATTGTTTCGTTATAAAAAAATATAATTTTTTT
scaffold28049	9371	9419	scaffold28049_+_9371_9419	+	47	9	AAAAACTTTGATCAGAATATAATAAGCACATTTTTATTCCTATATAT
scaffold28049	11171	11219	scaffold28049_+_11171_11219	+	47	7	AAAAACTTTGATCAGAATATAATAAGCACATTTTTATTCCTATATAT
scaffold28049	13312	13360	scaffold28049_+_13312_13360	+	48	3	AAAAACTTTGATCAGAATATAATAAGCACATTTTTATTCCTATATATT
scaffold28049	28611	28656	scaffold28049_+_28611_28656	+	45	5	GACCCTGTATAAATTCGAATAAAGAACTAACTGTTGCGATTAAAC
scaffold28049	32782	32827	scaffold28049_+_32782_32827	+	45	7	GACCCTGTATAAATTCGAATAAAGAACTAACTGTTGCGATTAAAC
scaffold28049	41403	41448	scaffold28049_+_41403_41448	+	45	4	GACCCTGTATAAATTCGAATAAAGAACTAACTGTTGCGATTAAAC
scaffold15283	98803	98851	scaffold15283_-_98803_98851	-	48	16	ACAAATTTTAACTTATTTTTAATTTTTTTTTAGAAATAAAAAATTTAA
scaffold15283	101809	101857	scaffold15283_-_101809_101857	-	48	18	ACAAATTTTAACTTATTTTTAATTTTTTTTTAGAAATAAAAAATTTAA
scaffold6649	9400	9451	scaffold6649_+_9400_9451	+	51	11	TTAGCTTGTTGGTTAAAATTTTATAAAAATACAATTATTGCAGTAGTCGCA
scaffold6649	9616	9713	scaffold6649_+_9616_9713	+	97	94	ATTGGTTCGTAAATTTATTTCAATGTGGTCATTTAATATTGTATTTTATTTTGCTATATTTATTATTTTCTATAATATATCTAGAATTTCATATAAA
scaffold6649	9716	9761	scaffold6649_+_9716_9761	+	46	5	CTATTATTTTATTTCACGAAACAATGAAACTTACTATATATTTTCT
scaffold6649	11358	11409	scaffold6649_+_11358_11409	+	51	22	TTAGCTTGTTGGTTAAAATTTTATAAAAATACAATTATTGCAGTAGTCGCA
scaffold6649	11574	11671	scaffold6649_+_11574_11671	+	97	133	ATTGGTTCGTAAATTTATTTCAATGTGGTCATTTAATATTGTATTTTATTTTGCTATATTTATTATTTTCTATAATATATCTAGAATTTCATATAAA
scaffold20335	28115	28174	scaffold20335_+_28115_28174	+	59	547	TTTCATAAATTAACATTTCGTGTCATAAATAAACTTTAGAACTTATATTATTATTACGC
scaffold20335	31162	31221	scaffold20335_+_31162_31221	+	59	534	TTTCATAAATTAACATTTCGTGTCATAAATAAACTTTAGAACTTATATTATTATTACGC
scaffold13359	7205	7256	scaffold13359_-_7205_7256	-	50	17	TTAGTTTTCTCCAGGATTTAAATTATATGAACAAATAAAAATAAATTACT
scaffold16382	86771	86873	scaffold16382_+_86771_86873	+	102	576	AATTTTATTCCATAAAATAATTCTGGAATAAAATTTTGATTTTTATCAGAGTTTTTTGTTAGGATTTTAATAAATATATATTGAAATTTATTCTTTTAAACG
scaffold16382	87885	87987	scaffold16382_+_87885_87987	+	102	611	AATTTTATTCCATAAAATAATTCTGGAATAAAATTTTGATTTTTATCAGAGTTTTTTGTTAGGATTTTAATAAATATATATTGAAATTTATTCTTTTAAACG
scaffold16382	125004	125074	scaffold16382_+_125004_125074	+	70	2431	TTGATCATGCTTAATTACTTTTTGATAAATTGTTAAAAATTATAACAGGCCTTTTATATTTTTTTTCTAT
scaffold16382	125151	125200	scaffold16382_+_125151_125200	+	49	86	CTGTTTAACGCAGTTATTTACGGAATTCAAGTAGTAAACAATATTTTTG
scaffold16382	125262	125313	scaffold16382_+_125262_125313	+	51	57	GAATACTGACAGATTTTGACCTGAAATTTACATTCCAGTATTCGTGTTAAA
scaffold16382	128018	128088	scaffold16382_+_128018_128088	+	70	2508	TTGATCATGCTTAATTACTTTTTGATAAATTGTTAAAAATTATAACAGGCCTTTTATATTTTTTTTCTAT
scaffold16382	128165	128214	scaffold16382_+_128165_128214	+	49	90	CTGTTTAACGCAGTTATTTACGGAATTCAAGTAGTAAACAATATTTTTG
scaffold16382	128276	128327	scaffold16382_+_128276_128327	+	52	64	TGAATACTGACAGATTTTGACCTGAAATTTACATTCCAGTATTCGTGTTAAA
scaffold39579	15492	15542	scaffold39579_+_15492_15542	+	50	297	TTTGTAGTCATTTGTATATGAGAATATATACATAAAAAATTTTTTTTTGA
scaffold39579	19203	19254	scaffold39579_+_19203_19254	+	51	5	TTGTAGTCATTTGTATATGAGAATATATACATAAAAAAATTTTTTTTGAGC
scaffold39579	19318	19364	scaffold39579_+_19318_19364	+	47	11	GCTGTATAGTGTACAAATAATAAATTTATATTTATAAATTAGTTTAA
scaffold9929	37367	37440	scaffold9929_-_37367_37440	-	72	12	TAAAATTGAAAATCTGAAAAATAATTTGAAATTTATCTCAGATTTTGTTTATCATTAAATAAAATAATAATT
scaffold9929	38389	38434	scaffold9929_-_38389_38434	-	45	11	GTAAAATTGAAAATCTGAAAAATAATTTGAAATTTATCTCAGATT
scaffold9929	69686	69742	scaffold9929_-_69686_69742	-	56	91	GCCTCTTATCAGATTTTGTAATATAACATGAATATATTGCTAATAAATCTTATTTA
scaffold15566	36514	36566	scaffold15566_+_36514_36566	+	52	92	TCTATTTTTTCTCAATCAATATAAAATTGATACTTTTGCTTTATTATATTGC
scaffold15566	36980	37038	scaffold15566_+_36980_37038	+	58	632	AATGTTTTGATTTTTCATGTGTCTGATTAAAAATTACTAAATTTTGTGTGTATTTTTC
scaffold10585	4013	4063	scaffold10585_+_4013_4063	+	50	122	CAATTTTTTTTGATTAGTTTTTGAATAAATTGTGTTGTCTGTTATTGATT
scaffold10585	8879	8926	scaffold10585_+_8879_8926	+	48	11	CGTCTATGAATGGTTTCGATGAATAAAAGAAAATTTTCTGCAGTCTTT
scaffold37681	4141	4191	scaffold37681_-_4141_4191	-	50	9	ACGCAACACTTGTATAAAAAAATTAAAATTTAAAATATAAGATTTATTTA
scaffold38578	871	996	scaffold38578_-_871_996	-	125	315	GTAAACGTTTCAACATGTCTGACGTGATTTTTAAATATTTGATAAATTCTTGTAGTTTTGTTTAAATTAATCCAGGCGATATGAGATTAAATGTGATAATAATAAATTAGTTCAATTGTCAGAAA
scaffold40250	32214	32262	scaffold40250_-_32214_32262	-	48	14	TTAAATGTATTTTACAGTAAAAACCTTTTTTTATAATAAACTTGAATA
scaffold40250	40540	40584	scaffold40250_-_40540_40584	-	44	10	ATATGACTTGTGACTGTGAAATTTTAAAATTAAAATTAAATAGT
scaffold25324	7339	7384	scaffold25324_+_7339_7384	+	45	15	TCTGTTTGGTTTGTCTATGAAATATATTTCGGCTTGCGAGTTGTG
scaffold25324	11388	11433	scaffold25324_+_11388_11433	+	45	19	TCTGTTTGGTTTGTCTATGAAATATATTTCGGCTTGCGAGTTGTG
scaffold25324	33232	33283	scaffold25324_+_33232_33283	+	51	363	AATCCTATTTGATATTTTAGGCAGTAAATAAATTTGGACTTGTCTTTAATT
scaffold25324	33346	33393	scaffold25324_+_33346_33393	+	47	4	CAATTTTTGAAGTTTCTAAAAATAGAATAATTTTGATTTGTTGTTGA
scaffold25324	33718	33763	scaffold25324_+_33718_33763	+	46	20	AACATGAAATTTATCGTTTCTAATAGATTTATTGTGGACATTTTGC
scaffold25324	95954	96004	scaffold25324_+_95954_96004	+	50	119	TTCGTTCTGTTATAATTTTATAATAAATCGGTTTTACATTGGCACAATTG
scaffold25324	197250	197300	scaffold25324_+_197250_197300	+	50	44	ACTAAAACTCCTGGTGACTACTAATATTATTTTATTAGAATTTATATTTT
scaffold25324	202806	202867	scaffold25324_+_202806_202867	+	61	253	AATTGTTGATAATTATAATTGAATTCAATTAATAAATTAAAGGACTTTTTGTTTATTGCTA
scaffold25324	249147	249200	scaffold25324_+_249147_249200	+	53	1660	ATATTCATATGTAATCAGTATACAAATAAACTTTGTATTACTTTGTATGTCTT
scaffold25324	261081	261132	scaffold25324_+_261081_261132	+	51	12	TATTTATTGTAAATTGTATCATTTTAATAAATATTTTTCTTTTGATATTTT
scaffold25324	264539	264592	scaffold25324_+_264539_264592	+	54	113	GATTTTTCCTGAGGTTTTGCAATGAAATATATTTTAATCCTTTTTTTGTTATTT
scaffold38359	3153	3210	scaffold38359_+_3153_3210	+	57	495	TTATTATTATCGATCGATTGAATAAATAAATGTTTTGCCTTTTATTGATTATTTGTG
scaffold38359	3238	3286	scaffold38359_+_3238_3286	+	49	114	TGGATTGATTGATTGATTTAATATATTGGTCAAATATTTCGGATTTCTT
scaffold1430	42555	42603	scaffold1430_-_42555_42603	-	48	41	TCGTAAAATGTTGTAATTAACTTTTGTAATGTATAAAGTTTTGATTTG
scaffold1430	56176	56267	scaffold1430_-_56176_56267	-	91	49	AGATTTCAGTTGTGGATACTCTGATTATCATCCCATTATTTATTGAGTCAAGTCTTGTGGCGTTTAATCGAATATTTGATGATGATTGTTA
scaffold1430	56324	56373	scaffold1430_-_56324_56373	-	49	199	TAACGTATCAATAAATTTATGTTGTTATGACAAATTATATTTATGGACT
scaffold2938	12313	12355	scaffold2938_+_12313_12355	+	42	12	TATGTTATATTTATTTATAAATAAAATACAAATTTATTTCTT
scaffold2938	110486	110539	scaffold2938_+_110486_110539	+	53	83	AGAGATAATGTAAAAATTATTAATAAATACCAAAATATTTTATTTTTTTTTCA
scaffold2938	115468	115521	scaffold2938_+_115468_115521	+	53	353	TGATCTTTAGATTTAAATAATTATAAATAAAGATTTTGGTGTTTATATTTTTT
scaffold1018	16915	16964	scaffold1018_-_16915_16964	-	49	125	GAAATATTCTTGGTAACTGTCGAATGATATTGTAGTAAACTATTAGAAA
scaffold4626	5800	5846	scaffold4626_-_5800_5846	-	46	53	TTGCTAGAAATAATATATATTTTGTTGATAATTAAATGTTTTAATG
scaffold4626	25912	25962	scaffold4626_-_25912_25962	-	50	33	TAAGAAGAACATATGTAATTTATTATTTAAAAACAATAAATTCTTTGAAT
scaffold4626	28319	28369	scaffold4626_-_28319_28369	-	51	46	TAAGAAGAACATATGTAATTTATTATTTAAAAACAATAAATTCTTTGAATA
scaffold7568	4547	4598	scaffold7568_-_4547_4598	-	51	7	GAAAAATTTGAGTAATTTTGTTAAAAATAAAATAAATAGACGAAATATGCT
scaffold7568	4800	4847	scaffold7568_-_4800_4847	-	48	37	TGCAGTGACAACATCCATTTTATGTTACTGAAGAAAAGTAATTGTTTT
scaffold7568	4861	4928	scaffold7568_-_4861_4928	-	67	70	ATTTTTTGCCTTTCAAAAATTTAAAATTTAAAATATGATTTTTGACTGAAATACTTCATATTGTCGA
scaffold7568	8737	8788	scaffold7568_-_8737_8788	-	51	3	GAAAAATTTGAGTAATTTTGTTAAAAATAAAATAAATAGACGAAATATGCT
scaffold7568	8990	9037	scaffold7568_-_8990_9037	-	47	46	TGCAGTGACAACATCCATTTTATGTTACTGAAGAAAAGTAATTGTTT
scaffold7568	9051	9118	scaffold7568_-_9051_9118	-	66	63	TTTTTTGCCTTTCAAAAATTTAAAATTTAAAATATGATTTTTGACTGAAATACTTCATATTGTCGA
scaffold7568	32478	32528	scaffold7568_-_32478_32528	-	50	5	CGAGTTTTTATGTATTCTAATTTTTAAAAGAAATTAATTCTTTACACAAC
scaffold7568	34502	34552	scaffold7568_-_34502_34552	-	50	10	CGAGTTTTTATGTATTCTAATTTTTAAAAGAAATTAATTCTTTACACAAC
scaffold7568	74034	74087	scaffold7568_-_74034_74087	-	53	413	TCGTTCCTTGTAATTCTCTATATTTCAATTTCCAAATAAATAATTTTATGGTT
scaffold30413	10490	10541	scaffold30413_+_10490_10541	+	51	238	AAATATTTAATAAATATTTTGTTAAATAAATACAGTTGTGGAGTATTTCTT
scaffold5253	118857	118910	scaffold5253_-_118857_118910	-	54	697	ATCAAATGTATCGCGGCAGCTTAATTCTTTTAAATAATAAATAGTTATCTGCAT
scaffold5253	136457	136506	scaffold5253_-_136457_136506	-	49	52	GTAATTTAGCTCACTCGTCGTGTGTGATTTTATAAATACATTCGATGCT
scaffold5253	175206	175255	scaffold5253_-_175206_175255	-	49	22	TTTCAATTTATTCGTTTAATTAATGTACCGATTATTACGATTTATTTGC
scaffold5253	185962	186013	scaffold5253_-_185962_186013	-	51	2970	AGATTTCATTGAATATAAGGCTCGGGATAAACTGAATAAATATCTGTCTCA
scaffold5253	206240	206295	scaffold5253_-_206240_206295	-	55	2143	GGATGGAGACGAAGAAAGTCAAGAAAACGATAAATAATAAATGTTTTGATGCCTA
scaffold5253	212869	212924	scaffold5253_-_212869_212924	-	55	2084	GGATGGAGACGAAGAAAGTCAAGAAAACGATAAATAATAAATGTTTTGATGCCTA
scaffold29693	1881	1937	scaffold29693_-_1881_1937	-	56	84	ATTTTCAGATTTTGCCCTTTTGTTATTTGTTCAGAAATACATGTCAGTTTTTATTG
scaffold29693	28366	28411	scaffold29693_-_28366_28411	-	45	3	AAAAGTTTGATTAAATAGCATTTTTTAATGAAATTCTTTATTACA
scaffold4187	38273	38319	scaffold4187_+_38273_38319	+	46	3	ACGACCACAATTATGAAATAAATTCAATTTTGATTTCTTATTTTAG
scaffold4187	40512	40558	scaffold4187_+_40512_40558	+	45	4	ACGACCACAATTATGAAATAAATTCAATTTTGATTTCTTATTTTA
scaffold4187	41721	41767	scaffold4187_+_41721_41767	+	46	6	ACGACCACAATTATGAAATAAATTCAATTTTGATTTCTTATTTTAG
scaffold4187	42837	42885	scaffold4187_+_42837_42885	+	49	36	TATTTTTTCATATGATTAATCCAATAAAATTTTGTTATATTTACTGGAA
scaffold4187	82315	82366	scaffold4187_+_82315_82366	+	51	44	TCGAAACTGGCAATGAGTGGTGTCGGAGAATTACACAATGTACCCTACTTG
scaffold4187	82387	82506	scaffold4187_+_82387_82506	+	119	3531	TGTTGAATAAACGATTTATTGTAGAAATGAAAATTTTAATAATGGTTTCGATTAGTTCTGTTTTTTACTAATAAATTCAAAAATTTTCATTTCAATTATATTCATATTTATTACTGAAT
scaffold9259	10313	10432	scaffold9259_+_10313_10432	+	119	1074	ATGTCAATAATTATACATTTAATTACATTTCATTAAATACTTTTATTAATAACTTAAAAATAAAATGGCAAACATTTTTTTTCTTTGGTTCTTAAATAAATTTTTAATAATTACTTTGG
scaffold27453	54267	54327	scaffold27453_-_54267_54327	-	60	4346	AACTAAGCAAACAACCAAGAAACCATGAATGAATAATTAAAAAATATATTTTGCATTTTC
scaffold9309	70804	70862	scaffold9309_+_70804_70862	+	58	4486	AATGTGTTATATTAAATACTTTTCAATAATAAATTACTCAATTTACTCTTTATTTTTA
scaffold21949	53676	53724	scaffold21949_+_53676_53724	+	48	15	CATTAATTTGGTGTTGAATATAAATCTTATCTCATTTAATTATTTTGC
scaffold13149	27048	27097	scaffold13149_-_27048_27097	-	49	3	TATTAGACTGTGGATTAATATTTTTTTAATTTAAAATAAAAATTTGCTA
scaffold13149	28673	28722	scaffold13149_-_28673_28722	-	49	7	TATTAGACTGTGGATTAATATTTTTTTAATTTAAAATAAAAATTTGCTA
scaffold5640	41237	41304	scaffold5640_-_41237_41304	-	67	417	CGTGTTTCTGGCTCGTTGCCATTATTTAATGATAAATATTTATTATTGGTTGGATTTGATTGGTTGT
scaffold3263	4722	4777	scaffold3263_+_4722_4777	+	55	363	CCGTTTTTCTCAGATATTCGTATAATAATAATTTTAATGCCGGTTCGCATACGTT
scaffold3263	4920	4969	scaffold3263_+_4920_4969	+	50	149	TGGATGAATTTGAGTTGTATTTTAAAAATGGGATTATTTCTTTATTTTCT
scaffold3263	5195	5254	scaffold3263_+_5195_5254	+	59	39	TAGTATTACTATTATTAATGTTTATTTGATTAAATTTTGTTGGCATGCTCTTATATTGG
scaffold3263	5431	5499	scaffold3263_+_5431_5499	+	68	490	GTGATCTTGTAAACTGATGAACATTTTTATATATTTCAAAATCGATGTTTATTGTTTTAACATTTTTA
scaffold3263	5818	5868	scaffold3263_+_5818_5868	+	51	35	TGTACTTATATATTATCATTACTTCATTATAAGAAATAAGTCCTATTTATA
scaffold3263	13420	13469	scaffold3263_+_13420_13469	+	49	18	TGTTTAAGAAAATTTTGTGATGGAAATATAATGTTTATCGAGTTTTTCG
scaffold3263	15823	15872	scaffold3263_+_15823_15872	+	49	16	TGTTTAAGAAAATTTTGTGATGGAAATATAATGTTTATCGAGTTTTTCG
scaffold8150	6669	6723	scaffold8150_-_6669_6723	-	54	162	GCTAGAAATTTGGTTTGTAACTTATCTATTTCGGAATAAAAATCTAACTATTGT
scaffold8150	8920	8974	scaffold8150_-_8920_8974	-	54	175	GCTAGAAATTTGGTTTGTAACTTATCTATTTCGGAATAAAAATCTAACTATTGT
scaffold8150	13973	14027	scaffold8150_-_13973_14027	-	54	154	GCTAGAAATTTGGTTTGTAACTTATCTATTTCGGAATAAAAATCTAACTATTGT
scaffold8150	24608	24656	scaffold8150_-_24608_24656	-	47	18	TGTAATTTATAATGAACAATACTATTTGAAATAAAAAGTTTATAATT
scaffold8150	25498	25549	scaffold8150_-_25498_25549	-	52	19	TAATGTTTATACCTTATCTAGATGATGTTGATTTAAAGAAAAAGGTTTCGTC
scaffold8150	76202	76253	scaffold8150_-_76202_76253	-	51	3	TTCCCATAAAGATTTAATTCTTAAAATTAAAACAAAAATAAAGGAATAAAT
scaffold19542	5764	5830	scaffold19542_-_5764_5830	-	66	181	CATTTTATTTTTCGAATGTAGATATATTAAAAGTTAAAATGGTTTTTTGATAAATTAGTTGTTGCA
scaffold19542	5839	5891	scaffold19542_-_5839_5891	-	52	61	TGAAAAAATTAGAAATTTAATGAATTTTGATTATATATTAATATTTGTTTGT
scaffold19542	44329	44384	scaffold19542_-_44329_44384	-	55	294	ATTTTCGGCGAATCAATCAGTGACGTATTTGTTAATAAATAGATATTGAGTTTTT
scaffold1570	19379	19428	scaffold1570_-_19379_19428	-	50	7	ATGGAACAGGATGAAGCATATCAAGAATCTCTGTGTCGAGATCAGATAAA
scaffold1570	20594	20643	scaffold1570_-_20594_20643	-	49	13	ATGGAACAGGATGAAGCATATCAAGAATCTCTGTGTCGAGATCAGATAA
scaffold1570	23725	23774	scaffold1570_-_23725_23774	-	49	16	ATGGAACAGGATGAAGCATATCAAGAATCTCTGTGTCGAGATCAGATAA
scaffold1570	56423	56471	scaffold1570_-_56423_56471	-	48	309	TTTTCGTCAATGGAGTGATTTTGTATTTGATAGTAAAATTACTTTTGT
scaffold7303	11044	11093	scaffold7303_-_11044_11093	-	49	35	TTTTAAAAAAAGTCAAATAGTTTTTTTTAAAGAAAATCGATTTGTTATT
scaffold10206	25025	25079	scaffold10206_-_25025_25079	-	53	3203	GGACAAATCTGAATATGTTGTTTACACTTTGAATCAATAAATATTTTCGTTTA
scaffold10206	29223	29273	scaffold10206_-_29223_29273	-	50	145	TAAAATGTTTGAGCATACTTAACTTTGATTTGAAATTAAAGCTCTTCTTA
scaffold10206	32354	32404	scaffold10206_-_32354_32404	-	50	119	TAAAATGTTTGAGCATACTTAACTTTGATTTGAAATTAAAGCTCTTCTTA
scaffold10206	35176	35226	scaffold10206_-_35176_35226	-	50	122	TAAAATGTTTGAGCATACTTAACTTTGATTTGAAATTAAAGCTCTTCTTA
scaffold10206	124418	124468	scaffold10206_-_124418_124468	-	50	5	ATTTAAAAAAATATTAAAAAATTAATTTAATAATAAAACTTGTTTTAGTT
scaffold10206	125030	125080	scaffold10206_-_125030_125080	-	50	5	ATTTAAAAAAATATTAAAAAATTAATTTAATAATAAAACTTGTTTTAGTT
scaffold7834	26326	26376	scaffold7834_+_26326_26376	+	50	10	TTTAATATTAGATATTTTAATGAGCCTTAAACAAATTCTGAGTATTTATA
scaffold9802	4560	4614	scaffold9802_-_4560_4614	-	55	496	TCGTTTTGTCGATTGTGTTTTGTTTTATCGTTAGAATAAATATTTAACGTTTTGA
scaffold20697	16544	16587	scaffold20697_+_16544_16587	+	43	5	TTTTGCTCAATATGAATAATAAATTTGTTTTTGTTAATAATGT
scaffold13544	78345	78396	scaffold13544_+_78345_78396	+	51	363	TCATTATGTTATTAATTTAATCAATTAAATTAAATTTTGAGTTGATTTCAG
scaffold13544	78410	78454	scaffold13544_+_78410_78454	+	44	32	TTGTTAAATTAAGTGAGAGTAAAAGTTTTGACATTTCATTTACT
scaffold10140	19475	19527	scaffold10140_-_19475_19527	-	52	17	TATATAAAAATGAGATACTGATTTTCAATAAAAATATATTATTCTGAATTTA
scaffold10140	22674	22726	scaffold10140_-_22674_22726	-	52	19	TATATAAAAATGAGATACTGATTTTCAATAAAAATATATTATTCTGAATTTA
scaffold10140	48404	48454	scaffold10140_-_48404_48454	-	50	31	TTATTATAAATATTCAATTGATATTTATAATGATTAAATATTTAAAAACT
scaffold6050	8458	8509	scaffold6050_+_8458_8509	+	52	227	CATAAAATATCATTTCACATTCTATAATAAACAATTACTATATCGACTTGTT
scaffold6050	8601	8652	scaffold6050_+_8601_8652	+	51	913	TGAGTAAATCTGTATTTGCGATAAAATATAGTTTCTTAAATGTCAGTTTTA
scaffold6050	56748	56799	scaffold6050_+_56748_56799	+	51	430	GATAATTTTAATTTTTAATTAAATAATAAACAATTATTTTATTGATTTTTT
scaffold6050	57230	57280	scaffold6050_+_57230_57280	+	50	30	AAATGTGAAGTTTAAGACTGTCATAACTTAACTCATTTTAAATAGCAATG
scaffold6050	148623	148670	scaffold6050_+_148623_148670	+	47	29	AAAGAGTTTTTACTTTAATATATTTATTATAGTTGTTGTTTTTTGTA
scaffold11089	17844	17892	scaffold11089_-_17844_17892	-	48	19	TTTCTTTTTAAAAGTGATTTTGTGACTTGTATCTATTGTAATTATTCG
scaffold860	4127	4176	scaffold860_-_4127_4176	-	49	124	TTTTGCATCATTCATTTAATTGTATATATCAAATATATTTGAAGTGTTT
scaffold8651	6900	6949	scaffold8651_-_6900_6949	-	50	85	AATTTGTTTTTAAATATGTTAGTGTTTTGTGTAAATAAATTTTCGCATTT
scaffold8651	11907	11956	scaffold8651_-_11907_11956	-	49	79	AATTTGTTTTTAAATATGTTAGTGTTTTGTGTAAATAAATTTTCGCATT
scaffold8651	15230	15279	scaffold8651_-_15230_15279	-	49	64	AATTTGTTTTTAAATATGTTAGTGTTTTGTGTAAATAAATTTTCGCATT
scaffold8651	34271	34324	scaffold8651_-_34271_34324	-	53	22	AACCAGTGATTGTAAACTTTAATAAACATTATTATAATACAAATAATTGTCGA
scaffold8651	36207	36260	scaffold8651_-_36207_36260	-	53	25	AACCAGTGATTGTAAACTTTAATAAACATTATTATAATACAAATAATTGTCGA
scaffold6850	6093	6151	scaffold6850_+_6093_6151	+	58	92	TGACCTAAAAATTTTAATTAATTATCATTTTTGATAAATATTCAGAATTTTATTTATG
scaffold6850	6164	6208	scaffold6850_+_6164_6208	+	44	6	AAATTAAAATATTGTATTATTAAAAGATTTATTTAACTGTCGAT
scaffold1673	74518	74569	scaffold1673_+_74518_74569	+	52	99	AGGAAATAAATAAACAAATTGTTTATAAAATAAATTTTAGAATTTATTTTCA
scaffold1673	78272	78323	scaffold1673_+_78272_78323	+	51	103	GGAAATAAATAAACAAATTGTTTATAAAATAAATTTTAGAATTTATTTTCA
scaffold1673	81009	81060	scaffold1673_+_81009_81060	+	50	107	GGAAATAAATAAACAAATTGTTTATAAAATAAATTTTAGAATTTATTTTC
scaffold1673	188847	188906	scaffold1673_+_188847_188906	+	59	5506	ATAAAACATTATAATTTTATTTATTGAATAAAATATAATTTATTATCTTTTCATTTTTG
scaffold1673	195219	195272	scaffold1673_+_195219_195272	+	53	103	TTTAGTATTGTAATATTTCTAATAATAAATTATTACATTTTTGTTTATTTAAT
scaffold1673	203472	203525	scaffold1673_+_203472_203525	+	53	111	TTTAGTATTGTAATATTTCTAATAATAAATTATTACATTTTTGTTTATTTAAT
scaffold1673	225583	225634	scaffold1673_+_225583_225634	+	51	45	TTTTATAGAGTACAAATGTCTTTAAATATATTGCAATTATTTTTACTGTCT
scaffold1673	294178	294234	scaffold1673_+_294178_294234	+	57	10	TGTAAATAGAGATCCAAATGTGATTTATATTGAATATATTTTTGATATTTATTTTCA
scaffold9218	45301	45350	scaffold9218_+_45301_45350	+	49	50	TGGCGCATTTAATGCTTAATTAAAAATTTATTCGTCAATTTGCTTTCTT
scaffold9218	47987	48036	scaffold9218_+_47987_48036	+	49	57	TGGCGCATTTAATGCTTAATTAAAAATTTATTCGTCAATTTGCTTTCTT
scaffold28229	13530	13579	scaffold28229_+_13530_13579	+	49	16	AGTGATAATTTTGGTTTCGGTAAAAAAAATTTTCCCTCCTTGTTTTGTT
scaffold18984	34942	34992	scaffold18984_-_34942_34992	-	50	225	TGATGTACCGTGGACTCACTTTGTATAATTAATTAAATTTCATTGAGTAA
scaffold36374	8773	8830	scaffold36374_-_8773_8830	-	57	107	GAAAATGTTTATTATTGGAAATTATGATTTATGTAAATAAATGTTTTTTATTCGTTT
scaffold36374	11752	11809	scaffold36374_-_11752_11809	-	57	119	GAAAATGTTTATTATTGGAAATTATGATTTATGTAAATAAATGTTTTTTATTCGTTT
scaffold2976	26275	26327	scaffold2976_-_26275_26327	-	52	238	AAATCAAATTTGGTATAATTGAAGTTCTTATTAATTATAAATTTATGACTTA
scaffold2976	26475	26522	scaffold2976_-_26475_26522	-	47	33	CTCTATGAAATGTTGTATCAGCTACCAATTAACAAATTGAGACACGC
scaffold6723	64778	64833	scaffold6723_+_64778_64833	+	55	175	CTGTTTTCATATTTTTTTAAGTAAATAAATTAGATATCTGACTGCTTGAGACTGT
scaffold4163	32947	32994	scaffold4163_-_32947_32994	-	47	9	TTTATAAGAAAATATAACAGTTTTTTATTTTTATTAAAACAATTATT
scaffold1141	90942	90988	scaffold1141_-_90942_90988	-	46	17	AATGGAATTAATTGTAACTATTTCATTGAAATAACATTTATTAATA
scaffold1141	92051	92097	scaffold1141_-_92051_92097	-	45	8	ATGGAATTAATTGTAACTATTTCATTGAAATAACATTTATTAATA
scaffold1141	107798	107884	scaffold1141_-_107798_107884	-	86	48	GCTGTTGAAGACTATTTAATGTGATTATGTTAAAAAAAACTTTATATCATGTTTATGATTTTGAAAAATATTAAAGACTATGTGGA
scaffold1141	125005	125055	scaffold1141_-_125005_125055	-	50	33	TTTTCTTATCTGATCGGGTTTTTGGATTTGATTATATTAATTATTTAGTT
scaffold1141	130114	130164	scaffold1141_-_130114_130164	-	50	6	ATATTTTACAATTAAATTTTAATGTTGTATTTTAATAAATTATTTTGAAA
scaffold1141	131273	131323	scaffold1141_-_131273_131323	-	50	3	ATATTTTACAATTAAATTTTAATGTTGTATTTTAATAAATTATTTTGAAA
scaffold13121	44613	44659	scaffold13121_+_44613_44659	+	46	21	GTAGTTCATTATATTTTTATTTTAATAATATTAATAACTAGTTGGT
scaffold1284	23796	23846	scaffold1284_+_23796_23846	+	50	350	TAATAATTAAGATCGTGTATTTATAATAAAATTTAGATTTGTCTTTGAAT
scaffold1284	23978	24026	scaffold1284_+_23978_24026	+	48	16	ATTAATTTCTGTAGTAAAAAGAATCGACTATTGTGAGCATTATTTTAT
scaffold1284	38298	38349	scaffold1284_+_38298_38349	+	51	52	ATTACAGTTATTGTTCTGTTACTCAATAAATTGCTCAAAATCTGCTCTGTT
scaffold12324	17724	17769	scaffold12324_+_17724_17769	+	45	46	ATCGATGGTATTGTCGTTAATAAAACAGTTAATGGTCGCTCTGTT
scaffold12324	17798	17860	scaffold12324_+_17798_17860	+	62	29	TGGAATTTGATTAACTGTATAAATGAATAAAGAATAAATTATTTCTTGCAAATTTATGTTAA
scaffold12324	18054	18101	scaffold12324_+_18054_18101	+	47	19	TTTAATTGTGGTTTTAGAAAAATAAAATTTGAAAACTGTTACCAAAT
scaffold1202	54797	54843	scaffold1202_+_54797_54843	+	46	10	ATGAGGAAGATTTTTATTAATAAAATTTGTAATGTATTTATATTTC
scaffold1202	58204	58250	scaffold1202_+_58204_58250	+	46	7	ATGAGGAAGATTTTTATTAATAAAATTTGTAATGTATTTATATTTC
scaffold8625	10141	10199	scaffold8625_+_10141_10199	+	57	104	AAGAGCTTGAACAGAAATATAACGAAATAAAAAATTAAAGCATATATCTTGTGCAAT
scaffold8625	10216	10265	scaffold8625_+_10216_10265	+	49	19	TTTAACAAAATCTTTTATTCAAATAAATTATTATCATAATCGATTTGTA
scaffold8625	10752	10800	scaffold8625_+_10752_10800	+	47	31	GCAAGATTCTGAATCGGATAATAAAGCATATGTGTCGGTTGTGATTG
scaffold8625	32386	32432	scaffold8625_+_32386_32432	+	46	24	TATCGTCTATTGTTTTTATTGAATTAATTTGTTCATTTGATGTGTT
scaffold8625	32597	32646	scaffold8625_+_32597_32646	+	49	11	GAAACAGTACTCATTTTTGAAAAATAAATAATACCTTCAATGTCCTCAA
scaffold8625	33077	33127	scaffold8625_+_33077_33127	+	50	29	CTGCTTATTATTTATCAGTAGTTAAATATAATACTTTAATAATATATTGG
scaffold8625	33155	33245	scaffold8625_+_33155_33245	+	90	15	TGTCTAATTGATTATTTTTTTTAATAGAACTTTGTATTTCTTTTTCAAGAAAAGTTTTCTAAAAATATTAACAATTAAATTCGGCTTATA
scaffold8625	46909	46959	scaffold8625_+_46909_46959	+	50	26	TATTTTACTAAATTTTATTTTTAATAAAAGTTTGTTATCATTGTTGTTGC
scaffold8625	50180	50230	scaffold8625_+_50180_50230	+	50	22	TATTTTACTAAATTTTATTTTTAATAAAAGTTTGTTATCATTGTTGTTGC
scaffold31872	12730	12780	scaffold31872_-_12730_12780	-	49	37	TATTCTCTTGGTGACTATATTTTTATATTTTTTGAATAAAGCATTATCT
scaffold31872	12805	12857	scaffold31872_-_12805_12857	-	52	54	TCAGAATTTACATAATTTGTAGAAACCAAGAAATAAATTGTTTTGATCGTTT
scaffold31872	14681	14731	scaffold31872_-_14681_14731	-	50	44	TTATTCTCTTGGTGACTATATTTTTATATTTTTTGAATAAAGCATTATCT
scaffold31872	14756	14808	scaffold31872_-_14756_14808	-	53	48	TCAGAATTTACATAATTTGTAGAAACCAAGAAATAAATTGTTTTGATCGTTTC
scaffold16330	2280	2323	scaffold16330_-_2280_2323	-	44	11	TTATTTTGTCTGGTAAATTTTTATATGAATAAAACTTGTTTTTA
scaffold1911	21631	21683	scaffold1911_+_21631_21683	+	52	195	TGTTATATGAGAGAGCAAATTTAATAATAATTTGTTTGACTATTGTTTTTTC
scaffold1911	22013	22064	scaffold1911_+_22013_22064	+	51	696	GTGATATATATTTTATTATTGATATCAATAAATTGTGTCACTGCACTTTAA
scaffold1911	59645	59692	scaffold1911_+_59645_59692	+	47	35	GTTTGATAATCCTAATATATAATAAATAGCTTTTCTTACTATGCCTA
scaffold10747	18953	19012	scaffold10747_-_18953_19012	-	59	179	TCAATTCAGTTATTATGTAATTAATTGTTTTCTGATTGAATTTTGGATTTATTGATATT
scaffold10747	19059	19112	scaffold10747_-_19059_19112	-	53	111	AACCGAGCGTATTTTGCACGGCTTTCGGTGGTATTAATAGAAATTATTGCCTT
scaffold10747	24091	24150	scaffold10747_-_24091_24150	-	59	168	TCAATTCAGTTATTATGTAATTAATTGTTTTCTGATTGAATTTTGGATTTATTGATATT
scaffold10747	24197	24250	scaffold10747_-_24197_24250	-	53	134	AACCGAGCGTATTTTGCACGGCTTTCGGTGGTATTAATAGAAATTATTGCCTT
scaffold10747	46762	46825	scaffold10747_-_46762_46825	-	63	11707	ATTTGCTTCTTTGAATGCTTACTAATTTTTCATTAGAATAAATGTTATAATTTGTTTTAATTT
scaffold37116	7538	7597	scaffold37116_+_7538_7597	+	59	17	TAGTTGATTTTTAATACATTTTAATTTGTTCAATAATACATGAACTTATTATATTTAAT
scaffold37116	7636	7681	scaffold37116_+_7636_7681	+	45	9	CCAAATATTGTCTGAAATTATTAAATATGTTTATTTATATTTTAC
scaffold5724	6957	7005	scaffold5724_+_6957_7005	+	49	27	ATTAGTCATTAACTTTTTTTAATTAATTTCATTTTTTGTCTTATATTAT
scaffold19767	55989	56038	scaffold19767_-_55989_56038	-	48	34	AGGAACAAAACTAATATTCATTTTTCAAAGAAAAATAAAGAATTTTGT
scaffold19767	59656	59705	scaffold19767_-_59656_59705	-	49	46	AAGGAACAAAACTAATATTCATTTTTCAAAGAAAAATAAAGAATTTTGT
scaffold24945	53839	53888	scaffold24945_-_53839_53888	-	49	21	CGTGATTATATCTGATTTATTATTTAATTAGTATTTTTATTGTAACTTA
scaffold11197	18838	18882	scaffold11197_-_18838_18882	-	45	6	ATTATCCCTTACTTGTTATGTTATCAATATAATTGTAATAATTCA
scaffold24912	8324	8406	scaffold24912_+_8324_8406	+	82	192	AGATCCCAAAATCTGTAGCTCTATTAAATTTTTCTGTTGTTTAACTTCTTTTCTCAGCATAATAATTGAAAAATCATTTTCG
scaffold47892	8624	8671	scaffold47892_-_8624_8671	-	47	25	TGGTGGGTAATTTTGGATGATTTTGTGAATAAATAAATTGTTCAGGC
scaffold1352	12104	12161	scaffold1352_+_12104_12161	+	57	399376	TTCTGATTGATTACTGATTTAATTCTCAATAAATATTATTGACTACTTGTTGAATTC
scaffold1352	12171	12219	scaffold1352_+_12171_12219	+	48	35	ACGATAATTTCAACAAAATTTTAATAATATATTTAACATATATTTAAA
scaffold1352	16074	16145	scaffold1352_+_16074_16145	+	71	4346	TTTAATTGCAGTTTCTTTCATTAATAAATGCCTGTTGTATTGAAATATTTCTGATTCTTTTCATATTTTCA
scaffold1352	29086	29177	scaffold1352_+_29086_29177	+	91	2133	TAGGCTGACTTGAAAATAATTTCCTATGATAAATTTAAATCTTTACTTTTTATCGTAACAAAATCTAATACGTCTTATTTAAATATTTTAA
scaffold1352	29187	29237	scaffold1352_+_29187_29237	+	50	68	ATTCTTTTCAGAAAATCTCTTTAAAATAGAACCTTGCAAAATTAGTGAAT
scaffold1352	78758	78805	scaffold1352_+_78758_78805	+	47	5	ATAATGATTGATTTTATTTGTAAATAATACTTATCTAATTATTCTTA
scaffold1352	95754	95801	scaffold1352_+_95754_95801	+	47	5	ATAATGATTGATTTTATTTGTAAATAATACTTATCTAATTATTCTTA
scaffold1352	107376	107467	scaffold1352_+_107376_107467	+	91	146	GAAACTAATTGTCAATAAATAATATTTTTTAAATGATATTGATTATAATTTATTGTTATTTTAATAATATATTATTTTGGTTTTATTTTAT
scaffold1352	108904	108964	scaffold1352_+_108904_108964	+	60	609	TTTTGATATTTGTTTTATGATTTTTGATAAAAATTATCGAATTTTGAGTCATTTTTAATC
scaffold1352	109509	109557	scaffold1352_+_109509_109557	+	47	24	TATATGAAATGTCAATTTGATAATAAATCATGATGTTTTATAGATTT
scaffold1352	111534	111594	scaffold1352_+_111534_111594	+	60	575	TTTTGATATTTGTTTTATGATTTTTGATAAAAATTATCGAATTTTGAGTCATTTTTAATC
scaffold1352	112139	112187	scaffold1352_+_112139_112187	+	49	32	TTATATGAAATGTCAATTTGATAATAAATCATGATGTTTTATAGATTTA
scaffold1352	114785	114833	scaffold1352_+_114785_114833	+	48	32	TATATGAAATGTCAATTTGATAATAAATCATGATGTTTTATAGATTTA
scaffold1352	129320	129367	scaffold1352_+_129320_129367	+	47	17	AAAGTTGCGTTTCGAAATATAACGGATTTGTTTTCGACTGCTTGAAT
scaffold28580	23727	23776	scaffold28580_-_23727_23776	-	49	44	AATGGACAATCATAATTTGTTTTTCCTTGATGTTTTAATGATAATATTT
scaffold16021	20711	20771	scaffold16021_+_20711_20771	+	60	104	ATATTCTGTTTTATATAAATGTAAAAATAATTAAATTGAATATTTTCTTTCTTATTGGTC
scaffold15157	1895	1945	scaffold15157_-_1895_1945	-	50	21	TGGGGGATGCTTGTTAACTTTAGAGCCACAATGTAATATGAATATTGTTC
scaffold15157	5499	5548	scaffold15157_-_5499_5548	-	49	23	ATATAGAATTGTCAATTCATATATGTTATACTTAAAAATAAAGCTATAT
scaffold15116	3149	3200	scaffold15116_+_3149_3200	+	51	106	TAATTATACAAAAAATGTATTAAATAAATGTTTGGTATATTGTGTTAATTA
scaffold16214	36263	36310	scaffold16214_-_36263_36310	-	47	19	AAGATCTTAAATTAAAGTACATAAGAAATATAATAATTTGTTTACTT
scaffold35410	3211	3266	scaffold35410_-_3211_3266	-	55	64	TTGACTTGTACATTTTATAGATTTACTGTTTAAAATAAAACTCGATTTTCTTTTT
scaffold4544	5329	5412	scaffold4544_-_5329_5412	-	83	655	AGGACTTGTTAAAATAATTTGTTATCAAATTTTTTAATTGCAATATTTTATCTGATTCTTGAATTAAATTACAATTATTATTT
scaffold10136	7437	7484	scaffold10136_+_7437_7484	+	48	33	CTGATTAATTGTGAATGTGCAAAAAAATTCTTTGTTTGCTCTTTATTC
scaffold11035	9115	9165	scaffold11035_+_9115_9165	+	50	41	TGTTTAGGTATGAATTTTGTTCTTGAAATATATTTAATTATGGATTTATG
scaffold10310	26649	26695	scaffold10310_+_26649_26695	+	46	7	TATAACAGAAAGATATTAGAATAAAAGTTCTGGAATTTCATTTTAA
scaffold10310	29395	29441	scaffold10310_+_29395_29441	+	46	9	TATAACAGAAAGATATTAGAATAAAAGTTCTGGAATTTCATTTTAA
scaffold10310	32099	32145	scaffold10310_+_32099_32145	+	47	12	GTATAACAGAAAGATATTAGAATAAAAGTTCTGGAATTTCATTTTAA
scaffold10310	112800	112844	scaffold10310_+_112800_112844	+	45	30	TGCTGGAATAAACTCTTTTGTTAATCATATTGGATTACACATTTT
scaffold10310	249976	250024	scaffold10310_+_249976_250024	+	48	6	ATTTAATATTTTTTTGAAAATAAAATTTTGCTAATCTTTTCATTGAAA
scaffold10310	260799	260847	scaffold10310_+_260799_260847	+	48	4	ATTTAATATTTTTTTGAAAATAAAATTTTGCTAATCTTTTCATTGAAA
scaffold1672	60497	60541	scaffold1672_+_60497_60541	+	44	7	TAATTTTAGTATGGCATAAGAATATTTTTCTATTTTGTTTTGTT
scaffold1672	60635	60696	scaffold1672_+_60635_60696	+	61	446	TATGAAATGCGGATTGGTATATAATTACAATATCTCTGGTTTGTTTTCTTTGAGATATCAA
scaffold1672	60737	60784	scaffold1672_+_60737_60784	+	47	15	ATGATGTCATTAATTGATAGAGAATGCATATATATATTCTACTAATT
scaffold1672	129948	129997	scaffold1672_+_129948_129997	+	49	24	ATTAAAAAATTGACATGTCAATAAATTATTCGCTTCATTGTCATATAAA
scaffold1672	130463	130510	scaffold1672_+_130463_130510	+	47	7	AGAATAAAATTCCTATGCACTTAAATACAAACTTAATAACACTTTTT
scaffold4923	30202	30254	scaffold4923_-_30202_30254	-	52	73	CCTGGATTAATTAGGATTGTCATTGGTAAAATAATAAATATTTTCCGCATGC
scaffold4923	30290	30339	scaffold4923_-_30290_30339	-	49	30	TTGATAATTATGTTGTATTAAATGATACGTACATAAAGCCGATGGAATT
scaffold4923	49473	49523	scaffold4923_-_49473_49523	-	50	367	ATTCAATGTTGAAATTTTTTCTGTTTATCGTTAATATAGGTATGCTGGCC
scaffold7567	6521	6571	scaffold7567_-_6521_6571	-	50	53	CGAATTGGATCAAATCAACTAATTGTATTTGTTACGAATATATTTTAGAT
scaffold7567	7059	7104	scaffold7567_-_7059_7104	-	45	7	AAACATTGTTAGACTACATGTTGATATATCAAAAGCTTGATGCAT
scaffold4029	1174	1300	scaffold4029_-_1174_1300	-	126	332	TTTCTGCCATGAAGTGCAGAAAGTATTCTATTAGAAATAGAATTAGTACTTCGTAGTTTGAACCTGAATATAAGGAACTTTAAGAAAGCAGTTGTATTTTCATTCATCACATTAATAGTTTTATTT
scaffold4029	1641	1688	scaffold4029_-_1641_1688	-	47	48	TTTATGAATTATTTCAATGTATATAAAATAATTGAATAAATATTTCA
scaffold4029	2181	2307	scaffold4029_-_2181_2307	-	126	328	TTTCTGCCATGAAGTGCAGAAAGTATTCTATTAGAAATAGAATTAGTACTTCGTAGTTTGAACCTGAATATAAGGAACTTTAAGAAAGCAGTTGTATTTTCATTCATCACATTAATAGTTTTATTT
scaffold4029	2648	2695	scaffold4029_-_2648_2695	-	47	40	TTTATGAATTATTTCAATGTATATAAAATAATTGAATAAATATTTCA
scaffold597	94624	94675	scaffold597_-_94624_94675	-	51	309	CATTTCTGATTCTTGCATAAAATATTGAAATATAAATAAAATGTTGGGAAG
scaffold597	97553	97604	scaffold597_-_97553_97604	-	51	359	CATTTCTGATTCTTGCATAAAATATTGAAATATAAATAAAATGTTGGGAAG
scaffold597	104119	104169	scaffold597_-_104119_104169	-	50	93	AGAATATATTTTAGAAGGAATTGATCCTACTATTAACGTTGTTCTGTTAG
scaffold597	108714	108762	scaffold597_-_108714_108762	-	48	13	GGTAATTTTTGATGTGGAACTGTTATATTAATTATTAATTTACTTAAA
scaffold597	186042	186087	scaffold597_-_186042_186087	-	45	16	CTTTACACCACATTCTATTTTAGTTACATAAAACAAATTTAGAAG
scaffold597	188372	188429	scaffold597_-_188372_188429	-	57	1284	ATAAATACACTTGCTTTTTAAATGTATTTTAAATTGATAATAAAACTGTATATTATT
scaffold22815	47785	47836	scaffold22815_+_47785_47836	+	51	14353	ATTGGTTTGTTGAATTGTATGATAAAATAAAGTTTTCTAAGTTCACTTTGT
scaffold22815	49998	50049	scaffold22815_+_49998_50049	+	51	14341	ATTGGTTTGTTGAATTGTATGATAAAATAAAGTTTTCTAAGTTCACTTTGT
scaffold22815	52241	52294	scaffold22815_+_52241_52294	+	53	14265	ATTGGTTTGTTGAATTGTATGATAAAATAAAGTTTTCTAAGTTCACTTTGTTG
scaffold931	1175	1221	scaffold931_-_1175_1221	-	46	37	TTCTGTTGGACTCTGATGACGAATAAAAATTTGAATAAATGTTCAG
scaffold931	5887	5936	scaffold931_-_5887_5936	-	48	4	TCGTTTCTTTACAATATTTTAATAGTTTTGGTTAAATAAAGTTTAAAA
scaffold21278	17785	17842	scaffold21278_-_17785_17842	-	57	917	AATGAACTGCAATTTGTACAATGCGATTTTATTGAATAAATATAATGCTGTTTGATT
scaffold11153	77699	77786	scaffold11153_-_77699_77786	-	88	920	TCGGATTTTGTAAGATCTTCGAATTTATTACGTGTTTAATAAAAGTGCTTTGTGAGGCTGTCATGCAATTTTATAAAAGTTCACAGCT
scaffold11153	89119	89167	scaffold11153_-_89119_89167	-	48	11	TGTATCCAAGAAATTTGTGAATATATTGGAAAATAAATTTTAATATGT
scaffold11153	90346	90396	scaffold11153_-_90346_90396	-	50	51	TTCAAAGATTTTTATGTCATACAATGTAGTATTTAATTACAATACATTTT
scaffold37587	4813	4860	scaffold37587_-_4813_4860	-	46	19	TGTTACCGTCTCAGTATCAAAATTTCAATAGAATCACACTCTCCGC
scaffold37587	5071	5122	scaffold37587_-_5071_5122	-	51	59	CCGTTAAATAATGATAATATATAATAATATATATAATATATCTTAATAATT
scaffold37587	6788	6835	scaffold37587_-_6788_6835	-	47	19	TTGTTACCGTCTCAGTATCAAAATTTCAATAGAATCACACTCTCCGC
scaffold6606	5308	5384	scaffold6606_-_5308_5384	-	76	122	TGTGGAGGATGTCAATTTTATATGTAAATTAGTAATAAATTTTTGGCTGTTTCATTGTTAAATAAATGCATTTTCA
scaffold6606	6467	6543	scaffold6606_-_6467_6543	-	76	127	TGTGGAGGATGTCAATTTTATATGTAAATTAGTAATAAATTTTTGGCTGTTTCATTGTTAAATAAATGCATTTTCA
scaffold6606	49889	49976	scaffold6606_-_49889_49976	-	86	191	AATATGATTCAATCGATTGAAATATTTAAAAATTGATCGATTTTCTTACCATTGTAATGGTTAATTAATATTGGTTCGTTGTGATT
scaffold3877	773	823	scaffold3877_+_773_823	+	50	40	TTAAAATAAACTCCAAATACAAATAAAAATATAATCAATTTTCTTCTGAA
scaffold3877	915	964	scaffold3877_+_915_964	+	49	87	GAAATAGAGGACAAAACCTAAATAATAAATTATTTTTCAATGATGTATA
scaffold18253	3031	3082	scaffold18253_-_3031_3082	-	51	76	GAATGGGAGCAATTTCAACATTTAATTGAAAAATAGAAATTTTTACGCATT
scaffold18253	30992	31042	scaffold18253_-_30992_31042	-	50	46	GATTATTGAAAGTCTTGTGGAAAATTTGATAAATAAATTCTGTTGAAAAC
scaffold11264	31067	31116	scaffold11264_-_31067_31116	-	49	35	ATCGTTTGTAATTTTGACAATTTGCTTTTCTAAATTCAATTTATTTTCT
scaffold11264	33784	33833	scaffold11264_-_33784_33833	-	49	41	ATCGTTTGTAATTTTGACAATTTGCTTTTCTAAATTCAATTTATTTTCT
scaffold21408	20750	20795	scaffold21408_+_20750_20795	+	45	4	TCTTTTAGAAAAACTCCAGCATATATCATTTTCTTTAGATTTTAT
scaffold33363	59052	59101	scaffold33363_-_59052_59101	-	49	19	AACCGTTTGTTTTTGTTTCTCGAAGTTTGATTAAATAAACGTTTTGGAA
scaffold33363	59789	59838	scaffold33363_-_59789_59838	-	49	16	AACCGTTTGTTTTTGTTTCTCGAAGTTTGATTAAATAAACGTTTTGGAA
scaffold33363	61136	61185	scaffold33363_-_61136_61185	-	50	15	AACCGTTTGTTTTTGTTTCTCGAAGTTTGATTAAATAAACGTTTTGGAAT
scaffold2891	10157	10206	scaffold2891_+_10157_10206	+	49	14	GTCAAGCTTCCATGTTATTTTATACACGAATTCAATAATGTCTTTCTAA
scaffold2891	10226	10278	scaffold2891_+_10226_10278	+	52	104	TATCAAATGAAAAGTTATATTGAAATAAATAACGATTGCAACGATATCTGTG
scaffold3002	14579	14626	scaffold3002_+_14579_14626	+	48	4	TTAAAAAATTTTTTTAATCAAATAAATTCCAGGAAATTTTTTTTATTA
scaffold3002	16070	16120	scaffold3002_+_16070_16120	+	50	516	CTGAAGTTGAAGATAGTGATGAATAAATTTGTCAATTTTTCTGATTTTAT
scaffold3002	16154	16212	scaffold3002_+_16154_16212	+	58	55	AAAAATGGTTATAATGTCGCTAATAAATGGATGACGTGGGTCTTATGTAACATTTCTC
scaffold2997	1592	1638	scaffold2997_-_1592_1638	-	46	27	ATGATCATTGGCCTAGAAGTGTTCTTAATATTAATAACTGCAACAA
scaffold2997	1687	1734	scaffold2997_-_1687_1734	-	47	28	TTTATTTATCCGCAAAATTCTTTCGGGGTCAAAGTGAGTTTTCTGAT
scaffold2997	1771	1817	scaffold2997_-_1771_1817	-	46	7	TTAATATTATTTAGTTTGGAGAGACTTTTTATGTATCAAATGTCTC
scaffold23910	6627	6674	scaffold23910_+_6627_6674	+	47	29	GTACCCGAAGTGTGTCATGAATACAAATTTCATATAGTTGGTTTTCA
scaffold21343	62762	62810	scaffold21343_-_62762_62810	-	48	14	AATCCATGCTTATTTAATTATATATTTTTTAATTAATTAAATTTTTCG
scaffold21343	67106	67154	scaffold21343_-_67106_67154	-	48	77	ATTTATGATAGTCTAATATTATTTTAATAAATAAAAACTGTATTTTTC
scaffold21343	150608	150655	scaffold21343_-_150608_150655	-	47	29	GGGCTGAATGTAACGTCGTCATAAGAAAAATATAATTTATGCCTTTT
scaffold24836	9086	9137	scaffold24836_+_9086_9137	+	51	12	TATTGAATCGATAATAATTAAATAATAATGAAAAAATTTTTGGTATTTCCT
scaffold24836	11485	11536	scaffold24836_+_11485_11536	+	51	12	TATTGAATCGATAATAATTAAATAATAATGAAAAAATTTTTGGTATTTCCT
scaffold24836	15339	15386	scaffold24836_+_15339_15386	+	47	48	ATTTATTTTGAACTGGTTGTGAATAAATTTTGGAATTCTGCTGATTG
scaffold24836	16997	17044	scaffold24836_+_16997_17044	+	47	40	ATTTATTTTGAACTGGTTGTGAATAAATTTTGGAATTCTGTTGATTG
scaffold24210	2815	2868	scaffold24210_+_2815_2868	+	53	505	ATGTTATTTACAATTATTTTGTAAATAAACGGCTCAAAACTTGGTCATGTCAG
scaffold24210	3729	3782	scaffold24210_+_3729_3782	+	53	498	ATGTTATTTACAATTATTTTGTAAATAAACGGCTCAAAACTTGGTCATGTCAG
scaffold1986	12315	12363	scaffold1986_-_12315_12363	-	48	37	CTTTATTGATTAAATTATTTATTTATAATTAATAATATTTTATTTATA
scaffold1986	12988	13035	scaffold1986_-_12988_13035	-	47	5	GAATTAGAGTTAATCGACCCTTCTAAAATCTTAAAATGAAGTATTTT
scaffold1986	13284	13340	scaffold1986_-_13284_13340	-	56	149	AAAAAGTTACCAAAGGACAGATTTTCATCAAATAAATAACTTGATTCACATATTCA
scaffold1986	59212	59266	scaffold1986_-_59212_59266	-	54	85	TGAAATTGTTAAATTTTGTAATGTTGGGTTTTAATAAAGTAAATAATACTATTC
scaffold16113	32359	32436	scaffold16113_+_32359_32436	+	77	113	AAGCGATATGGCATAGATATTTATGTATCAATGATTTCATACAAAAAATAAGAATTGGTTTTACTTTGTGATTTGTT
scaffold16113	127716	127767	scaffold16113_+_127716_127767	+	51	53	ACGAACGACGTGAGAAGCTGATCACCGAATCCGATGAGTTACATCGAAAAT
scaffold11861	33141	33192	scaffold11861_-_33141_33192	-	51	74	GGATTGAAATAATGATATTTTTAGTTGTCTTTTCAATATAATATTGGACAT
scaffold11861	35669	35720	scaffold11861_-_35669_35720	-	51	59	GGATTGAAATAATGATATTTTTAGTTGTCTTTTCAATATAATATTGGACAT
scaffold11861	38062	38113	scaffold11861_-_38062_38113	-	51	76	GGATTGAAATAATGATATTTTTAGTTGTCTTTTCAATATAATATTGGACAT
scaffold11865	1222	1352	scaffold11865_-_1222_1352	-	130	2820	TCATTTGTGTTTAGATATTAACTTAAAGATAGAAACTTAAAGACATCGACACTGTTTAATGTGACTTATTTTAAAGGCTTTTCTGCAATTTTGTCATTAATTAAATAAAAATAACAATATTATTAGAGAT
scaffold11865	3965	4018	scaffold11865_-_3965_4018	-	52	142	ATTAAAGCTCGGTTTATGGAAAAAAGTATTATCAAATAAATATTAACAAATT
scaffold11865	13503	13551	scaffold11865_-_13503_13551	-	48	9	ATAATACATTTATAATGTTTATTTTACAACAAATAAATAACAACACAA
scaffold36984	8073	8123	scaffold36984_+_8073_8123	+	50	11	AACGAAACCCATAATTATTAAAAAATAAATTATTATAATATTCATTATCC
scaffold36984	12524	12571	scaffold36984_+_12524_12571	+	47	11	TCTTTAAAAGACATCAATTACAGTATCAACTTTTTTATTTATTTTAT
scaffold1789	13610	13664	scaffold1789_-_13610_13664	-	54	122	TTGAAAATCGATATTAATGTGCTTTCGGTAATTAAATCAATAATCCATATGAAA
scaffold1789	13684	13765	scaffold1789_-_13684_13765	-	81	596	TCGATATTTCTGAACTCTCTGTATTTATAACAATCGATATTAATGTGCTTTCGGTAATTAAATCAATAATCCATATGAAAG
scaffold1789	13959	14011	scaffold1789_-_13959_14011	-	52	126	TTATTCTGTGATTTATCGACATTTACCATTCTCTGTAAATAAATTTTGATTT
scaffold1789	119036	119087	scaffold1789_-_119036_119087	-	52	38	CTGATTTTCATTCTAATTTCGTAAAATTAATTAAATAAAAATATTTAGTAAT
scaffold18928	744	791	scaffold18928_-_744_791	-	47	132	TGTGATTCATTGATCGCAGTTGTCATAGTAGTGAATAAAATTCTCAT
scaffold1969	11494	11543	scaffold1969_-_11494_11543	-	49	29	ATATTTGCATGGGAAATCAAAATTCTCAGAAAAATAAAATTTTAATTTT
scaffold1969	128986	129043	scaffold1969_-_128986_129043	-	57	201	GGAATATTTAGTAATTTTATATTTGTTTTTATACAATTAAAGATTTATTTTTCCTTT
scaffold1969	129159	129211	scaffold1969_-_129159_129211	-	52	147	TATTAACTTATAAATTAATCCAAAAAAGCAATAAATAAATTAATGTTATAAT
scaffold1969	156734	156785	scaffold1969_-_156734_156785	-	51	102	TTATGGTACTCGATTATTATTGACTACCTCTGAATAAATAATTGTATTATG
scaffold1969	203255	203305	scaffold1969_-_203255_203305	-	50	153	ATTTCATTTCATTTATTTATTTTTATTTGATTATTCAAAAAATTATAGTT
scaffold13074	50886	50969	scaffold13074_+_50886_50969	+	83	21	GATAATAATAAACTTTTAATAAAAAACACATTTTGTTTGTTATACAATTCAGTATATTATTGAATTTGTTTTAATTACAATTT
scaffold13074	51186	51242	scaffold13074_+_51186_51242	+	56	264	AAAATGATAAATGTTTTTTTAGCAAATATAACTTTATTTATTTTGTTGTGTTAAAC
scaffold13074	51842	51925	scaffold13074_+_51842_51925	+	83	26	GATAATAATAAACTTTTAATAAAAAACACATTTTGTTTGTTATACAATTCAGTATATTATTGAATTTGTTTTAATTACAATTT
scaffold13074	52142	52198	scaffold13074_+_52142_52198	+	55	256	AAAATGATAAATGTTTTTTTAGCAAATATAACTTTATTTATTTTGTTGTGTTAAA
scaffold13074	134619	134668	scaffold13074_+_134619_134668	+	49	28	TATTAAACTGATGTGTTTGAAATATACAAATTTTCAGGGTTCTTTTTTC
scaffold13074	136581	136630	scaffold13074_+_136581_136630	+	49	31	TATTAAACTGATGTGTTTGAAATATACAAATTTTCAGGGTTCTTTTTTC
scaffold22321	11633	11687	scaffold22321_-_11633_11687	-	54	326	TCTTTTTAACATTAGCTTTTATATTTTAAAGAGAAAATAAATTATTTTCATTTA
scaffold22321	12919	12968	scaffold22321_-_12919_12968	-	49	3	CATACATATTGACATAATGTATGTTCTATAATAAATATATTGTGTAACA
scaffold1829	77341	77389	scaffold1829_-_77341_77389	-	48	65	CAGGATATTTAAGAATAGTGATAATTAATAAAATAAATAAATTACTAT
scaffold1829	378415	378474	scaffold1829_-_378415_378474	-	59	5424	TTATGTTTTGATTGAGAACTTTTTATAAATCTTTACTGAATAAATTATTTTGGTATTTT
scaffold33196	4528	4577	scaffold33196_-_4528_4577	-	49	112	CTTTTTATGATAAAACTTATTATTACTATTATATCATTCGAACTTGTCG
scaffold43963	3176	3229	scaffold43963_-_3176_3229	-	54	735	TGATTTAGAAATTAAGTATAACTTTTATATTTTGAAAAATATATGTTGGATTTT
scaffold43963	3324	3374	scaffold43963_-_3324_3374	-	50	26	TATACAATTTTTACTCTGGCAAAATTTAAACTGAATAAAGTTATAGGATT
scaffold43963	4519	4572	scaffold43963_-_4519_4572	-	53	792	TGATTTAGAAATTAAGTATAACTTTTATATTTTGAAAAATATATGTTGGATTT
scaffold43963	4667	4717	scaffold43963_-_4667_4717	-	50	25	TATACAATTTTTACTCTGGCAAAATTTAAACTGAATAAAGTTATAGGATT
scaffold15392	31104	31154	scaffold15392_-_31104_31154	-	50	199	ATGTATTGTTTAATTTTGTTGGATGTTAAGCAATAATAAATGGTTATGCA
scaffold15392	34023	34073	scaffold15392_-_34023_34073	-	50	201	ATGTATTGTTTAATTTTGTTGGATGTTAAGCAATAATAAATGGTTATGCA
scaffold15392	34085	34131	scaffold15392_-_34085_34131	-	46	3	GTTTTACACAATGATTTGATATTTTTAAAAATTAAACATTAGAGTT
scaffold15392	36068	36118	scaffold15392_-_36068_36118	-	49	225	TGTATTGTTTAATTTTGTTGGATGTTAAGCAATAATAAATGGTTATGCA
scaffold15392	36130	36176	scaffold15392_-_36130_36176	-	45	3	TTTTACACAATGATTTGATATTTTTAAAAATTAAACATTAGAGTT
scaffold10067	38145	38192	scaffold10067_+_38145_38192	+	47	63	ATAATTTATGTTAAATTAAAAAAATGTGTTCTTGTTTTTTATTTTCA
scaffold10067	53215	53267	scaffold10067_+_53215_53267	+	52	79	ACTGATTTAATAATTGACTAATGAATACATTTTACCCTGCATCTGATTACAT
scaffold8978	6203	6303	scaffold8978_+_6203_6303	+	100	40772	TTGATGACTGTGGACAATTGTAAATCAATAAACTTTTTGAATTTAGATTTTATGATTGTTAATATCAGTAATGTAGAATATTTTCAACTTTGCTTTGCAA
scaffold8978	6333	6394	scaffold8978_+_6333_6394	+	61	81	ATGTGTTATATAATCATTATTAAATAATTGATTGAATAATTATGTAATTTCTTTACGTATT
scaffold8978	6798	6851	scaffold8978_+_6798_6851	+	53	108	TTGTGTACTTAGAATCTCATTTTCATTATATTATGCCATTTTGATTACTTTGA
scaffold1757	53037	53088	scaffold1757_-_53037_53088	-	52	239	GAAACGATATCGATTTAACTGATCAATTGTTGTAAATAAAAGATATTGAAAC
scaffold554	100136	100188	scaffold554_-_100136_100188	-	53	126	TTAAAATAAGCTTATAGTTATATAAATATCTATAAATATATATTAATGAAAAT
scaffold14789	8543	8590	scaffold14789_-_8543_8590	-	47	74	AGGTTATACTAAATTTGAATTTGAATTTAATCAATAATTTCTAATGT
scaffold14789	8905	8953	scaffold14789_-_8905_8953	-	48	105	TTTGTTTTTGATTGATTGCTACTGGATTGTTAATTGAATATTGATTGA
scaffold14789	11890	11939	scaffold14789_-_11890_11939	-	48	19	GAGGTTTTGTGTTCGATATTTGTAAATTTATTACATTTATTCATCAAC
scaffold14789	15734	15782	scaffold14789_-_15734_15782	-	48	3	AAATATTTGTTGTGATATTATTCAACCAATTTTATACATTTTTCTTGA
scaffold14789	16732	16780	scaffold14789_-_16732_16780	-	48	18	AAATATTTGTTGTGATATTATTCAACCAATTTTATACATTTTTCTTGA
scaffold14770	17319	17370	scaffold14770_-_17319_17370	-	51	37	ATTTGGTCATTTAATAGTTTCCAGTGACATTAATAAATTAGAATTAGAATA
scaffold9212	93353	93402	scaffold9212_-_93353_93402	-	49	3	AAATTATTAACTGTAATTTAAATTTTTTAAAAATAAATTATTCTCGTGG
scaffold18242	6780	6826	scaffold18242_-_6780_6826	-	47	26	ACTTTTTGCTTTATCTCACGATTACGCAATAATTTAAAATTTGTTTT
scaffold18242	6956	7006	scaffold18242_-_6956_7006	-	51	9	AGATATCTTAGATAAACAAATATTAAATTATTATGCAATAAATATTTATAA
scaffold18242	46997	47046	scaffold18242_-_46997_47046	-	49	30	GTCAAGTACAACCCACTTCTGATGACATAATATTAATAAATGATTATTT
scaffold18242	47237	47288	scaffold18242_-_47237_47288	-	51	590	AGCGTGTCGTTATTAATAATGTTGTTAGACAAATTATATTTCATTTGGTCT
scaffold15697	17805	17853	scaffold15697_+_17805_17853	+	48	6	ACAGTAGCATAACAGTATAATTCATAATATAATTAAATTTTATGAAAA
scaffold15697	103071	103122	scaffold15697_+_103071_103122	+	51	64	TTTAATGTTTTAAAATGTCAGATTAAATAAATATTATTGGTTTTATTCTTA
scaffold18289	33434	33481	scaffold18289_-_33434_33481	-	47	29	TATGGATAATTTAAGCAGCTTTAATTGTAGAATAATAAACAATATAC
scaffold18289	36190	36237	scaffold18289_-_36190_36237	-	46	23	ATGGATAATTTAAGCAGCTTTAATTGTAGAATAATAAACAATATAC
scaffold2671	116500	116553	scaffold2671_-_116500_116553	-	53	76	AAGACAATATTGAATTTTGTTATTGATATGCAAATATAATTTTTCTACTTGTC
scaffold14258	7818	7865	scaffold14258_-_7818_7865	-	47	12	AAAAGGCCTTGAGTAATTGCTTATTAAAATTAATAAATAAATTCTCC
scaffold14258	8699	8746	scaffold14258_-_8699_8746	-	48	11	AAAAGGCCTTGAGTAATTGCTTATTAAAATTAATAAATAAATTCTCCG
scaffold14258	8870	8919	scaffold14258_-_8870_8919	-	49	41	AGTCACGGTCAAATGAACTTGCATAAAAAGGGTAAAATAAAAGTTACAT
scaffold14258	8985	9122	scaffold14258_-_8985_9122	-	137	743	ATTATTCGAACTCGATAAAATTTATATTGTATTCATTAATTGATTTGTCTAATGTTTCATTCTTCTGTGATTGGCTAATTGTTATTTGTTGATATTATTTATTGATCTGATGATGCGGTTGAATTTGTATTAATGAT
scaffold14258	20112	20168	scaffold14258_-_20112_20168	-	56	193	TTGTTGTTTGTTTTAATTTTGTGTTATTTGAGTTAATAAATTGTTCAAATGTTGAC
scaffold14258	22579	22635	scaffold14258_-_22579_22635	-	56	179	TTGTTGTTTGTTTTAATTTTGTGTTATTTGAGTTAATAAATTGTTCAAATGTTGAC
scaffold14258	23432	23483	scaffold14258_-_23432_23483	-	51	218	TTGTTGTTTGTTTTAATTTTGTGTTATTTGAGTTAATAAATTGTTCAAATG
scaffold14258	24287	24379	scaffold14258_-_24287_24379	-	92	194	AAAGTGATTTATCTCTTGTAAATATATTTATTTATAAACATTAATAAGTCTTATTTTTCGGTTGAAGTTAATTAATAAATATATGTTTTAAA
scaffold14258	24707	24754	scaffold14258_-_24707_24754	-	47	32	TTCCGTAAATTTTTGGTGGAATTATGAATAAATTACAAATATTTTTC
scaffold14258	24893	24942	scaffold14258_-_24893_24942	-	49	144	AATTATTTGTATCCAAACTCAACGACAATGTTGAAAAATACAAGTAAAA
scaffold7741	196	247	scaffold7741_-_196_247	-	51	57	TAAATATCCTTATTTTACGCTGTGAGAAATTTGTAAATAGAAATCAACACA
scaffold7741	416	467	scaffold7741_-_416_467	-	52	240	TACTTTAGATTAGCTTTCACCACTAATATCTGGCAATAAACAAAATTATGAG
scaffold7741	483	532	scaffold7741_-_483_532	-	49	9	GTTAACAGACATGAAAGACTGGAATTATGAATAGATACTTTTTACTTCA
scaffold7741	1151	1198	scaffold7741_-_1151_1198	-	46	116	GTAATATCTGTTCGACAAGAAGAGTGGAAACATTAAATGTAGTACC
scaffold17007	19212	19260	scaffold17007_-_19212_19260	-	47	61	AACTTTTTCGAAATGGTTGACAAGATTGCAAATATTATTAATCAGTC
scaffold17007	21513	21559	scaffold17007_-_21513_21559	-	46	3	ATTTTTTATGGAAGTGTCTATTGTTTTATATATAAATTTTTATAAT
scaffold17007	21644	21692	scaffold17007_-_21644_21692	-	48	67	TAACTTTTTCGAAATGGTTGACAAGATTGCAAATATTATTAATCAGTC
scaffold20621	6524	6589	scaffold20621_-_6524_6589	-	65	702	ACATAATGAATTAATTTCTTTGATCACTTTTATCATGAACATGTAAATAATATTAGTTGACTTGT
scaffold46294	8309	8356	scaffold46294_+_8309_8356	+	47	27	TATTTAGCTTTAATGTATGAATAAATTTTGTAAATCTTTTATTATTA
scaffold46294	11200	11247	scaffold46294_+_11200_11247	+	47	20	TATTTAGCTTTAATGTATGAATAAATTTTGTAAATCTTTTATTATTA
scaffold1338	38022	38070	scaffold1338_-_38022_38070	-	48	8	ATAGTACTGTATACAATGTAAATTTGACACAGAATTTAGAATTCGTAA
scaffold1338	40097	40145	scaffold1338_-_40097_40145	-	48	9	ATAGTACTGTATACAATGTAAATTTGACACAGAATTTAGAATTCGTAA
scaffold1338	44778	44826	scaffold1338_-_44778_44826	-	48	14	ATAGTACTGTATACAATGTAAATTTGACACAGAATTTAGAATTCGTAA
scaffold1338	59054	59104	scaffold1338_-_59054_59104	-	50	737	GCTGATGAAGAATGAAATTGTAACTAAGGAGTCAATTATATTTTCTTTAC
scaffold1338	69554	69605	scaffold1338_-_69554_69605	-	51	269	CTGTACTCATTTTCCCAAGCATTGATGTTGATTAAATATATTATTACCATT
scaffold1452	68217	68273	scaffold1452_-_68217_68273	-	57	532	AAAATGTAATTTCAATCGAAAATGTATTTATTTTAAATACATCGGGCTTTTCTTAGT
scaffold1452	69143	69199	scaffold1452_-_69143_69199	-	56	520	AAAATGTAATTTCAATCGAAAATGTATTTATTTTAAATACATCGGGCTTTTCTTAG
scaffold1452	71656	71712	scaffold1452_-_71656_71712	-	56	538	AAAATGTAATTTCAATCGAAAATGTATTTATTTTAAATACATCGGGCTTTTCTTAG
scaffold44341	4937	4987	scaffold44341_+_4937_4987	+	50	126	ACCATAGGGATAAATGAATTAAAGAGAATAGATTTTTGAAATCATTCTGT
scaffold7772	8959	9009	scaffold7772_+_8959_9009	+	50	92	ATTATCTTTGGATAAAAATTATTTTAATAAAAGTATTCAGCATAGTTAAA
scaffold1162	28446	28492	scaffold1162_+_28446_28492	+	46	17	TTCCTATAACCAAATTTTAACAAATAAATATTACTGAATATTTTGG
scaffold1162	43098	43151	scaffold1162_+_43098_43151	+	53	226	GTGATTTAATTTACTTTTACTTCAATACATTTAATGTTAGATTTTCATATAAT
scaffold3201	16799	16847	scaffold3201_-_16799_16847	-	49	74	TTTGAAATCTATGCCAAATAATTTATTTTAATTACATTTATTTTGTTTT
scaffold1120	8449	8498	scaffold1120_+_8449_8498	+	49	60	AAAATGTTACACAGGTCGAACTTAAAATAAAATATCCAATTTATTCATT
scaffold1120	10207	10256	scaffold1120_+_10207_10256	+	48	41	AAAATGTTACACAGGTCGAACTTAAAATAAAATATCCAATTTATTCAT
scaffold1120	13954	14004	scaffold1120_+_13954_14004	+	50	42	ATCATATCTTCCTGCAACAATTAATAGAGAAAATATTATTGTGATTTGTC
scaffold7308	38539	38585	scaffold7308_+_38539_38585	+	46	22	ATATTATTTTGTATTGTAATACAATTTTGGTCTTCGTTTACTTCGC
scaffold7308	41428	41474	scaffold7308_+_41428_41474	+	46	36	ATATTATTTTGTATTGTAATACAATTTTGGTCTTCGTTTACTTCGC
scaffold7308	60130	60183	scaffold7308_+_60130_60183	+	53	29	TTGCTGATTATTTGAAATGTTTTGAAAATAAATAATATTTTTCGTTTTTATTT
scaffold7308	63336	63389	scaffold7308_+_63336_63389	+	53	33	TTGCTGATTATTTGAAATGTTTTGAAAATAAATAATATTTTTCGTTTTTATTT
scaffold7308	66050	66103	scaffold7308_+_66050_66103	+	53	21	TTGCTGATTATTTGAAATGTTTTGAAAATAAATAATATTTTTCGTTTTTATTT
scaffold2001	11256	11302	scaffold2001_-_11256_11302	-	46	12	TATTTGGATGAGATTTAATGCGCTGAATGATATTTAATTCTCGATT
scaffold2001	14504	14550	scaffold2001_-_14504_14550	-	46	16	TATTTGGATGAGATTTAATGCGCTGAATGATATTTAATTCTCGATT
scaffold2001	25850	25901	scaffold2001_-_25850_25901	-	51	37	ATCTACAGCAGCTTTGTCTTGCATTTCAGATCAATAAAATAGATAACTTTC
scaffold2001	50624	50671	scaffold2001_-_50624_50671	-	47	280	GGCATTTTATTGTGATCAATGTGCTGTGTCATTTGAATAATTTATTG
scaffold12396	50777	50880	scaffold12396_+_50777_50880	+	102	1221	TTGTTTTAATTGTTATTCTGTACTGAATTTATTTATTTGTTTTTATTTATATATTTCTTCTAGTTATAAACCTTATAAAATAAATTTTATTATTTTATATTT
scaffold1655	73411	73462	scaffold1655_+_73411_73462	+	51	582	TATTTGTTTATTATTTTACATTCAAATAAATATTTTCAAAACTTATTTCTG
scaffold3240	11967	12015	scaffold3240_-_11967_12015	-	48	25	ACAGTCAGTGGAATAGAACAATAGATCAACTAAATAAAGACTTGTGAT
scaffold3240	43987	44037	scaffold3240_-_43987_44037	-	49	576	AAATGGTTCACCACGTTGCGTAATTGTTGTAATAAAATGCTGATTTTGT
scaffold14994	8497	8547	scaffold14994_-_8497_8547	-	50	103	CCGTTGACATTGACTCGTGATATATTGTTATCAATAAATTTATTTATTAT
scaffold14994	46778	46820	scaffold14994_-_46778_46820	-	42	6	TAGATTGTATTTGGTAATAGTGTTTGATAATAGTTTTAAATT
scaffold14994	48261	48310	scaffold14994_-_48261_48310	-	49	66	TTGATTGTGGGATACTAACTGTACTCCAGAAAATAAAATGGAATTCGCC
scaffold3868	5251	5300	scaffold3868_+_5251_5300	+	49	38	TTGCAATGGGTTTCGATTTGTTATAATATAATATTTGTTGGGATATTAT
scaffold3868	8381	8430	scaffold3868_+_8381_8430	+	49	29	TTGCAATGGGTTTCGATTTGTTATAATATAATATTTGTTGGGATATTAT
scaffold3868	29473	29516	scaffold3868_+_29473_29516	+	42	11	AAGTATCTTTTGACAAATATAATTTTTGAAAACTTTATTGTN
scaffold3868	95167	95216	scaffold3868_+_95167_95216	+	48	65	AAAACACTTAATTGTAAAGAAATAAATATGATACAATTAACTACATCA
scaffold3868	136135	136200	scaffold3868_+_136135_136200	+	64	1004	TGGGACTTATCGACAGCTGATTGTATTTAAATAATATTAAAACTATTGTCTTTGTTTTTTTCAA
scaffold3868	136359	136409	scaffold3868_+_136359_136409	+	50	32	GTAAATTTTCAATAGTTTAAAAAATATTAAATGATTGATTTCCATTTTTA
scaffold3868	136632	136681	scaffold3868_+_136632_136681	+	49	33	AATCGAAAATGTAATTTATAAAATAAAAATTAGTAGTTTTTTATAGTGA
scaffold3868	136713	136757	scaffold3868_+_136713_136757	+	44	10	ATATCACATTAAGTTTCAATAAACAGCTAAATATTCTATGTTTT
scaffold3868	139614	139658	scaffold3868_+_139614_139658	+	44	11	ATATCACATTAAGTTTCAATAAACAGCTAAATATTCTATGTTTT
scaffold33382	21887	21934	scaffold33382_+_21887_21934	+	47	20	TTTTAATTGTTTTCCATAAAATATATATTATTTCTCTGTCATTTTCT
scaffold33382	67778	67829	scaffold33382_+_67778_67829	+	51	192	AAAGGTTGTACCATATTTGATTGAATATATAACTTTTTCTTGGTTTTTCAA
scaffold7636	8795	8842	scaffold7636_-_8795_8842	-	47	33	GTACCCCGGGATTGTTGAAATGTTTTTTAAAAGTTATAAATTTTCAA
scaffold7636	8917	8964	scaffold7636_-_8917_8964	-	47	8	CTATAATCGATTTGATAAATTGCATTTCAATATAAAATATTTCGCAT
scaffold7636	9028	9076	scaffold7636_-_9028_9076	-	48	13	AATTTTTTATTGAACTTTTACATTGGTTTTATAAATATATATATATAT
scaffold7636	9125	9173	scaffold7636_-_9125_9173	-	48	53	GTCTAAATAAATTACTGCCAATTTGCATTTCAATAATAAACTTTATTC
scaffold7636	21561	21614	scaffold7636_-_21561_21614	-	53	1363	GCGTTGCAGATTAATGTTTTAATTATTGTTATATCATAAATTGTTTAGTAACT
scaffold7636	60164	60219	scaffold7636_-_60164_60219	-	55	20	TGACTTTTATAAATATCAAATTTTTATTATTGACGAATAAAATTAATTTAATTGA
scaffold7636	62261	62316	scaffold7636_-_62261_62316	-	55	9	TGACTTTTATAAATATCAAATTTTTATTATTGACGAATAAAATTAATTTAATTGA
scaffold21227	23821	23869	scaffold21227_-_23821_23869	-	48	18	CGGCATGTTTTATGGAGTCTGTATGTATTCAAATTAAAAAAATATATT
scaffold2934	44925	44974	scaffold2934_+_44925_44974	+	49	32	ATAGTTAAAATTATTTTTGGAATATATTTGATATTTATTGGTATCATTG
scaffold2934	45144	45194	scaffold2934_+_45144_45194	+	50	42	TTAAAAATTAATAAATGTAATTAATAAATCAATATAAATGTTTATTTTTA
scaffold2934	48195	48244	scaffold2934_+_48195_48244	+	49	42	ATAGTTAAAATTATTTTTGGAATATATTTGATATTTATTGGTATCATTG
scaffold2934	48414	48464	scaffold2934_+_48414_48464	+	50	41	TTAAAAATTAATAAATGTAATTAATAAATCAATATAAATGTTTATTTTTA
scaffold2934	51270	51317	scaffold2934_+_51270_51317	+	47	8	GATATGTTGTATTATCTGAATAAAATATTTTCATGCTTATCTTGGGA
scaffold2934	53244	53291	scaffold2934_+_53244_53291	+	47	8	GATATGTTGTATTATCTGAATAAAATATTTTCATGCTTATCTTGGGA
scaffold2934	56125	56172	scaffold2934_+_56125_56172	+	47	10	GATATGTTGTATTATCTGAATAAAATATTTTCATGCTTATCTTGGGA
scaffold1481	63780	63831	scaffold1481_-_63780_63831	-	52	289	GATATTTATAGAAATATGATTATTCTGTTTTGATAATACAAATGATAATTTT
scaffold1481	163243	163295	scaffold1481_-_163243_163295	-	52	125	CAATCGACCACTAAAGAAGAACAATTTATTTTAAAATTTATAGTTCTTTATT
scaffold1481	163771	163817	scaffold1481_-_163771_163817	-	46	9	ATCGGAAGATTTTGTTAAATTATTGAATAAATAAATTTTAAAATTC
scaffold1481	164269	164320	scaffold1481_-_164269_164320	-	51	37	CCCGTCAAGCTGTATTGTAGTTAATATTAGTAGTAATAATAATAATAACCT
scaffold1481	164361	164410	scaffold1481_-_164361_164410	-	49	59	TAAAACAATTATTAATTTCTTGTTTAAATTTCTATAAGAAATTGTTCGT
scaffold1481	164694	164740	scaffold1481_-_164694_164740	-	46	11	ATCGGAAGATTTTGTTAAATTATTGAATAAATAAATTTTAAAATTC
scaffold1481	165192	165243	scaffold1481_-_165192_165243	-	51	57	CCCGTCAAGCTGTATTGTAGTTAATATTAGTAGTAATAATAATAATAACCT
scaffold1481	165284	165333	scaffold1481_-_165284_165333	-	49	73	TAAAACAATTATTAATTTCTTGTTTAAATTTCTATAAGAAATTGTTCGT
scaffold17341	22212	22258	scaffold17341_+_22212_22258	+	45	50	GCATAAGATGAAATATTAATCAATAAATGATAATAAATTATGTGT
scaffold6665	51088	51137	scaffold6665_-_51088_51137	-	49	120	CCTGGAATATGGTGAATCTTTAATCATTAAAGAATAAAGTTTTGAGTTA
scaffold4047	27849	27899	scaffold4047_-_27849_27899	-	49	107	TTTAAAAGTGCATGAGATTTTGTGAGGTTTTTCAAATAAATGTGTTCGT
scaffold4047	52583	52631	scaffold4047_-_52583_52631	-	48	28	CGATCATGTCAACATGTATTTTGCTAGTATTAAATTACATAATTGGAA
scaffold28667	8745	8793	scaffold28667_+_8745_8793	+	48	17	TTAATCTTTGAATGCGTGTTATTTAATATAATTTTCTTTGGAGTTATA
scaffold11697	44936	44993	scaffold11697_-_44936_44993	-	58	283	GACATGTTGTAGTCCTCGGTGCTTTATATTGTTAATAATTGTGTAGTATTTTTTGCTA
scaffold11697	56319	56369	scaffold11697_-_56319_56369	-	50	6	GTTGTAATGCCGCGTCATATAGCCTACTTAAGATAGAGGAAAGAAGAAAT
scaffold11697	57705	57756	scaffold11697_-_57705_57756	-	51	189	ATGAATAACAACTTGAATATTTTGTTTGTGTTGAAAATAAAAATTAATATT
scaffold11697	67786	67835	scaffold11697_-_67786_67835	-	49	10	GGATAGTTTGGATTCTTAGTTATTTTATACATAAATATATTTTGTGGTT
scaffold11697	69010	69059	scaffold11697_-_69010_69059	-	48	13	GATAGTTTGGATTCTTAGTTATTTTATACATAAATATATTTTGTGGTT
scaffold25611	3660	3726	scaffold25611_-_3660_3726	-	67	72	GTAAATTTGATCTGACTAATTTATATATTAAAATTTTAACAGAAATCTGAATATTTTTAACTTTTTA
scaffold25611	6766	6816	scaffold25611_-_6766_6816	-	50	48	CATGACGCACTGTATAACGTTTATCGAAAATTTAAATAAATAATCAATAG
scaffold7019	35881	35937	scaffold7019_+_35881_35937	+	55	626	AAGTTAATTTGGGGTTGTTTATAAAATATATTTTATGGTCTTTTTTGGTATTTGT
scaffold7019	36048	36099	scaffold7019_+_36048_36099	+	51	323	AAAATTTTAATGTTAATGAAATGCAAATCAAAATTCGAACCAATATTTATT
scaffold6611	2048	2097	scaffold6611_+_2048_2097	+	48	199	TATAACAATGGGATAAAGTTTTAATAAAATTTTAATAACTTCTTTTTA
scaffold6611	42356	42404	scaffold6611_+_42356_42404	+	49	17	TTCTTATTTCTTACCGTATTTATATATCGTGATTTATTTCCTAGATTTG
scaffold6611	42475	42559	scaffold6611_+_42475_42559	+	84	455	TATATTTTTATGAATATTATTTATATTTTATTCATATTAACATTATTTATGTTATTAGATTTAATAGTTTTCATTTCACGTTTT
scaffold6611	74094	74145	scaffold6611_+_74094_74145	+	51	84	ATGATCAAGTTTTATGCCTAAATAAATCTTAATTTGTTTGTTTTATTGAAT
scaffold18184	56402	56456	scaffold18184_-_56402_56456	-	53	65	CCTTAATCATAACAAATCAATCAATTGTGTTTATAAATAAAAATATTGAAATT
scaffold8104	13420	13470	scaffold8104_-_13420_13470	-	50	16	TATTTTCATATGAAAAGGCTTTTGTGAACTTGAAAATAAATTTTTGATGA
scaffold8104	13716	13794	scaffold8104_-_13716_13794	-	78	668	TGTTAATATGTTTATTAGTACTTTTAAATTGTTATTAATAAAAACTGTAATGTGATTTGAATTCTTATATTTAGCTAA
scaffold12207	18360	18405	scaffold12207_-_18360_18405	-	46	27	GAACATCACTAACCATTGAATTTCAGTTGAATAAAACTCTTGTGTT
scaffold15073	3416	3466	scaffold15073_-_3416_3466	-	51	161	GCTCTGGAGATTAATTGTTATTGATAGTGTTAATAGATTTCAACTTTGTCT
scaffold39013	8608	8659	scaffold39013_+_8608_8659	+	51	428	GCATCTGAGTAGCACTTTAATGTTGAATAAATTTGTTATTTTGTATGTTTT
scaffold39013	11327	11378	scaffold39013_+_11327_11378	+	51	447	GCATCTGAGTAGCACTTTAATGTTGAATAAATTTGTTATTTTGTATGTTTT
scaffold39013	12079	12132	scaffold39013_+_12079_12132	+	53	86	TGTTAAATATGAGAAATTAAATATCGGTATTAAAGCTTTGAAAGATATAATAT
scaffold39013	12464	12550	scaffold39013_+_12464_12550	+	86	221	AACGACACAAATTTTGATTTGGAAAATATGATTTTGAATAGATTTGTTTTAAAAATGTAATTAAAATAGTTTGAAAAGCGTTAATT
scaffold14650	15181	15228	scaffold14650_-_15181_15228	-	47	5	CACTCTGTAAATGTGTTCAATAAATATATTTAAAGGTTTTTATTATT
scaffold2447	21463	21511	scaffold2447_+_21463_21511	+	48	13	TGTTGACCTGTCAATTTATTATATATATATATATTATTACCTCTTATC
scaffold2447	35668	35718	scaffold2447_+_35668_35718	+	50	99	GACATTTGATTGCTCTATATAATAAATATTATATTGCTGCTTTATCAATA
scaffold2447	143151	143199	scaffold2447_+_143151_143199	+	48	55	TTTGGAGTTCAAATACAAGCAAAAGTTTGATTCATTTTTGGACCTAAT
scaffold2447	146382	146430	scaffold2447_+_146382_146430	+	48	45	TTTGGAGTTCAAATACAAGCAAAAGTTTGATTCATTTTTGGACCTAAT
scaffold3067	69814	69863	scaffold3067_+_69814_69863	+	49	5	AAGTACTTTGATTTAAAATTAAATAAAATGTATAATATCGTGATCCATT
scaffold3067	72168	72217	scaffold3067_+_72168_72217	+	49	9	AAGTACTTTGATTTAAAATTAAATAAAATGTATAATATCGTGATCCATT
scaffold3067	73945	73993	scaffold3067_+_73945_73993	+	48	25	GAACTGATATTTGTATTTATAAATAAATTTGCTTTCTAATTATTTTTT
scaffold21661	34573	34645	scaffold21661_+_34573_34645	+	72	163	TGGTATTTATTGTCGCATTGTAATAAATAGCATTTATTGGTATATCTAGTTGTGTCATTTATTCTTGTGGCT
scaffold21661	34701	34752	scaffold21661_+_34701_34752	+	51	203	AGTGACTTTGTAAATTATTAAGTTAAATAAATATTTAATGCTTCATTTATA
scaffold21661	37306	37378	scaffold21661_+_37306_37378	+	71	181	TGGTATTTATTGTCGCATTGTAATAAATAGCATTTATTGGTATATCTAGTTGTGTCATTTATTCTTGTGGC
scaffold21661	37434	37485	scaffold21661_+_37434_37485	+	51	224	AGTGACTTTGTAAATTATTAAGTTAAATAAATATTTAATGCTTCATTTATA
scaffold17596	2087	2140	scaffold17596_-_2087_2140	-	53	377	GCCGAAGGATTAAACAATTAACATTAATTTGTTTATAATAAATAAATTTTCGC
scaffold461	4503	4553	scaffold461_-_4503_4553	-	50	45	AAAAGATAGAATATCCTACAATTTTTGCATTATAATAAAGATCATGAATT
scaffold461	4566	4612	scaffold461_-_4566_4612	-	46	36	AGTTTATGATAATCATGCTTTTATGTGTTAATATTAGATTTAGTAT
scaffold2418	42503	42552	scaffold2418_-_42503_42552	-	49	20	TTCAATATTATTATATCTTATTTCTGATTTGAATGAATCTTGTCGTCTG
scaffold2418	46974	47025	scaffold2418_-_46974_47025	-	51	350	CTCGATTTTGAAAAGTTATTCAGATTATAACTGAAATAAATTTAGTCTCAT
scaffold2418	97388	97436	scaffold2418_-_97388_97436	-	47	17	TAAATTGCTTGATCATTCAAATCTTTTCATCAAATTACATTTTAAAC
scaffold2418	98943	98991	scaffold2418_-_98943_98991	-	48	14	ATAAATTGCTTGATCATTCAAATCTTTTCATCAAATTACATTTTAAAC
scaffold2418	103301	103349	scaffold2418_-_103301_103349	-	48	25	TAGTAGTACATAAATTGAACTTTTGTTTTAATGAAATAAACTTATTTT
scaffold2418	105531	105579	scaffold2418_-_105531_105579	-	48	28	TAGTAGTACATAAATTGAACTTTTGTTTTAATGAAATAAACTTATTTT
scaffold26205	95682	95732	scaffold26205_+_95682_95732	+	50	112	ATTATTGGAATCATAAGCATTGTAAATAAACTGTTAAATTGTGTCAAATT
scaffold26205	95904	95952	scaffold26205_+_95904_95952	+	48	28	TTCAATTTAAACAAAAATATATGAGGTATTTCGGAAACTCCATTTAAT
scaffold26205	105534	105583	scaffold26205_+_105534_105583	+	49	448	TCATTCAGTTTTGTTTTTCATTAATAAATCTTTAGAATTGTTACCAATG
[truncated: 28,538 more rows]

## Sheet: ASxlV1
Contig	Start	End	Id	Orientation	Length	PeakHeight	Sequence
[truncated: 11,998 more rows]
