# Supplementary material for: Genome-Wide Analysis of Polyadenylation Events in Schmidtea mediterranea
Source: G3 (Bethesda). 2016 Aug 2;6(10):3035–48. doi: 10.1534/g3.116.031120 (PMC5068929; doi:10.1534/g3.116.031120)
Supplement: Supplemental Material [file supp_g3.116.031120_TableS2.xls]

## Sheet: 3'UTR_AssociationTo_Transcripts
Contig	Orientation	Transcriptome	Transcript Id	Trans_start	Trans_end	No.of.Peaks	Classification	Peaks	Peak Id	Peak_start	Peak_End	Peak_Height
Contig33199	-	Maker	mk4.033199.01.01	818	1776	4	Category4	Contig33199_-_814_912,Contig33199_-_964_1014,Contig33199_-_1137_1186,Contig33199_-_1193_1245	Contig33199_-_814_912	814	912	312
Contig33199	-	Maker	mk4.033199.01.01	818	1776	4	Category4	Contig33199_-_814_912,Contig33199_-_964_1014,Contig33199_-_1137_1186,Contig33199_-_1193_1245	Contig33199_-_964_1014	964	1014	29
Contig33199	-	Maker	mk4.033199.01.01	818	1776	4	Category4	Contig33199_-_814_912,Contig33199_-_964_1014,Contig33199_-_1137_1186,Contig33199_-_1193_1245	Contig33199_-_1137_1186	1137	1186	257
Contig33199	-	Maker	mk4.033199.01.01	818	1776	4	Category4	Contig33199_-_814_912,Contig33199_-_964_1014,Contig33199_-_1137_1186,Contig33199_-_1193_1245	Contig33199_-_1193_1245	1193	1245	35
Contig3441	-	Maker	mk4.003441.00.01	5384	22648	5	Category4	Contig3441_-_5426_5471,Contig3441_-_5580_5628,Contig3441_-_6102_6155,Contig3441_-_6160_6209,Contig3441_-_6230_6283	Contig3441_-_5426_5471	5426	5471	27
Contig3441	-	Maker	mk4.003441.00.01	5384	22648	5	Category4	Contig3441_-_5426_5471,Contig3441_-_5580_5628,Contig3441_-_6102_6155,Contig3441_-_6160_6209,Contig3441_-_6230_6283	Contig3441_-_5580_5628	5580	5628	64
Contig3441	-	Maker	mk4.003441.00.01	5384	22648	5	Category4	Contig3441_-_5426_5471,Contig3441_-_5580_5628,Contig3441_-_6102_6155,Contig3441_-_6160_6209,Contig3441_-_6230_6283	Contig3441_-_6102_6155	6102	6155	411
Contig3441	-	Maker	mk4.003441.00.01	5384	22648	5	Category4	Contig3441_-_5426_5471,Contig3441_-_5580_5628,Contig3441_-_6102_6155,Contig3441_-_6160_6209,Contig3441_-_6230_6283	Contig3441_-_6160_6209	6160	6209	187
Contig3441	-	Maker	mk4.003441.00.01	5384	22648	5	Category4	Contig3441_-_5426_5471,Contig3441_-_5580_5628,Contig3441_-_6102_6155,Contig3441_-_6160_6209,Contig3441_-_6230_6283	Contig3441_-_6230_6283	6230	6283	1076
Contig9996	+	Maker	mk4.009996.00.01	9127	13636	4	Category4	Contig9996_+_12881_12929,Contig9996_+_13391_13441,Contig9996_+_13445_13551,Contig9996_+_13574_13637	Contig9996_+_12881_12929	12881	12929	96
Contig9996	+	Maker	mk4.009996.00.01	9127	13636	4	Category4	Contig9996_+_12881_12929,Contig9996_+_13391_13441,Contig9996_+_13445_13551,Contig9996_+_13574_13637	Contig9996_+_13391_13441	13391	13441	109
Contig9996	+	Maker	mk4.009996.00.01	9127	13636	4	Category4	Contig9996_+_12881_12929,Contig9996_+_13391_13441,Contig9996_+_13445_13551,Contig9996_+_13574_13637	Contig9996_+_13445_13551	13445	13551	4447
Contig9996	+	Maker	mk4.009996.00.01	9127	13636	4	Category4	Contig9996_+_12881_12929,Contig9996_+_13391_13441,Contig9996_+_13445_13551,Contig9996_+_13574_13637	Contig9996_+_13574_13637	13574	13637	15215
Contig5595	-	Maker	mk4.005595.02.01	2165	5003	4	Category4	Contig5595_-_2722_2831,Contig5595_-_3380_3421,Contig5595_-_4226_4288,Contig5595_-_4316_4362	Contig5595_-_2722_2831	2722	2831	13132
Contig5595	-	Maker	mk4.005595.02.01	2165	5003	4	Category4	Contig5595_-_2722_2831,Contig5595_-_3380_3421,Contig5595_-_4226_4288,Contig5595_-_4316_4362	Contig5595_-_3380_3421	3380	3421	4
Contig5595	-	Maker	mk4.005595.02.01	2165	5003	4	Category4	Contig5595_-_2722_2831,Contig5595_-_3380_3421,Contig5595_-_4226_4288,Contig5595_-_4316_4362	Contig5595_-_4226_4288	4226	4288	100
Contig5595	-	Maker	mk4.005595.02.01	2165	5003	4	Category4	Contig5595_-_2722_2831,Contig5595_-_3380_3421,Contig5595_-_4226_4288,Contig5595_-_4316_4362	Contig5595_-_4316_4362	4316	4362	9
Contig7635	+	Maker	mk4.007635.00.01	7470	9247	4	Category4	Contig7635_+_8819_8942,Contig7635_+_9093_9137,Contig7635_+_9142_9186,Contig7635_+_9204_9275	Contig7635_+_8819_8942	8819	8942	17032
Contig7635	+	Maker	mk4.007635.00.01	7470	9247	4	Category4	Contig7635_+_8819_8942,Contig7635_+_9093_9137,Contig7635_+_9142_9186,Contig7635_+_9204_9275	Contig7635_+_9093_9137	9093	9137	32
Contig7635	+	Maker	mk4.007635.00.01	7470	9247	4	Category4	Contig7635_+_8819_8942,Contig7635_+_9093_9137,Contig7635_+_9142_9186,Contig7635_+_9204_9275	Contig7635_+_9142_9186	9142	9186	21
Contig7635	+	Maker	mk4.007635.00.01	7470	9247	4	Category4	Contig7635_+_8819_8942,Contig7635_+_9093_9137,Contig7635_+_9142_9186,Contig7635_+_9204_9275	Contig7635_+_9204_9275	9204	9275	170
Contig928	-	Maker	mk4.000928.05.01	13275	15204	5	Category4	Contig928_-_13256_13357,Contig928_-_13376_13465,Contig928_-_13569_13630,Contig928_-_13674_13722,Contig928_-_13747_13795	Contig928_-_13256_13357	13256	13357	425
Contig928	-	Maker	mk4.000928.05.01	13275	15204	5	Category4	Contig928_-_13256_13357,Contig928_-_13376_13465,Contig928_-_13569_13630,Contig928_-_13674_13722,Contig928_-_13747_13795	Contig928_-_13376_13465	13376	13465	133
Contig928	-	Maker	mk4.000928.05.01	13275	15204	5	Category4	Contig928_-_13256_13357,Contig928_-_13376_13465,Contig928_-_13569_13630,Contig928_-_13674_13722,Contig928_-_13747_13795	Contig928_-_13569_13630	13569	13630	36
Contig928	-	Maker	mk4.000928.05.01	13275	15204	5	Category4	Contig928_-_13256_13357,Contig928_-_13376_13465,Contig928_-_13569_13630,Contig928_-_13674_13722,Contig928_-_13747_13795	Contig928_-_13674_13722	13674	13722	121
Contig928	-	Maker	mk4.000928.05.01	13275	15204	5	Category4	Contig928_-_13256_13357,Contig928_-_13376_13465,Contig928_-_13569_13630,Contig928_-_13674_13722,Contig928_-_13747_13795	Contig928_-_13747_13795	13747	13795	9
Contig1401	-	Maker	mk4.001401.09.01	68981	79714	4	Category4	Contig1401_-_68970_69018,Contig1401_-_69027_69098,Contig1401_-_69168_69216,Contig1401_-_69261_69316	Contig1401_-_68970_69018	68970	69018	41
Contig1401	-	Maker	mk4.001401.09.01	68981	79714	4	Category4	Contig1401_-_68970_69018,Contig1401_-_69027_69098,Contig1401_-_69168_69216,Contig1401_-_69261_69316	Contig1401_-_69027_69098	69027	69098	2916
Contig1401	-	Maker	mk4.001401.09.01	68981	79714	4	Category4	Contig1401_-_68970_69018,Contig1401_-_69027_69098,Contig1401_-_69168_69216,Contig1401_-_69261_69316	Contig1401_-_69168_69216	69168	69216	148
Contig1401	-	Maker	mk4.001401.09.01	68981	79714	4	Category4	Contig1401_-_68970_69018,Contig1401_-_69027_69098,Contig1401_-_69168_69216,Contig1401_-_69261_69316	Contig1401_-_69261_69316	69261	69316	535
Contig2298	-	Maker	mk4.002298.04.01	16122	21628	4	Category4	Contig2298_-_16090_16260,Contig2298_-_16571_16622,Contig2298_-_20325_20447,Contig2298_-_21273_21360	Contig2298_-_16090_16260	16090	16260	2405
Contig2298	-	Maker	mk4.002298.04.01	16122	21628	4	Category4	Contig2298_-_16090_16260,Contig2298_-_16571_16622,Contig2298_-_20325_20447,Contig2298_-_21273_21360	Contig2298_-_16571_16622	16571	16622	3
Contig2298	-	Maker	mk4.002298.04.01	16122	21628	4	Category4	Contig2298_-_16090_16260,Contig2298_-_16571_16622,Contig2298_-_20325_20447,Contig2298_-_21273_21360	Contig2298_-_20325_20447	20325	20447	15407
Contig2298	-	Maker	mk4.002298.04.01	16122	21628	4	Category4	Contig2298_-_16090_16260,Contig2298_-_16571_16622,Contig2298_-_20325_20447,Contig2298_-_21273_21360	Contig2298_-_21273_21360	21273	21360	79
Contig3826	+	Maker	mk4.003826.01.01	28243	29601	4	Category4	Contig3826_+_29182_29231,Contig3826_+_29242_29373,Contig3826_+_29488_29536,Contig3826_+_29557_29605	Contig3826_+_29182_29231	29182	29231	311
Contig3826	+	Maker	mk4.003826.01.01	28243	29601	4	Category4	Contig3826_+_29182_29231,Contig3826_+_29242_29373,Contig3826_+_29488_29536,Contig3826_+_29557_29605	Contig3826_+_29242_29373	29242	29373	908
Contig3826	+	Maker	mk4.003826.01.01	28243	29601	4	Category4	Contig3826_+_29182_29231,Contig3826_+_29242_29373,Contig3826_+_29488_29536,Contig3826_+_29557_29605	Contig3826_+_29488_29536	29488	29536	40
Contig3826	+	Maker	mk4.003826.01.01	28243	29601	4	Category4	Contig3826_+_29182_29231,Contig3826_+_29242_29373,Contig3826_+_29488_29536,Contig3826_+_29557_29605	Contig3826_+_29557_29605	29557	29605	84
Contig1142	-	Maker	ASA.00026.01	72957	108715	4	Category4	Contig1142_-_72952_72997,Contig1142_-_73011_73060,Contig1142_-_73131_73182,Contig1142_-_73553_73608	Contig1142_-_72952_72997	72952	72997	5
Contig1142	-	Maker	ASA.00026.01	72957	108715	4	Category4	Contig1142_-_72952_72997,Contig1142_-_73011_73060,Contig1142_-_73131_73182,Contig1142_-_73553_73608	Contig1142_-_73011_73060	73011	73060	153
Contig1142	-	Maker	ASA.00026.01	72957	108715	4	Category4	Contig1142_-_72952_72997,Contig1142_-_73011_73060,Contig1142_-_73131_73182,Contig1142_-_73553_73608	Contig1142_-_73131_73182	73131	73182	19
Contig1142	-	Maker	ASA.00026.01	72957	108715	4	Category4	Contig1142_-_72952_72997,Contig1142_-_73011_73060,Contig1142_-_73131_73182,Contig1142_-_73553_73608	Contig1142_-_73553_73608	73553	73608	1168
Contig5832	+	Maker	mk4.005832.00.01	25579	27148	4	Category4	Contig5832_+_26650_26697,Contig5832_+_26910_26958,Contig5832_+_26962_27011,Contig5832_+_27053_27105	Contig5832_+_26650_26697	26650	26697	249
Contig5832	+	Maker	mk4.005832.00.01	25579	27148	4	Category4	Contig5832_+_26650_26697,Contig5832_+_26910_26958,Contig5832_+_26962_27011,Contig5832_+_27053_27105	Contig5832_+_26910_26958	26910	26958	48
Contig5832	+	Maker	mk4.005832.00.01	25579	27148	4	Category4	Contig5832_+_26650_26697,Contig5832_+_26910_26958,Contig5832_+_26962_27011,Contig5832_+_27053_27105	Contig5832_+_26962_27011	26962	27011	25
Contig5832	+	Maker	mk4.005832.00.01	25579	27148	4	Category4	Contig5832_+_26650_26697,Contig5832_+_26910_26958,Contig5832_+_26962_27011,Contig5832_+_27053_27105	Contig5832_+_27053_27105	27053	27105	406
Contig11913	-	Maker	mk4.011913.00.01	11452	17896	4	Category4	Contig11913_-_11562_11610,Contig11913_-_11685_11734,Contig11913_-_11757_11805,Contig11913_-_11890_11940	Contig11913_-_11562_11610	11562	11610	80
Contig11913	-	Maker	mk4.011913.00.01	11452	17896	4	Category4	Contig11913_-_11562_11610,Contig11913_-_11685_11734,Contig11913_-_11757_11805,Contig11913_-_11890_11940	Contig11913_-_11685_11734	11685	11734	30
Contig11913	-	Maker	mk4.011913.00.01	11452	17896	4	Category4	Contig11913_-_11562_11610,Contig11913_-_11685_11734,Contig11913_-_11757_11805,Contig11913_-_11890_11940	Contig11913_-_11757_11805	11757	11805	77
Contig11913	-	Maker	mk4.011913.00.01	11452	17896	4	Category4	Contig11913_-_11562_11610,Contig11913_-_11685_11734,Contig11913_-_11757_11805,Contig11913_-_11890_11940	Contig11913_-_11890_11940	11890	11940	248
Contig3829	-	Maker	mk4.003829.03.01	27180	29616	4	Category4	Contig3829_-_27300_27350,Contig3829_-_27400_27514,Contig3829_-_27552_27601,Contig3829_-_27948_28081	Contig3829_-_27300_27350	27300	27350	310
Contig3829	-	Maker	mk4.003829.03.01	27180	29616	4	Category4	Contig3829_-_27300_27350,Contig3829_-_27400_27514,Contig3829_-_27552_27601,Contig3829_-_27948_28081	Contig3829_-_27400_27514	27400	27514	68
Contig3829	-	Maker	mk4.003829.03.01	27180	29616	4	Category4	Contig3829_-_27300_27350,Contig3829_-_27400_27514,Contig3829_-_27552_27601,Contig3829_-_27948_28081	Contig3829_-_27552_27601	27552	27601	82
Contig3829	-	Maker	mk4.003829.03.01	27180	29616	4	Category4	Contig3829_-_27300_27350,Contig3829_-_27400_27514,Contig3829_-_27552_27601,Contig3829_-_27948_28081	Contig3829_-_27948_28081	27948	28081	8018
Contig10110	-	Maker	mk4.010110.00.01	4526	13335	4	Category4	Contig10110_-_4482_4531,Contig10110_-_4668_4710,Contig10110_-_4765_4815,Contig10110_-_4963_5012	Contig10110_-_4482_4531	4482	4531	115
Contig10110	-	Maker	mk4.010110.00.01	4526	13335	4	Category4	Contig10110_-_4482_4531,Contig10110_-_4668_4710,Contig10110_-_4765_4815,Contig10110_-_4963_5012	Contig10110_-_4668_4710	4668	4710	21
Contig10110	-	Maker	mk4.010110.00.01	4526	13335	4	Category4	Contig10110_-_4482_4531,Contig10110_-_4668_4710,Contig10110_-_4765_4815,Contig10110_-_4963_5012	Contig10110_-_4765_4815	4765	4815	17
Contig10110	-	Maker	mk4.010110.00.01	4526	13335	4	Category4	Contig10110_-_4482_4531,Contig10110_-_4668_4710,Contig10110_-_4765_4815,Contig10110_-_4963_5012	Contig10110_-_4963_5012	4963	5012	4
Contig20802	-	Maker	mk4.020802.00.01	719	13884	4	Category4	Contig20802_-_715_767,Contig20802_-_1011_1064,Contig20802_-_1067_1115,Contig20802_-_1153_1205	Contig20802_-_715_767	715	767	28
Contig20802	-	Maker	mk4.020802.00.01	719	13884	4	Category4	Contig20802_-_715_767,Contig20802_-_1011_1064,Contig20802_-_1067_1115,Contig20802_-_1153_1205	Contig20802_-_1011_1064	1011	1064	24
Contig20802	-	Maker	mk4.020802.00.01	719	13884	4	Category4	Contig20802_-_715_767,Contig20802_-_1011_1064,Contig20802_-_1067_1115,Contig20802_-_1153_1205	Contig20802_-_1067_1115	1067	1115	69
Contig20802	-	Maker	mk4.020802.00.01	719	13884	4	Category4	Contig20802_-_715_767,Contig20802_-_1011_1064,Contig20802_-_1067_1115,Contig20802_-_1153_1205	Contig20802_-_1153_1205	1153	1205	427
Contig5443	-	Maker	mk4.005443.02.01	19772	21299	5	Category4	Contig5443_-_19995_20049,Contig5443_-_20082_20133,Contig5443_-_20261_20333,Contig5443_-_20341_20394,Contig5443_-_20398_20456	Contig5443_-_19995_20049	19995	20049	178
Contig5443	-	Maker	mk4.005443.02.01	19772	21299	5	Category4	Contig5443_-_19995_20049,Contig5443_-_20082_20133,Contig5443_-_20261_20333,Contig5443_-_20341_20394,Contig5443_-_20398_20456	Contig5443_-_20082_20133	20082	20133	1907
Contig5443	-	Maker	mk4.005443.02.01	19772	21299	5	Category4	Contig5443_-_19995_20049,Contig5443_-_20082_20133,Contig5443_-_20261_20333,Contig5443_-_20341_20394,Contig5443_-_20398_20456	Contig5443_-_20261_20333	20261	20333	57
Contig5443	-	Maker	mk4.005443.02.01	19772	21299	5	Category4	Contig5443_-_19995_20049,Contig5443_-_20082_20133,Contig5443_-_20261_20333,Contig5443_-_20341_20394,Contig5443_-_20398_20456	Contig5443_-_20341_20394	20341	20394	9004
Contig5443	-	Maker	mk4.005443.02.01	19772	21299	5	Category4	Contig5443_-_19995_20049,Contig5443_-_20082_20133,Contig5443_-_20261_20333,Contig5443_-_20341_20394,Contig5443_-_20398_20456	Contig5443_-_20398_20456	20398	20456	231
Contig5180	-	Maker	mk4.005180.01.01	5507	20903	4	Category4	Contig5180_-_5454_5518,Contig5180_-_5523_5571,Contig5180_-_13602_13680,Contig5180_-_13686_13734	Contig5180_-_5454_5518	5454	5518	149
Contig5180	-	Maker	mk4.005180.01.01	5507	20903	4	Category4	Contig5180_-_5454_5518,Contig5180_-_5523_5571,Contig5180_-_13602_13680,Contig5180_-_13686_13734	Contig5180_-_5523_5571	5523	5571	90
Contig5180	-	Maker	mk4.005180.01.01	5507	20903	4	Category4	Contig5180_-_5454_5518,Contig5180_-_5523_5571,Contig5180_-_13602_13680,Contig5180_-_13686_13734	Contig5180_-_13602_13680	13602	13680	23185
Contig5180	-	Maker	mk4.005180.01.01	5507	20903	4	Category4	Contig5180_-_5454_5518,Contig5180_-_5523_5571,Contig5180_-_13602_13680,Contig5180_-_13686_13734	Contig5180_-_13686_13734	13686	13734	92
Contig1379	-	Maker	mk4.001379.07.01	15237	19588	4	Category4	Contig1379_-_15220_15287,Contig1379_-_15395_15442,Contig1379_-_15450_15500,Contig1379_-_15505_15565	Contig1379_-_15220_15287	15220	15287	8587
Contig1379	-	Maker	mk4.001379.07.01	15237	19588	4	Category4	Contig1379_-_15220_15287,Contig1379_-_15395_15442,Contig1379_-_15450_15500,Contig1379_-_15505_15565	Contig1379_-_15395_15442	15395	15442	9
Contig1379	-	Maker	mk4.001379.07.01	15237	19588	4	Category4	Contig1379_-_15220_15287,Contig1379_-_15395_15442,Contig1379_-_15450_15500,Contig1379_-_15505_15565	Contig1379_-_15450_15500	15450	15500	6
Contig1379	-	Maker	mk4.001379.07.01	15237	19588	4	Category4	Contig1379_-_15220_15287,Contig1379_-_15395_15442,Contig1379_-_15450_15500,Contig1379_-_15505_15565	Contig1379_-_15505_15565	15505	15565	124
Contig1667	+	Maker	mk4.001667.01.01	64085	68675	5	Category4	Contig1667_+_68100_68200,Contig1667_+_68230_68276,Contig1667_+_68381_68435,Contig1667_+_68490_68538,Contig1667_+_68662_68713	Contig1667_+_68100_68200	68100	68200	135
Contig1667	+	Maker	mk4.001667.01.01	64085	68675	5	Category4	Contig1667_+_68100_68200,Contig1667_+_68230_68276,Contig1667_+_68381_68435,Contig1667_+_68490_68538,Contig1667_+_68662_68713	Contig1667_+_68230_68276	68230	68276	269
Contig1667	+	Maker	mk4.001667.01.01	64085	68675	5	Category4	Contig1667_+_68100_68200,Contig1667_+_68230_68276,Contig1667_+_68381_68435,Contig1667_+_68490_68538,Contig1667_+_68662_68713	Contig1667_+_68381_68435	68381	68435	82
Contig1667	+	Maker	mk4.001667.01.01	64085	68675	5	Category4	Contig1667_+_68100_68200,Contig1667_+_68230_68276,Contig1667_+_68381_68435,Contig1667_+_68490_68538,Contig1667_+_68662_68713	Contig1667_+_68490_68538	68490	68538	134
Contig1667	+	Maker	mk4.001667.01.01	64085	68675	5	Category4	Contig1667_+_68100_68200,Contig1667_+_68230_68276,Contig1667_+_68381_68435,Contig1667_+_68490_68538,Contig1667_+_68662_68713	Contig1667_+_68662_68713	68662	68713	86
Contig892	+	Maker	mk4.000892.01.01	10336	10788	4	Category4	Contig892_+_10432_10474,Contig892_+_10557_10615,Contig892_+_10627_10678,Contig892_+_10726_10776	Contig892_+_10432_10474	10432	10474	42
Contig892	+	Maker	mk4.000892.01.01	10336	10788	4	Category4	Contig892_+_10432_10474,Contig892_+_10557_10615,Contig892_+_10627_10678,Contig892_+_10726_10776	Contig892_+_10557_10615	10557	10615	4246
Contig892	+	Maker	mk4.000892.01.01	10336	10788	4	Category4	Contig892_+_10432_10474,Contig892_+_10557_10615,Contig892_+_10627_10678,Contig892_+_10726_10776	Contig892_+_10627_10678	10627	10678	150
Contig892	+	Maker	mk4.000892.01.01	10336	10788	4	Category4	Contig892_+_10432_10474,Contig892_+_10557_10615,Contig892_+_10627_10678,Contig892_+_10726_10776	Contig892_+_10726_10776	10726	10776	117
Contig1843	-	Maker	mk4.001843.02.01	15696	18694	4	Category4	Contig1843_-_15694_15747,Contig1843_-_15775_15820,Contig1843_-_15902_15950,Contig1843_-_15954_16005	Contig1843_-_15694_15747	15694	15747	9941
Contig1843	-	Maker	mk4.001843.02.01	15696	18694	4	Category4	Contig1843_-_15694_15747,Contig1843_-_15775_15820,Contig1843_-_15902_15950,Contig1843_-_15954_16005	Contig1843_-_15775_15820	15775	15820	28
Contig1843	-	Maker	mk4.001843.02.01	15696	18694	4	Category4	Contig1843_-_15694_15747,Contig1843_-_15775_15820,Contig1843_-_15902_15950,Contig1843_-_15954_16005	Contig1843_-_15902_15950	15902	15950	42
Contig1843	-	Maker	mk4.001843.02.01	15696	18694	4	Category4	Contig1843_-_15694_15747,Contig1843_-_15775_15820,Contig1843_-_15902_15950,Contig1843_-_15954_16005	Contig1843_-_15954_16005	15954	16005	6362
Contig248	+	Maker	mk4.000248.00.01	28993	34645	4	Category4	Contig248_+_34220_34275,Contig248_+_34287_34336,Contig248_+_34365_34456,Contig248_+_34547_34699	Contig248_+_34220_34275	34220	34275	994
Contig248	+	Maker	mk4.000248.00.01	28993	34645	4	Category4	Contig248_+_34220_34275,Contig248_+_34287_34336,Contig248_+_34365_34456,Contig248_+_34547_34699	Contig248_+_34287_34336	34287	34336	39
Contig248	+	Maker	mk4.000248.00.01	28993	34645	4	Category4	Contig248_+_34220_34275,Contig248_+_34287_34336,Contig248_+_34365_34456,Contig248_+_34547_34699	Contig248_+_34365_34456	34365	34456	245
Contig248	+	Maker	mk4.000248.00.01	28993	34645	4	Category4	Contig248_+_34220_34275,Contig248_+_34287_34336,Contig248_+_34365_34456,Contig248_+_34547_34699	Contig248_+_34547_34699	34547	34699	1681
Contig1754	+	Maker	mk4.001754.00.01	6696	7733	4	Category4	Contig1754_+_7137_7182,Contig1754_+_7433_7500,Contig1754_+_7505_7554,Contig1754_+_7685_7737	Contig1754_+_7137_7182	7137	7182	26
Contig1754	+	Maker	mk4.001754.00.01	6696	7733	4	Category4	Contig1754_+_7137_7182,Contig1754_+_7433_7500,Contig1754_+_7505_7554,Contig1754_+_7685_7737	Contig1754_+_7433_7500	7433	7500	1025
Contig1754	+	Maker	mk4.001754.00.01	6696	7733	4	Category4	Contig1754_+_7137_7182,Contig1754_+_7433_7500,Contig1754_+_7505_7554,Contig1754_+_7685_7737	Contig1754_+_7505_7554	7505	7554	89
Contig1754	+	Maker	mk4.001754.00.01	6696	7733	4	Category4	Contig1754_+_7137_7182,Contig1754_+_7433_7500,Contig1754_+_7505_7554,Contig1754_+_7685_7737	Contig1754_+_7685_7737	7685	7737	160
Contig10220	+	Maker	mk4.010220.01.01	12340	18072	4	Category4	Contig10220_+_17640_17690,Contig10220_+_17696_17774,Contig10220_+_17846_17903,Contig10220_+_17909_17989	Contig10220_+_17640_17690	17640	17690	1168
Contig10220	+	Maker	mk4.010220.01.01	12340	18072	4	Category4	Contig10220_+_17640_17690,Contig10220_+_17696_17774,Contig10220_+_17846_17903,Contig10220_+_17909_17989	Contig10220_+_17696_17774	17696	17774	7
Contig10220	+	Maker	mk4.010220.01.01	12340	18072	4	Category4	Contig10220_+_17640_17690,Contig10220_+_17696_17774,Contig10220_+_17846_17903,Contig10220_+_17909_17989	Contig10220_+_17846_17903	17846	17903	380
Contig10220	+	Maker	mk4.010220.01.01	12340	18072	4	Category4	Contig10220_+_17640_17690,Contig10220_+_17696_17774,Contig10220_+_17846_17903,Contig10220_+_17909_17989	Contig10220_+_17909_17989	17909	17989	599
Contig1813	-	Maker	mk4.001813.07.01	24956	26156	4	Category4	Contig1813_-_24945_25003,Contig1813_-_25106_25152,Contig1813_-_25362_25411,Contig1813_-_25683_25730	Contig1813_-_24945_25003	24945	25003	937
Contig1813	-	Maker	mk4.001813.07.01	24956	26156	4	Category4	Contig1813_-_24945_25003,Contig1813_-_25106_25152,Contig1813_-_25362_25411,Contig1813_-_25683_25730	Contig1813_-_25106_25152	25106	25152	6
Contig1813	-	Maker	mk4.001813.07.01	24956	26156	4	Category4	Contig1813_-_24945_25003,Contig1813_-_25106_25152,Contig1813_-_25362_25411,Contig1813_-_25683_25730	Contig1813_-_25362_25411	25362	25411	88
Contig1813	-	Maker	mk4.001813.07.01	24956	26156	4	Category4	Contig1813_-_24945_25003,Contig1813_-_25106_25152,Contig1813_-_25362_25411,Contig1813_-_25683_25730	Contig1813_-_25683_25730	25683	25730	37
Contig1142	-	Maker	mk4.001142.14.01	72957	81257	4	Category4	Contig1142_-_72952_72997,Contig1142_-_73011_73060,Contig1142_-_73131_73182,Contig1142_-_73553_73608	Contig1142_-_72952_72997	72952	72997	5
Contig1142	-	Maker	mk4.001142.14.01	72957	81257	4	Category4	Contig1142_-_72952_72997,Contig1142_-_73011_73060,Contig1142_-_73131_73182,Contig1142_-_73553_73608	Contig1142_-_73011_73060	73011	73060	153
Contig1142	-	Maker	mk4.001142.14.01	72957	81257	4	Category4	Contig1142_-_72952_72997,Contig1142_-_73011_73060,Contig1142_-_73131_73182,Contig1142_-_73553_73608	Contig1142_-_73131_73182	73131	73182	19
Contig1142	-	Maker	mk4.001142.14.01	72957	81257	4	Category4	Contig1142_-_72952_72997,Contig1142_-_73011_73060,Contig1142_-_73131_73182,Contig1142_-_73553_73608	Contig1142_-_73553_73608	73553	73608	1168
Contig597	+	Maker	mk4.000597.04.01	36413	58071	4	Category4	Contig597_+_57756_57813,Contig597_+_57865_57910,Contig597_+_58004_58053,Contig597_+_58063_58110	Contig597_+_57756_57813	57756	57813	370
Contig597	+	Maker	mk4.000597.04.01	36413	58071	4	Category4	Contig597_+_57756_57813,Contig597_+_57865_57910,Contig597_+_58004_58053,Contig597_+_58063_58110	Contig597_+_57865_57910	57865	57910	11
Contig597	+	Maker	mk4.000597.04.01	36413	58071	4	Category4	Contig597_+_57756_57813,Contig597_+_57865_57910,Contig597_+_58004_58053,Contig597_+_58063_58110	Contig597_+_58004_58053	58004	58053	34
Contig597	+	Maker	mk4.000597.04.01	36413	58071	4	Category4	Contig597_+_57756_57813,Contig597_+_57865_57910,Contig597_+_58004_58053,Contig597_+_58063_58110	Contig597_+_58063_58110	58063	58110	6
Contig6751	+	Maker	mk4.006751.00.01	30090	31679	4	Category4	Contig6751_+_31354_31405,Contig6751_+_31474_31522,Contig6751_+_31538_31590,Contig6751_+_31632_31684	Contig6751_+_31354_31405	31354	31405	107
Contig6751	+	Maker	mk4.006751.00.01	30090	31679	4	Category4	Contig6751_+_31354_31405,Contig6751_+_31474_31522,Contig6751_+_31538_31590,Contig6751_+_31632_31684	Contig6751_+_31474_31522	31474	31522	73
Contig6751	+	Maker	mk4.006751.00.01	30090	31679	4	Category4	Contig6751_+_31354_31405,Contig6751_+_31474_31522,Contig6751_+_31538_31590,Contig6751_+_31632_31684	Contig6751_+_31538_31590	31538	31590	65
Contig6751	+	Maker	mk4.006751.00.01	30090	31679	4	Category4	Contig6751_+_31354_31405,Contig6751_+_31474_31522,Contig6751_+_31538_31590,Contig6751_+_31632_31684	Contig6751_+_31632_31684	31632	31684	3009
Contig76	-	Maker	mk4.000076.22.01	175577	176881	5	Category4	Contig76_-_175551_175614,Contig76_-_175644_175689,Contig76_-_176285_176335,Contig76_-_176348_176397,Contig76_-_176536_176580	Contig76_-_175551_175614	175551	175614	11432
Contig76	-	Maker	mk4.000076.22.01	175577	176881	5	Category4	Contig76_-_175551_175614,Contig76_-_175644_175689,Contig76_-_176285_176335,Contig76_-_176348_176397,Contig76_-_176536_176580	Contig76_-_175644_175689	175644	175689	46
Contig76	-	Maker	mk4.000076.22.01	175577	176881	5	Category4	Contig76_-_175551_175614,Contig76_-_175644_175689,Contig76_-_176285_176335,Contig76_-_176348_176397,Contig76_-_176536_176580	Contig76_-_176285_176335	176285	176335	6
Contig76	-	Maker	mk4.000076.22.01	175577	176881	5	Category4	Contig76_-_175551_175614,Contig76_-_175644_175689,Contig76_-_176285_176335,Contig76_-_176348_176397,Contig76_-_176536_176580	Contig76_-_176348_176397	176348	176397	3
Contig76	-	Maker	mk4.000076.22.01	175577	176881	5	Category4	Contig76_-_175551_175614,Contig76_-_175644_175689,Contig76_-_176285_176335,Contig76_-_176348_176397,Contig76_-_176536_176580	Contig76_-_176536_176580	176536	176580	123
Contig379	+	Maker	mk4.000379.02.01	90668	91530	4	Category4	Contig379_+_91268_91319,Contig379_+_91337_91381,Contig379_+_91416_91469,Contig379_+_91480_91534	Contig379_+_91268_91319	91268	91319	3109
Contig379	+	Maker	mk4.000379.02.01	90668	91530	4	Category4	Contig379_+_91268_91319,Contig379_+_91337_91381,Contig379_+_91416_91469,Contig379_+_91480_91534	Contig379_+_91337_91381	91337	91381	61
Contig379	+	Maker	mk4.000379.02.01	90668	91530	4	Category4	Contig379_+_91268_91319,Contig379_+_91337_91381,Contig379_+_91416_91469,Contig379_+_91480_91534	Contig379_+_91416_91469	91416	91469	204
Contig379	+	Maker	mk4.000379.02.01	90668	91530	4	Category4	Contig379_+_91268_91319,Contig379_+_91337_91381,Contig379_+_91416_91469,Contig379_+_91480_91534	Contig379_+_91480_91534	91480	91534	7071
Contig40315	-	Maker	mk4.040315.00.01	15	389	4	Category4	Contig40315_-_13_59,Contig40315_-_107_175,Contig40315_-_107_175,Contig40315_-_298_402	Contig40315_-_13_59	13	59	27
Contig40315	-	Maker	mk4.040315.00.01	15	389	4	Category4	Contig40315_-_13_59,Contig40315_-_107_175,Contig40315_-_107_175,Contig40315_-_298_402	Contig40315_-_107_175	107	175	167
Contig40315	-	Maker	mk4.040315.00.01	15	389	4	Category4	Contig40315_-_13_59,Contig40315_-_107_175,Contig40315_-_107_175,Contig40315_-_298_402	Contig40315_-_107_175	107	175	167
Contig40315	-	Maker	mk4.040315.00.01	15	389	4	Category4	Contig40315_-_13_59,Contig40315_-_107_175,Contig40315_-_107_175,Contig40315_-_298_402	Contig40315_-_298_402	298	402	266
Contig255	+	Maker	mk4.000255.04.01	127285	128719	4	Category4	Contig255_+_128273_128323,Contig255_+_128325_128375,Contig255_+_128380_128436,Contig255_+_128469_128512	Contig255_+_128273_128323	128273	128323	460
Contig255	+	Maker	mk4.000255.04.01	127285	128719	4	Category4	Contig255_+_128273_128323,Contig255_+_128325_128375,Contig255_+_128380_128436,Contig255_+_128469_128512	Contig255_+_128325_128375	128325	128375	37
Contig255	+	Maker	mk4.000255.04.01	127285	128719	4	Category4	Contig255_+_128273_128323,Contig255_+_128325_128375,Contig255_+_128380_128436,Contig255_+_128469_128512	Contig255_+_128380_128436	128380	128436	103
Contig255	+	Maker	mk4.000255.04.01	127285	128719	4	Category4	Contig255_+_128273_128323,Contig255_+_128325_128375,Contig255_+_128380_128436,Contig255_+_128469_128512	Contig255_+_128469_128512	128469	128512	146
Contig36	+	Maker	mk4.000036.05.01	212342	220598	4	Category4	Contig36_+_219982_220032,Contig36_+_220082_220190,Contig36_+_220493_220541,Contig36_+_220542_220592	Contig36_+_219982_220032	219982	220032	7
Contig36	+	Maker	mk4.000036.05.01	212342	220598	4	Category4	Contig36_+_219982_220032,Contig36_+_220082_220190,Contig36_+_220493_220541,Contig36_+_220542_220592	Contig36_+_220082_220190	220082	220190	4100
Contig36	+	Maker	mk4.000036.05.01	212342	220598	4	Category4	Contig36_+_219982_220032,Contig36_+_220082_220190,Contig36_+_220493_220541,Contig36_+_220542_220592	Contig36_+_220493_220541	220493	220541	27
Contig36	+	Maker	mk4.000036.05.01	212342	220598	4	Category4	Contig36_+_219982_220032,Contig36_+_220082_220190,Contig36_+_220493_220541,Contig36_+_220542_220592	Contig36_+_220542_220592	220542	220592	72
Contig4699	+	Maker	mk4.004699.00.01	7025	7315	4	Category2	Contig4699_+_7885_7931,Contig4699_+_7949_8029,Contig4699_+_8062_8110,Contig4699_+_37286_37339	Contig4699_+_7885_7931	7885	7931	90
Contig4699	+	Maker	mk4.004699.00.01	7025	7315	4	Category2	Contig4699_+_7885_7931,Contig4699_+_7949_8029,Contig4699_+_8062_8110,Contig4699_+_37286_37339	Contig4699_+_7949_8029	7949	8029	1678
Contig4699	+	Maker	mk4.004699.00.01	7025	7315	4	Category2	Contig4699_+_7885_7931,Contig4699_+_7949_8029,Contig4699_+_8062_8110,Contig4699_+_37286_37339	Contig4699_+_8062_8110	8062	8110	118
Contig4699	+	Maker	mk4.004699.00.01	7025	7315	4	Category2	Contig4699_+_7885_7931,Contig4699_+_7949_8029,Contig4699_+_8062_8110,Contig4699_+_37286_37339	Contig4699_+_37286_37339	37286	37339	24
Contig73	-	Maker	mk4.000073.17.01	78345	78677	4	Category2	Contig73_-_78112_78161,Contig73_-_68108_68160,Contig73_-_67798_67844,Contig73_-_67547_67595	Contig73_-_78112_78161	78112	78161	4
Contig73	-	Maker	mk4.000073.17.01	78345	78677	4	Category2	Contig73_-_78112_78161,Contig73_-_68108_68160,Contig73_-_67798_67844,Contig73_-_67547_67595	Contig73_-_68108_68160	68108	68160	100
Contig73	-	Maker	mk4.000073.17.01	78345	78677	4	Category2	Contig73_-_78112_78161,Contig73_-_68108_68160,Contig73_-_67798_67844,Contig73_-_67547_67595	Contig73_-_67798_67844	67798	67844	30
Contig73	-	Maker	mk4.000073.17.01	78345	78677	4	Category2	Contig73_-_78112_78161,Contig73_-_68108_68160,Contig73_-_67798_67844,Contig73_-_67547_67595	Contig73_-_67547_67595	67547	67595	41
Contig68	+	Maker	mk4.000068.06.01	63106	63547	7	Category2	Contig68_+_128555_128602,Contig68_+_171874_171925,Contig68_+_184589_184641,Contig68_+_185488_185532,Contig68_+_192794_192840,Contig68_+_263535_263587,Contig68_+_263653_263702	Contig68_+_128555_128602	128555	128602	29
Contig68	+	Maker	mk4.000068.06.01	63106	63547	7	Category2	Contig68_+_128555_128602,Contig68_+_171874_171925,Contig68_+_184589_184641,Contig68_+_185488_185532,Contig68_+_192794_192840,Contig68_+_263535_263587,Contig68_+_263653_263702	Contig68_+_171874_171925	171874	171925	610
Contig68	+	Maker	mk4.000068.06.01	63106	63547	7	Category2	Contig68_+_128555_128602,Contig68_+_171874_171925,Contig68_+_184589_184641,Contig68_+_185488_185532,Contig68_+_192794_192840,Contig68_+_263535_263587,Contig68_+_263653_263702	Contig68_+_184589_184641	184589	184641	56
Contig68	+	Maker	mk4.000068.06.01	63106	63547	7	Category2	Contig68_+_128555_128602,Contig68_+_171874_171925,Contig68_+_184589_184641,Contig68_+_185488_185532,Contig68_+_192794_192840,Contig68_+_263535_263587,Contig68_+_263653_263702	Contig68_+_185488_185532	185488	185532	11
Contig68	+	Maker	mk4.000068.06.01	63106	63547	7	Category2	Contig68_+_128555_128602,Contig68_+_171874_171925,Contig68_+_184589_184641,Contig68_+_185488_185532,Contig68_+_192794_192840,Contig68_+_263535_263587,Contig68_+_263653_263702	Contig68_+_192794_192840	192794	192840	34
Contig68	+	Maker	mk4.000068.06.01	63106	63547	7	Category2	Contig68_+_128555_128602,Contig68_+_171874_171925,Contig68_+_184589_184641,Contig68_+_185488_185532,Contig68_+_192794_192840,Contig68_+_263535_263587,Contig68_+_263653_263702	Contig68_+_263535_263587	263535	263587	42
Contig68	+	Maker	mk4.000068.06.01	63106	63547	7	Category2	Contig68_+_128555_128602,Contig68_+_171874_171925,Contig68_+_184589_184641,Contig68_+_185488_185532,Contig68_+_192794_192840,Contig68_+_263535_263587,Contig68_+_263653_263702	Contig68_+_263653_263702	263653	263702	12
Contig1671	+	Maker	mk4.001671.00.01	1473	2517	4	Category2	Contig1671_+_4871_4954,Contig1671_+_5053_5123,Contig1671_+_5219_5283,Contig1671_+_5587_5628	Contig1671_+_4871_4954	4871	4954	40
Contig1671	+	Maker	mk4.001671.00.01	1473	2517	4	Category2	Contig1671_+_4871_4954,Contig1671_+_5053_5123,Contig1671_+_5219_5283,Contig1671_+_5587_5628	Contig1671_+_5053_5123	5053	5123	305
Contig1671	+	Maker	mk4.001671.00.01	1473	2517	4	Category2	Contig1671_+_4871_4954,Contig1671_+_5053_5123,Contig1671_+_5219_5283,Contig1671_+_5587_5628	Contig1671_+_5219_5283	5219	5283	1150
Contig1671	+	Maker	mk4.001671.00.01	1473	2517	4	Category2	Contig1671_+_4871_4954,Contig1671_+_5053_5123,Contig1671_+_5219_5283,Contig1671_+_5587_5628	Contig1671_+_5587_5628	5587	5628	3
Contig650	-	Maker	mk4.000650.08.01	42916	43301	4	Category2	Contig650_-_40329_40381,Contig650_-_40232_40283,Contig650_-_40147_40197,Contig650_-_40040_40084	Contig650_-_40329_40381	40329	40381	447
Contig650	-	Maker	mk4.000650.08.01	42916	43301	4	Category2	Contig650_-_40329_40381,Contig650_-_40232_40283,Contig650_-_40147_40197,Contig650_-_40040_40084	Contig650_-_40232_40283	40232	40283	144
Contig650	-	Maker	mk4.000650.08.01	42916	43301	4	Category2	Contig650_-_40329_40381,Contig650_-_40232_40283,Contig650_-_40147_40197,Contig650_-_40040_40084	Contig650_-_40147_40197	40147	40197	62
Contig650	-	Maker	mk4.000650.08.01	42916	43301	4	Category2	Contig650_-_40329_40381,Contig650_-_40232_40283,Contig650_-_40147_40197,Contig650_-_40040_40084	Contig650_-_40040_40084	40040	40084	28
Contig395	-	Maker	mk4.000395.10.01	108602	112452	6	Category2	Contig395_-_87614_87661,Contig395_-_36138_36182,Contig395_-_28968_29017,Contig395_-_20878_20923,Contig395_-_7080_7136,Contig395_-_7017_7064	Contig395_-_87614_87661	87614	87661	30
Contig395	-	Maker	mk4.000395.10.01	108602	112452	6	Category2	Contig395_-_87614_87661,Contig395_-_36138_36182,Contig395_-_28968_29017,Contig395_-_20878_20923,Contig395_-_7080_7136,Contig395_-_7017_7064	Contig395_-_36138_36182	36138	36182	225
Contig395	-	Maker	mk4.000395.10.01	108602	112452	6	Category2	Contig395_-_87614_87661,Contig395_-_36138_36182,Contig395_-_28968_29017,Contig395_-_20878_20923,Contig395_-_7080_7136,Contig395_-_7017_7064	Contig395_-_28968_29017	28968	29017	142
Contig395	-	Maker	mk4.000395.10.01	108602	112452	6	Category2	Contig395_-_87614_87661,Contig395_-_36138_36182,Contig395_-_28968_29017,Contig395_-_20878_20923,Contig395_-_7080_7136,Contig395_-_7017_7064	Contig395_-_20878_20923	20878	20923	3
Contig395	-	Maker	mk4.000395.10.01	108602	112452	6	Category2	Contig395_-_87614_87661,Contig395_-_36138_36182,Contig395_-_28968_29017,Contig395_-_20878_20923,Contig395_-_7080_7136,Contig395_-_7017_7064	Contig395_-_7080_7136	7080	7136	318
Contig395	-	Maker	mk4.000395.10.01	108602	112452	6	Category2	Contig395_-_87614_87661,Contig395_-_36138_36182,Contig395_-_28968_29017,Contig395_-_20878_20923,Contig395_-_7080_7136,Contig395_-_7017_7064	Contig395_-_7017_7064	7017	7064	37
Contig36	-	Maker	mk4.000036.19.01	266793	267604	6	Category2	Contig36_-_256449_256503,Contig36_-_222701_222750,Contig36_-_216910_216960,Contig36_-_119638_119686,Contig36_-_96846_96912,Contig36_-_38479_38577	Contig36_-_256449_256503	256449	256503	9913
Contig36	-	Maker	mk4.000036.19.01	266793	267604	6	Category2	Contig36_-_256449_256503,Contig36_-_222701_222750,Contig36_-_216910_216960,Contig36_-_119638_119686,Contig36_-_96846_96912,Contig36_-_38479_38577	Contig36_-_222701_222750	222701	222750	98
Contig36	-	Maker	mk4.000036.19.01	266793	267604	6	Category2	Contig36_-_256449_256503,Contig36_-_222701_222750,Contig36_-_216910_216960,Contig36_-_119638_119686,Contig36_-_96846_96912,Contig36_-_38479_38577	Contig36_-_216910_216960	216910	216960	68
Contig36	-	Maker	mk4.000036.19.01	266793	267604	6	Category2	Contig36_-_256449_256503,Contig36_-_222701_222750,Contig36_-_216910_216960,Contig36_-_119638_119686,Contig36_-_96846_96912,Contig36_-_38479_38577	Contig36_-_119638_119686	119638	119686	37
Contig36	-	Maker	mk4.000036.19.01	266793	267604	6	Category2	Contig36_-_256449_256503,Contig36_-_222701_222750,Contig36_-_216910_216960,Contig36_-_119638_119686,Contig36_-_96846_96912,Contig36_-_38479_38577	Contig36_-_96846_96912	96846	96912	1486
Contig36	-	Maker	mk4.000036.19.01	266793	267604	6	Category2	Contig36_-_256449_256503,Contig36_-_222701_222750,Contig36_-_216910_216960,Contig36_-_119638_119686,Contig36_-_96846_96912,Contig36_-_38479_38577	Contig36_-_38479_38577	38479	38577	3940
Contig308	+	Maker	mk4.000308.09.01	168348	168884	4	Category2	Contig308_+_168918_168982,Contig308_+_169341_169411,Contig308_+_176727_176821,Contig308_+_177155_177212	Contig308_+_168918_168982	168918	168982	104
Contig308	+	Maker	mk4.000308.09.01	168348	168884	4	Category2	Contig308_+_168918_168982,Contig308_+_169341_169411,Contig308_+_176727_176821,Contig308_+_177155_177212	Contig308_+_169341_169411	169341	169411	38
Contig308	+	Maker	mk4.000308.09.01	168348	168884	4	Category2	Contig308_+_168918_168982,Contig308_+_169341_169411,Contig308_+_176727_176821,Contig308_+_177155_177212	Contig308_+_176727_176821	176727	176821	866
Contig308	+	Maker	mk4.000308.09.01	168348	168884	4	Category2	Contig308_+_168918_168982,Contig308_+_169341_169411,Contig308_+_176727_176821,Contig308_+_177155_177212	Contig308_+_177155_177212	177155	177212	36
Contig97	+	Maker	mk4.000097.04.01	179547	184341	4	Category2	Contig97_+_189632_189680,Contig97_+_189867_189998,Contig97_+_190009_190099,Contig97_+_208130_208181	Contig97_+_189632_189680	189632	189680	19
Contig97	+	Maker	mk4.000097.04.01	179547	184341	4	Category2	Contig97_+_189632_189680,Contig97_+_189867_189998,Contig97_+_190009_190099,Contig97_+_208130_208181	Contig97_+_189867_189998	189867	189998	894
Contig97	+	Maker	mk4.000097.04.01	179547	184341	4	Category2	Contig97_+_189632_189680,Contig97_+_189867_189998,Contig97_+_190009_190099,Contig97_+_208130_208181	Contig97_+_190009_190099	190009	190099	110
Contig97	+	Maker	mk4.000097.04.01	179547	184341	4	Category2	Contig97_+_189632_189680,Contig97_+_189867_189998,Contig97_+_190009_190099,Contig97_+_208130_208181	Contig97_+_208130_208181	208130	208181	30
Contig9657	+	Maker	mk4.009657.00.01	11139	19236	4	Category2	Contig9657_+_25023_25074,Contig9657_+_25267_25326,Contig9657_+_25475_25522,Contig9657_+_25523_25567	Contig9657_+_25023_25074	25023	25074	363
Contig9657	+	Maker	mk4.009657.00.01	11139	19236	4	Category2	Contig9657_+_25023_25074,Contig9657_+_25267_25326,Contig9657_+_25475_25522,Contig9657_+_25523_25567	Contig9657_+_25267_25326	25267	25326	22
Contig9657	+	Maker	mk4.009657.00.01	11139	19236	4	Category2	Contig9657_+_25023_25074,Contig9657_+_25267_25326,Contig9657_+_25475_25522,Contig9657_+_25523_25567	Contig9657_+_25475_25522	25475	25522	10
Contig9657	+	Maker	mk4.009657.00.01	11139	19236	4	Category2	Contig9657_+_25023_25074,Contig9657_+_25267_25326,Contig9657_+_25475_25522,Contig9657_+_25523_25567	Contig9657_+_25523_25567	25523	25567	5
Contig951	+	Maker	mk4.000951.02.01	41483	45868	4	Category2	Contig951_+_65485_65536,Contig951_+_97822_97875,Contig951_+_97935_97985,Contig951_+_98003_98079	Contig951_+_65485_65536	65485	65536	100
Contig951	+	Maker	mk4.000951.02.01	41483	45868	4	Category2	Contig951_+_65485_65536,Contig951_+_97822_97875,Contig951_+_97935_97985,Contig951_+_98003_98079	Contig951_+_97822_97875	97822	97875	53
Contig951	+	Maker	mk4.000951.02.01	41483	45868	4	Category2	Contig951_+_65485_65536,Contig951_+_97822_97875,Contig951_+_97935_97985,Contig951_+_98003_98079	Contig951_+_97935_97985	97935	97985	84
Contig951	+	Maker	mk4.000951.02.01	41483	45868	4	Category2	Contig951_+_65485_65536,Contig951_+_97822_97875,Contig951_+_97935_97985,Contig951_+_98003_98079	Contig951_+_98003_98079	98003	98079	898
Contig1147	+	Maker	mk4.001147.00.01	69342	69523	4	Category2	Contig1147_+_100312_100363,Contig1147_+_107036_107083,Contig1147_+_107287_107337,Contig1147_+_107634_107683	Contig1147_+_100312_100363	100312	100363	301
Contig1147	+	Maker	mk4.001147.00.01	69342	69523	4	Category2	Contig1147_+_100312_100363,Contig1147_+_107036_107083,Contig1147_+_107287_107337,Contig1147_+_107634_107683	Contig1147_+_107036_107083	107036	107083	138
Contig1147	+	Maker	mk4.001147.00.01	69342	69523	4	Category2	Contig1147_+_100312_100363,Contig1147_+_107036_107083,Contig1147_+_107287_107337,Contig1147_+_107634_107683	Contig1147_+_107287_107337	107287	107337	36
Contig1147	+	Maker	mk4.001147.00.01	69342	69523	4	Category2	Contig1147_+_100312_100363,Contig1147_+_107036_107083,Contig1147_+_107287_107337,Contig1147_+_107634_107683	Contig1147_+_107634_107683	107634	107683	8
Contig463	-	Maker	mk4.000463.08.01	140150	141351	5	Category2	Contig463_-_122230_122279,Contig463_-_58009_58059,Contig463_-_57177_57229,Contig463_-_17397_17448,Contig463_-_9118_9171	Contig463_-_122230_122279	122230	122279	31
Contig463	-	Maker	mk4.000463.08.01	140150	141351	5	Category2	Contig463_-_122230_122279,Contig463_-_58009_58059,Contig463_-_57177_57229,Contig463_-_17397_17448,Contig463_-_9118_9171	Contig463_-_58009_58059	58009	58059	451
Contig463	-	Maker	mk4.000463.08.01	140150	141351	5	Category2	Contig463_-_122230_122279,Contig463_-_58009_58059,Contig463_-_57177_57229,Contig463_-_17397_17448,Contig463_-_9118_9171	Contig463_-_57177_57229	57177	57229	3425
Contig463	-	Maker	mk4.000463.08.01	140150	141351	5	Category2	Contig463_-_122230_122279,Contig463_-_58009_58059,Contig463_-_57177_57229,Contig463_-_17397_17448,Contig463_-_9118_9171	Contig463_-_17397_17448	17397	17448	27
Contig463	-	Maker	mk4.000463.08.01	140150	141351	5	Category2	Contig463_-_122230_122279,Contig463_-_58009_58059,Contig463_-_57177_57229,Contig463_-_17397_17448,Contig463_-_9118_9171	Contig463_-_9118_9171	9118	9171	298
Contig12	+	Maker	mk4.000012.05.01	132913	137021	4	Category2	Contig12_+_148627_148684,Contig12_+_148888_148935,Contig12_+_148980_149027,Contig12_+_153663_153714	Contig12_+_148627_148684	148627	148684	371
Contig12	+	Maker	mk4.000012.05.01	132913	137021	4	Category2	Contig12_+_148627_148684,Contig12_+_148888_148935,Contig12_+_148980_149027,Contig12_+_153663_153714	Contig12_+_148888_148935	148888	148935	148
Contig12	+	Maker	mk4.000012.05.01	132913	137021	4	Category2	Contig12_+_148627_148684,Contig12_+_148888_148935,Contig12_+_148980_149027,Contig12_+_153663_153714	Contig12_+_148980_149027	148980	149027	26
Contig12	+	Maker	mk4.000012.05.01	132913	137021	4	Category2	Contig12_+_148627_148684,Contig12_+_148888_148935,Contig12_+_148980_149027,Contig12_+_153663_153714	Contig12_+_153663_153714	153663	153714	782
Contig780	+	Maker	mk4.000780.01.01	30845	31983	4	Category2	Contig780_+_32098_32148,Contig780_+_32167_32222,Contig780_+_32256_32305,Contig780_+_36346_36400	Contig780_+_32098_32148	32098	32148	153
Contig780	+	Maker	mk4.000780.01.01	30845	31983	4	Category2	Contig780_+_32098_32148,Contig780_+_32167_32222,Contig780_+_32256_32305,Contig780_+_36346_36400	Contig780_+_32167_32222	32167	32222	617
Contig780	+	Maker	mk4.000780.01.01	30845	31983	4	Category2	Contig780_+_32098_32148,Contig780_+_32167_32222,Contig780_+_32256_32305,Contig780_+_36346_36400	Contig780_+_32256_32305	32256	32305	5
Contig780	+	Maker	mk4.000780.01.01	30845	31983	4	Category2	Contig780_+_32098_32148,Contig780_+_32167_32222,Contig780_+_32256_32305,Contig780_+_36346_36400	Contig780_+_36346_36400	36346	36400	480
Contig156	+	Maker	mk4.000156.00.01	18439	19727	4	Category2	Contig156_+_19736_19787,Contig156_+_22640_22687,Contig156_+_77488_77534,Contig156_+_123286_123332	Contig156_+_19736_19787	19736	19787	25
Contig156	+	Maker	mk4.000156.00.01	18439	19727	4	Category2	Contig156_+_19736_19787,Contig156_+_22640_22687,Contig156_+_77488_77534,Contig156_+_123286_123332	Contig156_+_22640_22687	22640	22687	31
Contig156	+	Maker	mk4.000156.00.01	18439	19727	4	Category2	Contig156_+_19736_19787,Contig156_+_22640_22687,Contig156_+_77488_77534,Contig156_+_123286_123332	Contig156_+_77488_77534	77488	77534	3
Contig156	+	Maker	mk4.000156.00.01	18439	19727	4	Category2	Contig156_+_19736_19787,Contig156_+_22640_22687,Contig156_+_77488_77534,Contig156_+_123286_123332	Contig156_+_123286_123332	123286	123332	7
Contig264	+	Maker	mk4.000264.04.01	104236	104777	5	Category2	Contig264_+_104996_105046,Contig264_+_123979_124033,Contig264_+_124051_124149,Contig264_+_124307_124356,Contig264_+_184994_185043	Contig264_+_104996_105046	104996	105046	244
Contig264	+	Maker	mk4.000264.04.01	104236	104777	5	Category2	Contig264_+_104996_105046,Contig264_+_123979_124033,Contig264_+_124051_124149,Contig264_+_124307_124356,Contig264_+_184994_185043	Contig264_+_123979_124033	123979	124033	62
Contig264	+	Maker	mk4.000264.04.01	104236	104777	5	Category2	Contig264_+_104996_105046,Contig264_+_123979_124033,Contig264_+_124051_124149,Contig264_+_124307_124356,Contig264_+_184994_185043	Contig264_+_124051_124149	124051	124149	629
Contig264	+	Maker	mk4.000264.04.01	104236	104777	5	Category2	Contig264_+_104996_105046,Contig264_+_123979_124033,Contig264_+_124051_124149,Contig264_+_124307_124356,Contig264_+_184994_185043	Contig264_+_124307_124356	124307	124356	61
Contig264	+	Maker	mk4.000264.04.01	104236	104777	5	Category2	Contig264_+_104996_105046,Contig264_+_123979_124033,Contig264_+_124051_124149,Contig264_+_124307_124356,Contig264_+_184994_185043	Contig264_+_184994_185043	184994	185043	85
Contig144	+	Maker	mk4.000144.06.01	96582	99740	7	Category2	Contig144_+_130908_131006,Contig144_+_131017_131067,Contig144_+_192785_192841,Contig144_+_192951_193011,Contig144_+_212917_213000,Contig144_+_213058_213109,Contig144_+_213247_213294	Contig144_+_130908_131006	130908	131006	7036
Contig144	+	Maker	mk4.000144.06.01	96582	99740	7	Category2	Contig144_+_130908_131006,Contig144_+_131017_131067,Contig144_+_192785_192841,Contig144_+_192951_193011,Contig144_+_212917_213000,Contig144_+_213058_213109,Contig144_+_213247_213294	Contig144_+_131017_131067	131017	131067	56
Contig144	+	Maker	mk4.000144.06.01	96582	99740	7	Category2	Contig144_+_130908_131006,Contig144_+_131017_131067,Contig144_+_192785_192841,Contig144_+_192951_193011,Contig144_+_212917_213000,Contig144_+_213058_213109,Contig144_+_213247_213294	Contig144_+_192785_192841	192785	192841	4019
Contig144	+	Maker	mk4.000144.06.01	96582	99740	7	Category2	Contig144_+_130908_131006,Contig144_+_131017_131067,Contig144_+_192785_192841,Contig144_+_192951_193011,Contig144_+_212917_213000,Contig144_+_213058_213109,Contig144_+_213247_213294	Contig144_+_192951_193011	192951	193011	692
Contig144	+	Maker	mk4.000144.06.01	96582	99740	7	Category2	Contig144_+_130908_131006,Contig144_+_131017_131067,Contig144_+_192785_192841,Contig144_+_192951_193011,Contig144_+_212917_213000,Contig144_+_213058_213109,Contig144_+_213247_213294	Contig144_+_212917_213000	212917	213000	54
Contig144	+	Maker	mk4.000144.06.01	96582	99740	7	Category2	Contig144_+_130908_131006,Contig144_+_131017_131067,Contig144_+_192785_192841,Contig144_+_192951_193011,Contig144_+_212917_213000,Contig144_+_213058_213109,Contig144_+_213247_213294	Contig144_+_213058_213109	213058	213109	24
Contig144	+	Maker	mk4.000144.06.01	96582	99740	7	Category2	Contig144_+_130908_131006,Contig144_+_131017_131067,Contig144_+_192785_192841,Contig144_+_192951_193011,Contig144_+_212917_213000,Contig144_+_213058_213109,Contig144_+_213247_213294	Contig144_+_213247_213294	213247	213294	35
Contig74	-	Maker	mk4.000074.17.01	193985	199182	5	Category2	Contig74_-_176250_176341,Contig74_-_157989_158031,Contig74_-_157875_157924,Contig74_-_145866_145912,Contig74_-_130391_130441	Contig74_-_176250_176341	176250	176341	123
Contig74	-	Maker	mk4.000074.17.01	193985	199182	5	Category2	Contig74_-_176250_176341,Contig74_-_157989_158031,Contig74_-_157875_157924,Contig74_-_145866_145912,Contig74_-_130391_130441	Contig74_-_157989_158031	157989	158031	41
Contig74	-	Maker	mk4.000074.17.01	193985	199182	5	Category2	Contig74_-_176250_176341,Contig74_-_157989_158031,Contig74_-_157875_157924,Contig74_-_145866_145912,Contig74_-_130391_130441	Contig74_-_157875_157924	157875	157924	104
Contig74	-	Maker	mk4.000074.17.01	193985	199182	5	Category2	Contig74_-_176250_176341,Contig74_-_157989_158031,Contig74_-_157875_157924,Contig74_-_145866_145912,Contig74_-_130391_130441	Contig74_-_145866_145912	145866	145912	292
Contig74	-	Maker	mk4.000074.17.01	193985	199182	5	Category2	Contig74_-_176250_176341,Contig74_-_157989_158031,Contig74_-_157875_157924,Contig74_-_145866_145912,Contig74_-_130391_130441	Contig74_-_130391_130441	130391	130441	405
Contig1004	-	Maker	mk4.001004.07.01	72462	75513	5	Category2	Contig1004_-_63488_63539,Contig1004_-_37198_37248,Contig1004_-_19683_19734,Contig1004_-_19591_19640,Contig1004_-_6844_6893	Contig1004_-_63488_63539	63488	63539	26
Contig1004	-	Maker	mk4.001004.07.01	72462	75513	5	Category2	Contig1004_-_63488_63539,Contig1004_-_37198_37248,Contig1004_-_19683_19734,Contig1004_-_19591_19640,Contig1004_-_6844_6893	Contig1004_-_37198_37248	37198	37248	51
Contig1004	-	Maker	mk4.001004.07.01	72462	75513	5	Category2	Contig1004_-_63488_63539,Contig1004_-_37198_37248,Contig1004_-_19683_19734,Contig1004_-_19591_19640,Contig1004_-_6844_6893	Contig1004_-_19683_19734	19683	19734	1063
Contig1004	-	Maker	mk4.001004.07.01	72462	75513	5	Category2	Contig1004_-_63488_63539,Contig1004_-_37198_37248,Contig1004_-_19683_19734,Contig1004_-_19591_19640,Contig1004_-_6844_6893	Contig1004_-_19591_19640	19591	19640	19
Contig1004	-	Maker	mk4.001004.07.01	72462	75513	5	Category2	Contig1004_-_63488_63539,Contig1004_-_37198_37248,Contig1004_-_19683_19734,Contig1004_-_19591_19640,Contig1004_-_6844_6893	Contig1004_-_6844_6893	6844	6893	86
Contig5533	-	Maker	mk4.005533.03.01	26811	28269	4	Category2	Contig5533_-_22385_22433,Contig5533_-_3716_3764,Contig5533_-_3648_3712,Contig5533_-_3590_3639	Contig5533_-_22385_22433	22385	22433	15
Contig5533	-	Maker	mk4.005533.03.01	26811	28269	4	Category2	Contig5533_-_22385_22433,Contig5533_-_3716_3764,Contig5533_-_3648_3712,Contig5533_-_3590_3639	Contig5533_-_3716_3764	3716	3764	18
Contig5533	-	Maker	mk4.005533.03.01	26811	28269	4	Category2	Contig5533_-_22385_22433,Contig5533_-_3716_3764,Contig5533_-_3648_3712,Contig5533_-_3590_3639	Contig5533_-_3648_3712	3648	3712	189
Contig5533	-	Maker	mk4.005533.03.01	26811	28269	4	Category2	Contig5533_-_22385_22433,Contig5533_-_3716_3764,Contig5533_-_3648_3712,Contig5533_-_3590_3639	Contig5533_-_3590_3639	3590	3639	109
Contig1207	+	Maker	mk4.001207.00.01	75739	80840	4	Category2	Contig1207_+_83613_83661,Contig1207_+_83697_83780,Contig1207_+_83810_83858,Contig1207_+_83875_83956	Contig1207_+_83613_83661	83613	83661	31
Contig1207	+	Maker	mk4.001207.00.01	75739	80840	4	Category2	Contig1207_+_83613_83661,Contig1207_+_83697_83780,Contig1207_+_83810_83858,Contig1207_+_83875_83956	Contig1207_+_83697_83780	83697	83780	223
Contig1207	+	Maker	mk4.001207.00.01	75739	80840	4	Category2	Contig1207_+_83613_83661,Contig1207_+_83697_83780,Contig1207_+_83810_83858,Contig1207_+_83875_83956	Contig1207_+_83810_83858	83810	83858	331
Contig1207	+	Maker	mk4.001207.00.01	75739	80840	4	Category2	Contig1207_+_83613_83661,Contig1207_+_83697_83780,Contig1207_+_83810_83858,Contig1207_+_83875_83956	Contig1207_+_83875_83956	83875	83956	153
Contig4842	-	Maker	mk4.004842.01.01	23094	23623	4	Category2	Contig4842_-_15195_15244,Contig4842_-_14500_14550,Contig4842_-_14384_14472,Contig4842_-_14168_14215	Contig4842_-_15195_15244	15195	15244	49
Contig4842	-	Maker	mk4.004842.01.01	23094	23623	4	Category2	Contig4842_-_15195_15244,Contig4842_-_14500_14550,Contig4842_-_14384_14472,Contig4842_-_14168_14215	Contig4842_-_14500_14550	14500	14550	439
Contig4842	-	Maker	mk4.004842.01.01	23094	23623	4	Category2	Contig4842_-_15195_15244,Contig4842_-_14500_14550,Contig4842_-_14384_14472,Contig4842_-_14168_14215	Contig4842_-_14384_14472	14384	14472	1048
Contig4842	-	Maker	mk4.004842.01.01	23094	23623	4	Category2	Contig4842_-_15195_15244,Contig4842_-_14500_14550,Contig4842_-_14384_14472,Contig4842_-_14168_14215	Contig4842_-_14168_14215	14168	14215	16
Contig2291	-	Maker	mk4.002291.01.01	43822	47622	4	Category2	Contig2291_-_31425_31471,Contig2291_-_31319_31383,Contig2291_-_31205_31264,Contig2291_-_2637_2686	Contig2291_-_31425_31471	31425	31471	21
Contig2291	-	Maker	mk4.002291.01.01	43822	47622	4	Category2	Contig2291_-_31425_31471,Contig2291_-_31319_31383,Contig2291_-_31205_31264,Contig2291_-_2637_2686	Contig2291_-_31319_31383	31319	31383	150
Contig2291	-	Maker	mk4.002291.01.01	43822	47622	4	Category2	Contig2291_-_31425_31471,Contig2291_-_31319_31383,Contig2291_-_31205_31264,Contig2291_-_2637_2686	Contig2291_-_31205_31264	31205	31264	398
Contig2291	-	Maker	mk4.002291.01.01	43822	47622	4	Category2	Contig2291_-_31425_31471,Contig2291_-_31319_31383,Contig2291_-_31205_31264,Contig2291_-_2637_2686	Contig2291_-_2637_2686	2637	2686	10
Contig134	-	Maker	mk4.000134.10.01	110889	111369	4	Category2	Contig134_-_91818_91866,Contig134_-_48416_48465,Contig134_-_45974_46023,Contig134_-_31950_32037	Contig134_-_91818_91866	91818	91866	97
Contig134	-	Maker	mk4.000134.10.01	110889	111369	4	Category2	Contig134_-_91818_91866,Contig134_-_48416_48465,Contig134_-_45974_46023,Contig134_-_31950_32037	Contig134_-_48416_48465	48416	48465	62
Contig134	-	Maker	mk4.000134.10.01	110889	111369	4	Category2	Contig134_-_91818_91866,Contig134_-_48416_48465,Contig134_-_45974_46023,Contig134_-_31950_32037	Contig134_-_45974_46023	45974	46023	17
Contig134	-	Maker	mk4.000134.10.01	110889	111369	4	Category2	Contig134_-_91818_91866,Contig134_-_48416_48465,Contig134_-_45974_46023,Contig134_-_31950_32037	Contig134_-_31950_32037	31950	32037	919
Contig1144	+	Maker	mk4.001144.01.01	74002	75000	4	Category2	Contig1144_+_75013_75129,Contig1144_+_75207_75257,Contig1144_+_97361_97405,Contig1144_+_100208_100253	Contig1144_+_75013_75129	75013	75129	696
Contig1144	+	Maker	mk4.001144.01.01	74002	75000	4	Category2	Contig1144_+_75013_75129,Contig1144_+_75207_75257,Contig1144_+_97361_97405,Contig1144_+_100208_100253	Contig1144_+_75207_75257	75207	75257	14
Contig1144	+	Maker	mk4.001144.01.01	74002	75000	4	Category2	Contig1144_+_75013_75129,Contig1144_+_75207_75257,Contig1144_+_97361_97405,Contig1144_+_100208_100253	Contig1144_+_97361_97405	97361	97405	5
Contig1144	+	Maker	mk4.001144.01.01	74002	75000	4	Category2	Contig1144_+_75013_75129,Contig1144_+_75207_75257,Contig1144_+_97361_97405,Contig1144_+_100208_100253	Contig1144_+_100208_100253	100208	100253	16
Contig3784	-	Maker	mk4.003784.01.01	22427	26327	5	Category2	Contig3784_-_15472_15532,Contig3784_-_10217_10266,Contig3784_-_4294_4383,Contig3784_-_4130_4184,Contig3784_-_4054_4106	Contig3784_-_15472_15532	15472	15532	193
Contig3784	-	Maker	mk4.003784.01.01	22427	26327	5	Category2	Contig3784_-_15472_15532,Contig3784_-_10217_10266,Contig3784_-_4294_4383,Contig3784_-_4130_4184,Contig3784_-_4054_4106	Contig3784_-_10217_10266	10217	10266	144
Contig3784	-	Maker	mk4.003784.01.01	22427	26327	5	Category2	Contig3784_-_15472_15532,Contig3784_-_10217_10266,Contig3784_-_4294_4383,Contig3784_-_4130_4184,Contig3784_-_4054_4106	Contig3784_-_4294_4383	4294	4383	2053
Contig3784	-	Maker	mk4.003784.01.01	22427	26327	5	Category2	Contig3784_-_15472_15532,Contig3784_-_10217_10266,Contig3784_-_4294_4383,Contig3784_-_4130_4184,Contig3784_-_4054_4106	Contig3784_-_4130_4184	4130	4184	41
Contig3784	-	Maker	mk4.003784.01.01	22427	26327	5	Category2	Contig3784_-_15472_15532,Contig3784_-_10217_10266,Contig3784_-_4294_4383,Contig3784_-_4130_4184,Contig3784_-_4054_4106	Contig3784_-_4054_4106	4054	4106	133
Contig6	+	Maker	mk4.000006.10.01	300570	313816	4	Category2	Contig6_+_345650_345692,Contig6_+_354060_354118,Contig6_+_354948_355015,Contig6_+_358863_358915	Contig6_+_345650_345692	345650	345692	22
Contig6	+	Maker	mk4.000006.10.01	300570	313816	4	Category2	Contig6_+_345650_345692,Contig6_+_354060_354118,Contig6_+_354948_355015,Contig6_+_358863_358915	Contig6_+_354060_354118	354060	354118	1436
Contig6	+	Maker	mk4.000006.10.01	300570	313816	4	Category2	Contig6_+_345650_345692,Contig6_+_354060_354118,Contig6_+_354948_355015,Contig6_+_358863_358915	Contig6_+_354948_355015	354948	355015	18
Contig6	+	Maker	mk4.000006.10.01	300570	313816	4	Category2	Contig6_+_345650_345692,Contig6_+_354060_354118,Contig6_+_354948_355015,Contig6_+_358863_358915	Contig6_+_358863_358915	358863	358915	212
Contig87	+	Maker	mk4.000087.03.01	88840	89388	7	Category2	Contig87_+_89397_89446,Contig87_+_93407_93454,Contig87_+_119473_119522,Contig87_+_215725_215777,Contig87_+_242463_242514,Contig87_+_242658_242758,Contig87_+_252427_252476	Contig87_+_89397_89446	89397	89446	135
Contig87	+	Maker	mk4.000087.03.01	88840	89388	7	Category2	Contig87_+_89397_89446,Contig87_+_93407_93454,Contig87_+_119473_119522,Contig87_+_215725_215777,Contig87_+_242463_242514,Contig87_+_242658_242758,Contig87_+_252427_252476	Contig87_+_93407_93454	93407	93454	40
Contig87	+	Maker	mk4.000087.03.01	88840	89388	7	Category2	Contig87_+_89397_89446,Contig87_+_93407_93454,Contig87_+_119473_119522,Contig87_+_215725_215777,Contig87_+_242463_242514,Contig87_+_242658_242758,Contig87_+_252427_252476	Contig87_+_119473_119522	119473	119522	16
Contig87	+	Maker	mk4.000087.03.01	88840	89388	7	Category2	Contig87_+_89397_89446,Contig87_+_93407_93454,Contig87_+_119473_119522,Contig87_+_215725_215777,Contig87_+_242463_242514,Contig87_+_242658_242758,Contig87_+_252427_252476	Contig87_+_215725_215777	215725	215777	65
Contig87	+	Maker	mk4.000087.03.01	88840	89388	7	Category2	Contig87_+_89397_89446,Contig87_+_93407_93454,Contig87_+_119473_119522,Contig87_+_215725_215777,Contig87_+_242463_242514,Contig87_+_242658_242758,Contig87_+_252427_252476	Contig87_+_242463_242514	242463	242514	559
Contig87	+	Maker	mk4.000087.03.01	88840	89388	7	Category2	Contig87_+_89397_89446,Contig87_+_93407_93454,Contig87_+_119473_119522,Contig87_+_215725_215777,Contig87_+_242463_242514,Contig87_+_242658_242758,Contig87_+_252427_252476	Contig87_+_242658_242758	242658	242758	145
Contig87	+	Maker	mk4.000087.03.01	88840	89388	7	Category2	Contig87_+_89397_89446,Contig87_+_93407_93454,Contig87_+_119473_119522,Contig87_+_215725_215777,Contig87_+_242463_242514,Contig87_+_242658_242758,Contig87_+_252427_252476	Contig87_+_252427_252476	252427	252476	224
Contig380	-	Maker	mk4.000380.13.01	124341	125172	5	Category2	Contig380_-_47068_47116,Contig380_-_46950_47001,Contig380_-_2080_2131,Contig380_-_1930_1992,Contig380_-_1205_1255	Contig380_-_47068_47116	47068	47116	78
Contig380	-	Maker	mk4.000380.13.01	124341	125172	5	Category2	Contig380_-_47068_47116,Contig380_-_46950_47001,Contig380_-_2080_2131,Contig380_-_1930_1992,Contig380_-_1205_1255	Contig380_-_46950_47001	46950	47001	8
Contig380	-	Maker	mk4.000380.13.01	124341	125172	5	Category2	Contig380_-_47068_47116,Contig380_-_46950_47001,Contig380_-_2080_2131,Contig380_-_1930_1992,Contig380_-_1205_1255	Contig380_-_2080_2131	2080	2131	6
Contig380	-	Maker	mk4.000380.13.01	124341	125172	5	Category2	Contig380_-_47068_47116,Contig380_-_46950_47001,Contig380_-_2080_2131,Contig380_-_1930_1992,Contig380_-_1205_1255	Contig380_-_1930_1992	1930	1992	68340
Contig380	-	Maker	mk4.000380.13.01	124341	125172	5	Category2	Contig380_-_47068_47116,Contig380_-_46950_47001,Contig380_-_2080_2131,Contig380_-_1930_1992,Contig380_-_1205_1255	Contig380_-_1205_1255	1205	1255	30
Contig1575	+	Maker	mk4.001575.02.01	30120	30556	4	Category2	Contig1575_+_37247_37300,Contig1575_+_54634_54683,Contig1575_+_63367_63417,Contig1575_+_64229_64280	Contig1575_+_37247_37300	37247	37300	2251
Contig1575	+	Maker	mk4.001575.02.01	30120	30556	4	Category2	Contig1575_+_37247_37300,Contig1575_+_54634_54683,Contig1575_+_63367_63417,Contig1575_+_64229_64280	Contig1575_+_54634_54683	54634	54683	22
Contig1575	+	Maker	mk4.001575.02.01	30120	30556	4	Category2	Contig1575_+_37247_37300,Contig1575_+_54634_54683,Contig1575_+_63367_63417,Contig1575_+_64229_64280	Contig1575_+_63367_63417	63367	63417	7
Contig1575	+	Maker	mk4.001575.02.01	30120	30556	4	Category2	Contig1575_+_37247_37300,Contig1575_+_54634_54683,Contig1575_+_63367_63417,Contig1575_+_64229_64280	Contig1575_+_64229_64280	64229	64280	386
Contig59	+	Maker	mk4.000059.02.01	97794	98291	4	Category2	Contig59_+_110780_110829,Contig59_+_110939_110990,Contig59_+_147270_147326,Contig59_+_147329_147377	Contig59_+_110780_110829	110780	110829	18
Contig59	+	Maker	mk4.000059.02.01	97794	98291	4	Category2	Contig59_+_110780_110829,Contig59_+_110939_110990,Contig59_+_147270_147326,Contig59_+_147329_147377	Contig59_+_110939_110990	110939	110990	57
Contig59	+	Maker	mk4.000059.02.01	97794	98291	4	Category2	Contig59_+_110780_110829,Contig59_+_110939_110990,Contig59_+_147270_147326,Contig59_+_147329_147377	Contig59_+_147270_147326	147270	147326	4463
Contig59	+	Maker	mk4.000059.02.01	97794	98291	4	Category2	Contig59_+_110780_110829,Contig59_+_110939_110990,Contig59_+_147270_147326,Contig59_+_147329_147377	Contig59_+_147329_147377	147329	147377	31
Contig332	+	Maker	mk4.000332.02.01	106337	115460	4	Category2	Contig332_+_115486_115533,Contig332_+_115598_115648,Contig332_+_137070_137114,Contig332_+_141665_141722	Contig332_+_115486_115533	115486	115533	33
Contig332	+	Maker	mk4.000332.02.01	106337	115460	4	Category2	Contig332_+_115486_115533,Contig332_+_115598_115648,Contig332_+_137070_137114,Contig332_+_141665_141722	Contig332_+_115598_115648	115598	115648	199
Contig332	+	Maker	mk4.000332.02.01	106337	115460	4	Category2	Contig332_+_115486_115533,Contig332_+_115598_115648,Contig332_+_137070_137114,Contig332_+_141665_141722	Contig332_+_137070_137114	137070	137114	59
Contig332	+	Maker	mk4.000332.02.01	106337	115460	4	Category2	Contig332_+_115486_115533,Contig332_+_115598_115648,Contig332_+_137070_137114,Contig332_+_141665_141722	Contig332_+_141665_141722	141665	141722	541
Contig381	+	Maker	mk4.000381.00.01	37539	40039	4	Category2	Contig381_+_40086_40184,Contig381_+_40208_40291,Contig381_+_40331_40422,Contig381_+_40446_40495	Contig381_+_40086_40184	40086	40184	193
Contig381	+	Maker	mk4.000381.00.01	37539	40039	4	Category2	Contig381_+_40086_40184,Contig381_+_40208_40291,Contig381_+_40331_40422,Contig381_+_40446_40495	Contig381_+_40208_40291	40208	40291	480
Contig381	+	Maker	mk4.000381.00.01	37539	40039	4	Category2	Contig381_+_40086_40184,Contig381_+_40208_40291,Contig381_+_40331_40422,Contig381_+_40446_40495	Contig381_+_40331_40422	40331	40422	1669
Contig381	+	Maker	mk4.000381.00.01	37539	40039	4	Category2	Contig381_+_40086_40184,Contig381_+_40208_40291,Contig381_+_40331_40422,Contig381_+_40446_40495	Contig381_+_40446_40495	40446	40495	197
Contig791	-	Maker	mk4.000791.09.01	111806	126901	5	Category2	Contig791_-_92140_92218,Contig791_-_91205_91255,Contig791_-_34612_34659,Contig791_-_34535_34579,Contig791_-_5463_5510	Contig791_-_92140_92218	92140	92218	266
Contig791	-	Maker	mk4.000791.09.01	111806	126901	5	Category2	Contig791_-_92140_92218,Contig791_-_91205_91255,Contig791_-_34612_34659,Contig791_-_34535_34579,Contig791_-_5463_5510	Contig791_-_91205_91255	91205	91255	47
Contig791	-	Maker	mk4.000791.09.01	111806	126901	5	Category2	Contig791_-_92140_92218,Contig791_-_91205_91255,Contig791_-_34612_34659,Contig791_-_34535_34579,Contig791_-_5463_5510	Contig791_-_34612_34659	34612	34659	32
Contig791	-	Maker	mk4.000791.09.01	111806	126901	5	Category2	Contig791_-_92140_92218,Contig791_-_91205_91255,Contig791_-_34612_34659,Contig791_-_34535_34579,Contig791_-_5463_5510	Contig791_-_34535_34579	34535	34579	7
Contig791	-	Maker	mk4.000791.09.01	111806	126901	5	Category2	Contig791_-_92140_92218,Contig791_-_91205_91255,Contig791_-_34612_34659,Contig791_-_34535_34579,Contig791_-_5463_5510	Contig791_-_5463_5510	5463	5510	5
Contig3255	+	Maker	mk4.003255.00.01	27	6352	4	Category2	Contig3255_+_18039_18090,Contig3255_+_23122_23167,Contig3255_+_23206_23253,Contig3255_+_23293_23344	Contig3255_+_18039_18090	18039	18090	319
Contig3255	+	Maker	mk4.003255.00.01	27	6352	4	Category2	Contig3255_+_18039_18090,Contig3255_+_23122_23167,Contig3255_+_23206_23253,Contig3255_+_23293_23344	Contig3255_+_23122_23167	23122	23167	75
Contig3255	+	Maker	mk4.003255.00.01	27	6352	4	Category2	Contig3255_+_18039_18090,Contig3255_+_23122_23167,Contig3255_+_23206_23253,Contig3255_+_23293_23344	Contig3255_+_23206_23253	23206	23253	38
Contig3255	+	Maker	mk4.003255.00.01	27	6352	4	Category2	Contig3255_+_18039_18090,Contig3255_+_23122_23167,Contig3255_+_23206_23253,Contig3255_+_23293_23344	Contig3255_+_23293_23344	23293	23344	626
Contig1331	+	Maker	mk4.001331.00.01	5477	6137	4	Category2	Contig1331_+_13990_14045,Contig1331_+_14743_14792,Contig1331_+_61245_61292,Contig1331_+_64303_64354	Contig1331_+_13990_14045	13990	14045	50
Contig1331	+	Maker	mk4.001331.00.01	5477	6137	4	Category2	Contig1331_+_13990_14045,Contig1331_+_14743_14792,Contig1331_+_61245_61292,Contig1331_+_64303_64354	Contig1331_+_14743_14792	14743	14792	29
Contig1331	+	Maker	mk4.001331.00.01	5477	6137	4	Category2	Contig1331_+_13990_14045,Contig1331_+_14743_14792,Contig1331_+_61245_61292,Contig1331_+_64303_64354	Contig1331_+_61245_61292	61245	61292	19
Contig1331	+	Maker	mk4.001331.00.01	5477	6137	4	Category2	Contig1331_+_13990_14045,Contig1331_+_14743_14792,Contig1331_+_61245_61292,Contig1331_+_64303_64354	Contig1331_+_64303_64354	64303	64354	241
Contig3305	+	Maker	mk4.003305.00.01	4150	13696	5	Category2	Contig3305_+_13852_13902,Contig3305_+_13923_14049,Contig3305_+_35810_35898,Contig3305_+_35937_35986,Contig3305_+_36173_36222	Contig3305_+_13852_13902	13852	13902	463
Contig3305	+	Maker	mk4.003305.00.01	4150	13696	5	Category2	Contig3305_+_13852_13902,Contig3305_+_13923_14049,Contig3305_+_35810_35898,Contig3305_+_35937_35986,Contig3305_+_36173_36222	Contig3305_+_13923_14049	13923	14049	982
Contig3305	+	Maker	mk4.003305.00.01	4150	13696	5	Category2	Contig3305_+_13852_13902,Contig3305_+_13923_14049,Contig3305_+_35810_35898,Contig3305_+_35937_35986,Contig3305_+_36173_36222	Contig3305_+_35810_35898	35810	35898	339
Contig3305	+	Maker	mk4.003305.00.01	4150	13696	5	Category2	Contig3305_+_13852_13902,Contig3305_+_13923_14049,Contig3305_+_35810_35898,Contig3305_+_35937_35986,Contig3305_+_36173_36222	Contig3305_+_35937_35986	35937	35986	22
Contig3305	+	Maker	mk4.003305.00.01	4150	13696	5	Category2	Contig3305_+_13852_13902,Contig3305_+_13923_14049,Contig3305_+_35810_35898,Contig3305_+_35937_35986,Contig3305_+_36173_36222	Contig3305_+_36173_36222	36173	36222	40
Contig1457	-	Maker	mk4.001457.04.01	109491	111229	4	Category2	Contig1457_-_106505_106552,Contig1457_-_95693_95744,Contig1457_-_41380_41435,Contig1457_-_38480_38537	Contig1457_-_106505_106552	106505	106552	61
Contig1457	-	Maker	mk4.001457.04.01	109491	111229	4	Category2	Contig1457_-_106505_106552,Contig1457_-_95693_95744,Contig1457_-_41380_41435,Contig1457_-_38480_38537	Contig1457_-_95693_95744	95693	95744	94
Contig1457	-	Maker	mk4.001457.04.01	109491	111229	4	Category2	Contig1457_-_106505_106552,Contig1457_-_95693_95744,Contig1457_-_41380_41435,Contig1457_-_38480_38537	Contig1457_-_41380_41435	41380	41435	136
Contig1457	-	Maker	mk4.001457.04.01	109491	111229	4	Category2	Contig1457_-_106505_106552,Contig1457_-_95693_95744,Contig1457_-_41380_41435,Contig1457_-_38480_38537	Contig1457_-_38480_38537	38480	38537	438
Contig423	+	Maker	mk4.000423.02.01	61724	64590	6	Category2	Contig423_+_70939_70990,Contig423_+_72189_72237,Contig423_+_72403_72450,Contig423_+_72465_72513,Contig423_+_72567_72617,Contig423_+_79175_79223	Contig423_+_70939_70990	70939	70990	10
Contig423	+	Maker	mk4.000423.02.01	61724	64590	6	Category2	Contig423_+_70939_70990,Contig423_+_72189_72237,Contig423_+_72403_72450,Contig423_+_72465_72513,Contig423_+_72567_72617,Contig423_+_79175_79223	Contig423_+_72189_72237	72189	72237	5
Contig423	+	Maker	mk4.000423.02.01	61724	64590	6	Category2	Contig423_+_70939_70990,Contig423_+_72189_72237,Contig423_+_72403_72450,Contig423_+_72465_72513,Contig423_+_72567_72617,Contig423_+_79175_79223	Contig423_+_72403_72450	72403	72450	4
Contig423	+	Maker	mk4.000423.02.01	61724	64590	6	Category2	Contig423_+_70939_70990,Contig423_+_72189_72237,Contig423_+_72403_72450,Contig423_+_72465_72513,Contig423_+_72567_72617,Contig423_+_79175_79223	Contig423_+_72465_72513	72465	72513	70
Contig423	+	Maker	mk4.000423.02.01	61724	64590	6	Category2	Contig423_+_70939_70990,Contig423_+_72189_72237,Contig423_+_72403_72450,Contig423_+_72465_72513,Contig423_+_72567_72617,Contig423_+_79175_79223	Contig423_+_72567_72617	72567	72617	112
Contig423	+	Maker	mk4.000423.02.01	61724	64590	6	Category2	Contig423_+_70939_70990,Contig423_+_72189_72237,Contig423_+_72403_72450,Contig423_+_72465_72513,Contig423_+_72567_72617,Contig423_+_79175_79223	Contig423_+_79175_79223	79175	79223	7
Contig37	-	Maker	mk4.000037.14.01	211556	216150	4	Category2	Contig37_-_199537_199587,Contig37_-_153682_153731,Contig37_-_153578_153625,Contig37_-_138184_138226	Contig37_-_199537_199587	199537	199587	130
Contig37	-	Maker	mk4.000037.14.01	211556	216150	4	Category2	Contig37_-_199537_199587,Contig37_-_153682_153731,Contig37_-_153578_153625,Contig37_-_138184_138226	Contig37_-_153682_153731	153682	153731	21
Contig37	-	Maker	mk4.000037.14.01	211556	216150	4	Category2	Contig37_-_199537_199587,Contig37_-_153682_153731,Contig37_-_153578_153625,Contig37_-_138184_138226	Contig37_-_153578_153625	153578	153625	30
Contig37	-	Maker	mk4.000037.14.01	211556	216150	4	Category2	Contig37_-_199537_199587,Contig37_-_153682_153731,Contig37_-_153578_153625,Contig37_-_138184_138226	Contig37_-_138184_138226	138184	138226	11
Contig6585	-	Maker	mk4.006585.02.01	21744	22230	4	Category2	Contig6585_-_21287_21337,Contig6585_-_21207_21257,Contig6585_-_20520_20567,Contig6585_-_20068_20120	Contig6585_-_21287_21337	21287	21337	115
Contig6585	-	Maker	mk4.006585.02.01	21744	22230	4	Category2	Contig6585_-_21287_21337,Contig6585_-_21207_21257,Contig6585_-_20520_20567,Contig6585_-_20068_20120	Contig6585_-_21207_21257	21207	21257	39
Contig6585	-	Maker	mk4.006585.02.01	21744	22230	4	Category2	Contig6585_-_21287_21337,Contig6585_-_21207_21257,Contig6585_-_20520_20567,Contig6585_-_20068_20120	Contig6585_-_20520_20567	20520	20567	24
Contig6585	-	Maker	mk4.006585.02.01	21744	22230	4	Category2	Contig6585_-_21287_21337,Contig6585_-_21207_21257,Contig6585_-_20520_20567,Contig6585_-_20068_20120	Contig6585_-_20068_20120	20068	20120	1248
Contig465	-	Maker	mk4.000465.10.01	104112	107426	5	Category2	Contig465_-_36961_37013,Contig465_-_28646_28696,Contig465_-_14819_14868,Contig465_-_6549_6595,Contig465_-_6320_6367	Contig465_-_36961_37013	36961	37013	266
Contig465	-	Maker	mk4.000465.10.01	104112	107426	5	Category2	Contig465_-_36961_37013,Contig465_-_28646_28696,Contig465_-_14819_14868,Contig465_-_6549_6595,Contig465_-_6320_6367	Contig465_-_28646_28696	28646	28696	94
Contig465	-	Maker	mk4.000465.10.01	104112	107426	5	Category2	Contig465_-_36961_37013,Contig465_-_28646_28696,Contig465_-_14819_14868,Contig465_-_6549_6595,Contig465_-_6320_6367	Contig465_-_14819_14868	14819	14868	15
Contig465	-	Maker	mk4.000465.10.01	104112	107426	5	Category2	Contig465_-_36961_37013,Contig465_-_28646_28696,Contig465_-_14819_14868,Contig465_-_6549_6595,Contig465_-_6320_6367	Contig465_-_6549_6595	6549	6595	32
Contig465	-	Maker	mk4.000465.10.01	104112	107426	5	Category2	Contig465_-_36961_37013,Contig465_-_28646_28696,Contig465_-_14819_14868,Contig465_-_6549_6595,Contig465_-_6320_6367	Contig465_-_6320_6367	6320	6367	7
Contig56	+	Maker	mk4.000056.03.01	25135	25504	4	Category2	Contig56_+_43961_44062,Contig56_+_44266_44315,Contig56_+_45010_45055,Contig56_+_103225_103274	Contig56_+_43961_44062	43961	44062	226
Contig56	+	Maker	mk4.000056.03.01	25135	25504	4	Category2	Contig56_+_43961_44062,Contig56_+_44266_44315,Contig56_+_45010_45055,Contig56_+_103225_103274	Contig56_+_44266_44315	44266	44315	23
Contig56	+	Maker	mk4.000056.03.01	25135	25504	4	Category2	Contig56_+_43961_44062,Contig56_+_44266_44315,Contig56_+_45010_45055,Contig56_+_103225_103274	Contig56_+_45010_45055	45010	45055	107
Contig56	+	Maker	mk4.000056.03.01	25135	25504	4	Category2	Contig56_+_43961_44062,Contig56_+_44266_44315,Contig56_+_45010_45055,Contig56_+_103225_103274	Contig56_+_103225_103274	103225	103274	22
Contig2107	-	Maker	mk4.002107.06.01	29205	30928	4	Category2	Contig2107_-_29122_29175,Contig2107_-_28865_28916,Contig2107_-_27753_27797,Contig2107_-_21454_21503	Contig2107_-_29122_29175	29122	29175	524
Contig2107	-	Maker	mk4.002107.06.01	29205	30928	4	Category2	Contig2107_-_29122_29175,Contig2107_-_28865_28916,Contig2107_-_27753_27797,Contig2107_-_21454_21503	Contig2107_-_28865_28916	28865	28916	125
Contig2107	-	Maker	mk4.002107.06.01	29205	30928	4	Category2	Contig2107_-_29122_29175,Contig2107_-_28865_28916,Contig2107_-_27753_27797,Contig2107_-_21454_21503	Contig2107_-_27753_27797	27753	27797	28
Contig2107	-	Maker	mk4.002107.06.01	29205	30928	4	Category2	Contig2107_-_29122_29175,Contig2107_-_28865_28916,Contig2107_-_27753_27797,Contig2107_-_21454_21503	Contig2107_-_21454_21503	21454	21503	179
Contig118	+	Maker	mk4.000118.03.01	56401	71145	7	Category2	Contig118_+_71502_71580,Contig118_+_71859_71908,Contig118_+_71963_72006,Contig118_+_110130_110177,Contig118_+_192075_192121,Contig118_+_224630_224702,Contig118_+_224838_224886	Contig118_+_71502_71580	71502	71580	2381
Contig118	+	Maker	mk4.000118.03.01	56401	71145	7	Category2	Contig118_+_71502_71580,Contig118_+_71859_71908,Contig118_+_71963_72006,Contig118_+_110130_110177,Contig118_+_192075_192121,Contig118_+_224630_224702,Contig118_+_224838_224886	Contig118_+_71859_71908	71859	71908	23
Contig118	+	Maker	mk4.000118.03.01	56401	71145	7	Category2	Contig118_+_71502_71580,Contig118_+_71859_71908,Contig118_+_71963_72006,Contig118_+_110130_110177,Contig118_+_192075_192121,Contig118_+_224630_224702,Contig118_+_224838_224886	Contig118_+_71963_72006	71963	72006	25
Contig118	+	Maker	mk4.000118.03.01	56401	71145	7	Category2	Contig118_+_71502_71580,Contig118_+_71859_71908,Contig118_+_71963_72006,Contig118_+_110130_110177,Contig118_+_192075_192121,Contig118_+_224630_224702,Contig118_+_224838_224886	Contig118_+_110130_110177	110130	110177	27
Contig118	+	Maker	mk4.000118.03.01	56401	71145	7	Category2	Contig118_+_71502_71580,Contig118_+_71859_71908,Contig118_+_71963_72006,Contig118_+_110130_110177,Contig118_+_192075_192121,Contig118_+_224630_224702,Contig118_+_224838_224886	Contig118_+_192075_192121	192075	192121	34
Contig118	+	Maker	mk4.000118.03.01	56401	71145	7	Category2	Contig118_+_71502_71580,Contig118_+_71859_71908,Contig118_+_71963_72006,Contig118_+_110130_110177,Contig118_+_192075_192121,Contig118_+_224630_224702,Contig118_+_224838_224886	Contig118_+_224630_224702	224630	224702	1087
Contig118	+	Maker	mk4.000118.03.01	56401	71145	7	Category2	Contig118_+_71502_71580,Contig118_+_71859_71908,Contig118_+_71963_72006,Contig118_+_110130_110177,Contig118_+_192075_192121,Contig118_+_224630_224702,Contig118_+_224838_224886	Contig118_+_224838_224886	224838	224886	39
Contig2084	-	Maker	mk4.002084.18.01	72787	73760	4	Category2	Contig2084_-_71918_72020,Contig2084_-_62080_62130,Contig2084_-_36448_36499,Contig2084_-_32756_32804	Contig2084_-_71918_72020	71918	72020	45
Contig2084	-	Maker	mk4.002084.18.01	72787	73760	4	Category2	Contig2084_-_71918_72020,Contig2084_-_62080_62130,Contig2084_-_36448_36499,Contig2084_-_32756_32804	Contig2084_-_62080_62130	62080	62130	39
Contig2084	-	Maker	mk4.002084.18.01	72787	73760	4	Category2	Contig2084_-_71918_72020,Contig2084_-_62080_62130,Contig2084_-_36448_36499,Contig2084_-_32756_32804	Contig2084_-_36448_36499	36448	36499	131
Contig2084	-	Maker	mk4.002084.18.01	72787	73760	4	Category2	Contig2084_-_71918_72020,Contig2084_-_62080_62130,Contig2084_-_36448_36499,Contig2084_-_32756_32804	Contig2084_-_32756_32804	32756	32804	69
Contig314	+	Maker	mk4.000314.01.01	28045	28883	4	Category2	Contig314_+_35964_36054,Contig314_+_87447_87496,Contig314_+_87501_87546,Contig314_+_87758_87814	Contig314_+_35964_36054	35964	36054	44
Contig314	+	Maker	mk4.000314.01.01	28045	28883	4	Category2	Contig314_+_35964_36054,Contig314_+_87447_87496,Contig314_+_87501_87546,Contig314_+_87758_87814	Contig314_+_87447_87496	87447	87496	45
Contig314	+	Maker	mk4.000314.01.01	28045	28883	4	Category2	Contig314_+_35964_36054,Contig314_+_87447_87496,Contig314_+_87501_87546,Contig314_+_87758_87814	Contig314_+_87501_87546	87501	87546	15
Contig314	+	Maker	mk4.000314.01.01	28045	28883	4	Category2	Contig314_+_35964_36054,Contig314_+_87447_87496,Contig314_+_87501_87546,Contig314_+_87758_87814	Contig314_+_87758_87814	87758	87814	108
Contig820	+	Maker	mk4.000820.01.01	67560	68048	4	Category2	Contig820_+_91643_91693,Contig820_+_91719_91772,Contig820_+_91900_91947,Contig820_+_116120_116208	Contig820_+_91643_91693	91643	91693	150
Contig820	+	Maker	mk4.000820.01.01	67560	68048	4	Category2	Contig820_+_91643_91693,Contig820_+_91719_91772,Contig820_+_91900_91947,Contig820_+_116120_116208	Contig820_+_91719_91772	91719	91772	241
Contig820	+	Maker	mk4.000820.01.01	67560	68048	4	Category2	Contig820_+_91643_91693,Contig820_+_91719_91772,Contig820_+_91900_91947,Contig820_+_116120_116208	Contig820_+_91900_91947	91900	91947	12
Contig820	+	Maker	mk4.000820.01.01	67560	68048	4	Category2	Contig820_+_91643_91693,Contig820_+_91719_91772,Contig820_+_91900_91947,Contig820_+_116120_116208	Contig820_+_116120_116208	116120	116208	145
Contig39	-	Maker	mk4.000039.11.01	90089	93452	4	Category2	Contig39_-_89547_89597,Contig39_-_89407_89475,Contig39_-_89142_89203,Contig39_-_89037_89085	Contig39_-_89547_89597	89547	89597	183
Contig39	-	Maker	mk4.000039.11.01	90089	93452	4	Category2	Contig39_-_89547_89597,Contig39_-_89407_89475,Contig39_-_89142_89203,Contig39_-_89037_89085	Contig39_-_89407_89475	89407	89475	238
Contig39	-	Maker	mk4.000039.11.01	90089	93452	4	Category2	Contig39_-_89547_89597,Contig39_-_89407_89475,Contig39_-_89142_89203,Contig39_-_89037_89085	Contig39_-_89142_89203	89142	89203	448
Contig39	-	Maker	mk4.000039.11.01	90089	93452	4	Category2	Contig39_-_89547_89597,Contig39_-_89407_89475,Contig39_-_89142_89203,Contig39_-_89037_89085	Contig39_-_89037_89085	89037	89085	236
Contig2354	-	Maker	mk4.002354.05.01	34177	36667	8	Category2	Contig2354_-_16001_16051,Contig2354_-_15300_15355,Contig2354_-_15119_15169,Contig2354_-_1099_1149,Contig2354_-_1044_1089,Contig2354_-_821_868,Contig2354_-_678_770,Contig2354_-_354_403	Contig2354_-_16001_16051	16001	16051	39
Contig2354	-	Maker	mk4.002354.05.01	34177	36667	8	Category2	Contig2354_-_16001_16051,Contig2354_-_15300_15355,Contig2354_-_15119_15169,Contig2354_-_1099_1149,Contig2354_-_1044_1089,Contig2354_-_821_868,Contig2354_-_678_770,Contig2354_-_354_403	Contig2354_-_15300_15355	15300	15355	1785
Contig2354	-	Maker	mk4.002354.05.01	34177	36667	8	Category2	Contig2354_-_16001_16051,Contig2354_-_15300_15355,Contig2354_-_15119_15169,Contig2354_-_1099_1149,Contig2354_-_1044_1089,Contig2354_-_821_868,Contig2354_-_678_770,Contig2354_-_354_403	Contig2354_-_15119_15169	15119	15169	54
Contig2354	-	Maker	mk4.002354.05.01	34177	36667	8	Category2	Contig2354_-_16001_16051,Contig2354_-_15300_15355,Contig2354_-_15119_15169,Contig2354_-_1099_1149,Contig2354_-_1044_1089,Contig2354_-_821_868,Contig2354_-_678_770,Contig2354_-_354_403	Contig2354_-_1099_1149	1099	1149	113
Contig2354	-	Maker	mk4.002354.05.01	34177	36667	8	Category2	Contig2354_-_16001_16051,Contig2354_-_15300_15355,Contig2354_-_15119_15169,Contig2354_-_1099_1149,Contig2354_-_1044_1089,Contig2354_-_821_868,Contig2354_-_678_770,Contig2354_-_354_403	Contig2354_-_1044_1089	1044	1089	21
Contig2354	-	Maker	mk4.002354.05.01	34177	36667	8	Category2	Contig2354_-_16001_16051,Contig2354_-_15300_15355,Contig2354_-_15119_15169,Contig2354_-_1099_1149,Contig2354_-_1044_1089,Contig2354_-_821_868,Contig2354_-_678_770,Contig2354_-_354_403	Contig2354_-_821_868	821	868	16
Contig2354	-	Maker	mk4.002354.05.01	34177	36667	8	Category2	Contig2354_-_16001_16051,Contig2354_-_15300_15355,Contig2354_-_15119_15169,Contig2354_-_1099_1149,Contig2354_-_1044_1089,Contig2354_-_821_868,Contig2354_-_678_770,Contig2354_-_354_403	Contig2354_-_678_770	678	770	78
Contig2354	-	Maker	mk4.002354.05.01	34177	36667	8	Category2	Contig2354_-_16001_16051,Contig2354_-_15300_15355,Contig2354_-_15119_15169,Contig2354_-_1099_1149,Contig2354_-_1044_1089,Contig2354_-_821_868,Contig2354_-_678_770,Contig2354_-_354_403	Contig2354_-_354_403	354	403	95
Contig520	-	Maker	mk4.000520.08.01	145688	148772	4	Category2	Contig520_-_125320_125362,Contig520_-_124604_124656,Contig520_-_124476_124521,Contig520_-_95987_96032	Contig520_-_125320_125362	125320	125362	18
Contig520	-	Maker	mk4.000520.08.01	145688	148772	4	Category2	Contig520_-_125320_125362,Contig520_-_124604_124656,Contig520_-_124476_124521,Contig520_-_95987_96032	Contig520_-_124604_124656	124604	124656	241
Contig520	-	Maker	mk4.000520.08.01	145688	148772	4	Category2	Contig520_-_125320_125362,Contig520_-_124604_124656,Contig520_-_124476_124521,Contig520_-_95987_96032	Contig520_-_124476_124521	124476	124521	17
Contig520	-	Maker	mk4.000520.08.01	145688	148772	4	Category2	Contig520_-_125320_125362,Contig520_-_124604_124656,Contig520_-_124476_124521,Contig520_-_95987_96032	Contig520_-_95987_96032	95987	96032	82
Contig395	+	Maker	mk4.000395.03.01	125447	131650	4	Category2	Contig395_+_142445_142498,Contig395_+_147406_147457,Contig395_+_147731_147776,Contig395_+_147782_147833	Contig395_+_142445_142498	142445	142498	1567
Contig395	+	Maker	mk4.000395.03.01	125447	131650	4	Category2	Contig395_+_142445_142498,Contig395_+_147406_147457,Contig395_+_147731_147776,Contig395_+_147782_147833	Contig395_+_147406_147457	147406	147457	37
Contig395	+	Maker	mk4.000395.03.01	125447	131650	4	Category2	Contig395_+_142445_142498,Contig395_+_147406_147457,Contig395_+_147731_147776,Contig395_+_147782_147833	Contig395_+_147731_147776	147731	147776	23
Contig395	+	Maker	mk4.000395.03.01	125447	131650	4	Category2	Contig395_+_142445_142498,Contig395_+_147406_147457,Contig395_+_147731_147776,Contig395_+_147782_147833	Contig395_+_147782_147833	147782	147833	2475
Contig1680	-	Maker	mk4.001680.02.01	52342	71988	5	Category2	Contig1680_-_52201_52250,Contig1680_-_52122_52172,Contig1680_-_50039_50085,Contig1680_-_10632_10702,Contig1680_-_10405_10453	Contig1680_-_52201_52250	52201	52250	51
Contig1680	-	Maker	mk4.001680.02.01	52342	71988	5	Category2	Contig1680_-_52201_52250,Contig1680_-_52122_52172,Contig1680_-_50039_50085,Contig1680_-_10632_10702,Contig1680_-_10405_10453	Contig1680_-_52122_52172	52122	52172	955
Contig1680	-	Maker	mk4.001680.02.01	52342	71988	5	Category2	Contig1680_-_52201_52250,Contig1680_-_52122_52172,Contig1680_-_50039_50085,Contig1680_-_10632_10702,Contig1680_-_10405_10453	Contig1680_-_50039_50085	50039	50085	28
Contig1680	-	Maker	mk4.001680.02.01	52342	71988	5	Category2	Contig1680_-_52201_52250,Contig1680_-_52122_52172,Contig1680_-_50039_50085,Contig1680_-_10632_10702,Contig1680_-_10405_10453	Contig1680_-_10632_10702	10632	10702	173
Contig1680	-	Maker	mk4.001680.02.01	52342	71988	5	Category2	Contig1680_-_52201_52250,Contig1680_-_52122_52172,Contig1680_-_50039_50085,Contig1680_-_10632_10702,Contig1680_-_10405_10453	Contig1680_-_10405_10453	10405	10453	95
Contig4848	-	Maker	mk4.004848.02.01	38510	38792	4	Category2	Contig4848_-_35973_36075,Contig4848_-_35848_35895,Contig4848_-_35756_35806,Contig4848_-_35685_35738	Contig4848_-_35973_36075	35973	36075	549
Contig4848	-	Maker	mk4.004848.02.01	38510	38792	4	Category2	Contig4848_-_35973_36075,Contig4848_-_35848_35895,Contig4848_-_35756_35806,Contig4848_-_35685_35738	Contig4848_-_35848_35895	35848	35895	56
Contig4848	-	Maker	mk4.004848.02.01	38510	38792	4	Category2	Contig4848_-_35973_36075,Contig4848_-_35848_35895,Contig4848_-_35756_35806,Contig4848_-_35685_35738	Contig4848_-_35756_35806	35756	35806	108
Contig4848	-	Maker	mk4.004848.02.01	38510	38792	4	Category2	Contig4848_-_35973_36075,Contig4848_-_35848_35895,Contig4848_-_35756_35806,Contig4848_-_35685_35738	Contig4848_-_35685_35738	35685	35738	91
Contig479	+	Maker	mk4.000479.02.01	27543	29078	7	Category2	Contig479_+_29101_29146,Contig479_+_67493_67554,Contig479_+_89052_89101,Contig479_+_89191_89255,Contig479_+_94478_94524,Contig479_+_117720_117764,Contig479_+_146504_146554	Contig479_+_29101_29146	29101	29146	30
Contig479	+	Maker	mk4.000479.02.01	27543	29078	7	Category2	Contig479_+_29101_29146,Contig479_+_67493_67554,Contig479_+_89052_89101,Contig479_+_89191_89255,Contig479_+_94478_94524,Contig479_+_117720_117764,Contig479_+_146504_146554	Contig479_+_67493_67554	67493	67554	244
Contig479	+	Maker	mk4.000479.02.01	27543	29078	7	Category2	Contig479_+_29101_29146,Contig479_+_67493_67554,Contig479_+_89052_89101,Contig479_+_89191_89255,Contig479_+_94478_94524,Contig479_+_117720_117764,Contig479_+_146504_146554	Contig479_+_89052_89101	89052	89101	169
Contig479	+	Maker	mk4.000479.02.01	27543	29078	7	Category2	Contig479_+_29101_29146,Contig479_+_67493_67554,Contig479_+_89052_89101,Contig479_+_89191_89255,Contig479_+_94478_94524,Contig479_+_117720_117764,Contig479_+_146504_146554	Contig479_+_89191_89255	89191	89255	63
Contig479	+	Maker	mk4.000479.02.01	27543	29078	7	Category2	Contig479_+_29101_29146,Contig479_+_67493_67554,Contig479_+_89052_89101,Contig479_+_89191_89255,Contig479_+_94478_94524,Contig479_+_117720_117764,Contig479_+_146504_146554	Contig479_+_94478_94524	94478	94524	20
Contig479	+	Maker	mk4.000479.02.01	27543	29078	7	Category2	Contig479_+_29101_29146,Contig479_+_67493_67554,Contig479_+_89052_89101,Contig479_+_89191_89255,Contig479_+_94478_94524,Contig479_+_117720_117764,Contig479_+_146504_146554	Contig479_+_117720_117764	117720	117764	3
Contig479	+	Maker	mk4.000479.02.01	27543	29078	7	Category2	Contig479_+_29101_29146,Contig479_+_67493_67554,Contig479_+_89052_89101,Contig479_+_89191_89255,Contig479_+_94478_94524,Contig479_+_117720_117764,Contig479_+_146504_146554	Contig479_+_146504_146554	146504	146554	249
Contig33021	-	Maker	mk4.033021.01.01	3942	4303	4	Category2	Contig33021_-_1504_1606,Contig33021_-_1379_1426,Contig33021_-_1281_1331,Contig33021_-_1210_1263	Contig33021_-_1504_1606	1504	1606	488
Contig33021	-	Maker	mk4.033021.01.01	3942	4303	4	Category2	Contig33021_-_1504_1606,Contig33021_-_1379_1426,Contig33021_-_1281_1331,Contig33021_-_1210_1263	Contig33021_-_1379_1426	1379	1426	67
Contig33021	-	Maker	mk4.033021.01.01	3942	4303	4	Category2	Contig33021_-_1504_1606,Contig33021_-_1379_1426,Contig33021_-_1281_1331,Contig33021_-_1210_1263	Contig33021_-_1281_1331	1281	1331	100
Contig33021	-	Maker	mk4.033021.01.01	3942	4303	4	Category2	Contig33021_-_1504_1606,Contig33021_-_1379_1426,Contig33021_-_1281_1331,Contig33021_-_1210_1263	Contig33021_-_1210_1263	1210	1263	72
Contig86	-	Maker	mk4.000086.13.01	253402	254535	4	Category2	Contig86_-_253300_253349,Contig86_-_237729_237778,Contig86_-_193275_193321,Contig86_-_131265_131314	Contig86_-_253300_253349	253300	253349	78
Contig86	-	Maker	mk4.000086.13.01	253402	254535	4	Category2	Contig86_-_253300_253349,Contig86_-_237729_237778,Contig86_-_193275_193321,Contig86_-_131265_131314	Contig86_-_237729_237778	237729	237778	34
Contig86	-	Maker	mk4.000086.13.01	253402	254535	4	Category2	Contig86_-_253300_253349,Contig86_-_237729_237778,Contig86_-_193275_193321,Contig86_-_131265_131314	Contig86_-_193275_193321	193275	193321	183
Contig86	-	Maker	mk4.000086.13.01	253402	254535	4	Category2	Contig86_-_253300_253349,Contig86_-_237729_237778,Contig86_-_193275_193321,Contig86_-_131265_131314	Contig86_-_131265_131314	131265	131314	114
Contig2894	+	Maker	mk4.002894.00.01	15597	16179	5	Category2	Contig2894_+_28410_28462,Contig2894_+_28518_28565,Contig2894_+_29108_29161,Contig2894_+_29444_29499,Contig2894_+_29520_29570	Contig2894_+_28410_28462	28410	28462	47
Contig2894	+	Maker	mk4.002894.00.01	15597	16179	5	Category2	Contig2894_+_28410_28462,Contig2894_+_28518_28565,Contig2894_+_29108_29161,Contig2894_+_29444_29499,Contig2894_+_29520_29570	Contig2894_+_28518_28565	28518	28565	20
Contig2894	+	Maker	mk4.002894.00.01	15597	16179	5	Category2	Contig2894_+_28410_28462,Contig2894_+_28518_28565,Contig2894_+_29108_29161,Contig2894_+_29444_29499,Contig2894_+_29520_29570	Contig2894_+_29108_29161	29108	29161	548
Contig2894	+	Maker	mk4.002894.00.01	15597	16179	5	Category2	Contig2894_+_28410_28462,Contig2894_+_28518_28565,Contig2894_+_29108_29161,Contig2894_+_29444_29499,Contig2894_+_29520_29570	Contig2894_+_29444_29499	29444	29499	1172
Contig2894	+	Maker	mk4.002894.00.01	15597	16179	5	Category2	Contig2894_+_28410_28462,Contig2894_+_28518_28565,Contig2894_+_29108_29161,Contig2894_+_29444_29499,Contig2894_+_29520_29570	Contig2894_+_29520_29570	29520	29570	51
Contig976	-	Maker	mk4.000976.04.01	59523	65573	4	Category2	Contig976_-_59031_59079,Contig976_-_58937_58984,Contig976_-_56544_56598,Contig976_-_39733_39783	Contig976_-_59031_59079	59031	59079	66
Contig976	-	Maker	mk4.000976.04.01	59523	65573	4	Category2	Contig976_-_59031_59079,Contig976_-_58937_58984,Contig976_-_56544_56598,Contig976_-_39733_39783	Contig976_-_58937_58984	58937	58984	38
Contig976	-	Maker	mk4.000976.04.01	59523	65573	4	Category2	Contig976_-_59031_59079,Contig976_-_58937_58984,Contig976_-_56544_56598,Contig976_-_39733_39783	Contig976_-_56544_56598	56544	56598	2264
Contig976	-	Maker	mk4.000976.04.01	59523	65573	4	Category2	Contig976_-_59031_59079,Contig976_-_58937_58984,Contig976_-_56544_56598,Contig976_-_39733_39783	Contig976_-_39733_39783	39733	39783	57
Contig20853	+	Maker	mk4.020853.00.01	3079	12724	5	Category2	Contig20853_+_12737_12814,Contig20853_+_12849_12907,Contig20853_+_12965_13057,Contig20853_+_13116_13164,Contig20853_+_13301_13349	Contig20853_+_12737_12814	12737	12814	141
Contig20853	+	Maker	mk4.020853.00.01	3079	12724	5	Category2	Contig20853_+_12737_12814,Contig20853_+_12849_12907,Contig20853_+_12965_13057,Contig20853_+_13116_13164,Contig20853_+_13301_13349	Contig20853_+_12849_12907	12849	12907	246
Contig20853	+	Maker	mk4.020853.00.01	3079	12724	5	Category2	Contig20853_+_12737_12814,Contig20853_+_12849_12907,Contig20853_+_12965_13057,Contig20853_+_13116_13164,Contig20853_+_13301_13349	Contig20853_+_12965_13057	12965	13057	3580
Contig20853	+	Maker	mk4.020853.00.01	3079	12724	5	Category2	Contig20853_+_12737_12814,Contig20853_+_12849_12907,Contig20853_+_12965_13057,Contig20853_+_13116_13164,Contig20853_+_13301_13349	Contig20853_+_13116_13164	13116	13164	5
Contig20853	+	Maker	mk4.020853.00.01	3079	12724	5	Category2	Contig20853_+_12737_12814,Contig20853_+_12849_12907,Contig20853_+_12965_13057,Contig20853_+_13116_13164,Contig20853_+_13301_13349	Contig20853_+_13301_13349	13301	13349	44
Contig2179	-	Maker	mk4.002179.02.01	38984	39533	6	Category2	Contig2179_-_38624_38680,Contig2179_-_31783_31839,Contig2179_-_31652_31705,Contig2179_-_12936_12984,Contig2179_-_12813_12876,Contig2179_-_12729_12787	Contig2179_-_38624_38680	38624	38680	25
Contig2179	-	Maker	mk4.002179.02.01	38984	39533	6	Category2	Contig2179_-_38624_38680,Contig2179_-_31783_31839,Contig2179_-_31652_31705,Contig2179_-_12936_12984,Contig2179_-_12813_12876,Contig2179_-_12729_12787	Contig2179_-_31783_31839	31783	31839	182
Contig2179	-	Maker	mk4.002179.02.01	38984	39533	6	Category2	Contig2179_-_38624_38680,Contig2179_-_31783_31839,Contig2179_-_31652_31705,Contig2179_-_12936_12984,Contig2179_-_12813_12876,Contig2179_-_12729_12787	Contig2179_-_31652_31705	31652	31705	711
Contig2179	-	Maker	mk4.002179.02.01	38984	39533	6	Category2	Contig2179_-_38624_38680,Contig2179_-_31783_31839,Contig2179_-_31652_31705,Contig2179_-_12936_12984,Contig2179_-_12813_12876,Contig2179_-_12729_12787	Contig2179_-_12936_12984	12936	12984	22
Contig2179	-	Maker	mk4.002179.02.01	38984	39533	6	Category2	Contig2179_-_38624_38680,Contig2179_-_31783_31839,Contig2179_-_31652_31705,Contig2179_-_12936_12984,Contig2179_-_12813_12876,Contig2179_-_12729_12787	Contig2179_-_12813_12876	12813	12876	777
Contig2179	-	Maker	mk4.002179.02.01	38984	39533	6	Category2	Contig2179_-_38624_38680,Contig2179_-_31783_31839,Contig2179_-_31652_31705,Contig2179_-_12936_12984,Contig2179_-_12813_12876,Contig2179_-_12729_12787	Contig2179_-_12729_12787	12729	12787	416
Contig1155	+	Maker	mk4.001155.02.01	47663	49168	5	Category2	Contig1155_+_49439_49490,Contig1155_+_84806_84855,Contig1155_+_85087_85135,Contig1155_+_85783_85831,Contig1155_+_90693_90741	Contig1155_+_49439_49490	49439	49490	24
Contig1155	+	Maker	mk4.001155.02.01	47663	49168	5	Category2	Contig1155_+_49439_49490,Contig1155_+_84806_84855,Contig1155_+_85087_85135,Contig1155_+_85783_85831,Contig1155_+_90693_90741	Contig1155_+_84806_84855	84806	84855	59
Contig1155	+	Maker	mk4.001155.02.01	47663	49168	5	Category2	Contig1155_+_49439_49490,Contig1155_+_84806_84855,Contig1155_+_85087_85135,Contig1155_+_85783_85831,Contig1155_+_90693_90741	Contig1155_+_85087_85135	85087	85135	19
Contig1155	+	Maker	mk4.001155.02.01	47663	49168	5	Category2	Contig1155_+_49439_49490,Contig1155_+_84806_84855,Contig1155_+_85087_85135,Contig1155_+_85783_85831,Contig1155_+_90693_90741	Contig1155_+_85783_85831	85783	85831	8
Contig1155	+	Maker	mk4.001155.02.01	47663	49168	5	Category2	Contig1155_+_49439_49490,Contig1155_+_84806_84855,Contig1155_+_85087_85135,Contig1155_+_85783_85831,Contig1155_+_90693_90741	Contig1155_+_90693_90741	90693	90741	43
Contig2442	-	Maker	mk4.002442.05.01	48545	50511	4	Category2	Contig2442_-_47836_47890,Contig2442_-_33850_33896,Contig2442_-_21389_21436,Contig2442_-_21055_21144	Contig2442_-_47836_47890	47836	47890	77
Contig2442	-	Maker	mk4.002442.05.01	48545	50511	4	Category2	Contig2442_-_47836_47890,Contig2442_-_33850_33896,Contig2442_-_21389_21436,Contig2442_-_21055_21144	Contig2442_-_33850_33896	33850	33896	6
Contig2442	-	Maker	mk4.002442.05.01	48545	50511	4	Category2	Contig2442_-_47836_47890,Contig2442_-_33850_33896,Contig2442_-_21389_21436,Contig2442_-_21055_21144	Contig2442_-_21389_21436	21389	21436	7
Contig2442	-	Maker	mk4.002442.05.01	48545	50511	4	Category2	Contig2442_-_47836_47890,Contig2442_-_33850_33896,Contig2442_-_21389_21436,Contig2442_-_21055_21144	Contig2442_-_21055_21144	21055	21144	93
Contig5463	+	Maker	mk4.005463.00.01	1967	5512	6	Category2	Contig5463_+_5562_5616,Contig5463_+_5626_5677,Contig5463_+_5700_5752,Contig5463_+_6819_6872,Contig5463_+_10171_10220,Contig5463_+_10930_10981	Contig5463_+_5562_5616	5562	5616	349
Contig5463	+	Maker	mk4.005463.00.01	1967	5512	6	Category2	Contig5463_+_5562_5616,Contig5463_+_5626_5677,Contig5463_+_5700_5752,Contig5463_+_6819_6872,Contig5463_+_10171_10220,Contig5463_+_10930_10981	Contig5463_+_5626_5677	5626	5677	141
Contig5463	+	Maker	mk4.005463.00.01	1967	5512	6	Category2	Contig5463_+_5562_5616,Contig5463_+_5626_5677,Contig5463_+_5700_5752,Contig5463_+_6819_6872,Contig5463_+_10171_10220,Contig5463_+_10930_10981	Contig5463_+_5700_5752	5700	5752	10
Contig5463	+	Maker	mk4.005463.00.01	1967	5512	6	Category2	Contig5463_+_5562_5616,Contig5463_+_5626_5677,Contig5463_+_5700_5752,Contig5463_+_6819_6872,Contig5463_+_10171_10220,Contig5463_+_10930_10981	Contig5463_+_6819_6872	6819	6872	11862
Contig5463	+	Maker	mk4.005463.00.01	1967	5512	6	Category2	Contig5463_+_5562_5616,Contig5463_+_5626_5677,Contig5463_+_5700_5752,Contig5463_+_6819_6872,Contig5463_+_10171_10220,Contig5463_+_10930_10981	Contig5463_+_10171_10220	10171	10220	54
Contig5463	+	Maker	mk4.005463.00.01	1967	5512	6	Category2	Contig5463_+_5562_5616,Contig5463_+_5626_5677,Contig5463_+_5700_5752,Contig5463_+_6819_6872,Contig5463_+_10171_10220,Contig5463_+_10930_10981	Contig5463_+_10930_10981	10930	10981	222
Contig3554	+	Maker	mk4.003554.01.01	17062	17597	4	Category2	Contig3554_+_32442_32487,Contig3554_+_32502_32648,Contig3554_+_32665_32717,Contig3554_+_32718_32766	Contig3554_+_32442_32487	32442	32487	7
Contig3554	+	Maker	mk4.003554.01.01	17062	17597	4	Category2	Contig3554_+_32442_32487,Contig3554_+_32502_32648,Contig3554_+_32665_32717,Contig3554_+_32718_32766	Contig3554_+_32502_32648	32502	32648	3162
Contig3554	+	Maker	mk4.003554.01.01	17062	17597	4	Category2	Contig3554_+_32442_32487,Contig3554_+_32502_32648,Contig3554_+_32665_32717,Contig3554_+_32718_32766	Contig3554_+_32665_32717	32665	32717	23
Contig3554	+	Maker	mk4.003554.01.01	17062	17597	4	Category2	Contig3554_+_32442_32487,Contig3554_+_32502_32648,Contig3554_+_32665_32717,Contig3554_+_32718_32766	Contig3554_+_32718_32766	32718	32766	5
Contig584	-	Maker	mk4.000584.07.01	134067	134507	4	Category2	Contig584_-_64483_64531,Contig584_-_64407_64458,Contig584_-_58293_58336,Contig584_-_22173_22223	Contig584_-_64483_64531	64483	64531	64
Contig584	-	Maker	mk4.000584.07.01	134067	134507	4	Category2	Contig584_-_64483_64531,Contig584_-_64407_64458,Contig584_-_58293_58336,Contig584_-_22173_22223	Contig584_-_64407_64458	64407	64458	744
Contig584	-	Maker	mk4.000584.07.01	134067	134507	4	Category2	Contig584_-_64483_64531,Contig584_-_64407_64458,Contig584_-_58293_58336,Contig584_-_22173_22223	Contig584_-_58293_58336	58293	58336	10
Contig584	-	Maker	mk4.000584.07.01	134067	134507	4	Category2	Contig584_-_64483_64531,Contig584_-_64407_64458,Contig584_-_58293_58336,Contig584_-_22173_22223	Contig584_-_22173_22223	22173	22223	55
Contig1280	-	Maker	mk4.001280.02.01	42877	43176	4	Category2	Contig1280_-_42793_42841,Contig1280_-_42536_42582,Contig1280_-_38471_38521,Contig1280_-_28188_28239	Contig1280_-_42793_42841	42793	42841	10
Contig1280	-	Maker	mk4.001280.02.01	42877	43176	4	Category2	Contig1280_-_42793_42841,Contig1280_-_42536_42582,Contig1280_-_38471_38521,Contig1280_-_28188_28239	Contig1280_-_42536_42582	42536	42582	21
Contig1280	-	Maker	mk4.001280.02.01	42877	43176	4	Category2	Contig1280_-_42793_42841,Contig1280_-_42536_42582,Contig1280_-_38471_38521,Contig1280_-_28188_28239	Contig1280_-_38471_38521	38471	38521	123
Contig1280	-	Maker	mk4.001280.02.01	42877	43176	4	Category2	Contig1280_-_42793_42841,Contig1280_-_42536_42582,Contig1280_-_38471_38521,Contig1280_-_28188_28239	Contig1280_-_28188_28239	28188	28239	181
Contig232	-	Maker	mk4.000232.05.01	173388	181504	6	Category2	Contig232_-_165640_165689,Contig232_-_165572_165624,Contig232_-_165233_165285,Contig232_-_165091_165146,Contig232_-_164803_164854,Contig232_-_149080_149212	Contig232_-_165640_165689	165640	165689	53
Contig232	-	Maker	mk4.000232.05.01	173388	181504	6	Category2	Contig232_-_165640_165689,Contig232_-_165572_165624,Contig232_-_165233_165285,Contig232_-_165091_165146,Contig232_-_164803_164854,Contig232_-_149080_149212	Contig232_-_165572_165624	165572	165624	261
Contig232	-	Maker	mk4.000232.05.01	173388	181504	6	Category2	Contig232_-_165640_165689,Contig232_-_165572_165624,Contig232_-_165233_165285,Contig232_-_165091_165146,Contig232_-_164803_164854,Contig232_-_149080_149212	Contig232_-_165233_165285	165233	165285	496
Contig232	-	Maker	mk4.000232.05.01	173388	181504	6	Category2	Contig232_-_165640_165689,Contig232_-_165572_165624,Contig232_-_165233_165285,Contig232_-_165091_165146,Contig232_-_164803_164854,Contig232_-_149080_149212	Contig232_-_165091_165146	165091	165146	2611
Contig232	-	Maker	mk4.000232.05.01	173388	181504	6	Category2	Contig232_-_165640_165689,Contig232_-_165572_165624,Contig232_-_165233_165285,Contig232_-_165091_165146,Contig232_-_164803_164854,Contig232_-_149080_149212	Contig232_-_164803_164854	164803	164854	53
Contig232	-	Maker	mk4.000232.05.01	173388	181504	6	Category2	Contig232_-_165640_165689,Contig232_-_165572_165624,Contig232_-_165233_165285,Contig232_-_165091_165146,Contig232_-_164803_164854,Contig232_-_149080_149212	Contig232_-_149080_149212	149080	149212	1762
Contig287	+	Maker	mk4.000287.00.01	24477	26054	4	Category2	Contig287_+_26101_26148,Contig287_+_55873_55921,Contig287_+_55953_56001,Contig287_+_102194_102242	Contig287_+_26101_26148	26101	26148	107
Contig287	+	Maker	mk4.000287.00.01	24477	26054	4	Category2	Contig287_+_26101_26148,Contig287_+_55873_55921,Contig287_+_55953_56001,Contig287_+_102194_102242	Contig287_+_55873_55921	55873	55921	4
Contig287	+	Maker	mk4.000287.00.01	24477	26054	4	Category2	Contig287_+_26101_26148,Contig287_+_55873_55921,Contig287_+_55953_56001,Contig287_+_102194_102242	Contig287_+_55953_56001	55953	56001	9
Contig287	+	Maker	mk4.000287.00.01	24477	26054	4	Category2	Contig287_+_26101_26148,Contig287_+_55873_55921,Contig287_+_55953_56001,Contig287_+_102194_102242	Contig287_+_102194_102242	102194	102242	167
Contig1527	-	Maker	mk4.001527.07.01	37406	37810	4	Category2	Contig1527_-_34063_34109,Contig1527_-_26881_26927,Contig1527_-_13619_13674,Contig1527_-_13523_13573	Contig1527_-_34063_34109	34063	34109	9
Contig1527	-	Maker	mk4.001527.07.01	37406	37810	4	Category2	Contig1527_-_34063_34109,Contig1527_-_26881_26927,Contig1527_-_13619_13674,Contig1527_-_13523_13573	Contig1527_-_26881_26927	26881	26927	13
Contig1527	-	Maker	mk4.001527.07.01	37406	37810	4	Category2	Contig1527_-_34063_34109,Contig1527_-_26881_26927,Contig1527_-_13619_13674,Contig1527_-_13523_13573	Contig1527_-_13619_13674	13619	13674	397
Contig1527	-	Maker	mk4.001527.07.01	37406	37810	4	Category2	Contig1527_-_34063_34109,Contig1527_-_26881_26927,Contig1527_-_13619_13674,Contig1527_-_13523_13573	Contig1527_-_13523_13573	13523	13573	49
Contig204	+	Maker	mk4.000204.09.01	201235	203556	4	Category2	Contig204_+_203585_203636,Contig204_+_203733_203782,Contig204_+_203802_203851,Contig204_+_203870_203919	Contig204_+_203585_203636	203585	203636	528
Contig204	+	Maker	mk4.000204.09.01	201235	203556	4	Category2	Contig204_+_203585_203636,Contig204_+_203733_203782,Contig204_+_203802_203851,Contig204_+_203870_203919	Contig204_+_203733_203782	203733	203782	556
Contig204	+	Maker	mk4.000204.09.01	201235	203556	4	Category2	Contig204_+_203585_203636,Contig204_+_203733_203782,Contig204_+_203802_203851,Contig204_+_203870_203919	Contig204_+_203802_203851	203802	203851	193
Contig204	+	Maker	mk4.000204.09.01	201235	203556	4	Category2	Contig204_+_203585_203636,Contig204_+_203733_203782,Contig204_+_203802_203851,Contig204_+_203870_203919	Contig204_+_203870_203919	203870	203919	147
Contig315	-	Maker	mk4.000315.13.01	140889	148770	5	Category2	Contig315_-_131332_131395,Contig315_-_131074_131123,Contig315_-_130874_130922,Contig315_-_129709_129758,Contig315_-_129574_129624	Contig315_-_131332_131395	131332	131395	116
Contig315	-	Maker	mk4.000315.13.01	140889	148770	5	Category2	Contig315_-_131332_131395,Contig315_-_131074_131123,Contig315_-_130874_130922,Contig315_-_129709_129758,Contig315_-_129574_129624	Contig315_-_131074_131123	131074	131123	28
Contig315	-	Maker	mk4.000315.13.01	140889	148770	5	Category2	Contig315_-_131332_131395,Contig315_-_131074_131123,Contig315_-_130874_130922,Contig315_-_129709_129758,Contig315_-_129574_129624	Contig315_-_130874_130922	130874	130922	26
Contig315	-	Maker	mk4.000315.13.01	140889	148770	5	Category2	Contig315_-_131332_131395,Contig315_-_131074_131123,Contig315_-_130874_130922,Contig315_-_129709_129758,Contig315_-_129574_129624	Contig315_-_129709_129758	129709	129758	46
Contig315	-	Maker	mk4.000315.13.01	140889	148770	5	Category2	Contig315_-_131332_131395,Contig315_-_131074_131123,Contig315_-_130874_130922,Contig315_-_129709_129758,Contig315_-_129574_129624	Contig315_-_129574_129624	129574	129624	66
Contig2051	+	Maker	mk4.002051.03.01	18418	18753	4	Category2	Contig2051_+_47013_47061,Contig2051_+_47230_47279,Contig2051_+_62236_62284,Contig2051_+_62453_62502	Contig2051_+_47013_47061	47013	47061	33
Contig2051	+	Maker	mk4.002051.03.01	18418	18753	4	Category2	Contig2051_+_47013_47061,Contig2051_+_47230_47279,Contig2051_+_62236_62284,Contig2051_+_62453_62502	Contig2051_+_47230_47279	47230	47279	378
Contig2051	+	Maker	mk4.002051.03.01	18418	18753	4	Category2	Contig2051_+_47013_47061,Contig2051_+_47230_47279,Contig2051_+_62236_62284,Contig2051_+_62453_62502	Contig2051_+_62236_62284	62236	62284	38
Contig2051	+	Maker	mk4.002051.03.01	18418	18753	4	Category2	Contig2051_+_47013_47061,Contig2051_+_47230_47279,Contig2051_+_62236_62284,Contig2051_+_62453_62502	Contig2051_+_62453_62502	62453	62502	44
Contig12	-	Maker	mk4.000012.18.01	237349	237572	4	Category2	Contig12_-_227097_227153,Contig12_-_227000_227082,Contig12_-_170179_170229,Contig12_-_127261_127310	Contig12_-_227097_227153	227097	227153	922
Contig12	-	Maker	mk4.000012.18.01	237349	237572	4	Category2	Contig12_-_227097_227153,Contig12_-_227000_227082,Contig12_-_170179_170229,Contig12_-_127261_127310	Contig12_-_227000_227082	227000	227082	20
Contig12	-	Maker	mk4.000012.18.01	237349	237572	4	Category2	Contig12_-_227097_227153,Contig12_-_227000_227082,Contig12_-_170179_170229,Contig12_-_127261_127310	Contig12_-_170179_170229	170179	170229	45
Contig12	-	Maker	mk4.000012.18.01	237349	237572	4	Category2	Contig12_-_227097_227153,Contig12_-_227000_227082,Contig12_-_170179_170229,Contig12_-_127261_127310	Contig12_-_127261_127310	127261	127310	28
Contig571	-	Maker	mk4.000571.01.01	40299	49493	4	Category2	Contig571_-_27467_27510,Contig571_-_27345_27395,Contig571_-_27082_27131,Contig571_-_15788_15883	Contig571_-_27467_27510	27467	27510	14
Contig571	-	Maker	mk4.000571.01.01	40299	49493	4	Category2	Contig571_-_27467_27510,Contig571_-_27345_27395,Contig571_-_27082_27131,Contig571_-_15788_15883	Contig571_-_27345_27395	27345	27395	48
Contig571	-	Maker	mk4.000571.01.01	40299	49493	4	Category2	Contig571_-_27467_27510,Contig571_-_27345_27395,Contig571_-_27082_27131,Contig571_-_15788_15883	Contig571_-_27082_27131	27082	27131	103
Contig571	-	Maker	mk4.000571.01.01	40299	49493	4	Category2	Contig571_-_27467_27510,Contig571_-_27345_27395,Contig571_-_27082_27131,Contig571_-_15788_15883	Contig571_-_15788_15883	15788	15883	331
Contig1656	+	Maker	mk4.001656.00.01	19580	23645	5	Category2	Contig1656_+_23925_23974,Contig1656_+_24063_24112,Contig1656_+_24221_24270,Contig1656_+_24379_24428,Contig1656_+_24812_24934	Contig1656_+_23925_23974	23925	23974	10
Contig1656	+	Maker	mk4.001656.00.01	19580	23645	5	Category2	Contig1656_+_23925_23974,Contig1656_+_24063_24112,Contig1656_+_24221_24270,Contig1656_+_24379_24428,Contig1656_+_24812_24934	Contig1656_+_24063_24112	24063	24112	6
Contig1656	+	Maker	mk4.001656.00.01	19580	23645	5	Category2	Contig1656_+_23925_23974,Contig1656_+_24063_24112,Contig1656_+_24221_24270,Contig1656_+_24379_24428,Contig1656_+_24812_24934	Contig1656_+_24221_24270	24221	24270	6
Contig1656	+	Maker	mk4.001656.00.01	19580	23645	5	Category2	Contig1656_+_23925_23974,Contig1656_+_24063_24112,Contig1656_+_24221_24270,Contig1656_+_24379_24428,Contig1656_+_24812_24934	Contig1656_+_24379_24428	24379	24428	6
Contig1656	+	Maker	mk4.001656.00.01	19580	23645	5	Category2	Contig1656_+_23925_23974,Contig1656_+_24063_24112,Contig1656_+_24221_24270,Contig1656_+_24379_24428,Contig1656_+_24812_24934	Contig1656_+_24812_24934	24812	24934	678
Contig2297	-	Maker	mk4.002297.05.01	33155	35622	4	Category2	Contig2297_-_33063_33105,Contig2297_-_30661_30773,Contig2297_-_30571_30611,Contig2297_-_29226_29270	Contig2297_-_33063_33105	33063	33105	167
Contig2297	-	Maker	mk4.002297.05.01	33155	35622	4	Category2	Contig2297_-_33063_33105,Contig2297_-_30661_30773,Contig2297_-_30571_30611,Contig2297_-_29226_29270	Contig2297_-_30661_30773	30661	30773	1051
Contig2297	-	Maker	mk4.002297.05.01	33155	35622	4	Category2	Contig2297_-_33063_33105,Contig2297_-_30661_30773,Contig2297_-_30571_30611,Contig2297_-_29226_29270	Contig2297_-_30571_30611	30571	30611	4
Contig2297	-	Maker	mk4.002297.05.01	33155	35622	4	Category2	Contig2297_-_33063_33105,Contig2297_-_30661_30773,Contig2297_-_30571_30611,Contig2297_-_29226_29270	Contig2297_-_29226_29270	29226	29270	14
Contig534	+	Maker	mk4.000534.00.01	24962	40415	5	Category2	Contig534_+_40471_40518,Contig534_+_40526_40571,Contig534_+_40574_40621,Contig534_+_53116_53165,Contig534_+_135808_135856	Contig534_+_40471_40518	40471	40518	26
Contig534	+	Maker	mk4.000534.00.01	24962	40415	5	Category2	Contig534_+_40471_40518,Contig534_+_40526_40571,Contig534_+_40574_40621,Contig534_+_53116_53165,Contig534_+_135808_135856	Contig534_+_40526_40571	40526	40571	3
Contig534	+	Maker	mk4.000534.00.01	24962	40415	5	Category2	Contig534_+_40471_40518,Contig534_+_40526_40571,Contig534_+_40574_40621,Contig534_+_53116_53165,Contig534_+_135808_135856	Contig534_+_40574_40621	40574	40621	34
Contig534	+	Maker	mk4.000534.00.01	24962	40415	5	Category2	Contig534_+_40471_40518,Contig534_+_40526_40571,Contig534_+_40574_40621,Contig534_+_53116_53165,Contig534_+_135808_135856	Contig534_+_53116_53165	53116	53165	20
Contig534	+	Maker	mk4.000534.00.01	24962	40415	5	Category2	Contig534_+_40471_40518,Contig534_+_40526_40571,Contig534_+_40574_40621,Contig534_+_53116_53165,Contig534_+_135808_135856	Contig534_+_135808_135856	135808	135856	65
Contig109	-	Maker	mk4.000109.12.01	98687	99272	4	Category2	Contig109_-_30034_30083,Contig109_-_29951_30001,Contig109_-_20288_20338,Contig109_-_7542_7593	Contig109_-_30034_30083	30034	30083	36
Contig109	-	Maker	mk4.000109.12.01	98687	99272	4	Category2	Contig109_-_30034_30083,Contig109_-_29951_30001,Contig109_-_20288_20338,Contig109_-_7542_7593	Contig109_-_29951_30001	29951	30001	103
Contig109	-	Maker	mk4.000109.12.01	98687	99272	4	Category2	Contig109_-_30034_30083,Contig109_-_29951_30001,Contig109_-_20288_20338,Contig109_-_7542_7593	Contig109_-_20288_20338	20288	20338	23
Contig109	-	Maker	mk4.000109.12.01	98687	99272	4	Category2	Contig109_-_30034_30083,Contig109_-_29951_30001,Contig109_-_20288_20338,Contig109_-_7542_7593	Contig109_-_7542_7593	7542	7593	71
Contig378	+	Maker	mk4.000378.02.01	55732	56094	4	Category2	Contig378_+_123508_123552,Contig378_+_186556_186606,Contig378_+_186930_186977,Contig378_+_194411_194469	Contig378_+_123508_123552	123508	123552	45
Contig378	+	Maker	mk4.000378.02.01	55732	56094	4	Category2	Contig378_+_123508_123552,Contig378_+_186556_186606,Contig378_+_186930_186977,Contig378_+_194411_194469	Contig378_+_186556_186606	186556	186606	67
Contig378	+	Maker	mk4.000378.02.01	55732	56094	4	Category2	Contig378_+_123508_123552,Contig378_+_186556_186606,Contig378_+_186930_186977,Contig378_+_194411_194469	Contig378_+_186930_186977	186930	186977	6
Contig378	+	Maker	mk4.000378.02.01	55732	56094	4	Category2	Contig378_+_123508_123552,Contig378_+_186556_186606,Contig378_+_186930_186977,Contig378_+_194411_194469	Contig378_+_194411_194469	194411	194469	1329
Contig2094	+	Maker	mk4.002094.04.01	51991	53489	4	Category2	Contig2094_+_62342_62390,Contig2094_+_70390_70500,Contig2094_+_70785_70835,Contig2094_+_70838_70884	Contig2094_+_62342_62390	62342	62390	30
Contig2094	+	Maker	mk4.002094.04.01	51991	53489	4	Category2	Contig2094_+_62342_62390,Contig2094_+_70390_70500,Contig2094_+_70785_70835,Contig2094_+_70838_70884	Contig2094_+_70390_70500	70390	70500	499
Contig2094	+	Maker	mk4.002094.04.01	51991	53489	4	Category2	Contig2094_+_62342_62390,Contig2094_+_70390_70500,Contig2094_+_70785_70835,Contig2094_+_70838_70884	Contig2094_+_70785_70835	70785	70835	95
Contig2094	+	Maker	mk4.002094.04.01	51991	53489	4	Category2	Contig2094_+_62342_62390,Contig2094_+_70390_70500,Contig2094_+_70785_70835,Contig2094_+_70838_70884	Contig2094_+_70838_70884	70838	70884	74
Contig22984	+	Maker	mk4.022984.00.01	99	339	4	Category2	Contig22984_+_3861_3912,Contig22984_+_4105_4164,Contig22984_+_4240_4285,Contig22984_+_4361_4405	Contig22984_+_3861_3912	3861	3912	318
Contig22984	+	Maker	mk4.022984.00.01	99	339	4	Category2	Contig22984_+_3861_3912,Contig22984_+_4105_4164,Contig22984_+_4240_4285,Contig22984_+_4361_4405	Contig22984_+_4105_4164	4105	4164	30
Contig22984	+	Maker	mk4.022984.00.01	99	339	4	Category2	Contig22984_+_3861_3912,Contig22984_+_4105_4164,Contig22984_+_4240_4285,Contig22984_+_4361_4405	Contig22984_+_4240_4285	4240	4285	13
Contig22984	+	Maker	mk4.022984.00.01	99	339	4	Category2	Contig22984_+_3861_3912,Contig22984_+_4105_4164,Contig22984_+_4240_4285,Contig22984_+_4361_4405	Contig22984_+_4361_4405	4361	4405	3
Contig7048	-	Maker	mk4.007048.02.01	21791	22046	5	Category2	Contig7048_-_12201_12255,Contig7048_-_11891_11935,Contig7048_-_11822_11875,Contig7048_-_10102_10150,Contig7048_-_9223_9271	Contig7048_-_12201_12255	12201	12255	4257
Contig7048	-	Maker	mk4.007048.02.01	21791	22046	5	Category2	Contig7048_-_12201_12255,Contig7048_-_11891_11935,Contig7048_-_11822_11875,Contig7048_-_10102_10150,Contig7048_-_9223_9271	Contig7048_-_11891_11935	11891	11935	10
Contig7048	-	Maker	mk4.007048.02.01	21791	22046	5	Category2	Contig7048_-_12201_12255,Contig7048_-_11891_11935,Contig7048_-_11822_11875,Contig7048_-_10102_10150,Contig7048_-_9223_9271	Contig7048_-_11822_11875	11822	11875	92
Contig7048	-	Maker	mk4.007048.02.01	21791	22046	5	Category2	Contig7048_-_12201_12255,Contig7048_-_11891_11935,Contig7048_-_11822_11875,Contig7048_-_10102_10150,Contig7048_-_9223_9271	Contig7048_-_10102_10150	10102	10150	29
Contig7048	-	Maker	mk4.007048.02.01	21791	22046	5	Category2	Contig7048_-_12201_12255,Contig7048_-_11891_11935,Contig7048_-_11822_11875,Contig7048_-_10102_10150,Contig7048_-_9223_9271	Contig7048_-_9223_9271	9223	9271	49
Contig34	-	Maker	mk4.000034.25.01	268816	275378	7	Category2	Contig34_-_262043_262094,Contig34_-_245326_245371,Contig34_-_183753_183801,Contig34_-_181803_181853,Contig34_-_181126_181175,Contig34_-_76888_76934,Contig34_-_76504_76575	Contig34_-_262043_262094	262043	262094	101
Contig34	-	Maker	mk4.000034.25.01	268816	275378	7	Category2	Contig34_-_262043_262094,Contig34_-_245326_245371,Contig34_-_183753_183801,Contig34_-_181803_181853,Contig34_-_181126_181175,Contig34_-_76888_76934,Contig34_-_76504_76575	Contig34_-_245326_245371	245326	245371	14
Contig34	-	Maker	mk4.000034.25.01	268816	275378	7	Category2	Contig34_-_262043_262094,Contig34_-_245326_245371,Contig34_-_183753_183801,Contig34_-_181803_181853,Contig34_-_181126_181175,Contig34_-_76888_76934,Contig34_-_76504_76575	Contig34_-_183753_183801	183753	183801	50
Contig34	-	Maker	mk4.000034.25.01	268816	275378	7	Category2	Contig34_-_262043_262094,Contig34_-_245326_245371,Contig34_-_183753_183801,Contig34_-_181803_181853,Contig34_-_181126_181175,Contig34_-_76888_76934,Contig34_-_76504_76575	Contig34_-_181803_181853	181803	181853	27
Contig34	-	Maker	mk4.000034.25.01	268816	275378	7	Category2	Contig34_-_262043_262094,Contig34_-_245326_245371,Contig34_-_183753_183801,Contig34_-_181803_181853,Contig34_-_181126_181175,Contig34_-_76888_76934,Contig34_-_76504_76575	Contig34_-_181126_181175	181126	181175	512
Contig34	-	Maker	mk4.000034.25.01	268816	275378	7	Category2	Contig34_-_262043_262094,Contig34_-_245326_245371,Contig34_-_183753_183801,Contig34_-_181803_181853,Contig34_-_181126_181175,Contig34_-_76888_76934,Contig34_-_76504_76575	Contig34_-_76888_76934	76888	76934	39
Contig34	-	Maker	mk4.000034.25.01	268816	275378	7	Category2	Contig34_-_262043_262094,Contig34_-_245326_245371,Contig34_-_183753_183801,Contig34_-_181803_181853,Contig34_-_181126_181175,Contig34_-_76888_76934,Contig34_-_76504_76575	Contig34_-_76504_76575	76504	76575	1629
Contig1983	+	Maker	mk4.001983.00.01	15872	17371	4	Category2	Contig1983_+_17546_17636,Contig1983_+_17656_17740,Contig1983_+_18359_18410,Contig1983_+_18661_18708	Contig1983_+_17546_17636	17546	17636	51
Contig1983	+	Maker	mk4.001983.00.01	15872	17371	4	Category2	Contig1983_+_17546_17636,Contig1983_+_17656_17740,Contig1983_+_18359_18410,Contig1983_+_18661_18708	Contig1983_+_17656_17740	17656	17740	916
Contig1983	+	Maker	mk4.001983.00.01	15872	17371	4	Category2	Contig1983_+_17546_17636,Contig1983_+_17656_17740,Contig1983_+_18359_18410,Contig1983_+_18661_18708	Contig1983_+_18359_18410	18359	18410	166
Contig1983	+	Maker	mk4.001983.00.01	15872	17371	4	Category2	Contig1983_+_17546_17636,Contig1983_+_17656_17740,Contig1983_+_18359_18410,Contig1983_+_18661_18708	Contig1983_+_18661_18708	18661	18708	15
Contig1897	+	Maker	mk4.001897.00.01	4109	6467	4	Category2	Contig1897_+_10731_10775,Contig1897_+_28247_28297,Contig1897_+_49247_49294,Contig1897_+_83543_83586	Contig1897_+_10731_10775	10731	10775	33
Contig1897	+	Maker	mk4.001897.00.01	4109	6467	4	Category2	Contig1897_+_10731_10775,Contig1897_+_28247_28297,Contig1897_+_49247_49294,Contig1897_+_83543_83586	Contig1897_+_28247_28297	28247	28297	133
Contig1897	+	Maker	mk4.001897.00.01	4109	6467	4	Category2	Contig1897_+_10731_10775,Contig1897_+_28247_28297,Contig1897_+_49247_49294,Contig1897_+_83543_83586	Contig1897_+_49247_49294	49247	49294	7
Contig1897	+	Maker	mk4.001897.00.01	4109	6467	4	Category2	Contig1897_+_10731_10775,Contig1897_+_28247_28297,Contig1897_+_49247_49294,Contig1897_+_83543_83586	Contig1897_+_83543_83586	83543	83586	129
Contig3807	+	Maker	mk4.003807.02.01	20261	31952	4	Category2	Contig3807_+_37897_37947,Contig3807_+_37972_38022,Contig3807_+_38214_38303,Contig3807_+_38378_38426	Contig3807_+_37897_37947	37897	37947	17
Contig3807	+	Maker	mk4.003807.02.01	20261	31952	4	Category2	Contig3807_+_37897_37947,Contig3807_+_37972_38022,Contig3807_+_38214_38303,Contig3807_+_38378_38426	Contig3807_+_37972_38022	37972	38022	58
Contig3807	+	Maker	mk4.003807.02.01	20261	31952	4	Category2	Contig3807_+_37897_37947,Contig3807_+_37972_38022,Contig3807_+_38214_38303,Contig3807_+_38378_38426	Contig3807_+_38214_38303	38214	38303	1263
Contig3807	+	Maker	mk4.003807.02.01	20261	31952	4	Category2	Contig3807_+_37897_37947,Contig3807_+_37972_38022,Contig3807_+_38214_38303,Contig3807_+_38378_38426	Contig3807_+_38378_38426	38378	38426	110
Contig5420	-	Maker	mk4.005420.06.01	20256	20506	4	Category2	Contig5420_-_20191_20241,Contig5420_-_19921_19972,Contig5420_-_19650_19697,Contig5420_-_14777_14825	Contig5420_-_20191_20241	20191	20241	120
Contig5420	-	Maker	mk4.005420.06.01	20256	20506	4	Category2	Contig5420_-_20191_20241,Contig5420_-_19921_19972,Contig5420_-_19650_19697,Contig5420_-_14777_14825	Contig5420_-_19921_19972	19921	19972	100
Contig5420	-	Maker	mk4.005420.06.01	20256	20506	4	Category2	Contig5420_-_20191_20241,Contig5420_-_19921_19972,Contig5420_-_19650_19697,Contig5420_-_14777_14825	Contig5420_-_19650_19697	19650	19697	7
Contig5420	-	Maker	mk4.005420.06.01	20256	20506	4	Category2	Contig5420_-_20191_20241,Contig5420_-_19921_19972,Contig5420_-_19650_19697,Contig5420_-_14777_14825	Contig5420_-_14777_14825	14777	14825	9
Contig2281	+	Maker	mk4.002281.00.01	7447	11422	5	Category2	Contig2281_+_11966_12042,Contig2281_+_12098_12147,Contig2281_+_17015_17078,Contig2281_+_17337_17384,Contig2281_+_22122_22167	Contig2281_+_11966_12042	11966	12042	208
Contig2281	+	Maker	mk4.002281.00.01	7447	11422	5	Category2	Contig2281_+_11966_12042,Contig2281_+_12098_12147,Contig2281_+_17015_17078,Contig2281_+_17337_17384,Contig2281_+_22122_22167	Contig2281_+_12098_12147	12098	12147	76
Contig2281	+	Maker	mk4.002281.00.01	7447	11422	5	Category2	Contig2281_+_11966_12042,Contig2281_+_12098_12147,Contig2281_+_17015_17078,Contig2281_+_17337_17384,Contig2281_+_22122_22167	Contig2281_+_17015_17078	17015	17078	267
Contig2281	+	Maker	mk4.002281.00.01	7447	11422	5	Category2	Contig2281_+_11966_12042,Contig2281_+_12098_12147,Contig2281_+_17015_17078,Contig2281_+_17337_17384,Contig2281_+_22122_22167	Contig2281_+_17337_17384	17337	17384	14
Contig2281	+	Maker	mk4.002281.00.01	7447	11422	5	Category2	Contig2281_+_11966_12042,Contig2281_+_12098_12147,Contig2281_+_17015_17078,Contig2281_+_17337_17384,Contig2281_+_22122_22167	Contig2281_+_22122_22167	22122	22167	5
Contig391	-	Maker	mk4.000391.10.01	91671	92013	5	Category2	Contig391_-_91617_91669,Contig391_-_83683_83731,Contig391_-_80146_80194,Contig391_-_79814_79863,Contig391_-_61804_61892	Contig391_-_91617_91669	91617	91669	109
Contig391	-	Maker	mk4.000391.10.01	91671	92013	5	Category2	Contig391_-_91617_91669,Contig391_-_83683_83731,Contig391_-_80146_80194,Contig391_-_79814_79863,Contig391_-_61804_61892	Contig391_-_83683_83731	83683	83731	29
Contig391	-	Maker	mk4.000391.10.01	91671	92013	5	Category2	Contig391_-_91617_91669,Contig391_-_83683_83731,Contig391_-_80146_80194,Contig391_-_79814_79863,Contig391_-_61804_61892	Contig391_-_80146_80194	80146	80194	6
Contig391	-	Maker	mk4.000391.10.01	91671	92013	5	Category2	Contig391_-_91617_91669,Contig391_-_83683_83731,Contig391_-_80146_80194,Contig391_-_79814_79863,Contig391_-_61804_61892	Contig391_-_79814_79863	79814	79863	42
Contig391	-	Maker	mk4.000391.10.01	91671	92013	5	Category2	Contig391_-_91617_91669,Contig391_-_83683_83731,Contig391_-_80146_80194,Contig391_-_79814_79863,Contig391_-_61804_61892	Contig391_-_61804_61892	61804	61892	60
Contig1388	-	Maker	mk4.001388.07.01	91742	93268	9	Category2	Contig1388_-_53449_53501,Contig1388_-_53217_53266,Contig1388_-_53045_53096,Contig1388_-_52970_53019,Contig1388_-_40867_40945,Contig1388_-_36881_36933,Contig1388_-_36649_36698,Contig1388_-_36477_36528,Contig1388_-_36402_36451	Contig1388_-_53449_53501	53449	53501	114
Contig1388	-	Maker	mk4.001388.07.01	91742	93268	9	Category2	Contig1388_-_53449_53501,Contig1388_-_53217_53266,Contig1388_-_53045_53096,Contig1388_-_52970_53019,Contig1388_-_40867_40945,Contig1388_-_36881_36933,Contig1388_-_36649_36698,Contig1388_-_36477_36528,Contig1388_-_36402_36451	Contig1388_-_53217_53266	53217	53266	25
Contig1388	-	Maker	mk4.001388.07.01	91742	93268	9	Category2	Contig1388_-_53449_53501,Contig1388_-_53217_53266,Contig1388_-_53045_53096,Contig1388_-_52970_53019,Contig1388_-_40867_40945,Contig1388_-_36881_36933,Contig1388_-_36649_36698,Contig1388_-_36477_36528,Contig1388_-_36402_36451	Contig1388_-_53045_53096	53045	53096	7
Contig1388	-	Maker	mk4.001388.07.01	91742	93268	9	Category2	Contig1388_-_53449_53501,Contig1388_-_53217_53266,Contig1388_-_53045_53096,Contig1388_-_52970_53019,Contig1388_-_40867_40945,Contig1388_-_36881_36933,Contig1388_-_36649_36698,Contig1388_-_36477_36528,Contig1388_-_36402_36451	Contig1388_-_52970_53019	52970	53019	58
Contig1388	-	Maker	mk4.001388.07.01	91742	93268	9	Category2	Contig1388_-_53449_53501,Contig1388_-_53217_53266,Contig1388_-_53045_53096,Contig1388_-_52970_53019,Contig1388_-_40867_40945,Contig1388_-_36881_36933,Contig1388_-_36649_36698,Contig1388_-_36477_36528,Contig1388_-_36402_36451	Contig1388_-_40867_40945	40867	40945	602
Contig1388	-	Maker	mk4.001388.07.01	91742	93268	9	Category2	Contig1388_-_53449_53501,Contig1388_-_53217_53266,Contig1388_-_53045_53096,Contig1388_-_52970_53019,Contig1388_-_40867_40945,Contig1388_-_36881_36933,Contig1388_-_36649_36698,Contig1388_-_36477_36528,Contig1388_-_36402_36451	Contig1388_-_36881_36933	36881	36933	103
Contig1388	-	Maker	mk4.001388.07.01	91742	93268	9	Category2	Contig1388_-_53449_53501,Contig1388_-_53217_53266,Contig1388_-_53045_53096,Contig1388_-_52970_53019,Contig1388_-_40867_40945,Contig1388_-_36881_36933,Contig1388_-_36649_36698,Contig1388_-_36477_36528,Contig1388_-_36402_36451	Contig1388_-_36649_36698	36649	36698	21
Contig1388	-	Maker	mk4.001388.07.01	91742	93268	9	Category2	Contig1388_-_53449_53501,Contig1388_-_53217_53266,Contig1388_-_53045_53096,Contig1388_-_52970_53019,Contig1388_-_40867_40945,Contig1388_-_36881_36933,Contig1388_-_36649_36698,Contig1388_-_36477_36528,Contig1388_-_36402_36451	Contig1388_-_36477_36528	36477	36528	7
Contig1388	-	Maker	mk4.001388.07.01	91742	93268	9	Category2	Contig1388_-_53449_53501,Contig1388_-_53217_53266,Contig1388_-_53045_53096,Contig1388_-_52970_53019,Contig1388_-_40867_40945,Contig1388_-_36881_36933,Contig1388_-_36649_36698,Contig1388_-_36477_36528,Contig1388_-_36402_36451	Contig1388_-_36402_36451	36402	36451	51
Contig158	-	Maker	mk4.000158.10.01	141979	142379	5	Category2	Contig158_-_141621_141690,Contig158_-_76340_76388,Contig158_-_65464_65512,Contig158_-_31553_31602,Contig158_-_21688_21736	Contig158_-_141621_141690	141621	141690	60
Contig158	-	Maker	mk4.000158.10.01	141979	142379	5	Category2	Contig158_-_141621_141690,Contig158_-_76340_76388,Contig158_-_65464_65512,Contig158_-_31553_31602,Contig158_-_21688_21736	Contig158_-_76340_76388	76340	76388	131
Contig158	-	Maker	mk4.000158.10.01	141979	142379	5	Category2	Contig158_-_141621_141690,Contig158_-_76340_76388,Contig158_-_65464_65512,Contig158_-_31553_31602,Contig158_-_21688_21736	Contig158_-_65464_65512	65464	65512	106
Contig158	-	Maker	mk4.000158.10.01	141979	142379	5	Category2	Contig158_-_141621_141690,Contig158_-_76340_76388,Contig158_-_65464_65512,Contig158_-_31553_31602,Contig158_-_21688_21736	Contig158_-_31553_31602	31553	31602	25
Contig158	-	Maker	mk4.000158.10.01	141979	142379	5	Category2	Contig158_-_141621_141690,Contig158_-_76340_76388,Contig158_-_65464_65512,Contig158_-_31553_31602,Contig158_-_21688_21736	Contig158_-_21688_21736	21688	21736	85
Contig576	-	Maker	mk4.000576.12.01	124030	128915	6	Category2	Contig576_-_123963_124009,Contig576_-_123768_123818,Contig576_-_123549_123598,Contig576_-_117186_117235,Contig576_-_39687_39737,Contig576_-_14043_14094	Contig576_-_123963_124009	123963	124009	195
Contig576	-	Maker	mk4.000576.12.01	124030	128915	6	Category2	Contig576_-_123963_124009,Contig576_-_123768_123818,Contig576_-_123549_123598,Contig576_-_117186_117235,Contig576_-_39687_39737,Contig576_-_14043_14094	Contig576_-_123768_123818	123768	123818	123
Contig576	-	Maker	mk4.000576.12.01	124030	128915	6	Category2	Contig576_-_123963_124009,Contig576_-_123768_123818,Contig576_-_123549_123598,Contig576_-_117186_117235,Contig576_-_39687_39737,Contig576_-_14043_14094	Contig576_-_123549_123598	123549	123598	30
Contig576	-	Maker	mk4.000576.12.01	124030	128915	6	Category2	Contig576_-_123963_124009,Contig576_-_123768_123818,Contig576_-_123549_123598,Contig576_-_117186_117235,Contig576_-_39687_39737,Contig576_-_14043_14094	Contig576_-_117186_117235	117186	117235	88
Contig576	-	Maker	mk4.000576.12.01	124030	128915	6	Category2	Contig576_-_123963_124009,Contig576_-_123768_123818,Contig576_-_123549_123598,Contig576_-_117186_117235,Contig576_-_39687_39737,Contig576_-_14043_14094	Contig576_-_39687_39737	39687	39737	9
Contig576	-	Maker	mk4.000576.12.01	124030	128915	6	Category2	Contig576_-_123963_124009,Contig576_-_123768_123818,Contig576_-_123549_123598,Contig576_-_117186_117235,Contig576_-_39687_39737,Contig576_-_14043_14094	Contig576_-_14043_14094	14043	14094	948
Contig18	+	Maker	mk4.000018.03.01	66021	67124	4	Category2	Contig18_+_83056_83102,Contig18_+_83633_83690,Contig18_+_109651_109699,Contig18_+_109784_109830	Contig18_+_83056_83102	83056	83102	13
Contig18	+	Maker	mk4.000018.03.01	66021	67124	4	Category2	Contig18_+_83056_83102,Contig18_+_83633_83690,Contig18_+_109651_109699,Contig18_+_109784_109830	Contig18_+_83633_83690	83633	83690	282
Contig18	+	Maker	mk4.000018.03.01	66021	67124	4	Category2	Contig18_+_83056_83102,Contig18_+_83633_83690,Contig18_+_109651_109699,Contig18_+_109784_109830	Contig18_+_109651_109699	109651	109699	128
Contig18	+	Maker	mk4.000018.03.01	66021	67124	4	Category2	Contig18_+_83056_83102,Contig18_+_83633_83690,Contig18_+_109651_109699,Contig18_+_109784_109830	Contig18_+_109784_109830	109784	109830	4
Contig705	+	Maker	mk4.000705.00.01	18044	18847	5	Category2	Contig705_+_98518_98568,Contig705_+_98708_98752,Contig705_+_98821_98871,Contig705_+_99041_99086,Contig705_+_99345_99396	Contig705_+_98518_98568	98518	98568	92
Contig705	+	Maker	mk4.000705.00.01	18044	18847	5	Category2	Contig705_+_98518_98568,Contig705_+_98708_98752,Contig705_+_98821_98871,Contig705_+_99041_99086,Contig705_+_99345_99396	Contig705_+_98708_98752	98708	98752	43
Contig705	+	Maker	mk4.000705.00.01	18044	18847	5	Category2	Contig705_+_98518_98568,Contig705_+_98708_98752,Contig705_+_98821_98871,Contig705_+_99041_99086,Contig705_+_99345_99396	Contig705_+_98821_98871	98821	98871	77
Contig705	+	Maker	mk4.000705.00.01	18044	18847	5	Category2	Contig705_+_98518_98568,Contig705_+_98708_98752,Contig705_+_98821_98871,Contig705_+_99041_99086,Contig705_+_99345_99396	Contig705_+_99041_99086	99041	99086	140
Contig705	+	Maker	mk4.000705.00.01	18044	18847	5	Category2	Contig705_+_98518_98568,Contig705_+_98708_98752,Contig705_+_98821_98871,Contig705_+_99041_99086,Contig705_+_99345_99396	Contig705_+_99345_99396	99345	99396	147
Contig5718	-	Maker	mk4.005718.03.01	37635	42158	4	Category2	Contig5718_-_37552_37597,Contig5718_-_22112_22162,Contig5718_-_21661_21708,Contig5718_-_20781_20829	Contig5718_-_37552_37597	37552	37597	96
Contig5718	-	Maker	mk4.005718.03.01	37635	42158	4	Category2	Contig5718_-_37552_37597,Contig5718_-_22112_22162,Contig5718_-_21661_21708,Contig5718_-_20781_20829	Contig5718_-_22112_22162	22112	22162	39
Contig5718	-	Maker	mk4.005718.03.01	37635	42158	4	Category2	Contig5718_-_37552_37597,Contig5718_-_22112_22162,Contig5718_-_21661_21708,Contig5718_-_20781_20829	Contig5718_-_21661_21708	21661	21708	48
Contig5718	-	Maker	mk4.005718.03.01	37635	42158	4	Category2	Contig5718_-_37552_37597,Contig5718_-_22112_22162,Contig5718_-_21661_21708,Contig5718_-_20781_20829	Contig5718_-_20781_20829	20781	20829	20
Contig1564	-	Maker	mk4.001564.04.01	81006	81794	5	Category2	Contig1564_-_80857_80906,Contig1564_-_80788_80837,Contig1564_-_80646_80693,Contig1564_-_54539_54588,Contig1564_-_54317_54370	Contig1564_-_80857_80906	80857	80906	442
Contig1564	-	Maker	mk4.001564.04.01	81006	81794	5	Category2	Contig1564_-_80857_80906,Contig1564_-_80788_80837,Contig1564_-_80646_80693,Contig1564_-_54539_54588,Contig1564_-_54317_54370	Contig1564_-_80788_80837	80788	80837	127
Contig1564	-	Maker	mk4.001564.04.01	81006	81794	5	Category2	Contig1564_-_80857_80906,Contig1564_-_80788_80837,Contig1564_-_80646_80693,Contig1564_-_54539_54588,Contig1564_-_54317_54370	Contig1564_-_80646_80693	80646	80693	32
Contig1564	-	Maker	mk4.001564.04.01	81006	81794	5	Category2	Contig1564_-_80857_80906,Contig1564_-_80788_80837,Contig1564_-_80646_80693,Contig1564_-_54539_54588,Contig1564_-_54317_54370	Contig1564_-_54539_54588	54539	54588	13
Contig1564	-	Maker	mk4.001564.04.01	81006	81794	5	Category2	Contig1564_-_80857_80906,Contig1564_-_80788_80837,Contig1564_-_80646_80693,Contig1564_-_54539_54588,Contig1564_-_54317_54370	Contig1564_-_54317_54370	54317	54370	149
Contig2480	+	Maker	mk4.002480.00.01	10222	12640	4	Category2	Contig2480_+_12652_12703,Contig2480_+_30213_30262,Contig2480_+_53522_53603,Contig2480_+_53672_53718	Contig2480_+_12652_12703	12652	12703	704
Contig2480	+	Maker	mk4.002480.00.01	10222	12640	4	Category2	Contig2480_+_12652_12703,Contig2480_+_30213_30262,Contig2480_+_53522_53603,Contig2480_+_53672_53718	Contig2480_+_30213_30262	30213	30262	25
Contig2480	+	Maker	mk4.002480.00.01	10222	12640	4	Category2	Contig2480_+_12652_12703,Contig2480_+_30213_30262,Contig2480_+_53522_53603,Contig2480_+_53672_53718	Contig2480_+_53522_53603	53522	53603	278
Contig2480	+	Maker	mk4.002480.00.01	10222	12640	4	Category2	Contig2480_+_12652_12703,Contig2480_+_30213_30262,Contig2480_+_53522_53603,Contig2480_+_53672_53718	Contig2480_+_53672_53718	53672	53718	34
Contig747	+	Maker	mk4.000747.00.01	6239	6631	5	Category2	Contig747_+_15101_15164,Contig747_+_15167_15215,Contig747_+_15667_15755,Contig747_+_67848_67902,Contig747_+_73752_73798	Contig747_+_15101_15164	15101	15164	540
Contig747	+	Maker	mk4.000747.00.01	6239	6631	5	Category2	Contig747_+_15101_15164,Contig747_+_15167_15215,Contig747_+_15667_15755,Contig747_+_67848_67902,Contig747_+_73752_73798	Contig747_+_15167_15215	15167	15215	16
Contig747	+	Maker	mk4.000747.00.01	6239	6631	5	Category2	Contig747_+_15101_15164,Contig747_+_15167_15215,Contig747_+_15667_15755,Contig747_+_67848_67902,Contig747_+_73752_73798	Contig747_+_15667_15755	15667	15755	315
Contig747	+	Maker	mk4.000747.00.01	6239	6631	5	Category2	Contig747_+_15101_15164,Contig747_+_15167_15215,Contig747_+_15667_15755,Contig747_+_67848_67902,Contig747_+_73752_73798	Contig747_+_67848_67902	67848	67902	678
Contig747	+	Maker	mk4.000747.00.01	6239	6631	5	Category2	Contig747_+_15101_15164,Contig747_+_15167_15215,Contig747_+_15667_15755,Contig747_+_67848_67902,Contig747_+_73752_73798	Contig747_+_73752_73798	73752	73798	5
Contig381	+	Maker	mk4.000381.02.01	105420	113003	8	Category2	Contig381_+_117283_117331,Contig381_+_117390_117439,Contig381_+_117472_117522,Contig381_+_141567_141623,Contig381_+_141684_141771,Contig381_+_149034_149090,Contig381_+_149203_149257,Contig381_+_170589_170642	Contig381_+_117283_117331	117283	117331	16
Contig381	+	Maker	mk4.000381.02.01	105420	113003	8	Category2	Contig381_+_117283_117331,Contig381_+_117390_117439,Contig381_+_117472_117522,Contig381_+_141567_141623,Contig381_+_141684_141771,Contig381_+_149034_149090,Contig381_+_149203_149257,Contig381_+_170589_170642	Contig381_+_117390_117439	117390	117439	195
Contig381	+	Maker	mk4.000381.02.01	105420	113003	8	Category2	Contig381_+_117283_117331,Contig381_+_117390_117439,Contig381_+_117472_117522,Contig381_+_141567_141623,Contig381_+_141684_141771,Contig381_+_149034_149090,Contig381_+_149203_149257,Contig381_+_170589_170642	Contig381_+_117472_117522	117472	117522	55
Contig381	+	Maker	mk4.000381.02.01	105420	113003	8	Category2	Contig381_+_117283_117331,Contig381_+_117390_117439,Contig381_+_117472_117522,Contig381_+_141567_141623,Contig381_+_141684_141771,Contig381_+_149034_149090,Contig381_+_149203_149257,Contig381_+_170589_170642	Contig381_+_141567_141623	141567	141623	72
Contig381	+	Maker	mk4.000381.02.01	105420	113003	8	Category2	Contig381_+_117283_117331,Contig381_+_117390_117439,Contig381_+_117472_117522,Contig381_+_141567_141623,Contig381_+_141684_141771,Contig381_+_149034_149090,Contig381_+_149203_149257,Contig381_+_170589_170642	Contig381_+_141684_141771	141684	141771	84
Contig381	+	Maker	mk4.000381.02.01	105420	113003	8	Category2	Contig381_+_117283_117331,Contig381_+_117390_117439,Contig381_+_117472_117522,Contig381_+_141567_141623,Contig381_+_141684_141771,Contig381_+_149034_149090,Contig381_+_149203_149257,Contig381_+_170589_170642	Contig381_+_149034_149090	149034	149090	74
Contig381	+	Maker	mk4.000381.02.01	105420	113003	8	Category2	Contig381_+_117283_117331,Contig381_+_117390_117439,Contig381_+_117472_117522,Contig381_+_141567_141623,Contig381_+_141684_141771,Contig381_+_149034_149090,Contig381_+_149203_149257,Contig381_+_170589_170642	Contig381_+_149203_149257	149203	149257	69
Contig381	+	Maker	mk4.000381.02.01	105420	113003	8	Category2	Contig381_+_117283_117331,Contig381_+_117390_117439,Contig381_+_117472_117522,Contig381_+_141567_141623,Contig381_+_141684_141771,Contig381_+_149034_149090,Contig381_+_149203_149257,Contig381_+_170589_170642	Contig381_+_170589_170642	170589	170642	280
Contig50	+	Maker	mk4.000050.08.01	146504	146857	4	Category2	Contig50_+_148177_148225,Contig50_+_148303_148349,Contig50_+_188805_188852,Contig50_+_274320_274366	Contig50_+_148177_148225	148177	148225	58
Contig50	+	Maker	mk4.000050.08.01	146504	146857	4	Category2	Contig50_+_148177_148225,Contig50_+_148303_148349,Contig50_+_188805_188852,Contig50_+_274320_274366	Contig50_+_148303_148349	148303	148349	37
Contig50	+	Maker	mk4.000050.08.01	146504	146857	4	Category2	Contig50_+_148177_148225,Contig50_+_148303_148349,Contig50_+_188805_188852,Contig50_+_274320_274366	Contig50_+_188805_188852	188805	188852	12
Contig50	+	Maker	mk4.000050.08.01	146504	146857	4	Category2	Contig50_+_148177_148225,Contig50_+_148303_148349,Contig50_+_188805_188852,Contig50_+_274320_274366	Contig50_+_274320_274366	274320	274366	30
Contig2657	+	Maker	mk4.002657.00.01	3731	4573	4	Category2	Contig2657_+_10880_10932,Contig2657_+_10945_10992,Contig2657_+_11481_11533,Contig2657_+_27765_27827	Contig2657_+_10880_10932	10880	10932	115
Contig2657	+	Maker	mk4.002657.00.01	3731	4573	4	Category2	Contig2657_+_10880_10932,Contig2657_+_10945_10992,Contig2657_+_11481_11533,Contig2657_+_27765_27827	Contig2657_+_10945_10992	10945	10992	5
Contig2657	+	Maker	mk4.002657.00.01	3731	4573	4	Category2	Contig2657_+_10880_10932,Contig2657_+_10945_10992,Contig2657_+_11481_11533,Contig2657_+_27765_27827	Contig2657_+_11481_11533	11481	11533	313
Contig2657	+	Maker	mk4.002657.00.01	3731	4573	4	Category2	Contig2657_+_10880_10932,Contig2657_+_10945_10992,Contig2657_+_11481_11533,Contig2657_+_27765_27827	Contig2657_+_27765_27827	27765	27827	123
Contig1624	-	Maker	mk4.001624.03.01	79452	79719	5	Category2	Contig1624_-_56097_56144,Contig1624_-_55840_55893,Contig1624_-_55593_55642,Contig1624_-_55468_55517,Contig1624_-_55347_55399	Contig1624_-_56097_56144	56097	56144	5
Contig1624	-	Maker	mk4.001624.03.01	79452	79719	5	Category2	Contig1624_-_56097_56144,Contig1624_-_55840_55893,Contig1624_-_55593_55642,Contig1624_-_55468_55517,Contig1624_-_55347_55399	Contig1624_-_55840_55893	55840	55893	497
Contig1624	-	Maker	mk4.001624.03.01	79452	79719	5	Category2	Contig1624_-_56097_56144,Contig1624_-_55840_55893,Contig1624_-_55593_55642,Contig1624_-_55468_55517,Contig1624_-_55347_55399	Contig1624_-_55593_55642	55593	55642	14
Contig1624	-	Maker	mk4.001624.03.01	79452	79719	5	Category2	Contig1624_-_56097_56144,Contig1624_-_55840_55893,Contig1624_-_55593_55642,Contig1624_-_55468_55517,Contig1624_-_55347_55399	Contig1624_-_55468_55517	55468	55517	30
Contig1624	-	Maker	mk4.001624.03.01	79452	79719	5	Category2	Contig1624_-_56097_56144,Contig1624_-_55840_55893,Contig1624_-_55593_55642,Contig1624_-_55468_55517,Contig1624_-_55347_55399	Contig1624_-_55347_55399	55347	55399	49
Contig26	-	Maker	mk4.000026.20.01	190563	208205	7	Category2	Contig26_-_189926_190002,Contig26_-_147258_147353,Contig26_-_91716_91850,Contig26_-_91591_91640,Contig26_-_68634_68696,Contig26_-_68544_68588,Contig26_-_32415_32464	Contig26_-_189926_190002	189926	190002	374
Contig26	-	Maker	mk4.000026.20.01	190563	208205	7	Category2	Contig26_-_189926_190002,Contig26_-_147258_147353,Contig26_-_91716_91850,Contig26_-_91591_91640,Contig26_-_68634_68696,Contig26_-_68544_68588,Contig26_-_32415_32464	Contig26_-_147258_147353	147258	147353	33
Contig26	-	Maker	mk4.000026.20.01	190563	208205	7	Category2	Contig26_-_189926_190002,Contig26_-_147258_147353,Contig26_-_91716_91850,Contig26_-_91591_91640,Contig26_-_68634_68696,Contig26_-_68544_68588,Contig26_-_32415_32464	Contig26_-_91716_91850	91716	91850	172
Contig26	-	Maker	mk4.000026.20.01	190563	208205	7	Category2	Contig26_-_189926_190002,Contig26_-_147258_147353,Contig26_-_91716_91850,Contig26_-_91591_91640,Contig26_-_68634_68696,Contig26_-_68544_68588,Contig26_-_32415_32464	Contig26_-_91591_91640	91591	91640	14
Contig26	-	Maker	mk4.000026.20.01	190563	208205	7	Category2	Contig26_-_189926_190002,Contig26_-_147258_147353,Contig26_-_91716_91850,Contig26_-_91591_91640,Contig26_-_68634_68696,Contig26_-_68544_68588,Contig26_-_32415_32464	Contig26_-_68634_68696	68634	68696	667
Contig26	-	Maker	mk4.000026.20.01	190563	208205	7	Category2	Contig26_-_189926_190002,Contig26_-_147258_147353,Contig26_-_91716_91850,Contig26_-_91591_91640,Contig26_-_68634_68696,Contig26_-_68544_68588,Contig26_-_32415_32464	Contig26_-_68544_68588	68544	68588	20
Contig26	-	Maker	mk4.000026.20.01	190563	208205	7	Category2	Contig26_-_189926_190002,Contig26_-_147258_147353,Contig26_-_91716_91850,Contig26_-_91591_91640,Contig26_-_68634_68696,Contig26_-_68544_68588,Contig26_-_32415_32464	Contig26_-_32415_32464	32415	32464	41
Contig394	+	Maker	mk4.000394.02.01	15753	16554	5	Category2	Contig394_+_48120_48167,Contig394_+_78881_78926,Contig394_+_89124_89173,Contig394_+_116556_116660,Contig394_+_125800_125852	Contig394_+_48120_48167	48120	48167	115
Contig394	+	Maker	mk4.000394.02.01	15753	16554	5	Category2	Contig394_+_48120_48167,Contig394_+_78881_78926,Contig394_+_89124_89173,Contig394_+_116556_116660,Contig394_+_125800_125852	Contig394_+_78881_78926	78881	78926	9
Contig394	+	Maker	mk4.000394.02.01	15753	16554	5	Category2	Contig394_+_48120_48167,Contig394_+_78881_78926,Contig394_+_89124_89173,Contig394_+_116556_116660,Contig394_+_125800_125852	Contig394_+_89124_89173	89124	89173	7
Contig394	+	Maker	mk4.000394.02.01	15753	16554	5	Category2	Contig394_+_48120_48167,Contig394_+_78881_78926,Contig394_+_89124_89173,Contig394_+_116556_116660,Contig394_+_125800_125852	Contig394_+_116556_116660	116556	116660	748
Contig394	+	Maker	mk4.000394.02.01	15753	16554	5	Category2	Contig394_+_48120_48167,Contig394_+_78881_78926,Contig394_+_89124_89173,Contig394_+_116556_116660,Contig394_+_125800_125852	Contig394_+_125800_125852	125800	125852	138
Contig4371	-	Maker	mk4.004371.04.01	12838	44518	4	Category2	Contig4371_-_7635_7735,Contig4371_-_7375_7421,Contig4371_-_7171_7220,Contig4371_-_5066_5116	Contig4371_-_7635_7735	7635	7735	1071
Contig4371	-	Maker	mk4.004371.04.01	12838	44518	4	Category2	Contig4371_-_7635_7735,Contig4371_-_7375_7421,Contig4371_-_7171_7220,Contig4371_-_5066_5116	Contig4371_-_7375_7421	7375	7421	24
Contig4371	-	Maker	mk4.004371.04.01	12838	44518	4	Category2	Contig4371_-_7635_7735,Contig4371_-_7375_7421,Contig4371_-_7171_7220,Contig4371_-_5066_5116	Contig4371_-_7171_7220	7171	7220	231
Contig4371	-	Maker	mk4.004371.04.01	12838	44518	4	Category2	Contig4371_-_7635_7735,Contig4371_-_7375_7421,Contig4371_-_7171_7220,Contig4371_-_5066_5116	Contig4371_-_5066_5116	5066	5116	338
Contig431	+	Maker	mk4.000431.00.01	28855	36190	4	Category2	Contig431_+_98979_99028,Contig431_+_116167_116214,Contig431_+_169068_169116,Contig431_+_188777_188853	Contig431_+_98979_99028	98979	99028	518
Contig431	+	Maker	mk4.000431.00.01	28855	36190	4	Category2	Contig431_+_98979_99028,Contig431_+_116167_116214,Contig431_+_169068_169116,Contig431_+_188777_188853	Contig431_+_116167_116214	116167	116214	40
Contig431	+	Maker	mk4.000431.00.01	28855	36190	4	Category2	Contig431_+_98979_99028,Contig431_+_116167_116214,Contig431_+_169068_169116,Contig431_+_188777_188853	Contig431_+_169068_169116	169068	169116	11
Contig431	+	Maker	mk4.000431.00.01	28855	36190	4	Category2	Contig431_+_98979_99028,Contig431_+_116167_116214,Contig431_+_169068_169116,Contig431_+_188777_188853	Contig431_+_188777_188853	188777	188853	209
Contig504	+	Maker	mk4.000504.06.01	105139	110208	5	Category2	Contig504_+_114385_114488,Contig504_+_114493_114542,Contig504_+_114599_114666,Contig504_+_114945_114987,Contig504_+_115349_115395	Contig504_+_114385_114488	114385	114488	394
Contig504	+	Maker	mk4.000504.06.01	105139	110208	5	Category2	Contig504_+_114385_114488,Contig504_+_114493_114542,Contig504_+_114599_114666,Contig504_+_114945_114987,Contig504_+_115349_115395	Contig504_+_114493_114542	114493	114542	101
Contig504	+	Maker	mk4.000504.06.01	105139	110208	5	Category2	Contig504_+_114385_114488,Contig504_+_114493_114542,Contig504_+_114599_114666,Contig504_+_114945_114987,Contig504_+_115349_115395	Contig504_+_114599_114666	114599	114666	478
Contig504	+	Maker	mk4.000504.06.01	105139	110208	5	Category2	Contig504_+_114385_114488,Contig504_+_114493_114542,Contig504_+_114599_114666,Contig504_+_114945_114987,Contig504_+_115349_115395	Contig504_+_114945_114987	114945	114987	7
Contig504	+	Maker	mk4.000504.06.01	105139	110208	5	Category2	Contig504_+_114385_114488,Contig504_+_114493_114542,Contig504_+_114599_114666,Contig504_+_114945_114987,Contig504_+_115349_115395	Contig504_+_115349_115395	115349	115395	7
Contig236	-	Maker	mk4.000236.15.01	124748	126042	4	Category2	Contig236_-_114345_114394,Contig236_-_75674_75773,Contig236_-_75623_75672,Contig236_-_75409_75456	Contig236_-_114345_114394	114345	114394	57
Contig236	-	Maker	mk4.000236.15.01	124748	126042	4	Category2	Contig236_-_114345_114394,Contig236_-_75674_75773,Contig236_-_75623_75672,Contig236_-_75409_75456	Contig236_-_75674_75773	75674	75773	240
Contig236	-	Maker	mk4.000236.15.01	124748	126042	4	Category2	Contig236_-_114345_114394,Contig236_-_75674_75773,Contig236_-_75623_75672,Contig236_-_75409_75456	Contig236_-_75623_75672	75623	75672	32
Contig236	-	Maker	mk4.000236.15.01	124748	126042	4	Category2	Contig236_-_114345_114394,Contig236_-_75674_75773,Contig236_-_75623_75672,Contig236_-_75409_75456	Contig236_-_75409_75456	75409	75456	35
Contig1502	+	Maker	mk4.001502.00.01	7616	10671	4	Category2	Contig1502_+_23994_24043,Contig1502_+_25440_25487,Contig1502_+_40026_40073,Contig1502_+_52489_52534	Contig1502_+_23994_24043	23994	24043	69
Contig1502	+	Maker	mk4.001502.00.01	7616	10671	4	Category2	Contig1502_+_23994_24043,Contig1502_+_25440_25487,Contig1502_+_40026_40073,Contig1502_+_52489_52534	Contig1502_+_25440_25487	25440	25487	24
Contig1502	+	Maker	mk4.001502.00.01	7616	10671	4	Category2	Contig1502_+_23994_24043,Contig1502_+_25440_25487,Contig1502_+_40026_40073,Contig1502_+_52489_52534	Contig1502_+_40026_40073	40026	40073	118
Contig1502	+	Maker	mk4.001502.00.01	7616	10671	4	Category2	Contig1502_+_23994_24043,Contig1502_+_25440_25487,Contig1502_+_40026_40073,Contig1502_+_52489_52534	Contig1502_+_52489_52534	52489	52534	38
Contig1569	-	Maker	mk4.001569.04.01	76029	77725	4	Category2	Contig1569_-_62882_62932,Contig1569_-_60677_60727,Contig1569_-_50093_50141,Contig1569_-_26581_26625	Contig1569_-_62882_62932	62882	62932	10
Contig1569	-	Maker	mk4.001569.04.01	76029	77725	4	Category2	Contig1569_-_62882_62932,Contig1569_-_60677_60727,Contig1569_-_50093_50141,Contig1569_-_26581_26625	Contig1569_-_60677_60727	60677	60727	33
Contig1569	-	Maker	mk4.001569.04.01	76029	77725	4	Category2	Contig1569_-_62882_62932,Contig1569_-_60677_60727,Contig1569_-_50093_50141,Contig1569_-_26581_26625	Contig1569_-_50093_50141	50093	50141	4
Contig1569	-	Maker	mk4.001569.04.01	76029	77725	4	Category2	Contig1569_-_62882_62932,Contig1569_-_60677_60727,Contig1569_-_50093_50141,Contig1569_-_26581_26625	Contig1569_-_26581_26625	26581	26625	23
Contig2609	-	Maker	mk4.002609.02.01	10516	20696	6	Category2	Contig2609_-_10284_10368,Contig2609_-_10160_10281,Contig2609_-_10013_10131,Contig2609_-_9926_9972,Contig2609_-_9791_9843,Contig2609_-_9554_9682	Contig2609_-_10284_10368	10284	10368	45
Contig2609	-	Maker	mk4.002609.02.01	10516	20696	6	Category2	Contig2609_-_10284_10368,Contig2609_-_10160_10281,Contig2609_-_10013_10131,Contig2609_-_9926_9972,Contig2609_-_9791_9843,Contig2609_-_9554_9682	Contig2609_-_10160_10281	10160	10281	210
Contig2609	-	Maker	mk4.002609.02.01	10516	20696	6	Category2	Contig2609_-_10284_10368,Contig2609_-_10160_10281,Contig2609_-_10013_10131,Contig2609_-_9926_9972,Contig2609_-_9791_9843,Contig2609_-_9554_9682	Contig2609_-_10013_10131	10013	10131	642
Contig2609	-	Maker	mk4.002609.02.01	10516	20696	6	Category2	Contig2609_-_10284_10368,Contig2609_-_10160_10281,Contig2609_-_10013_10131,Contig2609_-_9926_9972,Contig2609_-_9791_9843,Contig2609_-_9554_9682	Contig2609_-_9926_9972	9926	9972	270
Contig2609	-	Maker	mk4.002609.02.01	10516	20696	6	Category2	Contig2609_-_10284_10368,Contig2609_-_10160_10281,Contig2609_-_10013_10131,Contig2609_-_9926_9972,Contig2609_-_9791_9843,Contig2609_-_9554_9682	Contig2609_-_9791_9843	9791	9843	1120
Contig2609	-	Maker	mk4.002609.02.01	10516	20696	6	Category2	Contig2609_-_10284_10368,Contig2609_-_10160_10281,Contig2609_-_10013_10131,Contig2609_-_9926_9972,Contig2609_-_9791_9843,Contig2609_-_9554_9682	Contig2609_-_9554_9682	9554	9682	134
Contig3845	+	Maker	mk4.003845.01.01	37857	38623	6	Category2	Contig3845_+_39813_39901,Contig3845_+_39916_39967,Contig3845_+_40020_40070,Contig3845_+_40850_40900,Contig3845_+_41357_41411,Contig3845_+_43755_43802	Contig3845_+_39813_39901	39813	39901	10872
Contig3845	+	Maker	mk4.003845.01.01	37857	38623	6	Category2	Contig3845_+_39813_39901,Contig3845_+_39916_39967,Contig3845_+_40020_40070,Contig3845_+_40850_40900,Contig3845_+_41357_41411,Contig3845_+_43755_43802	Contig3845_+_39916_39967	39916	39967	74
Contig3845	+	Maker	mk4.003845.01.01	37857	38623	6	Category2	Contig3845_+_39813_39901,Contig3845_+_39916_39967,Contig3845_+_40020_40070,Contig3845_+_40850_40900,Contig3845_+_41357_41411,Contig3845_+_43755_43802	Contig3845_+_40020_40070	40020	40070	23
Contig3845	+	Maker	mk4.003845.01.01	37857	38623	6	Category2	Contig3845_+_39813_39901,Contig3845_+_39916_39967,Contig3845_+_40020_40070,Contig3845_+_40850_40900,Contig3845_+_41357_41411,Contig3845_+_43755_43802	Contig3845_+_40850_40900	40850	40900	17
Contig3845	+	Maker	mk4.003845.01.01	37857	38623	6	Category2	Contig3845_+_39813_39901,Contig3845_+_39916_39967,Contig3845_+_40020_40070,Contig3845_+_40850_40900,Contig3845_+_41357_41411,Contig3845_+_43755_43802	Contig3845_+_41357_41411	41357	41411	103
Contig3845	+	Maker	mk4.003845.01.01	37857	38623	6	Category2	Contig3845_+_39813_39901,Contig3845_+_39916_39967,Contig3845_+_40020_40070,Contig3845_+_40850_40900,Contig3845_+_41357_41411,Contig3845_+_43755_43802	Contig3845_+_43755_43802	43755	43802	18
Contig19	-	Maker	mk4.000019.18.01	151582	152405	4	Category2	Contig19_-_151399_151449,Contig19_-_151289_151339,Contig19_-_150370_150423,Contig19_-_150272_150320	Contig19_-_151399_151449	151399	151449	179
Contig19	-	Maker	mk4.000019.18.01	151582	152405	4	Category2	Contig19_-_151399_151449,Contig19_-_151289_151339,Contig19_-_150370_150423,Contig19_-_150272_150320	Contig19_-_151289_151339	151289	151339	42
Contig19	-	Maker	mk4.000019.18.01	151582	152405	4	Category2	Contig19_-_151399_151449,Contig19_-_151289_151339,Contig19_-_150370_150423,Contig19_-_150272_150320	Contig19_-_150370_150423	150370	150423	136
Contig19	-	Maker	mk4.000019.18.01	151582	152405	4	Category2	Contig19_-_151399_151449,Contig19_-_151289_151339,Contig19_-_150370_150423,Contig19_-_150272_150320	Contig19_-_150272_150320	150272	150320	20
Contig1605	-	Maker	mk4.001605.01.01	64583	64794	4	Category2	Contig1605_-_5547_5595,Contig1605_-_5037_5085,Contig1605_-_4953_5003,Contig1605_-_4888_4935	Contig1605_-_5547_5595	5547	5595	42
Contig1605	-	Maker	mk4.001605.01.01	64583	64794	4	Category2	Contig1605_-_5547_5595,Contig1605_-_5037_5085,Contig1605_-_4953_5003,Contig1605_-_4888_4935	Contig1605_-_5037_5085	5037	5085	103
Contig1605	-	Maker	mk4.001605.01.01	64583	64794	4	Category2	Contig1605_-_5547_5595,Contig1605_-_5037_5085,Contig1605_-_4953_5003,Contig1605_-_4888_4935	Contig1605_-_4953_5003	4953	5003	620
Contig1605	-	Maker	mk4.001605.01.01	64583	64794	4	Category2	Contig1605_-_5547_5595,Contig1605_-_5037_5085,Contig1605_-_4953_5003,Contig1605_-_4888_4935	Contig1605_-_4888_4935	4888	4935	35
Contig513	+	Maker	mk4.000513.00.01	43741	44061	5	Category2	Contig513_+_44203_44251,Contig513_+_60486_60540,Contig513_+_60872_60919,Contig513_+_73166_73223,Contig513_+_77025_77074	Contig513_+_44203_44251	44203	44251	109
Contig513	+	Maker	mk4.000513.00.01	43741	44061	5	Category2	Contig513_+_44203_44251,Contig513_+_60486_60540,Contig513_+_60872_60919,Contig513_+_73166_73223,Contig513_+_77025_77074	Contig513_+_60486_60540	60486	60540	388
Contig513	+	Maker	mk4.000513.00.01	43741	44061	5	Category2	Contig513_+_44203_44251,Contig513_+_60486_60540,Contig513_+_60872_60919,Contig513_+_73166_73223,Contig513_+_77025_77074	Contig513_+_60872_60919	60872	60919	18
Contig513	+	Maker	mk4.000513.00.01	43741	44061	5	Category2	Contig513_+_44203_44251,Contig513_+_60486_60540,Contig513_+_60872_60919,Contig513_+_73166_73223,Contig513_+_77025_77074	Contig513_+_73166_73223	73166	73223	169
Contig513	+	Maker	mk4.000513.00.01	43741	44061	5	Category2	Contig513_+_44203_44251,Contig513_+_60486_60540,Contig513_+_60872_60919,Contig513_+_73166_73223,Contig513_+_77025_77074	Contig513_+_77025_77074	77025	77074	10
Contig116	+	Maker	mk4.000116.00.01	38105	42372	4	Category2	Contig116_+_99106_99162,Contig116_+_106826_106876,Contig116_+_190886_190937,Contig116_+_190948_190996	Contig116_+_99106_99162	99106	99162	708
Contig116	+	Maker	mk4.000116.00.01	38105	42372	4	Category2	Contig116_+_99106_99162,Contig116_+_106826_106876,Contig116_+_190886_190937,Contig116_+_190948_190996	Contig116_+_106826_106876	106826	106876	44
Contig116	+	Maker	mk4.000116.00.01	38105	42372	4	Category2	Contig116_+_99106_99162,Contig116_+_106826_106876,Contig116_+_190886_190937,Contig116_+_190948_190996	Contig116_+_190886_190937	190886	190937	148
Contig116	+	Maker	mk4.000116.00.01	38105	42372	4	Category2	Contig116_+_99106_99162,Contig116_+_106826_106876,Contig116_+_190886_190937,Contig116_+_190948_190996	Contig116_+_190948_190996	190948	190996	198
Contig3659	-	Maker	mk4.003659.01.01	9491	20989	4	Category2	Contig3659_-_9181_9231,Contig3659_-_9028_9073,Contig3659_-_8969_9014,Contig3659_-_8904_8953	Contig3659_-_9181_9231	9181	9231	31
Contig3659	-	Maker	mk4.003659.01.01	9491	20989	4	Category2	Contig3659_-_9181_9231,Contig3659_-_9028_9073,Contig3659_-_8969_9014,Contig3659_-_8904_8953	Contig3659_-_9028_9073	9028	9073	30
Contig3659	-	Maker	mk4.003659.01.01	9491	20989	4	Category2	Contig3659_-_9181_9231,Contig3659_-_9028_9073,Contig3659_-_8969_9014,Contig3659_-_8904_8953	Contig3659_-_8969_9014	8969	9014	96
Contig3659	-	Maker	mk4.003659.01.01	9491	20989	4	Category2	Contig3659_-_9181_9231,Contig3659_-_9028_9073,Contig3659_-_8969_9014,Contig3659_-_8904_8953	Contig3659_-_8904_8953	8904	8953	40
Contig671	-	Maker	mk4.000671.14.01	118884	119082	4	Category2	Contig671_-_111253_111303,Contig671_-_111002_111113,Contig671_-_110718_110764,Contig671_-_78383_78426	Contig671_-_111253_111303	111253	111303	769
Contig671	-	Maker	mk4.000671.14.01	118884	119082	4	Category2	Contig671_-_111253_111303,Contig671_-_111002_111113,Contig671_-_110718_110764,Contig671_-_78383_78426	Contig671_-_111002_111113	111002	111113	365
Contig671	-	Maker	mk4.000671.14.01	118884	119082	4	Category2	Contig671_-_111253_111303,Contig671_-_111002_111113,Contig671_-_110718_110764,Contig671_-_78383_78426	Contig671_-_110718_110764	110718	110764	6
Contig671	-	Maker	mk4.000671.14.01	118884	119082	4	Category2	Contig671_-_111253_111303,Contig671_-_111002_111113,Contig671_-_110718_110764,Contig671_-_78383_78426	Contig671_-_78383_78426	78383	78426	9
Contig3049	+	Maker	mk4.003049.01.01	5189	5724	5	Category2	Contig3049_+_6376_6427,Contig3049_+_6446_6491,Contig3049_+_6495_6673,Contig3049_+_6675_6722,Contig3049_+_6724_6771	Contig3049_+_6376_6427	6376	6427	757
Contig3049	+	Maker	mk4.003049.01.01	5189	5724	5	Category2	Contig3049_+_6376_6427,Contig3049_+_6446_6491,Contig3049_+_6495_6673,Contig3049_+_6675_6722,Contig3049_+_6724_6771	Contig3049_+_6446_6491	6446	6491	25
Contig3049	+	Maker	mk4.003049.01.01	5189	5724	5	Category2	Contig3049_+_6376_6427,Contig3049_+_6446_6491,Contig3049_+_6495_6673,Contig3049_+_6675_6722,Contig3049_+_6724_6771	Contig3049_+_6495_6673	6495	6673	194
Contig3049	+	Maker	mk4.003049.01.01	5189	5724	5	Category2	Contig3049_+_6376_6427,Contig3049_+_6446_6491,Contig3049_+_6495_6673,Contig3049_+_6675_6722,Contig3049_+_6724_6771	Contig3049_+_6675_6722	6675	6722	11
Contig3049	+	Maker	mk4.003049.01.01	5189	5724	5	Category2	Contig3049_+_6376_6427,Contig3049_+_6446_6491,Contig3049_+_6495_6673,Contig3049_+_6675_6722,Contig3049_+_6724_6771	Contig3049_+_6724_6771	6724	6771	13
Contig26	+	Maker	mk4.000026.01.01	25501	26604	4	Category2	Contig26_+_26738_26787,Contig26_+_48185_48236,Contig26_+_50644_50698,Contig26_+_60617_60665	Contig26_+_26738_26787	26738	26787	145
Contig26	+	Maker	mk4.000026.01.01	25501	26604	4	Category2	Contig26_+_26738_26787,Contig26_+_48185_48236,Contig26_+_50644_50698,Contig26_+_60617_60665	Contig26_+_48185_48236	48185	48236	93
Contig26	+	Maker	mk4.000026.01.01	25501	26604	4	Category2	Contig26_+_26738_26787,Contig26_+_48185_48236,Contig26_+_50644_50698,Contig26_+_60617_60665	Contig26_+_50644_50698	50644	50698	551
Contig26	+	Maker	mk4.000026.01.01	25501	26604	4	Category2	Contig26_+_26738_26787,Contig26_+_48185_48236,Contig26_+_50644_50698,Contig26_+_60617_60665	Contig26_+_60617_60665	60617	60665	6
Contig432	-	Maker	mk4.000432.06.01	97038	108932	4	Category2	Contig432_-_76020_76068,Contig432_-_75247_75304,Contig432_-_74512_74563,Contig432_-_41088_41142	Contig432_-_76020_76068	76020	76068	20
Contig432	-	Maker	mk4.000432.06.01	97038	108932	4	Category2	Contig432_-_76020_76068,Contig432_-_75247_75304,Contig432_-_74512_74563,Contig432_-_41088_41142	Contig432_-_75247_75304	75247	75304	363
Contig432	-	Maker	mk4.000432.06.01	97038	108932	4	Category2	Contig432_-_76020_76068,Contig432_-_75247_75304,Contig432_-_74512_74563,Contig432_-_41088_41142	Contig432_-_74512_74563	74512	74563	33
Contig432	-	Maker	mk4.000432.06.01	97038	108932	4	Category2	Contig432_-_76020_76068,Contig432_-_75247_75304,Contig432_-_74512_74563,Contig432_-_41088_41142	Contig432_-_41088_41142	41088	41142	139
Contig1017	-	Maker	mk4.001017.05.01	66616	66994	4	Category2	Contig1017_-_59032_59083,Contig1017_-_58606_58653,Contig1017_-_41093_41145,Contig1017_-_41021_41073	Contig1017_-_59032_59083	59032	59083	17
Contig1017	-	Maker	mk4.001017.05.01	66616	66994	4	Category2	Contig1017_-_59032_59083,Contig1017_-_58606_58653,Contig1017_-_41093_41145,Contig1017_-_41021_41073	Contig1017_-_58606_58653	58606	58653	30
Contig1017	-	Maker	mk4.001017.05.01	66616	66994	4	Category2	Contig1017_-_59032_59083,Contig1017_-_58606_58653,Contig1017_-_41093_41145,Contig1017_-_41021_41073	Contig1017_-_41093_41145	41093	41145	45
Contig1017	-	Maker	mk4.001017.05.01	66616	66994	4	Category2	Contig1017_-_59032_59083,Contig1017_-_58606_58653,Contig1017_-_41093_41145,Contig1017_-_41021_41073	Contig1017_-_41021_41073	41021	41073	49
Contig582	-	Maker	mk4.000582.04.01	33197	33886	4	Category2	Contig582_-_33090_33141,Contig582_-_32897_32945,Contig582_-_32690_32741,Contig582_-_32593_32639	Contig582_-_33090_33141	33090	33141	707
Contig582	-	Maker	mk4.000582.04.01	33197	33886	4	Category2	Contig582_-_33090_33141,Contig582_-_32897_32945,Contig582_-_32690_32741,Contig582_-_32593_32639	Contig582_-_32897_32945	32897	32945	23
Contig582	-	Maker	mk4.000582.04.01	33197	33886	4	Category2	Contig582_-_33090_33141,Contig582_-_32897_32945,Contig582_-_32690_32741,Contig582_-_32593_32639	Contig582_-_32690_32741	32690	32741	641
Contig582	-	Maker	mk4.000582.04.01	33197	33886	4	Category2	Contig582_-_33090_33141,Contig582_-_32897_32945,Contig582_-_32690_32741,Contig582_-_32593_32639	Contig582_-_32593_32639	32593	32639	30
Contig600	-	Maker	mk4.000600.04.01	115965	116864	4	Category2	Contig600_-_115910_115960,Contig600_-_61626_61676,Contig600_-_52393_52438,Contig600_-_3827_3873	Contig600_-_115910_115960	115910	115960	96
Contig600	-	Maker	mk4.000600.04.01	115965	116864	4	Category2	Contig600_-_115910_115960,Contig600_-_61626_61676,Contig600_-_52393_52438,Contig600_-_3827_3873	Contig600_-_61626_61676	61626	61676	97
Contig600	-	Maker	mk4.000600.04.01	115965	116864	4	Category2	Contig600_-_115910_115960,Contig600_-_61626_61676,Contig600_-_52393_52438,Contig600_-_3827_3873	Contig600_-_52393_52438	52393	52438	9
Contig600	-	Maker	mk4.000600.04.01	115965	116864	4	Category2	Contig600_-_115910_115960,Contig600_-_61626_61676,Contig600_-_52393_52438,Contig600_-_3827_3873	Contig600_-_3827_3873	3827	3873	6
Contig1035	-	Maker	mk4.001035.03.01	72517	83348	4	Category2	Contig1035_-_70050_70134,Contig1035_-_69876_69928,Contig1035_-_69820_69871,Contig1035_-_27136_27185	Contig1035_-_70050_70134	70050	70134	801
Contig1035	-	Maker	mk4.001035.03.01	72517	83348	4	Category2	Contig1035_-_70050_70134,Contig1035_-_69876_69928,Contig1035_-_69820_69871,Contig1035_-_27136_27185	Contig1035_-_69876_69928	69876	69928	26
Contig1035	-	Maker	mk4.001035.03.01	72517	83348	4	Category2	Contig1035_-_70050_70134,Contig1035_-_69876_69928,Contig1035_-_69820_69871,Contig1035_-_27136_27185	Contig1035_-_69820_69871	69820	69871	40
Contig1035	-	Maker	mk4.001035.03.01	72517	83348	4	Category2	Contig1035_-_70050_70134,Contig1035_-_69876_69928,Contig1035_-_69820_69871,Contig1035_-_27136_27185	Contig1035_-_27136_27185	27136	27185	54
Contig316	+	Maker	mk4.000316.02.01	117019	118298	4	Category2	Contig316_+_121057_121105,Contig316_+_126419_126468,Contig316_+_126984_127033,Contig316_+_132232_132275	Contig316_+_121057_121105	121057	121105	8
Contig316	+	Maker	mk4.000316.02.01	117019	118298	4	Category2	Contig316_+_121057_121105,Contig316_+_126419_126468,Contig316_+_126984_127033,Contig316_+_132232_132275	Contig316_+_126419_126468	126419	126468	4
Contig316	+	Maker	mk4.000316.02.01	117019	118298	4	Category2	Contig316_+_121057_121105,Contig316_+_126419_126468,Contig316_+_126984_127033,Contig316_+_132232_132275	Contig316_+_126984_127033	126984	127033	139
Contig316	+	Maker	mk4.000316.02.01	117019	118298	4	Category2	Contig316_+_121057_121105,Contig316_+_126419_126468,Contig316_+_126984_127033,Contig316_+_132232_132275	Contig316_+_132232_132275	132232	132275	17
Contig3323	-	Maker	mk4.003323.06.01	11961	31245	5	Category2	Contig3323_-_5563_5611,Contig3323_-_5430_5557,Contig3323_-_5347_5398,Contig3323_-_5139_5223,Contig3323_-_5000_5052	Contig3323_-_5563_5611	5563	5611	5
Contig3323	-	Maker	mk4.003323.06.01	11961	31245	5	Category2	Contig3323_-_5563_5611,Contig3323_-_5430_5557,Contig3323_-_5347_5398,Contig3323_-_5139_5223,Contig3323_-_5000_5052	Contig3323_-_5430_5557	5430	5557	241
Contig3323	-	Maker	mk4.003323.06.01	11961	31245	5	Category2	Contig3323_-_5563_5611,Contig3323_-_5430_5557,Contig3323_-_5347_5398,Contig3323_-_5139_5223,Contig3323_-_5000_5052	Contig3323_-_5347_5398	5347	5398	114
Contig3323	-	Maker	mk4.003323.06.01	11961	31245	5	Category2	Contig3323_-_5563_5611,Contig3323_-_5430_5557,Contig3323_-_5347_5398,Contig3323_-_5139_5223,Contig3323_-_5000_5052	Contig3323_-_5139_5223	5139	5223	196
Contig3323	-	Maker	mk4.003323.06.01	11961	31245	5	Category2	Contig3323_-_5563_5611,Contig3323_-_5430_5557,Contig3323_-_5347_5398,Contig3323_-_5139_5223,Contig3323_-_5000_5052	Contig3323_-_5000_5052	5000	5052	72
Contig4981	-	Maker	mk4.004981.02.01	28367	33568	5	Category2	Contig4981_-_27968_28036,Contig4981_-_27714_27766,Contig4981_-_27487_27533,Contig4981_-_27404_27449,Contig4981_-_13095_13146	Contig4981_-_27968_28036	27968	28036	807
Contig4981	-	Maker	mk4.004981.02.01	28367	33568	5	Category2	Contig4981_-_27968_28036,Contig4981_-_27714_27766,Contig4981_-_27487_27533,Contig4981_-_27404_27449,Contig4981_-_13095_13146	Contig4981_-_27714_27766	27714	27766	325
Contig4981	-	Maker	mk4.004981.02.01	28367	33568	5	Category2	Contig4981_-_27968_28036,Contig4981_-_27714_27766,Contig4981_-_27487_27533,Contig4981_-_27404_27449,Contig4981_-_13095_13146	Contig4981_-_27487_27533	27487	27533	108
Contig4981	-	Maker	mk4.004981.02.01	28367	33568	5	Category2	Contig4981_-_27968_28036,Contig4981_-_27714_27766,Contig4981_-_27487_27533,Contig4981_-_27404_27449,Contig4981_-_13095_13146	Contig4981_-_27404_27449	27404	27449	119
Contig4981	-	Maker	mk4.004981.02.01	28367	33568	5	Category2	Contig4981_-_27968_28036,Contig4981_-_27714_27766,Contig4981_-_27487_27533,Contig4981_-_27404_27449,Contig4981_-_13095_13146	Contig4981_-_13095_13146	13095	13146	29
Contig9261	+	Maker	mk4.009261.00.01	9606	10296	4	Category2	Contig9261_+_10401_10476,Contig9261_+_10670_10723,Contig9261_+_11102_11149,Contig9261_+_11357_11455	Contig9261_+_10401_10476	10401	10476	463
Contig9261	+	Maker	mk4.009261.00.01	9606	10296	4	Category2	Contig9261_+_10401_10476,Contig9261_+_10670_10723,Contig9261_+_11102_11149,Contig9261_+_11357_11455	Contig9261_+_10670_10723	10670	10723	249
Contig9261	+	Maker	mk4.009261.00.01	9606	10296	4	Category2	Contig9261_+_10401_10476,Contig9261_+_10670_10723,Contig9261_+_11102_11149,Contig9261_+_11357_11455	Contig9261_+_11102_11149	11102	11149	21
Contig9261	+	Maker	mk4.009261.00.01	9606	10296	4	Category2	Contig9261_+_10401_10476,Contig9261_+_10670_10723,Contig9261_+_11102_11149,Contig9261_+_11357_11455	Contig9261_+_11357_11455	11357	11455	146
Contig1874	-	Maker	mk4.001874.04.01	90001	90416	4	Category2	Contig1874_-_89834_89930,Contig1874_-_89750_89800,Contig1874_-_89621_89664,Contig1874_-_89512_89561	Contig1874_-_89834_89930	89834	89930	448
Contig1874	-	Maker	mk4.001874.04.01	90001	90416	4	Category2	Contig1874_-_89834_89930,Contig1874_-_89750_89800,Contig1874_-_89621_89664,Contig1874_-_89512_89561	Contig1874_-_89750_89800	89750	89800	71
Contig1874	-	Maker	mk4.001874.04.01	90001	90416	4	Category2	Contig1874_-_89834_89930,Contig1874_-_89750_89800,Contig1874_-_89621_89664,Contig1874_-_89512_89561	Contig1874_-_89621_89664	89621	89664	3
Contig1874	-	Maker	mk4.001874.04.01	90001	90416	4	Category2	Contig1874_-_89834_89930,Contig1874_-_89750_89800,Contig1874_-_89621_89664,Contig1874_-_89512_89561	Contig1874_-_89512_89561	89512	89561	11
Contig172	-	Maker	mk4.000172.22.01	151947	152358	4	Category2	Contig172_-_151254_151317,Contig172_-_151099_151147,Contig172_-_139539_139584,Contig172_-_133991_134043	Contig172_-_151254_151317	151254	151317	1253
Contig172	-	Maker	mk4.000172.22.01	151947	152358	4	Category2	Contig172_-_151254_151317,Contig172_-_151099_151147,Contig172_-_139539_139584,Contig172_-_133991_134043	Contig172_-_151099_151147	151099	151147	3
Contig172	-	Maker	mk4.000172.22.01	151947	152358	4	Category2	Contig172_-_151254_151317,Contig172_-_151099_151147,Contig172_-_139539_139584,Contig172_-_133991_134043	Contig172_-_139539_139584	139539	139584	14
Contig172	-	Maker	mk4.000172.22.01	151947	152358	4	Category2	Contig172_-_151254_151317,Contig172_-_151099_151147,Contig172_-_139539_139584,Contig172_-_133991_134043	Contig172_-_133991_134043	133991	134043	276
Contig2661	-	Maker	mk4.002661.07.01	55732	57177	5	Category2	Contig2661_-_53080_53133,Contig2661_-_42954_42998,Contig2661_-_42871_42921,Contig2661_-_42770_42820,Contig2661_-_20972_21024	Contig2661_-_53080_53133	53080	53133	1097
Contig2661	-	Maker	mk4.002661.07.01	55732	57177	5	Category2	Contig2661_-_53080_53133,Contig2661_-_42954_42998,Contig2661_-_42871_42921,Contig2661_-_42770_42820,Contig2661_-_20972_21024	Contig2661_-_42954_42998	42954	42998	20
Contig2661	-	Maker	mk4.002661.07.01	55732	57177	5	Category2	Contig2661_-_53080_53133,Contig2661_-_42954_42998,Contig2661_-_42871_42921,Contig2661_-_42770_42820,Contig2661_-_20972_21024	Contig2661_-_42871_42921	42871	42921	139
Contig2661	-	Maker	mk4.002661.07.01	55732	57177	5	Category2	Contig2661_-_53080_53133,Contig2661_-_42954_42998,Contig2661_-_42871_42921,Contig2661_-_42770_42820,Contig2661_-_20972_21024	Contig2661_-_42770_42820	42770	42820	52
Contig2661	-	Maker	mk4.002661.07.01	55732	57177	5	Category2	Contig2661_-_53080_53133,Contig2661_-_42954_42998,Contig2661_-_42871_42921,Contig2661_-_42770_42820,Contig2661_-_20972_21024	Contig2661_-_20972_21024	20972	21024	857
Contig1304	+	Maker	mk4.001304.06.01	66309	69113	4	Category2	Contig1304_+_77024_77072,Contig1304_+_77080_77125,Contig1304_+_77251_77299,Contig1304_+_77318_77366	Contig1304_+_77024_77072	77024	77072	35
Contig1304	+	Maker	mk4.001304.06.01	66309	69113	4	Category2	Contig1304_+_77024_77072,Contig1304_+_77080_77125,Contig1304_+_77251_77299,Contig1304_+_77318_77366	Contig1304_+_77080_77125	77080	77125	17
Contig1304	+	Maker	mk4.001304.06.01	66309	69113	4	Category2	Contig1304_+_77024_77072,Contig1304_+_77080_77125,Contig1304_+_77251_77299,Contig1304_+_77318_77366	Contig1304_+_77251_77299	77251	77299	38
Contig1304	+	Maker	mk4.001304.06.01	66309	69113	4	Category2	Contig1304_+_77024_77072,Contig1304_+_77080_77125,Contig1304_+_77251_77299,Contig1304_+_77318_77366	Contig1304_+_77318_77366	77318	77366	32
Contig175	-	Maker	mk4.000175.13.01	69145	70587	5	Category2	Contig175_-_68200_68251,Contig175_-_68073_68154,Contig175_-_67691_67737,Contig175_-_65668_65719,Contig175_-_60466_60518	Contig175_-_68200_68251	68200	68251	61
Contig175	-	Maker	mk4.000175.13.01	69145	70587	5	Category2	Contig175_-_68200_68251,Contig175_-_68073_68154,Contig175_-_67691_67737,Contig175_-_65668_65719,Contig175_-_60466_60518	Contig175_-_68073_68154	68073	68154	182
Contig175	-	Maker	mk4.000175.13.01	69145	70587	5	Category2	Contig175_-_68200_68251,Contig175_-_68073_68154,Contig175_-_67691_67737,Contig175_-_65668_65719,Contig175_-_60466_60518	Contig175_-_67691_67737	67691	67737	147
Contig175	-	Maker	mk4.000175.13.01	69145	70587	5	Category2	Contig175_-_68200_68251,Contig175_-_68073_68154,Contig175_-_67691_67737,Contig175_-_65668_65719,Contig175_-_60466_60518	Contig175_-_65668_65719	65668	65719	34
Contig175	-	Maker	mk4.000175.13.01	69145	70587	5	Category2	Contig175_-_68200_68251,Contig175_-_68073_68154,Contig175_-_67691_67737,Contig175_-_65668_65719,Contig175_-_60466_60518	Contig175_-_60466_60518	60466	60518	60
Contig110	-	Maker	mk4.000110.10.01	173076	173481	6	Category2	Contig110_-_136564_136614,Contig110_-_136482_136546,Contig110_-_135968_136015,Contig110_-_135915_135960,Contig110_-_88542_88591,Contig110_-_46330_46374	Contig110_-_136564_136614	136564	136614	177
Contig110	-	Maker	mk4.000110.10.01	173076	173481	6	Category2	Contig110_-_136564_136614,Contig110_-_136482_136546,Contig110_-_135968_136015,Contig110_-_135915_135960,Contig110_-_88542_88591,Contig110_-_46330_46374	Contig110_-_136482_136546	136482	136546	637
Contig110	-	Maker	mk4.000110.10.01	173076	173481	6	Category2	Contig110_-_136564_136614,Contig110_-_136482_136546,Contig110_-_135968_136015,Contig110_-_135915_135960,Contig110_-_88542_88591,Contig110_-_46330_46374	Contig110_-_135968_136015	135968	136015	7
Contig110	-	Maker	mk4.000110.10.01	173076	173481	6	Category2	Contig110_-_136564_136614,Contig110_-_136482_136546,Contig110_-_135968_136015,Contig110_-_135915_135960,Contig110_-_88542_88591,Contig110_-_46330_46374	Contig110_-_135915_135960	135915	135960	3
Contig110	-	Maker	mk4.000110.10.01	173076	173481	6	Category2	Contig110_-_136564_136614,Contig110_-_136482_136546,Contig110_-_135968_136015,Contig110_-_135915_135960,Contig110_-_88542_88591,Contig110_-_46330_46374	Contig110_-_88542_88591	88542	88591	121
Contig110	-	Maker	mk4.000110.10.01	173076	173481	6	Category2	Contig110_-_136564_136614,Contig110_-_136482_136546,Contig110_-_135968_136015,Contig110_-_135915_135960,Contig110_-_88542_88591,Contig110_-_46330_46374	Contig110_-_46330_46374	46330	46374	163
Contig38	-	Maker	mk4.000038.07.01	175470	175753	4	Category2	Contig38_-_152822_152872,Contig38_-_110538_110597,Contig38_-_110234_110285,Contig38_-_56119_56167	Contig38_-_152822_152872	152822	152872	494
Contig38	-	Maker	mk4.000038.07.01	175470	175753	4	Category2	Contig38_-_152822_152872,Contig38_-_110538_110597,Contig38_-_110234_110285,Contig38_-_56119_56167	Contig38_-_110538_110597	110538	110597	174
Contig38	-	Maker	mk4.000038.07.01	175470	175753	4	Category2	Contig38_-_152822_152872,Contig38_-_110538_110597,Contig38_-_110234_110285,Contig38_-_56119_56167	Contig38_-_110234_110285	110234	110285	178
Contig38	-	Maker	mk4.000038.07.01	175470	175753	4	Category2	Contig38_-_152822_152872,Contig38_-_110538_110597,Contig38_-_110234_110285,Contig38_-_56119_56167	Contig38_-_56119_56167	56119	56167	10
Contig2019	+	Maker	mk4.002019.01.01	15235	20854	5	Category2	Contig2019_+_21055_21180,Contig2019_+_38231_38306,Contig2019_+_38349_38399,Contig2019_+_38426_38477,Contig2019_+_38508_38552	Contig2019_+_21055_21180	21055	21180	1691
Contig2019	+	Maker	mk4.002019.01.01	15235	20854	5	Category2	Contig2019_+_21055_21180,Contig2019_+_38231_38306,Contig2019_+_38349_38399,Contig2019_+_38426_38477,Contig2019_+_38508_38552	Contig2019_+_38231_38306	38231	38306	1449
Contig2019	+	Maker	mk4.002019.01.01	15235	20854	5	Category2	Contig2019_+_21055_21180,Contig2019_+_38231_38306,Contig2019_+_38349_38399,Contig2019_+_38426_38477,Contig2019_+_38508_38552	Contig2019_+_38349_38399	38349	38399	3
Contig2019	+	Maker	mk4.002019.01.01	15235	20854	5	Category2	Contig2019_+_21055_21180,Contig2019_+_38231_38306,Contig2019_+_38349_38399,Contig2019_+_38426_38477,Contig2019_+_38508_38552	Contig2019_+_38426_38477	38426	38477	2683
Contig2019	+	Maker	mk4.002019.01.01	15235	20854	5	Category2	Contig2019_+_21055_21180,Contig2019_+_38231_38306,Contig2019_+_38349_38399,Contig2019_+_38426_38477,Contig2019_+_38508_38552	Contig2019_+_38508_38552	38508	38552	20
Contig3209	-	Maker	mk4.003209.03.01	24009	28519	4	Category2	Contig3209_-_17412_17477,Contig3209_-_17255_17303,Contig3209_-_17101_17152,Contig3209_-_17027_17074	Contig3209_-_17412_17477	17412	17477	178
Contig3209	-	Maker	mk4.003209.03.01	24009	28519	4	Category2	Contig3209_-_17412_17477,Contig3209_-_17255_17303,Contig3209_-_17101_17152,Contig3209_-_17027_17074	Contig3209_-_17255_17303	17255	17303	44
Contig3209	-	Maker	mk4.003209.03.01	24009	28519	4	Category2	Contig3209_-_17412_17477,Contig3209_-_17255_17303,Contig3209_-_17101_17152,Contig3209_-_17027_17074	Contig3209_-_17101_17152	17101	17152	557
Contig3209	-	Maker	mk4.003209.03.01	24009	28519	4	Category2	Contig3209_-_17412_17477,Contig3209_-_17255_17303,Contig3209_-_17101_17152,Contig3209_-_17027_17074	Contig3209_-_17027_17074	17027	17074	23
Contig1030	-	Maker	mk4.001030.04.01	94993	95226	4	Category2	Contig1030_-_34893_34947,Contig1030_-_18075_18123,Contig1030_-_17846_17896,Contig1030_-_17497_17548	Contig1030_-_34893_34947	34893	34947	61
Contig1030	-	Maker	mk4.001030.04.01	94993	95226	4	Category2	Contig1030_-_34893_34947,Contig1030_-_18075_18123,Contig1030_-_17846_17896,Contig1030_-_17497_17548	Contig1030_-_18075_18123	18075	18123	32
Contig1030	-	Maker	mk4.001030.04.01	94993	95226	4	Category2	Contig1030_-_34893_34947,Contig1030_-_18075_18123,Contig1030_-_17846_17896,Contig1030_-_17497_17548	Contig1030_-_17846_17896	17846	17896	73
Contig1030	-	Maker	mk4.001030.04.01	94993	95226	4	Category2	Contig1030_-_34893_34947,Contig1030_-_18075_18123,Contig1030_-_17846_17896,Contig1030_-_17497_17548	Contig1030_-_17497_17548	17497	17548	10
Contig256	-	Maker	mk4.000256.10.01	97988	98234	4	Category2	Contig256_-_57141_57190,Contig256_-_56762_56814,Contig256_-_49500_49554,Contig256_-_13202_13251	Contig256_-_57141_57190	57141	57190	9
Contig256	-	Maker	mk4.000256.10.01	97988	98234	4	Category2	Contig256_-_57141_57190,Contig256_-_56762_56814,Contig256_-_49500_49554,Contig256_-_13202_13251	Contig256_-_56762_56814	56762	56814	26
Contig256	-	Maker	mk4.000256.10.01	97988	98234	4	Category2	Contig256_-_57141_57190,Contig256_-_56762_56814,Contig256_-_49500_49554,Contig256_-_13202_13251	Contig256_-_49500_49554	49500	49554	1307
Contig256	-	Maker	mk4.000256.10.01	97988	98234	4	Category2	Contig256_-_57141_57190,Contig256_-_56762_56814,Contig256_-_49500_49554,Contig256_-_13202_13251	Contig256_-_13202_13251	13202	13251	33
Contig149	+	Maker	mk4.000149.00.01	1865	5550	8	Category2	Contig149_+_56019_56073,Contig149_+_56573_56617,Contig149_+_56643_56697,Contig149_+_56834_56881,Contig149_+_115661_115707,Contig149_+_115749_115799,Contig149_+_115882_115930,Contig149_+_152088_152132	Contig149_+_56019_56073	56019	56073	199
Contig149	+	Maker	mk4.000149.00.01	1865	5550	8	Category2	Contig149_+_56019_56073,Contig149_+_56573_56617,Contig149_+_56643_56697,Contig149_+_56834_56881,Contig149_+_115661_115707,Contig149_+_115749_115799,Contig149_+_115882_115930,Contig149_+_152088_152132	Contig149_+_56573_56617	56573	56617	96
Contig149	+	Maker	mk4.000149.00.01	1865	5550	8	Category2	Contig149_+_56019_56073,Contig149_+_56573_56617,Contig149_+_56643_56697,Contig149_+_56834_56881,Contig149_+_115661_115707,Contig149_+_115749_115799,Contig149_+_115882_115930,Contig149_+_152088_152132	Contig149_+_56643_56697	56643	56697	1252
Contig149	+	Maker	mk4.000149.00.01	1865	5550	8	Category2	Contig149_+_56019_56073,Contig149_+_56573_56617,Contig149_+_56643_56697,Contig149_+_56834_56881,Contig149_+_115661_115707,Contig149_+_115749_115799,Contig149_+_115882_115930,Contig149_+_152088_152132	Contig149_+_56834_56881	56834	56881	17
Contig149	+	Maker	mk4.000149.00.01	1865	5550	8	Category2	Contig149_+_56019_56073,Contig149_+_56573_56617,Contig149_+_56643_56697,Contig149_+_56834_56881,Contig149_+_115661_115707,Contig149_+_115749_115799,Contig149_+_115882_115930,Contig149_+_152088_152132	Contig149_+_115661_115707	115661	115707	6
Contig149	+	Maker	mk4.000149.00.01	1865	5550	8	Category2	Contig149_+_56019_56073,Contig149_+_56573_56617,Contig149_+_56643_56697,Contig149_+_56834_56881,Contig149_+_115661_115707,Contig149_+_115749_115799,Contig149_+_115882_115930,Contig149_+_152088_152132	Contig149_+_115749_115799	115749	115799	71
Contig149	+	Maker	mk4.000149.00.01	1865	5550	8	Category2	Contig149_+_56019_56073,Contig149_+_56573_56617,Contig149_+_56643_56697,Contig149_+_56834_56881,Contig149_+_115661_115707,Contig149_+_115749_115799,Contig149_+_115882_115930,Contig149_+_152088_152132	Contig149_+_115882_115930	115882	115930	48
Contig149	+	Maker	mk4.000149.00.01	1865	5550	8	Category2	Contig149_+_56019_56073,Contig149_+_56573_56617,Contig149_+_56643_56697,Contig149_+_56834_56881,Contig149_+_115661_115707,Contig149_+_115749_115799,Contig149_+_115882_115930,Contig149_+_152088_152132	Contig149_+_152088_152132	152088	152132	10
Contig1803	-	Maker	mk4.001803.09.01	96279	96647	4	Category2	Contig1803_-_79910_79960,Contig1803_-_79681_79731,Contig1803_-_79489_79536,Contig1803_-_52992_53040	Contig1803_-_79910_79960	79910	79960	104
Contig1803	-	Maker	mk4.001803.09.01	96279	96647	4	Category2	Contig1803_-_79910_79960,Contig1803_-_79681_79731,Contig1803_-_79489_79536,Contig1803_-_52992_53040	Contig1803_-_79681_79731	79681	79731	73
Contig1803	-	Maker	mk4.001803.09.01	96279	96647	4	Category2	Contig1803_-_79910_79960,Contig1803_-_79681_79731,Contig1803_-_79489_79536,Contig1803_-_52992_53040	Contig1803_-_79489_79536	79489	79536	25
Contig1803	-	Maker	mk4.001803.09.01	96279	96647	4	Category2	Contig1803_-_79910_79960,Contig1803_-_79681_79731,Contig1803_-_79489_79536,Contig1803_-_52992_53040	Contig1803_-_52992_53040	52992	53040	69
Contig35	-	Maker	mk4.000035.12.01	153220	158052	4	Category2	Contig35_-_153073_153122,Contig35_-_153014_153060,Contig35_-_133196_133244,Contig35_-_67548_67595	Contig35_-_153073_153122	153073	153122	166
Contig35	-	Maker	mk4.000035.12.01	153220	158052	4	Category2	Contig35_-_153073_153122,Contig35_-_153014_153060,Contig35_-_133196_133244,Contig35_-_67548_67595	Contig35_-_153014_153060	153014	153060	28
Contig35	-	Maker	mk4.000035.12.01	153220	158052	4	Category2	Contig35_-_153073_153122,Contig35_-_153014_153060,Contig35_-_133196_133244,Contig35_-_67548_67595	Contig35_-_133196_133244	133196	133244	26
Contig35	-	Maker	mk4.000035.12.01	153220	158052	4	Category2	Contig35_-_153073_153122,Contig35_-_153014_153060,Contig35_-_133196_133244,Contig35_-_67548_67595	Contig35_-_67548_67595	67548	67595	5
Contig1781	+	Maker	mk4.001781.00.01	20920	21266	4	Category2	Contig1781_+_54578_54626,Contig1781_+_54655_54702,Contig1781_+_54727_54774,Contig1781_+_58467_58514	Contig1781_+_54578_54626	54578	54626	15
Contig1781	+	Maker	mk4.001781.00.01	20920	21266	4	Category2	Contig1781_+_54578_54626,Contig1781_+_54655_54702,Contig1781_+_54727_54774,Contig1781_+_58467_58514	Contig1781_+_54655_54702	54655	54702	50
Contig1781	+	Maker	mk4.001781.00.01	20920	21266	4	Category2	Contig1781_+_54578_54626,Contig1781_+_54655_54702,Contig1781_+_54727_54774,Contig1781_+_58467_58514	Contig1781_+_54727_54774	54727	54774	3
Contig1781	+	Maker	mk4.001781.00.01	20920	21266	4	Category2	Contig1781_+_54578_54626,Contig1781_+_54655_54702,Contig1781_+_54727_54774,Contig1781_+_58467_58514	Contig1781_+_58467_58514	58467	58514	5
Contig304	+	Maker	mk4.000304.02.01	47433	47823	4	Category2	Contig304_+_65686_65741,Contig304_+_66440_66489,Contig304_+_139698_139740,Contig304_+_146098_146151	Contig304_+_65686_65741	65686	65741	42
Contig304	+	Maker	mk4.000304.02.01	47433	47823	4	Category2	Contig304_+_65686_65741,Contig304_+_66440_66489,Contig304_+_139698_139740,Contig304_+_146098_146151	Contig304_+_66440_66489	66440	66489	24
Contig304	+	Maker	mk4.000304.02.01	47433	47823	4	Category2	Contig304_+_65686_65741,Contig304_+_66440_66489,Contig304_+_139698_139740,Contig304_+_146098_146151	Contig304_+_139698_139740	139698	139740	15
Contig304	+	Maker	mk4.000304.02.01	47433	47823	4	Category2	Contig304_+_65686_65741,Contig304_+_66440_66489,Contig304_+_139698_139740,Contig304_+_146098_146151	Contig304_+_146098_146151	146098	146151	260
Contig40	+	Maker	mk4.000040.07.01	194405	198785	5	Category2	Contig40_+_223547_223595,Contig40_+_288914_288964,Contig40_+_313879_313933,Contig40_+_316954_317006,Contig40_+_317596_317640	Contig40_+_223547_223595	223547	223595	150
Contig40	+	Maker	mk4.000040.07.01	194405	198785	5	Category2	Contig40_+_223547_223595,Contig40_+_288914_288964,Contig40_+_313879_313933,Contig40_+_316954_317006,Contig40_+_317596_317640	Contig40_+_288914_288964	288914	288964	13
Contig40	+	Maker	mk4.000040.07.01	194405	198785	5	Category2	Contig40_+_223547_223595,Contig40_+_288914_288964,Contig40_+_313879_313933,Contig40_+_316954_317006,Contig40_+_317596_317640	Contig40_+_313879_313933	313879	313933	4652
Contig40	+	Maker	mk4.000040.07.01	194405	198785	5	Category2	Contig40_+_223547_223595,Contig40_+_288914_288964,Contig40_+_313879_313933,Contig40_+_316954_317006,Contig40_+_317596_317640	Contig40_+_316954_317006	316954	317006	613
Contig40	+	Maker	mk4.000040.07.01	194405	198785	5	Category2	Contig40_+_223547_223595,Contig40_+_288914_288964,Contig40_+_313879_313933,Contig40_+_316954_317006,Contig40_+_317596_317640	Contig40_+_317596_317640	317596	317640	20
Contig1749	+	Maker	mk4.001749.00.01	24733	31998	5	Category2	Contig1749_+_32253_32301,Contig1749_+_43057_43105,Contig1749_+_43161_43218,Contig1749_+_44887_44945,Contig1749_+_49823_49872	Contig1749_+_32253_32301	32253	32301	142
Contig1749	+	Maker	mk4.001749.00.01	24733	31998	5	Category2	Contig1749_+_32253_32301,Contig1749_+_43057_43105,Contig1749_+_43161_43218,Contig1749_+_44887_44945,Contig1749_+_49823_49872	Contig1749_+_43057_43105	43057	43105	20
Contig1749	+	Maker	mk4.001749.00.01	24733	31998	5	Category2	Contig1749_+_32253_32301,Contig1749_+_43057_43105,Contig1749_+_43161_43218,Contig1749_+_44887_44945,Contig1749_+_49823_49872	Contig1749_+_43161_43218	43161	43218	72
Contig1749	+	Maker	mk4.001749.00.01	24733	31998	5	Category2	Contig1749_+_32253_32301,Contig1749_+_43057_43105,Contig1749_+_43161_43218,Contig1749_+_44887_44945,Contig1749_+_49823_49872	Contig1749_+_44887_44945	44887	44945	185
Contig1749	+	Maker	mk4.001749.00.01	24733	31998	5	Category2	Contig1749_+_32253_32301,Contig1749_+_43057_43105,Contig1749_+_43161_43218,Contig1749_+_44887_44945,Contig1749_+_49823_49872	Contig1749_+_49823_49872	49823	49872	146
Contig516	+	Maker	mk4.000516.00.01	16153	23514	5	Category2	Contig516_+_28018_28068,Contig516_+_37651_37695,Contig516_+_45267_45378,Contig516_+_62295_62349,Contig516_+_121909_121956	Contig516_+_28018_28068	28018	28068	20
Contig516	+	Maker	mk4.000516.00.01	16153	23514	5	Category2	Contig516_+_28018_28068,Contig516_+_37651_37695,Contig516_+_45267_45378,Contig516_+_62295_62349,Contig516_+_121909_121956	Contig516_+_37651_37695	37651	37695	6
Contig516	+	Maker	mk4.000516.00.01	16153	23514	5	Category2	Contig516_+_28018_28068,Contig516_+_37651_37695,Contig516_+_45267_45378,Contig516_+_62295_62349,Contig516_+_121909_121956	Contig516_+_45267_45378	45267	45378	410
Contig516	+	Maker	mk4.000516.00.01	16153	23514	5	Category2	Contig516_+_28018_28068,Contig516_+_37651_37695,Contig516_+_45267_45378,Contig516_+_62295_62349,Contig516_+_121909_121956	Contig516_+_62295_62349	62295	62349	11908
Contig516	+	Maker	mk4.000516.00.01	16153	23514	5	Category2	Contig516_+_28018_28068,Contig516_+_37651_37695,Contig516_+_45267_45378,Contig516_+_62295_62349,Contig516_+_121909_121956	Contig516_+_121909_121956	121909	121956	95
Contig1563	-	Maker	mk4.001563.04.01	65579	67934	7	Category2	Contig1563_-_55883_55934,Contig1563_-_42672_42716,Contig1563_-_42548_42596,Contig1563_-_42315_42366,Contig1563_-_42177_42255,Contig1563_-_41885_41941,Contig1563_-_41613_41663	Contig1563_-_55883_55934	55883	55934	89
Contig1563	-	Maker	mk4.001563.04.01	65579	67934	7	Category2	Contig1563_-_55883_55934,Contig1563_-_42672_42716,Contig1563_-_42548_42596,Contig1563_-_42315_42366,Contig1563_-_42177_42255,Contig1563_-_41885_41941,Contig1563_-_41613_41663	Contig1563_-_42672_42716	42672	42716	6
Contig1563	-	Maker	mk4.001563.04.01	65579	67934	7	Category2	Contig1563_-_55883_55934,Contig1563_-_42672_42716,Contig1563_-_42548_42596,Contig1563_-_42315_42366,Contig1563_-_42177_42255,Contig1563_-_41885_41941,Contig1563_-_41613_41663	Contig1563_-_42548_42596	42548	42596	290
Contig1563	-	Maker	mk4.001563.04.01	65579	67934	7	Category2	Contig1563_-_55883_55934,Contig1563_-_42672_42716,Contig1563_-_42548_42596,Contig1563_-_42315_42366,Contig1563_-_42177_42255,Contig1563_-_41885_41941,Contig1563_-_41613_41663	Contig1563_-_42315_42366	42315	42366	245
Contig1563	-	Maker	mk4.001563.04.01	65579	67934	7	Category2	Contig1563_-_55883_55934,Contig1563_-_42672_42716,Contig1563_-_42548_42596,Contig1563_-_42315_42366,Contig1563_-_42177_42255,Contig1563_-_41885_41941,Contig1563_-_41613_41663	Contig1563_-_42177_42255	42177	42255	272
Contig1563	-	Maker	mk4.001563.04.01	65579	67934	7	Category2	Contig1563_-_55883_55934,Contig1563_-_42672_42716,Contig1563_-_42548_42596,Contig1563_-_42315_42366,Contig1563_-_42177_42255,Contig1563_-_41885_41941,Contig1563_-_41613_41663	Contig1563_-_41885_41941	41885	41941	393
Contig1563	-	Maker	mk4.001563.04.01	65579	67934	7	Category2	Contig1563_-_55883_55934,Contig1563_-_42672_42716,Contig1563_-_42548_42596,Contig1563_-_42315_42366,Contig1563_-_42177_42255,Contig1563_-_41885_41941,Contig1563_-_41613_41663	Contig1563_-_41613_41663	41613	41663	11
Contig2316	+	Maker	mk4.002316.00.01	6423	9858	5	Category2	Contig2316_+_16231_16335,Contig2316_+_16350_16399,Contig2316_+_16432_16482,Contig2316_+_16492_16540,Contig2316_+_53365_53427	Contig2316_+_16231_16335	16231	16335	152
Contig2316	+	Maker	mk4.002316.00.01	6423	9858	5	Category2	Contig2316_+_16231_16335,Contig2316_+_16350_16399,Contig2316_+_16432_16482,Contig2316_+_16492_16540,Contig2316_+_53365_53427	Contig2316_+_16350_16399	16350	16399	10
Contig2316	+	Maker	mk4.002316.00.01	6423	9858	5	Category2	Contig2316_+_16231_16335,Contig2316_+_16350_16399,Contig2316_+_16432_16482,Contig2316_+_16492_16540,Contig2316_+_53365_53427	Contig2316_+_16432_16482	16432	16482	71
Contig2316	+	Maker	mk4.002316.00.01	6423	9858	5	Category2	Contig2316_+_16231_16335,Contig2316_+_16350_16399,Contig2316_+_16432_16482,Contig2316_+_16492_16540,Contig2316_+_53365_53427	Contig2316_+_16492_16540	16492	16540	15
Contig2316	+	Maker	mk4.002316.00.01	6423	9858	5	Category2	Contig2316_+_16231_16335,Contig2316_+_16350_16399,Contig2316_+_16432_16482,Contig2316_+_16492_16540,Contig2316_+_53365_53427	Contig2316_+_53365_53427	53365	53427	156
Contig10792	+	Maker	mk4.010792.00.01	5807	6274	4	Category2	Contig10792_+_6437_6490,Contig10792_+_6528_6625,Contig10792_+_6663_6708,Contig10792_+_6776_6835	Contig10792_+_6437_6490	6437	6490	51
Contig10792	+	Maker	mk4.010792.00.01	5807	6274	4	Category2	Contig10792_+_6437_6490,Contig10792_+_6528_6625,Contig10792_+_6663_6708,Contig10792_+_6776_6835	Contig10792_+_6528_6625	6528	6625	8045
Contig10792	+	Maker	mk4.010792.00.01	5807	6274	4	Category2	Contig10792_+_6437_6490,Contig10792_+_6528_6625,Contig10792_+_6663_6708,Contig10792_+_6776_6835	Contig10792_+_6663_6708	6663	6708	51
Contig10792	+	Maker	mk4.010792.00.01	5807	6274	4	Category2	Contig10792_+_6437_6490,Contig10792_+_6528_6625,Contig10792_+_6663_6708,Contig10792_+_6776_6835	Contig10792_+_6776_6835	6776	6835	2000
Contig187	-	Maker	mk4.000187.06.01	72632	76514	5	Category2	Contig187_-_70455_70504,Contig187_-_61687_61734,Contig187_-_16662_16713,Contig187_-_15253_15305,Contig187_-_1771_1821	Contig187_-_70455_70504	70455	70504	178
Contig187	-	Maker	mk4.000187.06.01	72632	76514	5	Category2	Contig187_-_70455_70504,Contig187_-_61687_61734,Contig187_-_16662_16713,Contig187_-_15253_15305,Contig187_-_1771_1821	Contig187_-_61687_61734	61687	61734	26
Contig187	-	Maker	mk4.000187.06.01	72632	76514	5	Category2	Contig187_-_70455_70504,Contig187_-_61687_61734,Contig187_-_16662_16713,Contig187_-_15253_15305,Contig187_-_1771_1821	Contig187_-_16662_16713	16662	16713	44
Contig187	-	Maker	mk4.000187.06.01	72632	76514	5	Category2	Contig187_-_70455_70504,Contig187_-_61687_61734,Contig187_-_16662_16713,Contig187_-_15253_15305,Contig187_-_1771_1821	Contig187_-_15253_15305	15253	15305	105
Contig187	-	Maker	mk4.000187.06.01	72632	76514	5	Category2	Contig187_-_70455_70504,Contig187_-_61687_61734,Contig187_-_16662_16713,Contig187_-_15253_15305,Contig187_-_1771_1821	Contig187_-_1771_1821	1771	1821	360
Contig985	+	Maker	mk4.000985.03.01	43741	43920	5	Category2	Contig985_+_65306_65389,Contig985_+_69464_69529,Contig985_+_82862_82911,Contig985_+_87976_88029,Contig985_+_120397_120445	Contig985_+_65306_65389	65306	65389	2980
Contig985	+	Maker	mk4.000985.03.01	43741	43920	5	Category2	Contig985_+_65306_65389,Contig985_+_69464_69529,Contig985_+_82862_82911,Contig985_+_87976_88029,Contig985_+_120397_120445	Contig985_+_69464_69529	69464	69529	287
Contig985	+	Maker	mk4.000985.03.01	43741	43920	5	Category2	Contig985_+_65306_65389,Contig985_+_69464_69529,Contig985_+_82862_82911,Contig985_+_87976_88029,Contig985_+_120397_120445	Contig985_+_82862_82911	82862	82911	21
Contig985	+	Maker	mk4.000985.03.01	43741	43920	5	Category2	Contig985_+_65306_65389,Contig985_+_69464_69529,Contig985_+_82862_82911,Contig985_+_87976_88029,Contig985_+_120397_120445	Contig985_+_87976_88029	87976	88029	13307
Contig985	+	Maker	mk4.000985.03.01	43741	43920	5	Category2	Contig985_+_65306_65389,Contig985_+_69464_69529,Contig985_+_82862_82911,Contig985_+_87976_88029,Contig985_+_120397_120445	Contig985_+_120397_120445	120397	120445	28
Contig1240	+	Maker	mk4.001240.04.01	59278	62156	4	Category2	Contig1240_+_64626_64679,Contig1240_+_87925_88017,Contig1240_+_88019_88115,Contig1240_+_88259_88303	Contig1240_+_64626_64679	64626	64679	3302
Contig1240	+	Maker	mk4.001240.04.01	59278	62156	4	Category2	Contig1240_+_64626_64679,Contig1240_+_87925_88017,Contig1240_+_88019_88115,Contig1240_+_88259_88303	Contig1240_+_87925_88017	87925	88017	116
Contig1240	+	Maker	mk4.001240.04.01	59278	62156	4	Category2	Contig1240_+_64626_64679,Contig1240_+_87925_88017,Contig1240_+_88019_88115,Contig1240_+_88259_88303	Contig1240_+_88019_88115	88019	88115	346
Contig1240	+	Maker	mk4.001240.04.01	59278	62156	4	Category2	Contig1240_+_64626_64679,Contig1240_+_87925_88017,Contig1240_+_88019_88115,Contig1240_+_88259_88303	Contig1240_+_88259_88303	88259	88303	39
Contig2529	+	Maker	mk4.002529.03.01	70122	71390	4	Category2	Contig2529_+_71540_71587,Contig2529_+_73198_73249,Contig2529_+_73382_73435,Contig2529_+_73930_73981	Contig2529_+_71540_71587	71540	71587	95
Contig2529	+	Maker	mk4.002529.03.01	70122	71390	4	Category2	Contig2529_+_71540_71587,Contig2529_+_73198_73249,Contig2529_+_73382_73435,Contig2529_+_73930_73981	Contig2529_+_73198_73249	73198	73249	18
Contig2529	+	Maker	mk4.002529.03.01	70122	71390	4	Category2	Contig2529_+_71540_71587,Contig2529_+_73198_73249,Contig2529_+_73382_73435,Contig2529_+_73930_73981	Contig2529_+_73382_73435	73382	73435	313
Contig2529	+	Maker	mk4.002529.03.01	70122	71390	4	Category2	Contig2529_+_71540_71587,Contig2529_+_73198_73249,Contig2529_+_73382_73435,Contig2529_+_73930_73981	Contig2529_+_73930_73981	73930	73981	321
Contig408	+	Maker	mk4.000408.02.01	33583	34145	5	Category2	Contig408_+_51173_51224,Contig408_+_74170_74215,Contig408_+_86588_86638,Contig408_+_147104_147158,Contig408_+_147204_147252	Contig408_+_51173_51224	51173	51224	98
Contig408	+	Maker	mk4.000408.02.01	33583	34145	5	Category2	Contig408_+_51173_51224,Contig408_+_74170_74215,Contig408_+_86588_86638,Contig408_+_147104_147158,Contig408_+_147204_147252	Contig408_+_74170_74215	74170	74215	33
Contig408	+	Maker	mk4.000408.02.01	33583	34145	5	Category2	Contig408_+_51173_51224,Contig408_+_74170_74215,Contig408_+_86588_86638,Contig408_+_147104_147158,Contig408_+_147204_147252	Contig408_+_86588_86638	86588	86638	3
Contig408	+	Maker	mk4.000408.02.01	33583	34145	5	Category2	Contig408_+_51173_51224,Contig408_+_74170_74215,Contig408_+_86588_86638,Contig408_+_147104_147158,Contig408_+_147204_147252	Contig408_+_147104_147158	147104	147158	602
Contig408	+	Maker	mk4.000408.02.01	33583	34145	5	Category2	Contig408_+_51173_51224,Contig408_+_74170_74215,Contig408_+_86588_86638,Contig408_+_147104_147158,Contig408_+_147204_147252	Contig408_+_147204_147252	147204	147252	37
Contig3062	-	Maker	mk4.003062.03.01	26227	27688	6	Category2	Contig3062_-_17031_17105,Contig3062_-_16939_16988,Contig3062_-_16600_16655,Contig3062_-_16381_16432,Contig3062_-_16249_16298,Contig3062_-_15129_15178	Contig3062_-_17031_17105	17031	17105	252
Contig3062	-	Maker	mk4.003062.03.01	26227	27688	6	Category2	Contig3062_-_17031_17105,Contig3062_-_16939_16988,Contig3062_-_16600_16655,Contig3062_-_16381_16432,Contig3062_-_16249_16298,Contig3062_-_15129_15178	Contig3062_-_16939_16988	16939	16988	45
Contig3062	-	Maker	mk4.003062.03.01	26227	27688	6	Category2	Contig3062_-_17031_17105,Contig3062_-_16939_16988,Contig3062_-_16600_16655,Contig3062_-_16381_16432,Contig3062_-_16249_16298,Contig3062_-_15129_15178	Contig3062_-_16600_16655	16600	16655	332
Contig3062	-	Maker	mk4.003062.03.01	26227	27688	6	Category2	Contig3062_-_17031_17105,Contig3062_-_16939_16988,Contig3062_-_16600_16655,Contig3062_-_16381_16432,Contig3062_-_16249_16298,Contig3062_-_15129_15178	Contig3062_-_16381_16432	16381	16432	508
Contig3062	-	Maker	mk4.003062.03.01	26227	27688	6	Category2	Contig3062_-_17031_17105,Contig3062_-_16939_16988,Contig3062_-_16600_16655,Contig3062_-_16381_16432,Contig3062_-_16249_16298,Contig3062_-_15129_15178	Contig3062_-_16249_16298	16249	16298	368
Contig3062	-	Maker	mk4.003062.03.01	26227	27688	6	Category2	Contig3062_-_17031_17105,Contig3062_-_16939_16988,Contig3062_-_16600_16655,Contig3062_-_16381_16432,Contig3062_-_16249_16298,Contig3062_-_15129_15178	Contig3062_-_15129_15178	15129	15178	8
Contig864	+	Maker	mk4.000864.04.01	100193	101264	4	Category2	Contig864_+_109577_109631,Contig864_+_109755_109803,Contig864_+_145100_145148,Contig864_+_145269_145317	Contig864_+_109577_109631	109577	109631	37
Contig864	+	Maker	mk4.000864.04.01	100193	101264	4	Category2	Contig864_+_109577_109631,Contig864_+_109755_109803,Contig864_+_145100_145148,Contig864_+_145269_145317	Contig864_+_109755_109803	109755	109803	34
Contig864	+	Maker	mk4.000864.04.01	100193	101264	4	Category2	Contig864_+_109577_109631,Contig864_+_109755_109803,Contig864_+_145100_145148,Contig864_+_145269_145317	Contig864_+_145100_145148	145100	145148	54
Contig864	+	Maker	mk4.000864.04.01	100193	101264	4	Category2	Contig864_+_109577_109631,Contig864_+_109755_109803,Contig864_+_145100_145148,Contig864_+_145269_145317	Contig864_+_145269_145317	145269	145317	38
Contig2021	+	Maker	mk4.002021.00.01	62546	62922	4	Category2	Contig2021_+_62959_63026,Contig2021_+_63134_63203,Contig2021_+_63317_63368,Contig2021_+_69747_69795	Contig2021_+_62959_63026	62959	63026	1193
Contig2021	+	Maker	mk4.002021.00.01	62546	62922	4	Category2	Contig2021_+_62959_63026,Contig2021_+_63134_63203,Contig2021_+_63317_63368,Contig2021_+_69747_69795	Contig2021_+_63134_63203	63134	63203	61
Contig2021	+	Maker	mk4.002021.00.01	62546	62922	4	Category2	Contig2021_+_62959_63026,Contig2021_+_63134_63203,Contig2021_+_63317_63368,Contig2021_+_69747_69795	Contig2021_+_63317_63368	63317	63368	27
Contig2021	+	Maker	mk4.002021.00.01	62546	62922	4	Category2	Contig2021_+_62959_63026,Contig2021_+_63134_63203,Contig2021_+_63317_63368,Contig2021_+_69747_69795	Contig2021_+_69747_69795	69747	69795	11
Contig2185	-	Maker	mk4.002185.02.01	77323	78789	5	Category2	Contig2185_-_66469_66514,Contig2185_-_51797_51842,Contig2185_-_49697_49746,Contig2185_-_48816_48865,Contig2185_-_48443_48504	Contig2185_-_66469_66514	66469	66514	17
Contig2185	-	Maker	mk4.002185.02.01	77323	78789	5	Category2	Contig2185_-_66469_66514,Contig2185_-_51797_51842,Contig2185_-_49697_49746,Contig2185_-_48816_48865,Contig2185_-_48443_48504	Contig2185_-_51797_51842	51797	51842	15
Contig2185	-	Maker	mk4.002185.02.01	77323	78789	5	Category2	Contig2185_-_66469_66514,Contig2185_-_51797_51842,Contig2185_-_49697_49746,Contig2185_-_48816_48865,Contig2185_-_48443_48504	Contig2185_-_49697_49746	49697	49746	96
Contig2185	-	Maker	mk4.002185.02.01	77323	78789	5	Category2	Contig2185_-_66469_66514,Contig2185_-_51797_51842,Contig2185_-_49697_49746,Contig2185_-_48816_48865,Contig2185_-_48443_48504	Contig2185_-_48816_48865	48816	48865	12
Contig2185	-	Maker	mk4.002185.02.01	77323	78789	5	Category2	Contig2185_-_66469_66514,Contig2185_-_51797_51842,Contig2185_-_49697_49746,Contig2185_-_48816_48865,Contig2185_-_48443_48504	Contig2185_-_48443_48504	48443	48504	180
Contig153	+	Maker	mk4.000153.08.01	52536	52985	7	Category2	Contig153_+_138373_138423,Contig153_+_172943_172990,Contig153_+_180028_180077,Contig153_+_183001_183050,Contig153_+_183063_183109,Contig153_+_183184_183235,Contig153_+_200399_200448	Contig153_+_138373_138423	138373	138423	43
Contig153	+	Maker	mk4.000153.08.01	52536	52985	7	Category2	Contig153_+_138373_138423,Contig153_+_172943_172990,Contig153_+_180028_180077,Contig153_+_183001_183050,Contig153_+_183063_183109,Contig153_+_183184_183235,Contig153_+_200399_200448	Contig153_+_172943_172990	172943	172990	83
Contig153	+	Maker	mk4.000153.08.01	52536	52985	7	Category2	Contig153_+_138373_138423,Contig153_+_172943_172990,Contig153_+_180028_180077,Contig153_+_183001_183050,Contig153_+_183063_183109,Contig153_+_183184_183235,Contig153_+_200399_200448	Contig153_+_180028_180077	180028	180077	33
Contig153	+	Maker	mk4.000153.08.01	52536	52985	7	Category2	Contig153_+_138373_138423,Contig153_+_172943_172990,Contig153_+_180028_180077,Contig153_+_183001_183050,Contig153_+_183063_183109,Contig153_+_183184_183235,Contig153_+_200399_200448	Contig153_+_183001_183050	183001	183050	44
Contig153	+	Maker	mk4.000153.08.01	52536	52985	7	Category2	Contig153_+_138373_138423,Contig153_+_172943_172990,Contig153_+_180028_180077,Contig153_+_183001_183050,Contig153_+_183063_183109,Contig153_+_183184_183235,Contig153_+_200399_200448	Contig153_+_183063_183109	183063	183109	120
Contig153	+	Maker	mk4.000153.08.01	52536	52985	7	Category2	Contig153_+_138373_138423,Contig153_+_172943_172990,Contig153_+_180028_180077,Contig153_+_183001_183050,Contig153_+_183063_183109,Contig153_+_183184_183235,Contig153_+_200399_200448	Contig153_+_183184_183235	183184	183235	566
Contig153	+	Maker	mk4.000153.08.01	52536	52985	7	Category2	Contig153_+_138373_138423,Contig153_+_172943_172990,Contig153_+_180028_180077,Contig153_+_183001_183050,Contig153_+_183063_183109,Contig153_+_183184_183235,Contig153_+_200399_200448	Contig153_+_200399_200448	200399	200448	29
Contig6603	+	Maker	mk4.006603.01.01	10409	10734	4	Category2	Contig6603_+_11072_11115,Contig6603_+_11117_11174,Contig6603_+_11180_11225,Contig6603_+_11259_11308	Contig6603_+_11072_11115	11072	11115	20
Contig6603	+	Maker	mk4.006603.01.01	10409	10734	4	Category2	Contig6603_+_11072_11115,Contig6603_+_11117_11174,Contig6603_+_11180_11225,Contig6603_+_11259_11308	Contig6603_+_11117_11174	11117	11174	438
Contig6603	+	Maker	mk4.006603.01.01	10409	10734	4	Category2	Contig6603_+_11072_11115,Contig6603_+_11117_11174,Contig6603_+_11180_11225,Contig6603_+_11259_11308	Contig6603_+_11180_11225	11180	11225	14
Contig6603	+	Maker	mk4.006603.01.01	10409	10734	4	Category2	Contig6603_+_11072_11115,Contig6603_+_11117_11174,Contig6603_+_11180_11225,Contig6603_+_11259_11308	Contig6603_+_11259_11308	11259	11308	26
Contig434	+	Maker	mk4.000434.00.01	10875	14380	4	Category2	Contig434_+_17250_17301,Contig434_+_17326_17375,Contig434_+_81411_81463,Contig434_+_116868_116917	Contig434_+_17250_17301	17250	17301	200
Contig434	+	Maker	mk4.000434.00.01	10875	14380	4	Category2	Contig434_+_17250_17301,Contig434_+_17326_17375,Contig434_+_81411_81463,Contig434_+_116868_116917	Contig434_+_17326_17375	17326	17375	156
Contig434	+	Maker	mk4.000434.00.01	10875	14380	4	Category2	Contig434_+_17250_17301,Contig434_+_17326_17375,Contig434_+_81411_81463,Contig434_+_116868_116917	Contig434_+_81411_81463	81411	81463	258
Contig434	+	Maker	mk4.000434.00.01	10875	14380	4	Category2	Contig434_+_17250_17301,Contig434_+_17326_17375,Contig434_+_81411_81463,Contig434_+_116868_116917	Contig434_+_116868_116917	116868	116917	46
Contig695	-	Maker	mk4.000695.04.01	85545	86946	6	Category2	Contig695_-_85416_85477,Contig695_-_85215_85265,Contig695_-_83907_83956,Contig695_-_83428_83473,Contig695_-_29159_29205,Contig695_-_25594_25643	Contig695_-_85416_85477	85416	85477	368
Contig695	-	Maker	mk4.000695.04.01	85545	86946	6	Category2	Contig695_-_85416_85477,Contig695_-_85215_85265,Contig695_-_83907_83956,Contig695_-_83428_83473,Contig695_-_29159_29205,Contig695_-_25594_25643	Contig695_-_85215_85265	85215	85265	38
Contig695	-	Maker	mk4.000695.04.01	85545	86946	6	Category2	Contig695_-_85416_85477,Contig695_-_85215_85265,Contig695_-_83907_83956,Contig695_-_83428_83473,Contig695_-_29159_29205,Contig695_-_25594_25643	Contig695_-_83907_83956	83907	83956	11
Contig695	-	Maker	mk4.000695.04.01	85545	86946	6	Category2	Contig695_-_85416_85477,Contig695_-_85215_85265,Contig695_-_83907_83956,Contig695_-_83428_83473,Contig695_-_29159_29205,Contig695_-_25594_25643	Contig695_-_83428_83473	83428	83473	7
Contig695	-	Maker	mk4.000695.04.01	85545	86946	6	Category2	Contig695_-_85416_85477,Contig695_-_85215_85265,Contig695_-_83907_83956,Contig695_-_83428_83473,Contig695_-_29159_29205,Contig695_-_25594_25643	Contig695_-_29159_29205	29159	29205	48
Contig695	-	Maker	mk4.000695.04.01	85545	86946	6	Category2	Contig695_-_85416_85477,Contig695_-_85215_85265,Contig695_-_83907_83956,Contig695_-_83428_83473,Contig695_-_29159_29205,Contig695_-_25594_25643	Contig695_-_25594_25643	25594	25643	11
Contig2154	-	Maker	mk4.002154.03.01	52379	60909	4	Category2	Contig2154_-_52156_52205,Contig2154_-_51990_52038,Contig2154_-_51798_51898,Contig2154_-_51718_51767	Contig2154_-_52156_52205	52156	52205	96
Contig2154	-	Maker	mk4.002154.03.01	52379	60909	4	Category2	Contig2154_-_52156_52205,Contig2154_-_51990_52038,Contig2154_-_51798_51898,Contig2154_-_51718_51767	Contig2154_-_51990_52038	51990	52038	33
Contig2154	-	Maker	mk4.002154.03.01	52379	60909	4	Category2	Contig2154_-_52156_52205,Contig2154_-_51990_52038,Contig2154_-_51798_51898,Contig2154_-_51718_51767	Contig2154_-_51798_51898	51798	51898	90
Contig2154	-	Maker	mk4.002154.03.01	52379	60909	4	Category2	Contig2154_-_52156_52205,Contig2154_-_51990_52038,Contig2154_-_51798_51898,Contig2154_-_51718_51767	Contig2154_-_51718_51767	51718	51767	89
Contig230	-	Maker	mk4.000230.06.01	181673	183144	7	Category2	Contig230_-_175665_175756,Contig230_-_175605_175655,Contig230_-_128812_128903,Contig230_-_127315_127375,Contig230_-_126722_126770,Contig230_-_113263_113310,Contig230_-_9323_9371	Contig230_-_175665_175756	175665	175756	6100
Contig230	-	Maker	mk4.000230.06.01	181673	183144	7	Category2	Contig230_-_175665_175756,Contig230_-_175605_175655,Contig230_-_128812_128903,Contig230_-_127315_127375,Contig230_-_126722_126770,Contig230_-_113263_113310,Contig230_-_9323_9371	Contig230_-_175605_175655	175605	175655	68
Contig230	-	Maker	mk4.000230.06.01	181673	183144	7	Category2	Contig230_-_175665_175756,Contig230_-_175605_175655,Contig230_-_128812_128903,Contig230_-_127315_127375,Contig230_-_126722_126770,Contig230_-_113263_113310,Contig230_-_9323_9371	Contig230_-_128812_128903	128812	128903	157
Contig230	-	Maker	mk4.000230.06.01	181673	183144	7	Category2	Contig230_-_175665_175756,Contig230_-_175605_175655,Contig230_-_128812_128903,Contig230_-_127315_127375,Contig230_-_126722_126770,Contig230_-_113263_113310,Contig230_-_9323_9371	Contig230_-_127315_127375	127315	127375	1351
Contig230	-	Maker	mk4.000230.06.01	181673	183144	7	Category2	Contig230_-_175665_175756,Contig230_-_175605_175655,Contig230_-_128812_128903,Contig230_-_127315_127375,Contig230_-_126722_126770,Contig230_-_113263_113310,Contig230_-_9323_9371	Contig230_-_126722_126770	126722	126770	88
Contig230	-	Maker	mk4.000230.06.01	181673	183144	7	Category2	Contig230_-_175665_175756,Contig230_-_175605_175655,Contig230_-_128812_128903,Contig230_-_127315_127375,Contig230_-_126722_126770,Contig230_-_113263_113310,Contig230_-_9323_9371	Contig230_-_113263_113310	113263	113310	17
Contig230	-	Maker	mk4.000230.06.01	181673	183144	7	Category2	Contig230_-_175665_175756,Contig230_-_175605_175655,Contig230_-_128812_128903,Contig230_-_127315_127375,Contig230_-_126722_126770,Contig230_-_113263_113310,Contig230_-_9323_9371	Contig230_-_9323_9371	9323	9371	46
Contig3234	-	Maker	mk4.003234.06.01	18432	20558	5	Category2	Contig3234_-_15133_15202,Contig3234_-_14502_14599,Contig3234_-_14344_14421,Contig3234_-_14273_14330,Contig3234_-_890_939	Contig3234_-_15133_15202	15133	15202	463
Contig3234	-	Maker	mk4.003234.06.01	18432	20558	5	Category2	Contig3234_-_15133_15202,Contig3234_-_14502_14599,Contig3234_-_14344_14421,Contig3234_-_14273_14330,Contig3234_-_890_939	Contig3234_-_14502_14599	14502	14599	35547
Contig3234	-	Maker	mk4.003234.06.01	18432	20558	5	Category2	Contig3234_-_15133_15202,Contig3234_-_14502_14599,Contig3234_-_14344_14421,Contig3234_-_14273_14330,Contig3234_-_890_939	Contig3234_-_14344_14421	14344	14421	16
Contig3234	-	Maker	mk4.003234.06.01	18432	20558	5	Category2	Contig3234_-_15133_15202,Contig3234_-_14502_14599,Contig3234_-_14344_14421,Contig3234_-_14273_14330,Contig3234_-_890_939	Contig3234_-_14273_14330	14273	14330	8206
Contig3234	-	Maker	mk4.003234.06.01	18432	20558	5	Category2	Contig3234_-_15133_15202,Contig3234_-_14502_14599,Contig3234_-_14344_14421,Contig3234_-_14273_14330,Contig3234_-_890_939	Contig3234_-_890_939	890	939	13
Contig51	-	Maker	mk4.000051.15.01	127348	127531	4	Category2	Contig51_-_98159_98209,Contig51_-_87365_87414,Contig51_-_56227_56323,Contig51_-_45303_45353	Contig51_-_98159_98209	98159	98209	570
Contig51	-	Maker	mk4.000051.15.01	127348	127531	4	Category2	Contig51_-_98159_98209,Contig51_-_87365_87414,Contig51_-_56227_56323,Contig51_-_45303_45353	Contig51_-_87365_87414	87365	87414	46
Contig51	-	Maker	mk4.000051.15.01	127348	127531	4	Category2	Contig51_-_98159_98209,Contig51_-_87365_87414,Contig51_-_56227_56323,Contig51_-_45303_45353	Contig51_-_56227_56323	56227	56323	142
Contig51	-	Maker	mk4.000051.15.01	127348	127531	4	Category2	Contig51_-_98159_98209,Contig51_-_87365_87414,Contig51_-_56227_56323,Contig51_-_45303_45353	Contig51_-_45303_45353	45303	45353	224
Contig409	-	Maker	mk4.000409.01.01	21930	29435	5	Category2	Contig409_-_7625_7676,Contig409_-_7462_7517,Contig409_-_7412_7458,Contig409_-_7358_7406,Contig409_-_7271_7322	Contig409_-_7625_7676	7625	7676	170
Contig409	-	Maker	mk4.000409.01.01	21930	29435	5	Category2	Contig409_-_7625_7676,Contig409_-_7462_7517,Contig409_-_7412_7458,Contig409_-_7358_7406,Contig409_-_7271_7322	Contig409_-_7462_7517	7462	7517	256
Contig409	-	Maker	mk4.000409.01.01	21930	29435	5	Category2	Contig409_-_7625_7676,Contig409_-_7462_7517,Contig409_-_7412_7458,Contig409_-_7358_7406,Contig409_-_7271_7322	Contig409_-_7412_7458	7412	7458	33
Contig409	-	Maker	mk4.000409.01.01	21930	29435	5	Category2	Contig409_-_7625_7676,Contig409_-_7462_7517,Contig409_-_7412_7458,Contig409_-_7358_7406,Contig409_-_7271_7322	Contig409_-_7358_7406	7358	7406	78
Contig409	-	Maker	mk4.000409.01.01	21930	29435	5	Category2	Contig409_-_7625_7676,Contig409_-_7462_7517,Contig409_-_7412_7458,Contig409_-_7358_7406,Contig409_-_7271_7322	Contig409_-_7271_7322	7271	7322	599
Contig1247	+	Maker	mk4.001247.20.01	67054	68284	7	Category2	Contig1247_+_68358_68420,Contig1247_+_68652_68709,Contig1247_+_68718_68767,Contig1247_+_69195_69244,Contig1247_+_69475_69528,Contig1247_+_69744_69793,Contig1247_+_70228_70278	Contig1247_+_68358_68420	68358	68420	143
Contig1247	+	Maker	mk4.001247.20.01	67054	68284	7	Category2	Contig1247_+_68358_68420,Contig1247_+_68652_68709,Contig1247_+_68718_68767,Contig1247_+_69195_69244,Contig1247_+_69475_69528,Contig1247_+_69744_69793,Contig1247_+_70228_70278	Contig1247_+_68652_68709	68652	68709	72
Contig1247	+	Maker	mk4.001247.20.01	67054	68284	7	Category2	Contig1247_+_68358_68420,Contig1247_+_68652_68709,Contig1247_+_68718_68767,Contig1247_+_69195_69244,Contig1247_+_69475_69528,Contig1247_+_69744_69793,Contig1247_+_70228_70278	Contig1247_+_68718_68767	68718	68767	21
Contig1247	+	Maker	mk4.001247.20.01	67054	68284	7	Category2	Contig1247_+_68358_68420,Contig1247_+_68652_68709,Contig1247_+_68718_68767,Contig1247_+_69195_69244,Contig1247_+_69475_69528,Contig1247_+_69744_69793,Contig1247_+_70228_70278	Contig1247_+_69195_69244	69195	69244	344
Contig1247	+	Maker	mk4.001247.20.01	67054	68284	7	Category2	Contig1247_+_68358_68420,Contig1247_+_68652_68709,Contig1247_+_68718_68767,Contig1247_+_69195_69244,Contig1247_+_69475_69528,Contig1247_+_69744_69793,Contig1247_+_70228_70278	Contig1247_+_69475_69528	69475	69528	1946
Contig1247	+	Maker	mk4.001247.20.01	67054	68284	7	Category2	Contig1247_+_68358_68420,Contig1247_+_68652_68709,Contig1247_+_68718_68767,Contig1247_+_69195_69244,Contig1247_+_69475_69528,Contig1247_+_69744_69793,Contig1247_+_70228_70278	Contig1247_+_69744_69793	69744	69793	300
Contig1247	+	Maker	mk4.001247.20.01	67054	68284	7	Category2	Contig1247_+_68358_68420,Contig1247_+_68652_68709,Contig1247_+_68718_68767,Contig1247_+_69195_69244,Contig1247_+_69475_69528,Contig1247_+_69744_69793,Contig1247_+_70228_70278	Contig1247_+_70228_70278	70228	70278	19
Contig4636	-	Maker	mk4.004636.03.01	19928	20569	4	Category2	Contig4636_-_19061_19110,Contig4636_-_18862_18922,Contig4636_-_15764_15816,Contig4636_-_15621_15667	Contig4636_-_19061_19110	19061	19110	72
Contig4636	-	Maker	mk4.004636.03.01	19928	20569	4	Category2	Contig4636_-_19061_19110,Contig4636_-_18862_18922,Contig4636_-_15764_15816,Contig4636_-_15621_15667	Contig4636_-_18862_18922	18862	18922	5304
Contig4636	-	Maker	mk4.004636.03.01	19928	20569	4	Category2	Contig4636_-_19061_19110,Contig4636_-_18862_18922,Contig4636_-_15764_15816,Contig4636_-_15621_15667	Contig4636_-_15764_15816	15764	15816	363
Contig4636	-	Maker	mk4.004636.03.01	19928	20569	4	Category2	Contig4636_-_19061_19110,Contig4636_-_18862_18922,Contig4636_-_15764_15816,Contig4636_-_15621_15667	Contig4636_-_15621_15667	15621	15667	43
Contig451	-	Maker	mk4.000451.07.01	157815	168007	4	Category2	Contig451_-_157724_157774,Contig451_-_152333_152381,Contig451_-_145946_145997,Contig451_-_131464_131518	Contig451_-_157724_157774	157724	157774	100
Contig451	-	Maker	mk4.000451.07.01	157815	168007	4	Category2	Contig451_-_157724_157774,Contig451_-_152333_152381,Contig451_-_145946_145997,Contig451_-_131464_131518	Contig451_-_152333_152381	152333	152381	9
Contig451	-	Maker	mk4.000451.07.01	157815	168007	4	Category2	Contig451_-_157724_157774,Contig451_-_152333_152381,Contig451_-_145946_145997,Contig451_-_131464_131518	Contig451_-_145946_145997	145946	145997	284
Contig451	-	Maker	mk4.000451.07.01	157815	168007	4	Category2	Contig451_-_157724_157774,Contig451_-_152333_152381,Contig451_-_145946_145997,Contig451_-_131464_131518	Contig451_-_131464_131518	131464	131518	109
Contig2341	-	Maker	mk4.002341.02.01	35536	56593	4	Category2	Contig2341_-_32482_32533,Contig2341_-_31923_32009,Contig2341_-_30116_30164,Contig2341_-_28626_28674	Contig2341_-_32482_32533	32482	32533	44
Contig2341	-	Maker	mk4.002341.02.01	35536	56593	4	Category2	Contig2341_-_32482_32533,Contig2341_-_31923_32009,Contig2341_-_30116_30164,Contig2341_-_28626_28674	Contig2341_-_31923_32009	31923	32009	123
Contig2341	-	Maker	mk4.002341.02.01	35536	56593	4	Category2	Contig2341_-_32482_32533,Contig2341_-_31923_32009,Contig2341_-_30116_30164,Contig2341_-_28626_28674	Contig2341_-_30116_30164	30116	30164	52
Contig2341	-	Maker	mk4.002341.02.01	35536	56593	4	Category2	Contig2341_-_32482_32533,Contig2341_-_31923_32009,Contig2341_-_30116_30164,Contig2341_-_28626_28674	Contig2341_-_28626_28674	28626	28674	15
Contig1136	+	Maker	mk4.001136.10.01	69277	79338	4	Category2	Contig1136_+_85482_85529,Contig1136_+_85804_85864,Contig1136_+_86068_86117,Contig1136_+_86129_86184	Contig1136_+_85482_85529	85482	85529	277
Contig1136	+	Maker	mk4.001136.10.01	69277	79338	4	Category2	Contig1136_+_85482_85529,Contig1136_+_85804_85864,Contig1136_+_86068_86117,Contig1136_+_86129_86184	Contig1136_+_85804_85864	85804	85864	903
Contig1136	+	Maker	mk4.001136.10.01	69277	79338	4	Category2	Contig1136_+_85482_85529,Contig1136_+_85804_85864,Contig1136_+_86068_86117,Contig1136_+_86129_86184	Contig1136_+_86068_86117	86068	86117	265
Contig1136	+	Maker	mk4.001136.10.01	69277	79338	4	Category2	Contig1136_+_85482_85529,Contig1136_+_85804_85864,Contig1136_+_86068_86117,Contig1136_+_86129_86184	Contig1136_+_86129_86184	86129	86184	529
Contig117	-	Maker	mk4.000117.04.01	177046	177454	5	Category2	Contig117_-_168502_168549,Contig117_-_92312_92363,Contig117_-_61581_61677,Contig117_-_60691_60739,Contig117_-_47490_47544	Contig117_-_168502_168549	168502	168549	6
Contig117	-	Maker	mk4.000117.04.01	177046	177454	5	Category2	Contig117_-_168502_168549,Contig117_-_92312_92363,Contig117_-_61581_61677,Contig117_-_60691_60739,Contig117_-_47490_47544	Contig117_-_92312_92363	92312	92363	9
Contig117	-	Maker	mk4.000117.04.01	177046	177454	5	Category2	Contig117_-_168502_168549,Contig117_-_92312_92363,Contig117_-_61581_61677,Contig117_-_60691_60739,Contig117_-_47490_47544	Contig117_-_61581_61677	61581	61677	108
Contig117	-	Maker	mk4.000117.04.01	177046	177454	5	Category2	Contig117_-_168502_168549,Contig117_-_92312_92363,Contig117_-_61581_61677,Contig117_-_60691_60739,Contig117_-_47490_47544	Contig117_-_60691_60739	60691	60739	18
Contig117	-	Maker	mk4.000117.04.01	177046	177454	5	Category2	Contig117_-_168502_168549,Contig117_-_92312_92363,Contig117_-_61581_61677,Contig117_-_60691_60739,Contig117_-_47490_47544	Contig117_-_47490_47544	47490	47544	676
Contig44	-	Maker	mk4.000044.18.01	308278	308766	4	Category2	Contig44_-_306865_306914,Contig44_-_303147_303197,Contig44_-_303081_303129,Contig44_-_293137_293193	Contig44_-_306865_306914	306865	306914	163
Contig44	-	Maker	mk4.000044.18.01	308278	308766	4	Category2	Contig44_-_306865_306914,Contig44_-_303147_303197,Contig44_-_303081_303129,Contig44_-_293137_293193	Contig44_-_303147_303197	303147	303197	613
Contig44	-	Maker	mk4.000044.18.01	308278	308766	4	Category2	Contig44_-_306865_306914,Contig44_-_303147_303197,Contig44_-_303081_303129,Contig44_-_293137_293193	Contig44_-_303081_303129	303081	303129	14
Contig44	-	Maker	mk4.000044.18.01	308278	308766	4	Category2	Contig44_-_306865_306914,Contig44_-_303147_303197,Contig44_-_303081_303129,Contig44_-_293137_293193	Contig44_-_293137_293193	293137	293193	932
Contig1191	-	Maker	mk4.001191.05.01	21356	22114	4	Category2	Contig1191_-_19151_19195,Contig1191_-_19088_19147,Contig1191_-_19033_19080,Contig1191_-_18242_18290	Contig1191_-_19151_19195	19151	19195	128
Contig1191	-	Maker	mk4.001191.05.01	21356	22114	4	Category2	Contig1191_-_19151_19195,Contig1191_-_19088_19147,Contig1191_-_19033_19080,Contig1191_-_18242_18290	Contig1191_-_19088_19147	19088	19147	423
Contig1191	-	Maker	mk4.001191.05.01	21356	22114	4	Category2	Contig1191_-_19151_19195,Contig1191_-_19088_19147,Contig1191_-_19033_19080,Contig1191_-_18242_18290	Contig1191_-_19033_19080	19033	19080	7
Contig1191	-	Maker	mk4.001191.05.01	21356	22114	4	Category2	Contig1191_-_19151_19195,Contig1191_-_19088_19147,Contig1191_-_19033_19080,Contig1191_-_18242_18290	Contig1191_-_18242_18290	18242	18290	24
Contig15795	+	Maker	mk4.015795.00.01	1804	3549	4	Category2	Contig15795_+_3607_3650,Contig15795_+_3667_3712,Contig15795_+_6375_6426,Contig15795_+_6465_6512	Contig15795_+_3607_3650	3607	3650	40
Contig15795	+	Maker	mk4.015795.00.01	1804	3549	4	Category2	Contig15795_+_3607_3650,Contig15795_+_3667_3712,Contig15795_+_6375_6426,Contig15795_+_6465_6512	Contig15795_+_3667_3712	3667	3712	11
Contig15795	+	Maker	mk4.015795.00.01	1804	3549	4	Category2	Contig15795_+_3607_3650,Contig15795_+_3667_3712,Contig15795_+_6375_6426,Contig15795_+_6465_6512	Contig15795_+_6375_6426	6375	6426	140
Contig15795	+	Maker	mk4.015795.00.01	1804	3549	4	Category2	Contig15795_+_3607_3650,Contig15795_+_3667_3712,Contig15795_+_6375_6426,Contig15795_+_6465_6512	Contig15795_+_6465_6512	6465	6512	26
Contig169	+	Maker	mk4.000169.02.01	39131	39384	10	Category2	Contig169_+_39542_39589,Contig169_+_40158_40204,Contig169_+_40302_40353,Contig169_+_51184_51236,Contig169_+_51254_51330,Contig169_+_111044_111099,Contig169_+_116352_116403,Contig169_+_116644_116694,Contig169_+_131924_131975,Contig169_+_186611_186661	Contig169_+_39542_39589	39542	39589	19
Contig169	+	Maker	mk4.000169.02.01	39131	39384	10	Category2	Contig169_+_39542_39589,Contig169_+_40158_40204,Contig169_+_40302_40353,Contig169_+_51184_51236,Contig169_+_51254_51330,Contig169_+_111044_111099,Contig169_+_116352_116403,Contig169_+_116644_116694,Contig169_+_131924_131975,Contig169_+_186611_186661	Contig169_+_40158_40204	40158	40204	215
Contig169	+	Maker	mk4.000169.02.01	39131	39384	10	Category2	Contig169_+_39542_39589,Contig169_+_40158_40204,Contig169_+_40302_40353,Contig169_+_51184_51236,Contig169_+_51254_51330,Contig169_+_111044_111099,Contig169_+_116352_116403,Contig169_+_116644_116694,Contig169_+_131924_131975,Contig169_+_186611_186661	Contig169_+_40302_40353	40302	40353	1738
Contig169	+	Maker	mk4.000169.02.01	39131	39384	10	Category2	Contig169_+_39542_39589,Contig169_+_40158_40204,Contig169_+_40302_40353,Contig169_+_51184_51236,Contig169_+_51254_51330,Contig169_+_111044_111099,Contig169_+_116352_116403,Contig169_+_116644_116694,Contig169_+_131924_131975,Contig169_+_186611_186661	Contig169_+_51184_51236	51184	51236	39
Contig169	+	Maker	mk4.000169.02.01	39131	39384	10	Category2	Contig169_+_39542_39589,Contig169_+_40158_40204,Contig169_+_40302_40353,Contig169_+_51184_51236,Contig169_+_51254_51330,Contig169_+_111044_111099,Contig169_+_116352_116403,Contig169_+_116644_116694,Contig169_+_131924_131975,Contig169_+_186611_186661	Contig169_+_51254_51330	51254	51330	268
Contig169	+	Maker	mk4.000169.02.01	39131	39384	10	Category2	Contig169_+_39542_39589,Contig169_+_40158_40204,Contig169_+_40302_40353,Contig169_+_51184_51236,Contig169_+_51254_51330,Contig169_+_111044_111099,Contig169_+_116352_116403,Contig169_+_116644_116694,Contig169_+_131924_131975,Contig169_+_186611_186661	Contig169_+_111044_111099	111044	111099	244
Contig169	+	Maker	mk4.000169.02.01	39131	39384	10	Category2	Contig169_+_39542_39589,Contig169_+_40158_40204,Contig169_+_40302_40353,Contig169_+_51184_51236,Contig169_+_51254_51330,Contig169_+_111044_111099,Contig169_+_116352_116403,Contig169_+_116644_116694,Contig169_+_131924_131975,Contig169_+_186611_186661	Contig169_+_116352_116403	116352	116403	170
Contig169	+	Maker	mk4.000169.02.01	39131	39384	10	Category2	Contig169_+_39542_39589,Contig169_+_40158_40204,Contig169_+_40302_40353,Contig169_+_51184_51236,Contig169_+_51254_51330,Contig169_+_111044_111099,Contig169_+_116352_116403,Contig169_+_116644_116694,Contig169_+_131924_131975,Contig169_+_186611_186661	Contig169_+_116644_116694	116644	116694	134
Contig169	+	Maker	mk4.000169.02.01	39131	39384	10	Category2	Contig169_+_39542_39589,Contig169_+_40158_40204,Contig169_+_40302_40353,Contig169_+_51184_51236,Contig169_+_51254_51330,Contig169_+_111044_111099,Contig169_+_116352_116403,Contig169_+_116644_116694,Contig169_+_131924_131975,Contig169_+_186611_186661	Contig169_+_131924_131975	131924	131975	92
Contig169	+	Maker	mk4.000169.02.01	39131	39384	10	Category2	Contig169_+_39542_39589,Contig169_+_40158_40204,Contig169_+_40302_40353,Contig169_+_51184_51236,Contig169_+_51254_51330,Contig169_+_111044_111099,Contig169_+_116352_116403,Contig169_+_116644_116694,Contig169_+_131924_131975,Contig169_+_186611_186661	Contig169_+_186611_186661	186611	186661	1100
Contig382	-	Maker	mk4.000382.04.01	32649	35810	4	Category2	Contig382_-_26721_26795,Contig382_-_26608_26677,Contig382_-_26532_26589,Contig382_-_21104_21147	Contig382_-_26721_26795	26721	26795	478
Contig382	-	Maker	mk4.000382.04.01	32649	35810	4	Category2	Contig382_-_26721_26795,Contig382_-_26608_26677,Contig382_-_26532_26589,Contig382_-_21104_21147	Contig382_-_26608_26677	26608	26677	43
Contig382	-	Maker	mk4.000382.04.01	32649	35810	4	Category2	Contig382_-_26721_26795,Contig382_-_26608_26677,Contig382_-_26532_26589,Contig382_-_21104_21147	Contig382_-_26532_26589	26532	26589	213
Contig382	-	Maker	mk4.000382.04.01	32649	35810	4	Category2	Contig382_-_26721_26795,Contig382_-_26608_26677,Contig382_-_26532_26589,Contig382_-_21104_21147	Contig382_-_21104_21147	21104	21147	3
Contig1142	+	Maker	mk4.001142.02.01	18300	19106	4	Category2	Contig1142_+_25728_25777,Contig1142_+_25991_26034,Contig1142_+_33387_33443,Contig1142_+_39988_40038	Contig1142_+_25728_25777	25728	25777	19
Contig1142	+	Maker	mk4.001142.02.01	18300	19106	4	Category2	Contig1142_+_25728_25777,Contig1142_+_25991_26034,Contig1142_+_33387_33443,Contig1142_+_39988_40038	Contig1142_+_25991_26034	25991	26034	29
Contig1142	+	Maker	mk4.001142.02.01	18300	19106	4	Category2	Contig1142_+_25728_25777,Contig1142_+_25991_26034,Contig1142_+_33387_33443,Contig1142_+_39988_40038	Contig1142_+_33387_33443	33387	33443	322
Contig1142	+	Maker	mk4.001142.02.01	18300	19106	4	Category2	Contig1142_+_25728_25777,Contig1142_+_25991_26034,Contig1142_+_33387_33443,Contig1142_+_39988_40038	Contig1142_+_39988_40038	39988	40038	11
Contig44	+	Maker	mk4.000044.06.01	189526	189764	5	Category2	Contig44_+_196843_196926,Contig44_+_197286_197339,Contig44_+_245672_245718,Contig44_+_253186_253239,Contig44_+_282719_282768	Contig44_+_196843_196926	196843	196926	247
Contig44	+	Maker	mk4.000044.06.01	189526	189764	5	Category2	Contig44_+_196843_196926,Contig44_+_197286_197339,Contig44_+_245672_245718,Contig44_+_253186_253239,Contig44_+_282719_282768	Contig44_+_197286_197339	197286	197339	709
Contig44	+	Maker	mk4.000044.06.01	189526	189764	5	Category2	Contig44_+_196843_196926,Contig44_+_197286_197339,Contig44_+_245672_245718,Contig44_+_253186_253239,Contig44_+_282719_282768	Contig44_+_245672_245718	245672	245718	262
Contig44	+	Maker	mk4.000044.06.01	189526	189764	5	Category2	Contig44_+_196843_196926,Contig44_+_197286_197339,Contig44_+_245672_245718,Contig44_+_253186_253239,Contig44_+_282719_282768	Contig44_+_253186_253239	253186	253239	162
Contig44	+	Maker	mk4.000044.06.01	189526	189764	5	Category2	Contig44_+_196843_196926,Contig44_+_197286_197339,Contig44_+_245672_245718,Contig44_+_253186_253239,Contig44_+_282719_282768	Contig44_+_282719_282768	282719	282768	85
Contig1290	-	Maker	mk4.001290.05.01	111353	116371	5	Category2	Contig1290_-_92614_92664,Contig1290_-_92550_92600,Contig1290_-_57785_57830,Contig1290_-_57680_57783,Contig1290_-_57513_57563	Contig1290_-_92614_92664	92614	92664	10
Contig1290	-	Maker	mk4.001290.05.01	111353	116371	5	Category2	Contig1290_-_92614_92664,Contig1290_-_92550_92600,Contig1290_-_57785_57830,Contig1290_-_57680_57783,Contig1290_-_57513_57563	Contig1290_-_92550_92600	92550	92600	18
Contig1290	-	Maker	mk4.001290.05.01	111353	116371	5	Category2	Contig1290_-_92614_92664,Contig1290_-_92550_92600,Contig1290_-_57785_57830,Contig1290_-_57680_57783,Contig1290_-_57513_57563	Contig1290_-_57785_57830	57785	57830	25
Contig1290	-	Maker	mk4.001290.05.01	111353	116371	5	Category2	Contig1290_-_92614_92664,Contig1290_-_92550_92600,Contig1290_-_57785_57830,Contig1290_-_57680_57783,Contig1290_-_57513_57563	Contig1290_-_57680_57783	57680	57783	2380
Contig1290	-	Maker	mk4.001290.05.01	111353	116371	5	Category2	Contig1290_-_92614_92664,Contig1290_-_92550_92600,Contig1290_-_57785_57830,Contig1290_-_57680_57783,Contig1290_-_57513_57563	Contig1290_-_57513_57563	57513	57563	36
Contig1872	+	Maker	mk4.001872.01.01	4794	5105	4	Category2	Contig1872_+_5112_5234,Contig1872_+_5301_5358,Contig1872_+_43579_43636,Contig1872_+_60920_60965	Contig1872_+_5112_5234	5112	5234	1682
Contig1872	+	Maker	mk4.001872.01.01	4794	5105	4	Category2	Contig1872_+_5112_5234,Contig1872_+_5301_5358,Contig1872_+_43579_43636,Contig1872_+_60920_60965	Contig1872_+_5301_5358	5301	5358	1767
Contig1872	+	Maker	mk4.001872.01.01	4794	5105	4	Category2	Contig1872_+_5112_5234,Contig1872_+_5301_5358,Contig1872_+_43579_43636,Contig1872_+_60920_60965	Contig1872_+_43579_43636	43579	43636	905
Contig1872	+	Maker	mk4.001872.01.01	4794	5105	4	Category2	Contig1872_+_5112_5234,Contig1872_+_5301_5358,Contig1872_+_43579_43636,Contig1872_+_60920_60965	Contig1872_+_60920_60965	60920	60965	36
Contig90	+	Maker	mk4.000090.05.01	179701	180321	7	Category2	Contig90_+_180367_180421,Contig90_+_180446_180494,Contig90_+_180605_180655,Contig90_+_180674_180723,Contig90_+_180757_180811,Contig90_+_195915_195962,Contig90_+_195976_196053	Contig90_+_180367_180421	180367	180421	362
Contig90	+	Maker	mk4.000090.05.01	179701	180321	7	Category2	Contig90_+_180367_180421,Contig90_+_180446_180494,Contig90_+_180605_180655,Contig90_+_180674_180723,Contig90_+_180757_180811,Contig90_+_195915_195962,Contig90_+_195976_196053	Contig90_+_180446_180494	180446	180494	20
Contig90	+	Maker	mk4.000090.05.01	179701	180321	7	Category2	Contig90_+_180367_180421,Contig90_+_180446_180494,Contig90_+_180605_180655,Contig90_+_180674_180723,Contig90_+_180757_180811,Contig90_+_195915_195962,Contig90_+_195976_196053	Contig90_+_180605_180655	180605	180655	168
Contig90	+	Maker	mk4.000090.05.01	179701	180321	7	Category2	Contig90_+_180367_180421,Contig90_+_180446_180494,Contig90_+_180605_180655,Contig90_+_180674_180723,Contig90_+_180757_180811,Contig90_+_195915_195962,Contig90_+_195976_196053	Contig90_+_180674_180723	180674	180723	10
Contig90	+	Maker	mk4.000090.05.01	179701	180321	7	Category2	Contig90_+_180367_180421,Contig90_+_180446_180494,Contig90_+_180605_180655,Contig90_+_180674_180723,Contig90_+_180757_180811,Contig90_+_195915_195962,Contig90_+_195976_196053	Contig90_+_180757_180811	180757	180811	1137
Contig90	+	Maker	mk4.000090.05.01	179701	180321	7	Category2	Contig90_+_180367_180421,Contig90_+_180446_180494,Contig90_+_180605_180655,Contig90_+_180674_180723,Contig90_+_180757_180811,Contig90_+_195915_195962,Contig90_+_195976_196053	Contig90_+_195915_195962	195915	195962	48
Contig90	+	Maker	mk4.000090.05.01	179701	180321	7	Category2	Contig90_+_180367_180421,Contig90_+_180446_180494,Contig90_+_180605_180655,Contig90_+_180674_180723,Contig90_+_180757_180811,Contig90_+_195915_195962,Contig90_+_195976_196053	Contig90_+_195976_196053	195976	196053	67
Contig3470	-	Maker	mk4.003470.02.01	36370	37033	4	Category2	Contig3470_-_31937_31986,Contig3470_-_25123_25173,Contig3470_-_12255_12301,Contig3470_-_10216_10261	Contig3470_-_31937_31986	31937	31986	35
Contig3470	-	Maker	mk4.003470.02.01	36370	37033	4	Category2	Contig3470_-_31937_31986,Contig3470_-_25123_25173,Contig3470_-_12255_12301,Contig3470_-_10216_10261	Contig3470_-_25123_25173	25123	25173	133
Contig3470	-	Maker	mk4.003470.02.01	36370	37033	4	Category2	Contig3470_-_31937_31986,Contig3470_-_25123_25173,Contig3470_-_12255_12301,Contig3470_-_10216_10261	Contig3470_-_12255_12301	12255	12301	27
Contig3470	-	Maker	mk4.003470.02.01	36370	37033	4	Category2	Contig3470_-_31937_31986,Contig3470_-_25123_25173,Contig3470_-_12255_12301,Contig3470_-_10216_10261	Contig3470_-_10216_10261	10216	10261	10
Contig5179	-	Maker	mk4.005179.01.01	49484	49757	5	Category2	Contig5179_-_49309_49363,Contig5179_-_45403_45454,Contig5179_-_40239_40290,Contig5179_-_27705_27756,Contig5179_-_14673_14719	Contig5179_-_49309_49363	49309	49363	505
Contig5179	-	Maker	mk4.005179.01.01	49484	49757	5	Category2	Contig5179_-_49309_49363,Contig5179_-_45403_45454,Contig5179_-_40239_40290,Contig5179_-_27705_27756,Contig5179_-_14673_14719	Contig5179_-_45403_45454	45403	45454	124
Contig5179	-	Maker	mk4.005179.01.01	49484	49757	5	Category2	Contig5179_-_49309_49363,Contig5179_-_45403_45454,Contig5179_-_40239_40290,Contig5179_-_27705_27756,Contig5179_-_14673_14719	Contig5179_-_40239_40290	40239	40290	1403
Contig5179	-	Maker	mk4.005179.01.01	49484	49757	5	Category2	Contig5179_-_49309_49363,Contig5179_-_45403_45454,Contig5179_-_40239_40290,Contig5179_-_27705_27756,Contig5179_-_14673_14719	Contig5179_-_27705_27756	27705	27756	1351
Contig5179	-	Maker	mk4.005179.01.01	49484	49757	5	Category2	Contig5179_-_49309_49363,Contig5179_-_45403_45454,Contig5179_-_40239_40290,Contig5179_-_27705_27756,Contig5179_-_14673_14719	Contig5179_-_14673_14719	14673	14719	4
Contig325	-	Maker	mk4.000325.13.01	148883	155901	4	Category2	Contig325_-_148834_148881,Contig325_-_113009_113057,Contig325_-_74292_74342,Contig325_-_38006_38052	Contig325_-_148834_148881	148834	148881	15
Contig325	-	Maker	mk4.000325.13.01	148883	155901	4	Category2	Contig325_-_148834_148881,Contig325_-_113009_113057,Contig325_-_74292_74342,Contig325_-_38006_38052	Contig325_-_113009_113057	113009	113057	6
Contig325	-	Maker	mk4.000325.13.01	148883	155901	4	Category2	Contig325_-_148834_148881,Contig325_-_113009_113057,Contig325_-_74292_74342,Contig325_-_38006_38052	Contig325_-_74292_74342	74292	74342	120
Contig325	-	Maker	mk4.000325.13.01	148883	155901	4	Category2	Contig325_-_148834_148881,Contig325_-_113009_113057,Contig325_-_74292_74342,Contig325_-_38006_38052	Contig325_-_38006_38052	38006	38052	60
Contig157	-	Maker	mk4.000157.13.01	108704	109262	5	Category2	Contig157_-_107979_108025,Contig157_-_107900_107950,Contig157_-_107808_107899,Contig157_-_106466_106516,Contig157_-_97352_97399	Contig157_-_107979_108025	107979	108025	6
Contig157	-	Maker	mk4.000157.13.01	108704	109262	5	Category2	Contig157_-_107979_108025,Contig157_-_107900_107950,Contig157_-_107808_107899,Contig157_-_106466_106516,Contig157_-_97352_97399	Contig157_-_107900_107950	107900	107950	1676
Contig157	-	Maker	mk4.000157.13.01	108704	109262	5	Category2	Contig157_-_107979_108025,Contig157_-_107900_107950,Contig157_-_107808_107899,Contig157_-_106466_106516,Contig157_-_97352_97399	Contig157_-_107808_107899	107808	107899	104
Contig157	-	Maker	mk4.000157.13.01	108704	109262	5	Category2	Contig157_-_107979_108025,Contig157_-_107900_107950,Contig157_-_107808_107899,Contig157_-_106466_106516,Contig157_-_97352_97399	Contig157_-_106466_106516	106466	106516	46
Contig157	-	Maker	mk4.000157.13.01	108704	109262	5	Category2	Contig157_-_107979_108025,Contig157_-_107900_107950,Contig157_-_107808_107899,Contig157_-_106466_106516,Contig157_-_97352_97399	Contig157_-_97352_97399	97352	97399	10
Contig524	-	Maker	mk4.000524.06.01	87159	87978	4	Category2	Contig524_-_87018_87107,Contig524_-_65763_65814,Contig524_-_65707_65754,Contig524_-_65636_65693	Contig524_-_87018_87107	87018	87107	6712
Contig524	-	Maker	mk4.000524.06.01	87159	87978	4	Category2	Contig524_-_87018_87107,Contig524_-_65763_65814,Contig524_-_65707_65754,Contig524_-_65636_65693	Contig524_-_65763_65814	65763	65814	7
Contig524	-	Maker	mk4.000524.06.01	87159	87978	4	Category2	Contig524_-_87018_87107,Contig524_-_65763_65814,Contig524_-_65707_65754,Contig524_-_65636_65693	Contig524_-_65707_65754	65707	65754	61
Contig524	-	Maker	mk4.000524.06.01	87159	87978	4	Category2	Contig524_-_87018_87107,Contig524_-_65763_65814,Contig524_-_65707_65754,Contig524_-_65636_65693	Contig524_-_65636_65693	65636	65693	59
Contig4254	-	Maker	mk4.004254.06.01	42935	43803	4	Category2	Contig4254_-_42582_42629,Contig4254_-_41877_41931,Contig4254_-_41825_41873,Contig4254_-_37696_37749	Contig4254_-_42582_42629	42582	42629	28
Contig4254	-	Maker	mk4.004254.06.01	42935	43803	4	Category2	Contig4254_-_42582_42629,Contig4254_-_41877_41931,Contig4254_-_41825_41873,Contig4254_-_37696_37749	Contig4254_-_41877_41931	41877	41931	277
Contig4254	-	Maker	mk4.004254.06.01	42935	43803	4	Category2	Contig4254_-_42582_42629,Contig4254_-_41877_41931,Contig4254_-_41825_41873,Contig4254_-_37696_37749	Contig4254_-_41825_41873	41825	41873	39
Contig4254	-	Maker	mk4.004254.06.01	42935	43803	4	Category2	Contig4254_-_42582_42629,Contig4254_-_41877_41931,Contig4254_-_41825_41873,Contig4254_-_37696_37749	Contig4254_-_37696_37749	37696	37749	124
Contig2045	-	Maker	mk4.002045.04.01	50280	56978	4	Category2	Contig2045_-_42967_43016,Contig2045_-_40942_40984,Contig2045_-_40784_40836,Contig2045_-_35756_35802	Contig2045_-_42967_43016	42967	43016	6
Contig2045	-	Maker	mk4.002045.04.01	50280	56978	4	Category2	Contig2045_-_42967_43016,Contig2045_-_40942_40984,Contig2045_-_40784_40836,Contig2045_-_35756_35802	Contig2045_-_40942_40984	40942	40984	3
Contig2045	-	Maker	mk4.002045.04.01	50280	56978	4	Category2	Contig2045_-_42967_43016,Contig2045_-_40942_40984,Contig2045_-_40784_40836,Contig2045_-_35756_35802	Contig2045_-_40784_40836	40784	40836	99
Contig2045	-	Maker	mk4.002045.04.01	50280	56978	4	Category2	Contig2045_-_42967_43016,Contig2045_-_40942_40984,Contig2045_-_40784_40836,Contig2045_-_35756_35802	Contig2045_-_35756_35802	35756	35802	34
Contig6352	+	Maker	mk4.006352.00.01	28531	29364	4	Category2	Contig6352_+_33129_33213,Contig6352_+_33252_33327,Contig6352_+_33417_33467,Contig6352_+_33514_33563	Contig6352_+_33129_33213	33129	33213	351
Contig6352	+	Maker	mk4.006352.00.01	28531	29364	4	Category2	Contig6352_+_33129_33213,Contig6352_+_33252_33327,Contig6352_+_33417_33467,Contig6352_+_33514_33563	Contig6352_+_33252_33327	33252	33327	154
Contig6352	+	Maker	mk4.006352.00.01	28531	29364	4	Category2	Contig6352_+_33129_33213,Contig6352_+_33252_33327,Contig6352_+_33417_33467,Contig6352_+_33514_33563	Contig6352_+_33417_33467	33417	33467	101
Contig6352	+	Maker	mk4.006352.00.01	28531	29364	4	Category2	Contig6352_+_33129_33213,Contig6352_+_33252_33327,Contig6352_+_33417_33467,Contig6352_+_33514_33563	Contig6352_+_33514_33563	33514	33563	26
Contig81	+	Maker	mk4.000081.04.01	118133	118979	4	Category2	Contig81_+_126952_127002,Contig81_+_127016_127067,Contig81_+_146037_146084,Contig81_+_146274_146322	Contig81_+_126952_127002	126952	127002	46
Contig81	+	Maker	mk4.000081.04.01	118133	118979	4	Category2	Contig81_+_126952_127002,Contig81_+_127016_127067,Contig81_+_146037_146084,Contig81_+_146274_146322	Contig81_+_127016_127067	127016	127067	1475
Contig81	+	Maker	mk4.000081.04.01	118133	118979	4	Category2	Contig81_+_126952_127002,Contig81_+_127016_127067,Contig81_+_146037_146084,Contig81_+_146274_146322	Contig81_+_146037_146084	146037	146084	267
Contig81	+	Maker	mk4.000081.04.01	118133	118979	4	Category2	Contig81_+_126952_127002,Contig81_+_127016_127067,Contig81_+_146037_146084,Contig81_+_146274_146322	Contig81_+_146274_146322	146274	146322	218
Contig1860	-	Maker	mk4.001860.07.01	53932	59157	4	Category2	Contig1860_-_36850_36949,Contig1860_-_21180_21239,Contig1860_-_20958_21062,Contig1860_-_8894_8951	Contig1860_-_36850_36949	36850	36949	821
Contig1860	-	Maker	mk4.001860.07.01	53932	59157	4	Category2	Contig1860_-_36850_36949,Contig1860_-_21180_21239,Contig1860_-_20958_21062,Contig1860_-_8894_8951	Contig1860_-_21180_21239	21180	21239	29
Contig1860	-	Maker	mk4.001860.07.01	53932	59157	4	Category2	Contig1860_-_36850_36949,Contig1860_-_21180_21239,Contig1860_-_20958_21062,Contig1860_-_8894_8951	Contig1860_-_20958_21062	20958	21062	366
Contig1860	-	Maker	mk4.001860.07.01	53932	59157	4	Category2	Contig1860_-_36850_36949,Contig1860_-_21180_21239,Contig1860_-_20958_21062,Contig1860_-_8894_8951	Contig1860_-_8894_8951	8894	8951	209
Contig1160	+	Maker	mk4.001160.01.01	3135	4937	4	Category2	Contig1160_+_5105_5159,Contig1160_+_5232_5285,Contig1160_+_5428_5484,Contig1160_+_99272_99319	Contig1160_+_5105_5159	5105	5159	57
Contig1160	+	Maker	mk4.001160.01.01	3135	4937	4	Category2	Contig1160_+_5105_5159,Contig1160_+_5232_5285,Contig1160_+_5428_5484,Contig1160_+_99272_99319	Contig1160_+_5232_5285	5232	5285	1105
Contig1160	+	Maker	mk4.001160.01.01	3135	4937	4	Category2	Contig1160_+_5105_5159,Contig1160_+_5232_5285,Contig1160_+_5428_5484,Contig1160_+_99272_99319	Contig1160_+_5428_5484	5428	5484	51
Contig1160	+	Maker	mk4.001160.01.01	3135	4937	4	Category2	Contig1160_+_5105_5159,Contig1160_+_5232_5285,Contig1160_+_5428_5484,Contig1160_+_99272_99319	Contig1160_+_99272_99319	99272	99319	10
Contig11	-	Maker	mk4.000011.20.01	196330	197752	5	Category2	Contig11_-_178818_178864,Contig11_-_171876_171921,Contig11_-_169639_169684,Contig11_-_154710_154763,Contig11_-_140354_140400	Contig11_-_178818_178864	178818	178864	34
Contig11	-	Maker	mk4.000011.20.01	196330	197752	5	Category2	Contig11_-_178818_178864,Contig11_-_171876_171921,Contig11_-_169639_169684,Contig11_-_154710_154763,Contig11_-_140354_140400	Contig11_-_171876_171921	171876	171921	84
Contig11	-	Maker	mk4.000011.20.01	196330	197752	5	Category2	Contig11_-_178818_178864,Contig11_-_171876_171921,Contig11_-_169639_169684,Contig11_-_154710_154763,Contig11_-_140354_140400	Contig11_-_169639_169684	169639	169684	36
Contig11	-	Maker	mk4.000011.20.01	196330	197752	5	Category2	Contig11_-_178818_178864,Contig11_-_171876_171921,Contig11_-_169639_169684,Contig11_-_154710_154763,Contig11_-_140354_140400	Contig11_-_154710_154763	154710	154763	164
Contig11	-	Maker	mk4.000011.20.01	196330	197752	5	Category2	Contig11_-_178818_178864,Contig11_-_171876_171921,Contig11_-_169639_169684,Contig11_-_154710_154763,Contig11_-_140354_140400	Contig11_-_140354_140400	140354	140400	71
Contig741	-	Maker	mk4.000741.10.01	113519	115069	5	Category2	Contig741_-_113237_113287,Contig741_-_113186_113233,Contig741_-_113077_113128,Contig741_-_113006_113055,Contig741_-_90343_90396	Contig741_-_113237_113287	113237	113287	148
Contig741	-	Maker	mk4.000741.10.01	113519	115069	5	Category2	Contig741_-_113237_113287,Contig741_-_113186_113233,Contig741_-_113077_113128,Contig741_-_113006_113055,Contig741_-_90343_90396	Contig741_-_113186_113233	113186	113233	135
Contig741	-	Maker	mk4.000741.10.01	113519	115069	5	Category2	Contig741_-_113237_113287,Contig741_-_113186_113233,Contig741_-_113077_113128,Contig741_-_113006_113055,Contig741_-_90343_90396	Contig741_-_113077_113128	113077	113128	3524
Contig741	-	Maker	mk4.000741.10.01	113519	115069	5	Category2	Contig741_-_113237_113287,Contig741_-_113186_113233,Contig741_-_113077_113128,Contig741_-_113006_113055,Contig741_-_90343_90396	Contig741_-_113006_113055	113006	113055	352
Contig741	-	Maker	mk4.000741.10.01	113519	115069	5	Category2	Contig741_-_113237_113287,Contig741_-_113186_113233,Contig741_-_113077_113128,Contig741_-_113006_113055,Contig741_-_90343_90396	Contig741_-_90343_90396	90343	90396	474
Contig2313	+	Maker	mk4.002313.01.01	25180	25506	4	Category2	Contig2313_+_26059_26119,Contig2313_+_26137_26187,Contig2313_+_29096_29162,Contig2313_+_51473_51523	Contig2313_+_26059_26119	26059	26119	1614
Contig2313	+	Maker	mk4.002313.01.01	25180	25506	4	Category2	Contig2313_+_26059_26119,Contig2313_+_26137_26187,Contig2313_+_29096_29162,Contig2313_+_51473_51523	Contig2313_+_26137_26187	26137	26187	475
Contig2313	+	Maker	mk4.002313.01.01	25180	25506	4	Category2	Contig2313_+_26059_26119,Contig2313_+_26137_26187,Contig2313_+_29096_29162,Contig2313_+_51473_51523	Contig2313_+_29096_29162	29096	29162	327
Contig2313	+	Maker	mk4.002313.01.01	25180	25506	4	Category2	Contig2313_+_26059_26119,Contig2313_+_26137_26187,Contig2313_+_29096_29162,Contig2313_+_51473_51523	Contig2313_+_51473_51523	51473	51523	5
Contig550	-	Maker	mk4.000550.12.01	153025	158410	5	Category2	Contig550_-_115007_115057,Contig550_-_62573_62621,Contig550_-_40769_40817,Contig550_-_19428_19479,Contig550_-_18462_18511	Contig550_-_115007_115057	115007	115057	1807
Contig550	-	Maker	mk4.000550.12.01	153025	158410	5	Category2	Contig550_-_115007_115057,Contig550_-_62573_62621,Contig550_-_40769_40817,Contig550_-_19428_19479,Contig550_-_18462_18511	Contig550_-_62573_62621	62573	62621	21
Contig550	-	Maker	mk4.000550.12.01	153025	158410	5	Category2	Contig550_-_115007_115057,Contig550_-_62573_62621,Contig550_-_40769_40817,Contig550_-_19428_19479,Contig550_-_18462_18511	Contig550_-_40769_40817	40769	40817	122
Contig550	-	Maker	mk4.000550.12.01	153025	158410	5	Category2	Contig550_-_115007_115057,Contig550_-_62573_62621,Contig550_-_40769_40817,Contig550_-_19428_19479,Contig550_-_18462_18511	Contig550_-_19428_19479	19428	19479	210
Contig550	-	Maker	mk4.000550.12.01	153025	158410	5	Category2	Contig550_-_115007_115057,Contig550_-_62573_62621,Contig550_-_40769_40817,Contig550_-_19428_19479,Contig550_-_18462_18511	Contig550_-_18462_18511	18462	18511	17
Contig364	-	Maker	mk4.000364.13.01	139579	147609	6	Category2	Contig364_-_139466_139511,Contig364_-_29095_29146,Contig364_-_22274_22320,Contig364_-_20488_20537,Contig364_-_20384_20433,Contig364_-_20005_20081	Contig364_-_139466_139511	139466	139511	6
Contig364	-	Maker	mk4.000364.13.01	139579	147609	6	Category2	Contig364_-_139466_139511,Contig364_-_29095_29146,Contig364_-_22274_22320,Contig364_-_20488_20537,Contig364_-_20384_20433,Contig364_-_20005_20081	Contig364_-_29095_29146	29095	29146	130
Contig364	-	Maker	mk4.000364.13.01	139579	147609	6	Category2	Contig364_-_139466_139511,Contig364_-_29095_29146,Contig364_-_22274_22320,Contig364_-_20488_20537,Contig364_-_20384_20433,Contig364_-_20005_20081	Contig364_-_22274_22320	22274	22320	46
Contig364	-	Maker	mk4.000364.13.01	139579	147609	6	Category2	Contig364_-_139466_139511,Contig364_-_29095_29146,Contig364_-_22274_22320,Contig364_-_20488_20537,Contig364_-_20384_20433,Contig364_-_20005_20081	Contig364_-_20488_20537	20488	20537	27
Contig364	-	Maker	mk4.000364.13.01	139579	147609	6	Category2	Contig364_-_139466_139511,Contig364_-_29095_29146,Contig364_-_22274_22320,Contig364_-_20488_20537,Contig364_-_20384_20433,Contig364_-_20005_20081	Contig364_-_20384_20433	20384	20433	15
Contig364	-	Maker	mk4.000364.13.01	139579	147609	6	Category2	Contig364_-_139466_139511,Contig364_-_29095_29146,Contig364_-_22274_22320,Contig364_-_20488_20537,Contig364_-_20384_20433,Contig364_-_20005_20081	Contig364_-_20005_20081	20005	20081	374
Contig1525	+	Maker	mk4.001525.00.01	32815	35388	5	Category2	Contig1525_+_35777_35825,Contig1525_+_35857_35928,Contig1525_+_40242_40306,Contig1525_+_40319_40362,Contig1525_+_40486_40536	Contig1525_+_35777_35825	35777	35825	131
Contig1525	+	Maker	mk4.001525.00.01	32815	35388	5	Category2	Contig1525_+_35777_35825,Contig1525_+_35857_35928,Contig1525_+_40242_40306,Contig1525_+_40319_40362,Contig1525_+_40486_40536	Contig1525_+_35857_35928	35857	35928	1776
Contig1525	+	Maker	mk4.001525.00.01	32815	35388	5	Category2	Contig1525_+_35777_35825,Contig1525_+_35857_35928,Contig1525_+_40242_40306,Contig1525_+_40319_40362,Contig1525_+_40486_40536	Contig1525_+_40242_40306	40242	40306	3385
Contig1525	+	Maker	mk4.001525.00.01	32815	35388	5	Category2	Contig1525_+_35777_35825,Contig1525_+_35857_35928,Contig1525_+_40242_40306,Contig1525_+_40319_40362,Contig1525_+_40486_40536	Contig1525_+_40319_40362	40319	40362	6
Contig1525	+	Maker	mk4.001525.00.01	32815	35388	5	Category2	Contig1525_+_35777_35825,Contig1525_+_35857_35928,Contig1525_+_40242_40306,Contig1525_+_40319_40362,Contig1525_+_40486_40536	Contig1525_+_40486_40536	40486	40536	92
Contig7021	+	Maker	mk4.007021.00.01	2179	11662	4	Category2	Contig7021_+_22085_22139,Contig7021_+_22188_22246,Contig7021_+_22306_22399,Contig7021_+_22494_22541	Contig7021_+_22085_22139	22085	22139	463
Contig7021	+	Maker	mk4.007021.00.01	2179	11662	4	Category2	Contig7021_+_22085_22139,Contig7021_+_22188_22246,Contig7021_+_22306_22399,Contig7021_+_22494_22541	Contig7021_+_22188_22246	22188	22246	60
Contig7021	+	Maker	mk4.007021.00.01	2179	11662	4	Category2	Contig7021_+_22085_22139,Contig7021_+_22188_22246,Contig7021_+_22306_22399,Contig7021_+_22494_22541	Contig7021_+_22306_22399	22306	22399	476
Contig7021	+	Maker	mk4.007021.00.01	2179	11662	4	Category2	Contig7021_+_22085_22139,Contig7021_+_22188_22246,Contig7021_+_22306_22399,Contig7021_+_22494_22541	Contig7021_+_22494_22541	22494	22541	13
Contig2005	-	Maker	mk4.002005.03.01	54067	55309	7	Category2	Contig2005_-_53067_53114,Contig2005_-_52911_52959,Contig2005_-_52825_52873,Contig2005_-_52366_52412,Contig2005_-_49344_49392,Contig2005_-_13178_13235,Contig2005_-_13116_13165	Contig2005_-_53067_53114	53067	53114	5
Contig2005	-	Maker	mk4.002005.03.01	54067	55309	7	Category2	Contig2005_-_53067_53114,Contig2005_-_52911_52959,Contig2005_-_52825_52873,Contig2005_-_52366_52412,Contig2005_-_49344_49392,Contig2005_-_13178_13235,Contig2005_-_13116_13165	Contig2005_-_52911_52959	52911	52959	221
Contig2005	-	Maker	mk4.002005.03.01	54067	55309	7	Category2	Contig2005_-_53067_53114,Contig2005_-_52911_52959,Contig2005_-_52825_52873,Contig2005_-_52366_52412,Contig2005_-_49344_49392,Contig2005_-_13178_13235,Contig2005_-_13116_13165	Contig2005_-_52825_52873	52825	52873	30
Contig2005	-	Maker	mk4.002005.03.01	54067	55309	7	Category2	Contig2005_-_53067_53114,Contig2005_-_52911_52959,Contig2005_-_52825_52873,Contig2005_-_52366_52412,Contig2005_-_49344_49392,Contig2005_-_13178_13235,Contig2005_-_13116_13165	Contig2005_-_52366_52412	52366	52412	107
Contig2005	-	Maker	mk4.002005.03.01	54067	55309	7	Category2	Contig2005_-_53067_53114,Contig2005_-_52911_52959,Contig2005_-_52825_52873,Contig2005_-_52366_52412,Contig2005_-_49344_49392,Contig2005_-_13178_13235,Contig2005_-_13116_13165	Contig2005_-_49344_49392	49344	49392	71
Contig2005	-	Maker	mk4.002005.03.01	54067	55309	7	Category2	Contig2005_-_53067_53114,Contig2005_-_52911_52959,Contig2005_-_52825_52873,Contig2005_-_52366_52412,Contig2005_-_49344_49392,Contig2005_-_13178_13235,Contig2005_-_13116_13165	Contig2005_-_13178_13235	13178	13235	499
Contig2005	-	Maker	mk4.002005.03.01	54067	55309	7	Category2	Contig2005_-_53067_53114,Contig2005_-_52911_52959,Contig2005_-_52825_52873,Contig2005_-_52366_52412,Contig2005_-_49344_49392,Contig2005_-_13178_13235,Contig2005_-_13116_13165	Contig2005_-_13116_13165	13116	13165	44
Contig12876	-	Maker	mk4.012876.01.01	14156	15363	4	Category2	Contig12876_-_13522_13566,Contig12876_-_13355_13404,Contig12876_-_13210_13268,Contig12876_-_13039_13125	Contig12876_-_13522_13566	13522	13566	38
Contig12876	-	Maker	mk4.012876.01.01	14156	15363	4	Category2	Contig12876_-_13522_13566,Contig12876_-_13355_13404,Contig12876_-_13210_13268,Contig12876_-_13039_13125	Contig12876_-_13355_13404	13355	13404	20
Contig12876	-	Maker	mk4.012876.01.01	14156	15363	4	Category2	Contig12876_-_13522_13566,Contig12876_-_13355_13404,Contig12876_-_13210_13268,Contig12876_-_13039_13125	Contig12876_-_13210_13268	13210	13268	324
Contig12876	-	Maker	mk4.012876.01.01	14156	15363	4	Category2	Contig12876_-_13522_13566,Contig12876_-_13355_13404,Contig12876_-_13210_13268,Contig12876_-_13039_13125	Contig12876_-_13039_13125	13039	13125	261
Contig1739	+	Maker	mk4.001739.02.01	24671	25361	4	Category2	Contig1739_+_30966_31017,Contig1739_+_41714_41759,Contig1739_+_41901_41944,Contig1739_+_42102_42149	Contig1739_+_30966_31017	30966	31017	45
Contig1739	+	Maker	mk4.001739.02.01	24671	25361	4	Category2	Contig1739_+_30966_31017,Contig1739_+_41714_41759,Contig1739_+_41901_41944,Contig1739_+_42102_42149	Contig1739_+_41714_41759	41714	41759	170
Contig1739	+	Maker	mk4.001739.02.01	24671	25361	4	Category2	Contig1739_+_30966_31017,Contig1739_+_41714_41759,Contig1739_+_41901_41944,Contig1739_+_42102_42149	Contig1739_+_41901_41944	41901	41944	8
Contig1739	+	Maker	mk4.001739.02.01	24671	25361	4	Category2	Contig1739_+_30966_31017,Contig1739_+_41714_41759,Contig1739_+_41901_41944,Contig1739_+_42102_42149	Contig1739_+_42102_42149	42102	42149	14
Contig5541	+	Maker	mk4.005541.02.01	24697	26323	4	Category2	Contig5541_+_26467_26522,Contig5541_+_26527_26572,Contig5541_+_26583_26630,Contig5541_+_26764_26864	Contig5541_+_26467_26522	26467	26522	210
Contig5541	+	Maker	mk4.005541.02.01	24697	26323	4	Category2	Contig5541_+_26467_26522,Contig5541_+_26527_26572,Contig5541_+_26583_26630,Contig5541_+_26764_26864	Contig5541_+_26527_26572	26527	26572	124
Contig5541	+	Maker	mk4.005541.02.01	24697	26323	4	Category2	Contig5541_+_26467_26522,Contig5541_+_26527_26572,Contig5541_+_26583_26630,Contig5541_+_26764_26864	Contig5541_+_26583_26630	26583	26630	45
Contig5541	+	Maker	mk4.005541.02.01	24697	26323	4	Category2	Contig5541_+_26467_26522,Contig5541_+_26527_26572,Contig5541_+_26583_26630,Contig5541_+_26764_26864	Contig5541_+_26764_26864	26764	26864	573
Contig270	+	Maker	mk4.000270.02.01	27312	27609	4	Category2	Contig270_+_29560_29608,Contig270_+_64407_64457,Contig270_+_101024_101074,Contig270_+_141097_141147	Contig270_+_29560_29608	29560	29608	15
Contig270	+	Maker	mk4.000270.02.01	27312	27609	4	Category2	Contig270_+_29560_29608,Contig270_+_64407_64457,Contig270_+_101024_101074,Contig270_+_141097_141147	Contig270_+_64407_64457	64407	64457	774
Contig270	+	Maker	mk4.000270.02.01	27312	27609	4	Category2	Contig270_+_29560_29608,Contig270_+_64407_64457,Contig270_+_101024_101074,Contig270_+_141097_141147	Contig270_+_101024_101074	101024	101074	807
Contig270	+	Maker	mk4.000270.02.01	27312	27609	4	Category2	Contig270_+_29560_29608,Contig270_+_64407_64457,Contig270_+_101024_101074,Contig270_+_141097_141147	Contig270_+_141097_141147	141097	141147	230
Contig10535	-	Maker	mk4.010535.00.01	13017	14097	4	Category2	Contig10535_-_12769_12820,Contig10535_-_12627_12673,Contig10535_-_12434_12490,Contig10535_-_11981_12030	Contig10535_-_12769_12820	12769	12820	22
Contig10535	-	Maker	mk4.010535.00.01	13017	14097	4	Category2	Contig10535_-_12769_12820,Contig10535_-_12627_12673,Contig10535_-_12434_12490,Contig10535_-_11981_12030	Contig10535_-_12627_12673	12627	12673	19
Contig10535	-	Maker	mk4.010535.00.01	13017	14097	4	Category2	Contig10535_-_12769_12820,Contig10535_-_12627_12673,Contig10535_-_12434_12490,Contig10535_-_11981_12030	Contig10535_-_12434_12490	12434	12490	37
Contig10535	-	Maker	mk4.010535.00.01	13017	14097	4	Category2	Contig10535_-_12769_12820,Contig10535_-_12627_12673,Contig10535_-_12434_12490,Contig10535_-_11981_12030	Contig10535_-_11981_12030	11981	12030	17
Contig879	+	Maker	mk4.000879.00.01	45714	50821	6	Category2	Contig879_+_50831_50873,Contig879_+_52392_52460,Contig879_+_52464_52514,Contig879_+_52585_52653,Contig879_+_52780_52865,Contig879_+_52879_52966	Contig879_+_50831_50873	50831	50873	95
Contig879	+	Maker	mk4.000879.00.01	45714	50821	6	Category2	Contig879_+_50831_50873,Contig879_+_52392_52460,Contig879_+_52464_52514,Contig879_+_52585_52653,Contig879_+_52780_52865,Contig879_+_52879_52966	Contig879_+_52392_52460	52392	52460	217
Contig879	+	Maker	mk4.000879.00.01	45714	50821	6	Category2	Contig879_+_50831_50873,Contig879_+_52392_52460,Contig879_+_52464_52514,Contig879_+_52585_52653,Contig879_+_52780_52865,Contig879_+_52879_52966	Contig879_+_52464_52514	52464	52514	26
Contig879	+	Maker	mk4.000879.00.01	45714	50821	6	Category2	Contig879_+_50831_50873,Contig879_+_52392_52460,Contig879_+_52464_52514,Contig879_+_52585_52653,Contig879_+_52780_52865,Contig879_+_52879_52966	Contig879_+_52585_52653	52585	52653	226
Contig879	+	Maker	mk4.000879.00.01	45714	50821	6	Category2	Contig879_+_50831_50873,Contig879_+_52392_52460,Contig879_+_52464_52514,Contig879_+_52585_52653,Contig879_+_52780_52865,Contig879_+_52879_52966	Contig879_+_52780_52865	52780	52865	2025
Contig879	+	Maker	mk4.000879.00.01	45714	50821	6	Category2	Contig879_+_50831_50873,Contig879_+_52392_52460,Contig879_+_52464_52514,Contig879_+_52585_52653,Contig879_+_52780_52865,Contig879_+_52879_52966	Contig879_+_52879_52966	52879	52966	838
Contig717	-	Maker	mk4.000717.02.01	58733	64192	6	Category2	Contig717_-_56506_56547,Contig717_-_50121_50165,Contig717_-_49949_50107,Contig717_-_49226_49277,Contig717_-_46338_46389,Contig717_-_46210_46257	Contig717_-_56506_56547	56506	56547	100
Contig717	-	Maker	mk4.000717.02.01	58733	64192	6	Category2	Contig717_-_56506_56547,Contig717_-_50121_50165,Contig717_-_49949_50107,Contig717_-_49226_49277,Contig717_-_46338_46389,Contig717_-_46210_46257	Contig717_-_50121_50165	50121	50165	11
Contig717	-	Maker	mk4.000717.02.01	58733	64192	6	Category2	Contig717_-_56506_56547,Contig717_-_50121_50165,Contig717_-_49949_50107,Contig717_-_49226_49277,Contig717_-_46338_46389,Contig717_-_46210_46257	Contig717_-_49949_50107	49949	50107	481
Contig717	-	Maker	mk4.000717.02.01	58733	64192	6	Category2	Contig717_-_56506_56547,Contig717_-_50121_50165,Contig717_-_49949_50107,Contig717_-_49226_49277,Contig717_-_46338_46389,Contig717_-_46210_46257	Contig717_-_49226_49277	49226	49277	12
Contig717	-	Maker	mk4.000717.02.01	58733	64192	6	Category2	Contig717_-_56506_56547,Contig717_-_50121_50165,Contig717_-_49949_50107,Contig717_-_49226_49277,Contig717_-_46338_46389,Contig717_-_46210_46257	Contig717_-_46338_46389	46338	46389	300
Contig717	-	Maker	mk4.000717.02.01	58733	64192	6	Category2	Contig717_-_56506_56547,Contig717_-_50121_50165,Contig717_-_49949_50107,Contig717_-_49226_49277,Contig717_-_46338_46389,Contig717_-_46210_46257	Contig717_-_46210_46257	46210	46257	13
Contig3519	-	Maker	mk4.003519.07.01	57968	64006	4	Category2	Contig3519_-_48505_48593,Contig3519_-_48433_48483,Contig3519_-_6523_6588,Contig3519_-_6429_6513	Contig3519_-_48505_48593	48505	48593	112
Contig3519	-	Maker	mk4.003519.07.01	57968	64006	4	Category2	Contig3519_-_48505_48593,Contig3519_-_48433_48483,Contig3519_-_6523_6588,Contig3519_-_6429_6513	Contig3519_-_48433_48483	48433	48483	25
Contig3519	-	Maker	mk4.003519.07.01	57968	64006	4	Category2	Contig3519_-_48505_48593,Contig3519_-_48433_48483,Contig3519_-_6523_6588,Contig3519_-_6429_6513	Contig3519_-_6523_6588	6523	6588	59
Contig3519	-	Maker	mk4.003519.07.01	57968	64006	4	Category2	Contig3519_-_48505_48593,Contig3519_-_48433_48483,Contig3519_-_6523_6588,Contig3519_-_6429_6513	Contig3519_-_6429_6513	6429	6513	102
Contig754	-	Maker	mk4.000754.09.01	116189	130305	5	Category2	Contig754_-_113680_113731,Contig754_-_113562_113611,Contig754_-_15954_16003,Contig754_-_14862_14911,Contig754_-_5948_5994	Contig754_-_113680_113731	113680	113731	1724
Contig754	-	Maker	mk4.000754.09.01	116189	130305	5	Category2	Contig754_-_113680_113731,Contig754_-_113562_113611,Contig754_-_15954_16003,Contig754_-_14862_14911,Contig754_-_5948_5994	Contig754_-_113562_113611	113562	113611	274
Contig754	-	Maker	mk4.000754.09.01	116189	130305	5	Category2	Contig754_-_113680_113731,Contig754_-_113562_113611,Contig754_-_15954_16003,Contig754_-_14862_14911,Contig754_-_5948_5994	Contig754_-_15954_16003	15954	16003	9
Contig754	-	Maker	mk4.000754.09.01	116189	130305	5	Category2	Contig754_-_113680_113731,Contig754_-_113562_113611,Contig754_-_15954_16003,Contig754_-_14862_14911,Contig754_-_5948_5994	Contig754_-_14862_14911	14862	14911	15
Contig754	-	Maker	mk4.000754.09.01	116189	130305	5	Category2	Contig754_-_113680_113731,Contig754_-_113562_113611,Contig754_-_15954_16003,Contig754_-_14862_14911,Contig754_-_5948_5994	Contig754_-_5948_5994	5948	5994	114
Contig405	-	Maker	mk4.000405.05.01	101202	106011	5	Category2	Contig405_-_95983_96029,Contig405_-_95673_95768,Contig405_-_53065_53134,Contig405_-_42476_42527,Contig405_-_42402_42452	Contig405_-_95983_96029	95983	96029	83
Contig405	-	Maker	mk4.000405.05.01	101202	106011	5	Category2	Contig405_-_95983_96029,Contig405_-_95673_95768,Contig405_-_53065_53134,Contig405_-_42476_42527,Contig405_-_42402_42452	Contig405_-_95673_95768	95673	95768	1168
Contig405	-	Maker	mk4.000405.05.01	101202	106011	5	Category2	Contig405_-_95983_96029,Contig405_-_95673_95768,Contig405_-_53065_53134,Contig405_-_42476_42527,Contig405_-_42402_42452	Contig405_-_53065_53134	53065	53134	77
Contig405	-	Maker	mk4.000405.05.01	101202	106011	5	Category2	Contig405_-_95983_96029,Contig405_-_95673_95768,Contig405_-_53065_53134,Contig405_-_42476_42527,Contig405_-_42402_42452	Contig405_-_42476_42527	42476	42527	156
Contig405	-	Maker	mk4.000405.05.01	101202	106011	5	Category2	Contig405_-_95983_96029,Contig405_-_95673_95768,Contig405_-_53065_53134,Contig405_-_42476_42527,Contig405_-_42402_42452	Contig405_-_42402_42452	42402	42452	325
Contig4556	+	Maker	mk4.004556.00.01	26641	27390	5	Category2	Contig4556_+_27714_27764,Contig4556_+_27830_27874,Contig4556_+_28209_28259,Contig4556_+_30076_30122,Contig4556_+_31229_31275	Contig4556_+_27714_27764	27714	27764	271
Contig4556	+	Maker	mk4.004556.00.01	26641	27390	5	Category2	Contig4556_+_27714_27764,Contig4556_+_27830_27874,Contig4556_+_28209_28259,Contig4556_+_30076_30122,Contig4556_+_31229_31275	Contig4556_+_27830_27874	27830	27874	93
Contig4556	+	Maker	mk4.004556.00.01	26641	27390	5	Category2	Contig4556_+_27714_27764,Contig4556_+_27830_27874,Contig4556_+_28209_28259,Contig4556_+_30076_30122,Contig4556_+_31229_31275	Contig4556_+_28209_28259	28209	28259	104
Contig4556	+	Maker	mk4.004556.00.01	26641	27390	5	Category2	Contig4556_+_27714_27764,Contig4556_+_27830_27874,Contig4556_+_28209_28259,Contig4556_+_30076_30122,Contig4556_+_31229_31275	Contig4556_+_30076_30122	30076	30122	4
Contig4556	+	Maker	mk4.004556.00.01	26641	27390	5	Category2	Contig4556_+_27714_27764,Contig4556_+_27830_27874,Contig4556_+_28209_28259,Contig4556_+_30076_30122,Contig4556_+_31229_31275	Contig4556_+_31229_31275	31229	31275	3
Contig242	-	Maker	mk4.000242.10.01	107521	108130	5	Category2	Contig242_-_107254_107347,Contig242_-_70383_70435,Contig242_-_62511_62571,Contig242_-_28212_28258,Contig242_-_20588_20637	Contig242_-_107254_107347	107254	107347	227
Contig242	-	Maker	mk4.000242.10.01	107521	108130	5	Category2	Contig242_-_107254_107347,Contig242_-_70383_70435,Contig242_-_62511_62571,Contig242_-_28212_28258,Contig242_-_20588_20637	Contig242_-_70383_70435	70383	70435	340
Contig242	-	Maker	mk4.000242.10.01	107521	108130	5	Category2	Contig242_-_107254_107347,Contig242_-_70383_70435,Contig242_-_62511_62571,Contig242_-_28212_28258,Contig242_-_20588_20637	Contig242_-_62511_62571	62511	62571	76
Contig242	-	Maker	mk4.000242.10.01	107521	108130	5	Category2	Contig242_-_107254_107347,Contig242_-_70383_70435,Contig242_-_62511_62571,Contig242_-_28212_28258,Contig242_-_20588_20637	Contig242_-_28212_28258	28212	28258	16
Contig242	-	Maker	mk4.000242.10.01	107521	108130	5	Category2	Contig242_-_107254_107347,Contig242_-_70383_70435,Contig242_-_62511_62571,Contig242_-_28212_28258,Contig242_-_20588_20637	Contig242_-_20588_20637	20588	20637	144
Contig259	-	Maker	mk4.000259.08.01	93164	93524	4	Category2	Contig259_-_61495_61546,Contig259_-_56161_56209,Contig259_-_40690_40740,Contig259_-_20060_20111	Contig259_-_61495_61546	61495	61546	1450
Contig259	-	Maker	mk4.000259.08.01	93164	93524	4	Category2	Contig259_-_61495_61546,Contig259_-_56161_56209,Contig259_-_40690_40740,Contig259_-_20060_20111	Contig259_-_56161_56209	56161	56209	112
Contig259	-	Maker	mk4.000259.08.01	93164	93524	4	Category2	Contig259_-_61495_61546,Contig259_-_56161_56209,Contig259_-_40690_40740,Contig259_-_20060_20111	Contig259_-_40690_40740	40690	40740	738
Contig259	-	Maker	mk4.000259.08.01	93164	93524	4	Category2	Contig259_-_61495_61546,Contig259_-_56161_56209,Contig259_-_40690_40740,Contig259_-_20060_20111	Contig259_-_20060_20111	20060	20111	315
Contig1373	+	Maker	mk4.001373.00.01	11279	11544	8	Category2	Contig1373_+_11824_11893,Contig1373_+_11944_12004,Contig1373_+_12113_12161,Contig1373_+_12305_12347,Contig1373_+_16683_16728,Contig1373_+_70889_70998,Contig1373_+_71135_71226,Contig1373_+_71651_71698	Contig1373_+_11824_11893	11824	11893	558
Contig1373	+	Maker	mk4.001373.00.01	11279	11544	8	Category2	Contig1373_+_11824_11893,Contig1373_+_11944_12004,Contig1373_+_12113_12161,Contig1373_+_12305_12347,Contig1373_+_16683_16728,Contig1373_+_70889_70998,Contig1373_+_71135_71226,Contig1373_+_71651_71698	Contig1373_+_11944_12004	11944	12004	82
Contig1373	+	Maker	mk4.001373.00.01	11279	11544	8	Category2	Contig1373_+_11824_11893,Contig1373_+_11944_12004,Contig1373_+_12113_12161,Contig1373_+_12305_12347,Contig1373_+_16683_16728,Contig1373_+_70889_70998,Contig1373_+_71135_71226,Contig1373_+_71651_71698	Contig1373_+_12113_12161	12113	12161	43
Contig1373	+	Maker	mk4.001373.00.01	11279	11544	8	Category2	Contig1373_+_11824_11893,Contig1373_+_11944_12004,Contig1373_+_12113_12161,Contig1373_+_12305_12347,Contig1373_+_16683_16728,Contig1373_+_70889_70998,Contig1373_+_71135_71226,Contig1373_+_71651_71698	Contig1373_+_12305_12347	12305	12347	48
Contig1373	+	Maker	mk4.001373.00.01	11279	11544	8	Category2	Contig1373_+_11824_11893,Contig1373_+_11944_12004,Contig1373_+_12113_12161,Contig1373_+_12305_12347,Contig1373_+_16683_16728,Contig1373_+_70889_70998,Contig1373_+_71135_71226,Contig1373_+_71651_71698	Contig1373_+_16683_16728	16683	16728	9
Contig1373	+	Maker	mk4.001373.00.01	11279	11544	8	Category2	Contig1373_+_11824_11893,Contig1373_+_11944_12004,Contig1373_+_12113_12161,Contig1373_+_12305_12347,Contig1373_+_16683_16728,Contig1373_+_70889_70998,Contig1373_+_71135_71226,Contig1373_+_71651_71698	Contig1373_+_70889_70998	70889	70998	1476
Contig1373	+	Maker	mk4.001373.00.01	11279	11544	8	Category2	Contig1373_+_11824_11893,Contig1373_+_11944_12004,Contig1373_+_12113_12161,Contig1373_+_12305_12347,Contig1373_+_16683_16728,Contig1373_+_70889_70998,Contig1373_+_71135_71226,Contig1373_+_71651_71698	Contig1373_+_71135_71226	71135	71226	1414
Contig1373	+	Maker	mk4.001373.00.01	11279	11544	8	Category2	Contig1373_+_11824_11893,Contig1373_+_11944_12004,Contig1373_+_12113_12161,Contig1373_+_12305_12347,Contig1373_+_16683_16728,Contig1373_+_70889_70998,Contig1373_+_71135_71226,Contig1373_+_71651_71698	Contig1373_+_71651_71698	71651	71698	19
Contig1216	+	Maker	mk4.001216.01.01	59013	59436	4	Category2	Contig1216_+_63590_63638,Contig1216_+_75832_75880,Contig1216_+_96489_96538,Contig1216_+_96624_96675	Contig1216_+_63590_63638	63590	63638	37
Contig1216	+	Maker	mk4.001216.01.01	59013	59436	4	Category2	Contig1216_+_63590_63638,Contig1216_+_75832_75880,Contig1216_+_96489_96538,Contig1216_+_96624_96675	Contig1216_+_75832_75880	75832	75880	149
Contig1216	+	Maker	mk4.001216.01.01	59013	59436	4	Category2	Contig1216_+_63590_63638,Contig1216_+_75832_75880,Contig1216_+_96489_96538,Contig1216_+_96624_96675	Contig1216_+_96489_96538	96489	96538	107
Contig1216	+	Maker	mk4.001216.01.01	59013	59436	4	Category2	Contig1216_+_63590_63638,Contig1216_+_75832_75880,Contig1216_+_96489_96538,Contig1216_+_96624_96675	Contig1216_+_96624_96675	96624	96675	316
Contig3296	+	Maker	mk4.003296.02.01	41200	46391	5	Category2	Contig3296_+_53748_53793,Contig3296_+_53953_53998,Contig3296_+_54410_54459,Contig3296_+_54537_54580,Contig3296_+_54658_54765	Contig3296_+_53748_53793	53748	53793	167
Contig3296	+	Maker	mk4.003296.02.01	41200	46391	5	Category2	Contig3296_+_53748_53793,Contig3296_+_53953_53998,Contig3296_+_54410_54459,Contig3296_+_54537_54580,Contig3296_+_54658_54765	Contig3296_+_53953_53998	53953	53998	8
Contig3296	+	Maker	mk4.003296.02.01	41200	46391	5	Category2	Contig3296_+_53748_53793,Contig3296_+_53953_53998,Contig3296_+_54410_54459,Contig3296_+_54537_54580,Contig3296_+_54658_54765	Contig3296_+_54410_54459	54410	54459	71
Contig3296	+	Maker	mk4.003296.02.01	41200	46391	5	Category2	Contig3296_+_53748_53793,Contig3296_+_53953_53998,Contig3296_+_54410_54459,Contig3296_+_54537_54580,Contig3296_+_54658_54765	Contig3296_+_54537_54580	54537	54580	147
Contig3296	+	Maker	mk4.003296.02.01	41200	46391	5	Category2	Contig3296_+_53748_53793,Contig3296_+_53953_53998,Contig3296_+_54410_54459,Contig3296_+_54537_54580,Contig3296_+_54658_54765	Contig3296_+_54658_54765	54658	54765	450
Contig1815	-	Maker	mk4.001815.02.01	81325	84298	5	Category2	Contig1815_-_76946_77007,Contig1815_-_6209_6268,Contig1815_-_5034_5082,Contig1815_-_3404_3452,Contig1815_-_1435_1483	Contig1815_-_76946_77007	76946	77007	183
Contig1815	-	Maker	mk4.001815.02.01	81325	84298	5	Category2	Contig1815_-_76946_77007,Contig1815_-_6209_6268,Contig1815_-_5034_5082,Contig1815_-_3404_3452,Contig1815_-_1435_1483	Contig1815_-_6209_6268	6209	6268	57
Contig1815	-	Maker	mk4.001815.02.01	81325	84298	5	Category2	Contig1815_-_76946_77007,Contig1815_-_6209_6268,Contig1815_-_5034_5082,Contig1815_-_3404_3452,Contig1815_-_1435_1483	Contig1815_-_5034_5082	5034	5082	45
Contig1815	-	Maker	mk4.001815.02.01	81325	84298	5	Category2	Contig1815_-_76946_77007,Contig1815_-_6209_6268,Contig1815_-_5034_5082,Contig1815_-_3404_3452,Contig1815_-_1435_1483	Contig1815_-_3404_3452	3404	3452	52
Contig1815	-	Maker	mk4.001815.02.01	81325	84298	5	Category2	Contig1815_-_76946_77007,Contig1815_-_6209_6268,Contig1815_-_5034_5082,Contig1815_-_3404_3452,Contig1815_-_1435_1483	Contig1815_-_1435_1483	1435	1483	20
Contig3777	+	Maker	mk4.003777.00.01	9346	10317	4	Category2	Contig3777_+_10813_10864,Contig3777_+_20714_20757,Contig3777_+_21030_21075,Contig3777_+_21291_21342	Contig3777_+_10813_10864	10813	10864	48
Contig3777	+	Maker	mk4.003777.00.01	9346	10317	4	Category2	Contig3777_+_10813_10864,Contig3777_+_20714_20757,Contig3777_+_21030_21075,Contig3777_+_21291_21342	Contig3777_+_20714_20757	20714	20757	58
Contig3777	+	Maker	mk4.003777.00.01	9346	10317	4	Category2	Contig3777_+_10813_10864,Contig3777_+_20714_20757,Contig3777_+_21030_21075,Contig3777_+_21291_21342	Contig3777_+_21030_21075	21030	21075	23
Contig3777	+	Maker	mk4.003777.00.01	9346	10317	4	Category2	Contig3777_+_10813_10864,Contig3777_+_20714_20757,Contig3777_+_21030_21075,Contig3777_+_21291_21342	Contig3777_+_21291_21342	21291	21342	24
Contig381	-	Maker	mk4.000381.16.01	148458	149159	4	Category2	Contig381_-_140700_140773,Contig381_-_140635_140681,Contig381_-_140310_140359,Contig381_-_95285_95336	Contig381_-_140700_140773	140700	140773	302
Contig381	-	Maker	mk4.000381.16.01	148458	149159	4	Category2	Contig381_-_140700_140773,Contig381_-_140635_140681,Contig381_-_140310_140359,Contig381_-_95285_95336	Contig381_-_140635_140681	140635	140681	218
Contig381	-	Maker	mk4.000381.16.01	148458	149159	4	Category2	Contig381_-_140700_140773,Contig381_-_140635_140681,Contig381_-_140310_140359,Contig381_-_95285_95336	Contig381_-_140310_140359	140310	140359	15
Contig381	-	Maker	mk4.000381.16.01	148458	149159	4	Category2	Contig381_-_140700_140773,Contig381_-_140635_140681,Contig381_-_140310_140359,Contig381_-_95285_95336	Contig381_-_95285_95336	95285	95336	26
Contig1620	-	Maker	mk4.001620.04.01	53354	68581	4	Category2	Contig1620_-_53281_53329,Contig1620_-_53190_53240,Contig1620_-_18203_18252,Contig1620_-_11830_11878	Contig1620_-_53281_53329	53281	53329	15
Contig1620	-	Maker	mk4.001620.04.01	53354	68581	4	Category2	Contig1620_-_53281_53329,Contig1620_-_53190_53240,Contig1620_-_18203_18252,Contig1620_-_11830_11878	Contig1620_-_53190_53240	53190	53240	51
Contig1620	-	Maker	mk4.001620.04.01	53354	68581	4	Category2	Contig1620_-_53281_53329,Contig1620_-_53190_53240,Contig1620_-_18203_18252,Contig1620_-_11830_11878	Contig1620_-_18203_18252	18203	18252	183
Contig1620	-	Maker	mk4.001620.04.01	53354	68581	4	Category2	Contig1620_-_53281_53329,Contig1620_-_53190_53240,Contig1620_-_18203_18252,Contig1620_-_11830_11878	Contig1620_-_11830_11878	11830	11878	92
Contig1	+	Maker	mk4.000001.03.01	59139	59357	4	Category2	Contig1_+_82853_82907,Contig1_+_95834_95884,Contig1_+_96259_96309,Contig1_+_126324_126376	Contig1_+_82853_82907	82853	82907	102
Contig1	+	Maker	mk4.000001.03.01	59139	59357	4	Category2	Contig1_+_82853_82907,Contig1_+_95834_95884,Contig1_+_96259_96309,Contig1_+_126324_126376	Contig1_+_95834_95884	95834	95884	81
Contig1	+	Maker	mk4.000001.03.01	59139	59357	4	Category2	Contig1_+_82853_82907,Contig1_+_95834_95884,Contig1_+_96259_96309,Contig1_+_126324_126376	Contig1_+_96259_96309	96259	96309	4
Contig1	+	Maker	mk4.000001.03.01	59139	59357	4	Category2	Contig1_+_82853_82907,Contig1_+_95834_95884,Contig1_+_96259_96309,Contig1_+_126324_126376	Contig1_+_126324_126376	126324	126376	33
Contig3344	+	Maker	mk4.003344.00.01	123	537	7	Category2	Contig3344_+_24068_24118,Contig3344_+_24386_24479,Contig3344_+_24503_24549,Contig3344_+_24552_24605,Contig3344_+_24677_24726,Contig3344_+_24752_24811,Contig3344_+_38020_38067	Contig3344_+_24068_24118	24068	24118	367
Contig3344	+	Maker	mk4.003344.00.01	123	537	7	Category2	Contig3344_+_24068_24118,Contig3344_+_24386_24479,Contig3344_+_24503_24549,Contig3344_+_24552_24605,Contig3344_+_24677_24726,Contig3344_+_24752_24811,Contig3344_+_38020_38067	Contig3344_+_24386_24479	24386	24479	1387
Contig3344	+	Maker	mk4.003344.00.01	123	537	7	Category2	Contig3344_+_24068_24118,Contig3344_+_24386_24479,Contig3344_+_24503_24549,Contig3344_+_24552_24605,Contig3344_+_24677_24726,Contig3344_+_24752_24811,Contig3344_+_38020_38067	Contig3344_+_24503_24549	24503	24549	37
Contig3344	+	Maker	mk4.003344.00.01	123	537	7	Category2	Contig3344_+_24068_24118,Contig3344_+_24386_24479,Contig3344_+_24503_24549,Contig3344_+_24552_24605,Contig3344_+_24677_24726,Contig3344_+_24752_24811,Contig3344_+_38020_38067	Contig3344_+_24552_24605	24552	24605	19
Contig3344	+	Maker	mk4.003344.00.01	123	537	7	Category2	Contig3344_+_24068_24118,Contig3344_+_24386_24479,Contig3344_+_24503_24549,Contig3344_+_24552_24605,Contig3344_+_24677_24726,Contig3344_+_24752_24811,Contig3344_+_38020_38067	Contig3344_+_24677_24726	24677	24726	8
Contig3344	+	Maker	mk4.003344.00.01	123	537	7	Category2	Contig3344_+_24068_24118,Contig3344_+_24386_24479,Contig3344_+_24503_24549,Contig3344_+_24552_24605,Contig3344_+_24677_24726,Contig3344_+_24752_24811,Contig3344_+_38020_38067	Contig3344_+_24752_24811	24752	24811	279
Contig3344	+	Maker	mk4.003344.00.01	123	537	7	Category2	Contig3344_+_24068_24118,Contig3344_+_24386_24479,Contig3344_+_24503_24549,Contig3344_+_24552_24605,Contig3344_+_24677_24726,Contig3344_+_24752_24811,Contig3344_+_38020_38067	Contig3344_+_38020_38067	38020	38067	56
Contig1642	-	Maker	mk4.001642.06.01	39593	41593	4	Category2	Contig1642_-_39395_39445,Contig1642_-_35702_35752,Contig1642_-_22941_23027,Contig1642_-_6063_6109	Contig1642_-_39395_39445	39395	39445	9
Contig1642	-	Maker	mk4.001642.06.01	39593	41593	4	Category2	Contig1642_-_39395_39445,Contig1642_-_35702_35752,Contig1642_-_22941_23027,Contig1642_-_6063_6109	Contig1642_-_35702_35752	35702	35752	33
Contig1642	-	Maker	mk4.001642.06.01	39593	41593	4	Category2	Contig1642_-_39395_39445,Contig1642_-_35702_35752,Contig1642_-_22941_23027,Contig1642_-_6063_6109	Contig1642_-_22941_23027	22941	23027	48
Contig1642	-	Maker	mk4.001642.06.01	39593	41593	4	Category2	Contig1642_-_39395_39445,Contig1642_-_35702_35752,Contig1642_-_22941_23027,Contig1642_-_6063_6109	Contig1642_-_6063_6109	6063	6109	25
Contig4224	+	Maker	mk4.004224.00.01	10992	11927	4	Category2	Contig4224_+_12191_12239,Contig4224_+_16723_16773,Contig4224_+_19096_19147,Contig4224_+_19796_19854	Contig4224_+_12191_12239	12191	12239	13
Contig4224	+	Maker	mk4.004224.00.01	10992	11927	4	Category2	Contig4224_+_12191_12239,Contig4224_+_16723_16773,Contig4224_+_19096_19147,Contig4224_+_19796_19854	Contig4224_+_16723_16773	16723	16773	55
Contig4224	+	Maker	mk4.004224.00.01	10992	11927	4	Category2	Contig4224_+_12191_12239,Contig4224_+_16723_16773,Contig4224_+_19096_19147,Contig4224_+_19796_19854	Contig4224_+_19096_19147	19096	19147	61
Contig4224	+	Maker	mk4.004224.00.01	10992	11927	4	Category2	Contig4224_+_12191_12239,Contig4224_+_16723_16773,Contig4224_+_19096_19147,Contig4224_+_19796_19854	Contig4224_+_19796_19854	19796	19854	261
Contig1054	+	Maker	mk4.001054.00.01	74108	82811	4	Category2	Contig1054_+_90392_90443,Contig1054_+_90548_90599,Contig1054_+_90639_90685,Contig1054_+_90852_90902	Contig1054_+_90392_90443	90392	90443	1396
Contig1054	+	Maker	mk4.001054.00.01	74108	82811	4	Category2	Contig1054_+_90392_90443,Contig1054_+_90548_90599,Contig1054_+_90639_90685,Contig1054_+_90852_90902	Contig1054_+_90548_90599	90548	90599	225
Contig1054	+	Maker	mk4.001054.00.01	74108	82811	4	Category2	Contig1054_+_90392_90443,Contig1054_+_90548_90599,Contig1054_+_90639_90685,Contig1054_+_90852_90902	Contig1054_+_90639_90685	90639	90685	32
Contig1054	+	Maker	mk4.001054.00.01	74108	82811	4	Category2	Contig1054_+_90392_90443,Contig1054_+_90548_90599,Contig1054_+_90639_90685,Contig1054_+_90852_90902	Contig1054_+_90852_90902	90852	90902	121
Contig281	-	Maker	mk4.000281.14.01	130119	132777	4	Category2	Contig281_-_129959_130064,Contig281_-_129895_129944,Contig281_-_129698_129746,Contig281_-_108162_108220	Contig281_-_129959_130064	129959	130064	903
Contig281	-	Maker	mk4.000281.14.01	130119	132777	4	Category2	Contig281_-_129959_130064,Contig281_-_129895_129944,Contig281_-_129698_129746,Contig281_-_108162_108220	Contig281_-_129895_129944	129895	129944	46
Contig281	-	Maker	mk4.000281.14.01	130119	132777	4	Category2	Contig281_-_129959_130064,Contig281_-_129895_129944,Contig281_-_129698_129746,Contig281_-_108162_108220	Contig281_-_129698_129746	129698	129746	238
Contig281	-	Maker	mk4.000281.14.01	130119	132777	4	Category2	Contig281_-_129959_130064,Contig281_-_129895_129944,Contig281_-_129698_129746,Contig281_-_108162_108220	Contig281_-_108162_108220	108162	108220	2962
Contig1533	-	Maker	mk4.001533.05.01	37851	38031	4	Category2	Contig1533_-_35441_35493,Contig1533_-_22979_23027,Contig1533_-_20127_20173,Contig1533_-_9504_9556	Contig1533_-_35441_35493	35441	35493	79
Contig1533	-	Maker	mk4.001533.05.01	37851	38031	4	Category2	Contig1533_-_35441_35493,Contig1533_-_22979_23027,Contig1533_-_20127_20173,Contig1533_-_9504_9556	Contig1533_-_22979_23027	22979	23027	149
Contig1533	-	Maker	mk4.001533.05.01	37851	38031	4	Category2	Contig1533_-_35441_35493,Contig1533_-_22979_23027,Contig1533_-_20127_20173,Contig1533_-_9504_9556	Contig1533_-_20127_20173	20127	20173	16
Contig1533	-	Maker	mk4.001533.05.01	37851	38031	4	Category2	Contig1533_-_35441_35493,Contig1533_-_22979_23027,Contig1533_-_20127_20173,Contig1533_-_9504_9556	Contig1533_-_9504_9556	9504	9556	99
Contig1297	+	Maker	mk4.001297.00.01	1416	4442	4	Category2	Contig1297_+_29207_29279,Contig1297_+_29321_29372,Contig1297_+_29621_29671,Contig1297_+_30932_30982	Contig1297_+_29207_29279	29207	29279	65
Contig1297	+	Maker	mk4.001297.00.01	1416	4442	4	Category2	Contig1297_+_29207_29279,Contig1297_+_29321_29372,Contig1297_+_29621_29671,Contig1297_+_30932_30982	Contig1297_+_29321_29372	29321	29372	1008
Contig1297	+	Maker	mk4.001297.00.01	1416	4442	4	Category2	Contig1297_+_29207_29279,Contig1297_+_29321_29372,Contig1297_+_29621_29671,Contig1297_+_30932_30982	Contig1297_+_29621_29671	29621	29671	167
Contig1297	+	Maker	mk4.001297.00.01	1416	4442	4	Category2	Contig1297_+_29207_29279,Contig1297_+_29321_29372,Contig1297_+_29621_29671,Contig1297_+_30932_30982	Contig1297_+_30932_30982	30932	30982	21
Contig625	+	Maker	mk4.000625.00.01	40231	40619	5	Category2	Contig625_+_40662_40727,Contig625_+_40732_40780,Contig625_+_40785_40878,Contig625_+_40949_41000,Contig625_+_87129_87180	Contig625_+_40662_40727	40662	40727	9757
Contig625	+	Maker	mk4.000625.00.01	40231	40619	5	Category2	Contig625_+_40662_40727,Contig625_+_40732_40780,Contig625_+_40785_40878,Contig625_+_40949_41000,Contig625_+_87129_87180	Contig625_+_40732_40780	40732	40780	47
Contig625	+	Maker	mk4.000625.00.01	40231	40619	5	Category2	Contig625_+_40662_40727,Contig625_+_40732_40780,Contig625_+_40785_40878,Contig625_+_40949_41000,Contig625_+_87129_87180	Contig625_+_40785_40878	40785	40878	2477
Contig625	+	Maker	mk4.000625.00.01	40231	40619	5	Category2	Contig625_+_40662_40727,Contig625_+_40732_40780,Contig625_+_40785_40878,Contig625_+_40949_41000,Contig625_+_87129_87180	Contig625_+_40949_41000	40949	41000	926
Contig625	+	Maker	mk4.000625.00.01	40231	40619	5	Category2	Contig625_+_40662_40727,Contig625_+_40732_40780,Contig625_+_40785_40878,Contig625_+_40949_41000,Contig625_+_87129_87180	Contig625_+_87129_87180	87129	87180	7
Contig3744	-	Maker	mk4.003744.01.01	47489	48285	5	Category2	Contig3744_-_35759_35808,Contig3744_-_35599_35656,Contig3744_-_30088_30134,Contig3744_-_17187_17236,Contig3744_-_1376_1459	Contig3744_-_35759_35808	35759	35808	353
Contig3744	-	Maker	mk4.003744.01.01	47489	48285	5	Category2	Contig3744_-_35759_35808,Contig3744_-_35599_35656,Contig3744_-_30088_30134,Contig3744_-_17187_17236,Contig3744_-_1376_1459	Contig3744_-_35599_35656	35599	35656	93
Contig3744	-	Maker	mk4.003744.01.01	47489	48285	5	Category2	Contig3744_-_35759_35808,Contig3744_-_35599_35656,Contig3744_-_30088_30134,Contig3744_-_17187_17236,Contig3744_-_1376_1459	Contig3744_-_30088_30134	30088	30134	5
Contig3744	-	Maker	mk4.003744.01.01	47489	48285	5	Category2	Contig3744_-_35759_35808,Contig3744_-_35599_35656,Contig3744_-_30088_30134,Contig3744_-_17187_17236,Contig3744_-_1376_1459	Contig3744_-_17187_17236	17187	17236	4
Contig3744	-	Maker	mk4.003744.01.01	47489	48285	5	Category2	Contig3744_-_35759_35808,Contig3744_-_35599_35656,Contig3744_-_30088_30134,Contig3744_-_17187_17236,Contig3744_-_1376_1459	Contig3744_-_1376_1459	1376	1459	235
Contig1266	-	Maker	mk4.001266.09.01	90188	91716	4	Category2	Contig1266_-_86303_86353,Contig1266_-_85403_85450,Contig1266_-_81213_81274,Contig1266_-_49899_49948	Contig1266_-_86303_86353	86303	86353	339
Contig1266	-	Maker	mk4.001266.09.01	90188	91716	4	Category2	Contig1266_-_86303_86353,Contig1266_-_85403_85450,Contig1266_-_81213_81274,Contig1266_-_49899_49948	Contig1266_-_85403_85450	85403	85450	16
Contig1266	-	Maker	mk4.001266.09.01	90188	91716	4	Category2	Contig1266_-_86303_86353,Contig1266_-_85403_85450,Contig1266_-_81213_81274,Contig1266_-_49899_49948	Contig1266_-_81213_81274	81213	81274	4628
Contig1266	-	Maker	mk4.001266.09.01	90188	91716	4	Category2	Contig1266_-_86303_86353,Contig1266_-_85403_85450,Contig1266_-_81213_81274,Contig1266_-_49899_49948	Contig1266_-_49899_49948	49899	49948	80
Contig3993	+	Maker	mk4.003993.00.01	10044	10678	5	Category2	Contig3993_+_11450_11500,Contig3993_+_11520_11567,Contig3993_+_11825_11875,Contig3993_+_11891_11951,Contig3993_+_12275_12331	Contig3993_+_11450_11500	11450	11500	4
Contig3993	+	Maker	mk4.003993.00.01	10044	10678	5	Category2	Contig3993_+_11450_11500,Contig3993_+_11520_11567,Contig3993_+_11825_11875,Contig3993_+_11891_11951,Contig3993_+_12275_12331	Contig3993_+_11520_11567	11520	11567	49
Contig3993	+	Maker	mk4.003993.00.01	10044	10678	5	Category2	Contig3993_+_11450_11500,Contig3993_+_11520_11567,Contig3993_+_11825_11875,Contig3993_+_11891_11951,Contig3993_+_12275_12331	Contig3993_+_11825_11875	11825	11875	809
Contig3993	+	Maker	mk4.003993.00.01	10044	10678	5	Category2	Contig3993_+_11450_11500,Contig3993_+_11520_11567,Contig3993_+_11825_11875,Contig3993_+_11891_11951,Contig3993_+_12275_12331	Contig3993_+_11891_11951	11891	11951	743
Contig3993	+	Maker	mk4.003993.00.01	10044	10678	5	Category2	Contig3993_+_11450_11500,Contig3993_+_11520_11567,Contig3993_+_11825_11875,Contig3993_+_11891_11951,Contig3993_+_12275_12331	Contig3993_+_12275_12331	12275	12331	3761
Contig284	-	Maker	mk4.000284.07.01	59640	63271	4	Category2	Contig284_-_53259_53337,Contig284_-_35533_35581,Contig284_-_30892_30939,Contig284_-_12397_12441	Contig284_-_53259_53337	53259	53337	192
Contig284	-	Maker	mk4.000284.07.01	59640	63271	4	Category2	Contig284_-_53259_53337,Contig284_-_35533_35581,Contig284_-_30892_30939,Contig284_-_12397_12441	Contig284_-_35533_35581	35533	35581	12
Contig284	-	Maker	mk4.000284.07.01	59640	63271	4	Category2	Contig284_-_53259_53337,Contig284_-_35533_35581,Contig284_-_30892_30939,Contig284_-_12397_12441	Contig284_-_30892_30939	30892	30939	18
Contig284	-	Maker	mk4.000284.07.01	59640	63271	4	Category2	Contig284_-_53259_53337,Contig284_-_35533_35581,Contig284_-_30892_30939,Contig284_-_12397_12441	Contig284_-_12397_12441	12397	12441	12
Contig1774	-	Maker	mk4.001774.02.01	33285	35881	4	Category2	Contig1774_-_7896_8014,Contig1774_-_7803_7892,Contig1774_-_7662_7718,Contig1774_-_7183_7236	Contig1774_-_7896_8014	7896	8014	58533
Contig1774	-	Maker	mk4.001774.02.01	33285	35881	4	Category2	Contig1774_-_7896_8014,Contig1774_-_7803_7892,Contig1774_-_7662_7718,Contig1774_-_7183_7236	Contig1774_-_7803_7892	7803	7892	5198
Contig1774	-	Maker	mk4.001774.02.01	33285	35881	4	Category2	Contig1774_-_7896_8014,Contig1774_-_7803_7892,Contig1774_-_7662_7718,Contig1774_-_7183_7236	Contig1774_-_7662_7718	7662	7718	6634
Contig1774	-	Maker	mk4.001774.02.01	33285	35881	4	Category2	Contig1774_-_7896_8014,Contig1774_-_7803_7892,Contig1774_-_7662_7718,Contig1774_-_7183_7236	Contig1774_-_7183_7236	7183	7236	63
Contig361	-	Maker	mk4.000361.28.01	118728	118988	5	Category2	Contig361_-_85822_85915,Contig361_-_33257_33308,Contig361_-_20867_20914,Contig361_-_20762_20832,Contig361_-_20435_20480	Contig361_-_85822_85915	85822	85915	156
Contig361	-	Maker	mk4.000361.28.01	118728	118988	5	Category2	Contig361_-_85822_85915,Contig361_-_33257_33308,Contig361_-_20867_20914,Contig361_-_20762_20832,Contig361_-_20435_20480	Contig361_-_33257_33308	33257	33308	437
Contig361	-	Maker	mk4.000361.28.01	118728	118988	5	Category2	Contig361_-_85822_85915,Contig361_-_33257_33308,Contig361_-_20867_20914,Contig361_-_20762_20832,Contig361_-_20435_20480	Contig361_-_20867_20914	20867	20914	36
Contig361	-	Maker	mk4.000361.28.01	118728	118988	5	Category2	Contig361_-_85822_85915,Contig361_-_33257_33308,Contig361_-_20867_20914,Contig361_-_20762_20832,Contig361_-_20435_20480	Contig361_-_20762_20832	20762	20832	236
Contig361	-	Maker	mk4.000361.28.01	118728	118988	5	Category2	Contig361_-_85822_85915,Contig361_-_33257_33308,Contig361_-_20867_20914,Contig361_-_20762_20832,Contig361_-_20435_20480	Contig361_-_20435_20480	20435	20480	9
Contig671	+	Maker	mk4.000671.00.01	11600	13942	4	Category2	Contig671_+_47992_48039,Contig671_+_48226_48282,Contig671_+_111547_111595,Contig671_+_111758_111804	Contig671_+_47992_48039	47992	48039	5
Contig671	+	Maker	mk4.000671.00.01	11600	13942	4	Category2	Contig671_+_47992_48039,Contig671_+_48226_48282,Contig671_+_111547_111595,Contig671_+_111758_111804	Contig671_+_48226_48282	48226	48282	107
Contig671	+	Maker	mk4.000671.00.01	11600	13942	4	Category2	Contig671_+_47992_48039,Contig671_+_48226_48282,Contig671_+_111547_111595,Contig671_+_111758_111804	Contig671_+_111547_111595	111547	111595	37
Contig671	+	Maker	mk4.000671.00.01	11600	13942	4	Category2	Contig671_+_47992_48039,Contig671_+_48226_48282,Contig671_+_111547_111595,Contig671_+_111758_111804	Contig671_+_111758_111804	111758	111804	57
Contig573	+	Maker	mk4.000573.01.01	83825	84179	4	Category2	Contig573_+_98243_98296,Contig573_+_98584_98633,Contig573_+_98923_98973,Contig573_+_98990_99068	Contig573_+_98243_98296	98243	98296	426
Contig573	+	Maker	mk4.000573.01.01	83825	84179	4	Category2	Contig573_+_98243_98296,Contig573_+_98584_98633,Contig573_+_98923_98973,Contig573_+_98990_99068	Contig573_+_98584_98633	98584	98633	93
Contig573	+	Maker	mk4.000573.01.01	83825	84179	4	Category2	Contig573_+_98243_98296,Contig573_+_98584_98633,Contig573_+_98923_98973,Contig573_+_98990_99068	Contig573_+_98923_98973	98923	98973	56
Contig573	+	Maker	mk4.000573.01.01	83825	84179	4	Category2	Contig573_+_98243_98296,Contig573_+_98584_98633,Contig573_+_98923_98973,Contig573_+_98990_99068	Contig573_+_98990_99068	98990	99068	281
Contig4310	-	Maker	mk4.004310.02.01	29287	30050	6	Category2	Contig4310_-_29216_29265,Contig4310_-_29128_29174,Contig4310_-_28988_29039,Contig4310_-_28794_28845,Contig4310_-_28403_28459,Contig4310_-_27626_27675	Contig4310_-_29216_29265	29216	29265	49
Contig4310	-	Maker	mk4.004310.02.01	29287	30050	6	Category2	Contig4310_-_29216_29265,Contig4310_-_29128_29174,Contig4310_-_28988_29039,Contig4310_-_28794_28845,Contig4310_-_28403_28459,Contig4310_-_27626_27675	Contig4310_-_29128_29174	29128	29174	9
Contig4310	-	Maker	mk4.004310.02.01	29287	30050	6	Category2	Contig4310_-_29216_29265,Contig4310_-_29128_29174,Contig4310_-_28988_29039,Contig4310_-_28794_28845,Contig4310_-_28403_28459,Contig4310_-_27626_27675	Contig4310_-_28988_29039	28988	29039	170
Contig4310	-	Maker	mk4.004310.02.01	29287	30050	6	Category2	Contig4310_-_29216_29265,Contig4310_-_29128_29174,Contig4310_-_28988_29039,Contig4310_-_28794_28845,Contig4310_-_28403_28459,Contig4310_-_27626_27675	Contig4310_-_28794_28845	28794	28845	96
Contig4310	-	Maker	mk4.004310.02.01	29287	30050	6	Category2	Contig4310_-_29216_29265,Contig4310_-_29128_29174,Contig4310_-_28988_29039,Contig4310_-_28794_28845,Contig4310_-_28403_28459,Contig4310_-_27626_27675	Contig4310_-_28403_28459	28403	28459	68
Contig4310	-	Maker	mk4.004310.02.01	29287	30050	6	Category2	Contig4310_-_29216_29265,Contig4310_-_29128_29174,Contig4310_-_28988_29039,Contig4310_-_28794_28845,Contig4310_-_28403_28459,Contig4310_-_27626_27675	Contig4310_-_27626_27675	27626	27675	249
Contig131	+	Maker	mk4.000131.00.01	11919	13103	5	Category2	Contig131_+_86640_86690,Contig131_+_97693_97743,Contig131_+_113061_113121,Contig131_+_113153_113201,Contig131_+_159315_159366	Contig131_+_86640_86690	86640	86690	47
Contig131	+	Maker	mk4.000131.00.01	11919	13103	5	Category2	Contig131_+_86640_86690,Contig131_+_97693_97743,Contig131_+_113061_113121,Contig131_+_113153_113201,Contig131_+_159315_159366	Contig131_+_97693_97743	97693	97743	55
Contig131	+	Maker	mk4.000131.00.01	11919	13103	5	Category2	Contig131_+_86640_86690,Contig131_+_97693_97743,Contig131_+_113061_113121,Contig131_+_113153_113201,Contig131_+_159315_159366	Contig131_+_113061_113121	113061	113121	53
Contig131	+	Maker	mk4.000131.00.01	11919	13103	5	Category2	Contig131_+_86640_86690,Contig131_+_97693_97743,Contig131_+_113061_113121,Contig131_+_113153_113201,Contig131_+_159315_159366	Contig131_+_113153_113201	113153	113201	8
Contig131	+	Maker	mk4.000131.00.01	11919	13103	5	Category2	Contig131_+_86640_86690,Contig131_+_97693_97743,Contig131_+_113061_113121,Contig131_+_113153_113201,Contig131_+_159315_159366	Contig131_+_159315_159366	159315	159366	106
Contig440	+	Maker	mk4.000440.02.01	67511	74749	4	Category2	Contig440_+_76331_76379,Contig440_+_90876_90920,Contig440_+_90951_91000,Contig440_+_91746_91845	Contig440_+_76331_76379	76331	76379	32
Contig440	+	Maker	mk4.000440.02.01	67511	74749	4	Category2	Contig440_+_76331_76379,Contig440_+_90876_90920,Contig440_+_90951_91000,Contig440_+_91746_91845	Contig440_+_90876_90920	90876	90920	14
Contig440	+	Maker	mk4.000440.02.01	67511	74749	4	Category2	Contig440_+_76331_76379,Contig440_+_90876_90920,Contig440_+_90951_91000,Contig440_+_91746_91845	Contig440_+_90951_91000	90951	91000	69
Contig440	+	Maker	mk4.000440.02.01	67511	74749	4	Category2	Contig440_+_76331_76379,Contig440_+_90876_90920,Contig440_+_90951_91000,Contig440_+_91746_91845	Contig440_+_91746_91845	91746	91845	143
Contig326	+	Maker	mk4.000326.07.01	131618	132206	4	Category2	Contig326_+_136713_136761,Contig326_+_136762_136842,Contig326_+_136871_136922,Contig326_+_137028_137075	Contig326_+_136713_136761	136713	136761	28
Contig326	+	Maker	mk4.000326.07.01	131618	132206	4	Category2	Contig326_+_136713_136761,Contig326_+_136762_136842,Contig326_+_136871_136922,Contig326_+_137028_137075	Contig326_+_136762_136842	136762	136842	566
Contig326	+	Maker	mk4.000326.07.01	131618	132206	4	Category2	Contig326_+_136713_136761,Contig326_+_136762_136842,Contig326_+_136871_136922,Contig326_+_137028_137075	Contig326_+_136871_136922	136871	136922	436
Contig326	+	Maker	mk4.000326.07.01	131618	132206	4	Category2	Contig326_+_136713_136761,Contig326_+_136762_136842,Contig326_+_136871_136922,Contig326_+_137028_137075	Contig326_+_137028_137075	137028	137075	139
Contig4207	-	Maker	mk4.004207.00.01	40235	40937	4	Category2	Contig4207_-_36982_37031,Contig4207_-_35445_35540,Contig4207_-_35171_35221,Contig4207_-_34869_34921	Contig4207_-_36982_37031	36982	37031	5
Contig4207	-	Maker	mk4.004207.00.01	40235	40937	4	Category2	Contig4207_-_36982_37031,Contig4207_-_35445_35540,Contig4207_-_35171_35221,Contig4207_-_34869_34921	Contig4207_-_35445_35540	35445	35540	576
Contig4207	-	Maker	mk4.004207.00.01	40235	40937	4	Category2	Contig4207_-_36982_37031,Contig4207_-_35445_35540,Contig4207_-_35171_35221,Contig4207_-_34869_34921	Contig4207_-_35171_35221	35171	35221	46
Contig4207	-	Maker	mk4.004207.00.01	40235	40937	4	Category2	Contig4207_-_36982_37031,Contig4207_-_35445_35540,Contig4207_-_35171_35221,Contig4207_-_34869_34921	Contig4207_-_34869_34921	34869	34921	15
Contig8680	-	Maker	mk4.008680.00.01	4978	10054	4	Category2	Contig8680_-_2727_2778,Contig8680_-_2274_2323,Contig8680_-_1864_1915,Contig8680_-_1762_1811	Contig8680_-_2727_2778	2727	2778	275
Contig8680	-	Maker	mk4.008680.00.01	4978	10054	4	Category2	Contig8680_-_2727_2778,Contig8680_-_2274_2323,Contig8680_-_1864_1915,Contig8680_-_1762_1811	Contig8680_-_2274_2323	2274	2323	238
Contig8680	-	Maker	mk4.008680.00.01	4978	10054	4	Category2	Contig8680_-_2727_2778,Contig8680_-_2274_2323,Contig8680_-_1864_1915,Contig8680_-_1762_1811	Contig8680_-_1864_1915	1864	1915	24
Contig8680	-	Maker	mk4.008680.00.01	4978	10054	4	Category2	Contig8680_-_2727_2778,Contig8680_-_2274_2323,Contig8680_-_1864_1915,Contig8680_-_1762_1811	Contig8680_-_1762_1811	1762	1811	30
Contig2307	+	Maker	mk4.002307.02.01	50497	50745	4	Category2	Contig2307_+_54767_54817,Contig2307_+_54861_54952,Contig2307_+_55272_55320,Contig2307_+_61653_61706	Contig2307_+_54767_54817	54767	54817	9
Contig2307	+	Maker	mk4.002307.02.01	50497	50745	4	Category2	Contig2307_+_54767_54817,Contig2307_+_54861_54952,Contig2307_+_55272_55320,Contig2307_+_61653_61706	Contig2307_+_54861_54952	54861	54952	80
Contig2307	+	Maker	mk4.002307.02.01	50497	50745	4	Category2	Contig2307_+_54767_54817,Contig2307_+_54861_54952,Contig2307_+_55272_55320,Contig2307_+_61653_61706	Contig2307_+_55272_55320	55272	55320	140
Contig2307	+	Maker	mk4.002307.02.01	50497	50745	4	Category2	Contig2307_+_54767_54817,Contig2307_+_54861_54952,Contig2307_+_55272_55320,Contig2307_+_61653_61706	Contig2307_+_61653_61706	61653	61706	227
Contig208	+	Maker	mk4.000208.03.01	208870	209152	4	Category2	Contig208_+_211929_211980,Contig208_+_213849_213900,Contig208_+_213955_214004,Contig208_+_219927_219976	Contig208_+_211929_211980	211929	211980	75
Contig208	+	Maker	mk4.000208.03.01	208870	209152	4	Category2	Contig208_+_211929_211980,Contig208_+_213849_213900,Contig208_+_213955_214004,Contig208_+_219927_219976	Contig208_+_213849_213900	213849	213900	180
Contig208	+	Maker	mk4.000208.03.01	208870	209152	4	Category2	Contig208_+_211929_211980,Contig208_+_213849_213900,Contig208_+_213955_214004,Contig208_+_219927_219976	Contig208_+_213955_214004	213955	214004	35
Contig208	+	Maker	mk4.000208.03.01	208870	209152	4	Category2	Contig208_+_211929_211980,Contig208_+_213849_213900,Contig208_+_213955_214004,Contig208_+_219927_219976	Contig208_+_219927_219976	219927	219976	1415
Contig690	-	Maker	mk4.000690.05.01	82091	86320	4	Category2	Contig690_-_78292_78339,Contig690_-_55456_55504,Contig690_-_48176_48233,Contig690_-_42770_42819	Contig690_-_78292_78339	78292	78339	16
Contig690	-	Maker	mk4.000690.05.01	82091	86320	4	Category2	Contig690_-_78292_78339,Contig690_-_55456_55504,Contig690_-_48176_48233,Contig690_-_42770_42819	Contig690_-_55456_55504	55456	55504	37
Contig690	-	Maker	mk4.000690.05.01	82091	86320	4	Category2	Contig690_-_78292_78339,Contig690_-_55456_55504,Contig690_-_48176_48233,Contig690_-_42770_42819	Contig690_-_48176_48233	48176	48233	243
Contig690	-	Maker	mk4.000690.05.01	82091	86320	4	Category2	Contig690_-_78292_78339,Contig690_-_55456_55504,Contig690_-_48176_48233,Contig690_-_42770_42819	Contig690_-_42770_42819	42770	42819	35
Contig942	-	Maker	mk4.000942.07.01	48925	49705	4	Category2	Contig942_-_38565_38666,Contig942_-_38353_38414,Contig942_-_38155_38203,Contig942_-_38098_38154	Contig942_-_38565_38666	38565	38666	138
Contig942	-	Maker	mk4.000942.07.01	48925	49705	4	Category2	Contig942_-_38565_38666,Contig942_-_38353_38414,Contig942_-_38155_38203,Contig942_-_38098_38154	Contig942_-_38353_38414	38353	38414	97
Contig942	-	Maker	mk4.000942.07.01	48925	49705	4	Category2	Contig942_-_38565_38666,Contig942_-_38353_38414,Contig942_-_38155_38203,Contig942_-_38098_38154	Contig942_-_38155_38203	38155	38203	11
Contig942	-	Maker	mk4.000942.07.01	48925	49705	4	Category2	Contig942_-_38565_38666,Contig942_-_38353_38414,Contig942_-_38155_38203,Contig942_-_38098_38154	Contig942_-_38098_38154	38098	38154	5224
Contig611	-	Maker	mk4.000611.09.01	76185	77190	5	Category2	Contig611_-_75920_75974,Contig611_-_61423_61470,Contig611_-_57740_57791,Contig611_-_19604_19707,Contig611_-_10664_10711	Contig611_-_75920_75974	75920	75974	536
Contig611	-	Maker	mk4.000611.09.01	76185	77190	5	Category2	Contig611_-_75920_75974,Contig611_-_61423_61470,Contig611_-_57740_57791,Contig611_-_19604_19707,Contig611_-_10664_10711	Contig611_-_61423_61470	61423	61470	193
Contig611	-	Maker	mk4.000611.09.01	76185	77190	5	Category2	Contig611_-_75920_75974,Contig611_-_61423_61470,Contig611_-_57740_57791,Contig611_-_19604_19707,Contig611_-_10664_10711	Contig611_-_57740_57791	57740	57791	93
Contig611	-	Maker	mk4.000611.09.01	76185	77190	5	Category2	Contig611_-_75920_75974,Contig611_-_61423_61470,Contig611_-_57740_57791,Contig611_-_19604_19707,Contig611_-_10664_10711	Contig611_-_19604_19707	19604	19707	1986
Contig611	-	Maker	mk4.000611.09.01	76185	77190	5	Category2	Contig611_-_75920_75974,Contig611_-_61423_61470,Contig611_-_57740_57791,Contig611_-_19604_19707,Contig611_-_10664_10711	Contig611_-_10664_10711	10664	10711	27
Contig434	-	Maker	mk4.000434.13.01	153811	154396	4	Category2	Contig434_-_150055_150106,Contig434_-_144725_144776,Contig434_-_144636_144687,Contig434_-_134708_134760	Contig434_-_150055_150106	150055	150106	411
Contig434	-	Maker	mk4.000434.13.01	153811	154396	4	Category2	Contig434_-_150055_150106,Contig434_-_144725_144776,Contig434_-_144636_144687,Contig434_-_134708_134760	Contig434_-_144725_144776	144725	144776	463
Contig434	-	Maker	mk4.000434.13.01	153811	154396	4	Category2	Contig434_-_150055_150106,Contig434_-_144725_144776,Contig434_-_144636_144687,Contig434_-_134708_134760	Contig434_-_144636_144687	144636	144687	726
Contig434	-	Maker	mk4.000434.13.01	153811	154396	4	Category2	Contig434_-_150055_150106,Contig434_-_144725_144776,Contig434_-_144636_144687,Contig434_-_134708_134760	Contig434_-_134708_134760	134708	134760	147
Contig3435	+	Maker	mk4.003435.00.01	11873	12430	4	Category2	Contig3435_+_12634_12742,Contig3435_+_12743_12804,Contig3435_+_12882_12929,Contig3435_+_27180_27229	Contig3435_+_12634_12742	12634	12742	2251
Contig3435	+	Maker	mk4.003435.00.01	11873	12430	4	Category2	Contig3435_+_12634_12742,Contig3435_+_12743_12804,Contig3435_+_12882_12929,Contig3435_+_27180_27229	Contig3435_+_12743_12804	12743	12804	38
Contig3435	+	Maker	mk4.003435.00.01	11873	12430	4	Category2	Contig3435_+_12634_12742,Contig3435_+_12743_12804,Contig3435_+_12882_12929,Contig3435_+_27180_27229	Contig3435_+_12882_12929	12882	12929	124
Contig3435	+	Maker	mk4.003435.00.01	11873	12430	4	Category2	Contig3435_+_12634_12742,Contig3435_+_12743_12804,Contig3435_+_12882_12929,Contig3435_+_27180_27229	Contig3435_+_27180_27229	27180	27229	26
Contig10511	-	Maker	mk4.010511.00.01	4240	12284	4	Category2	Contig10511_-_3974_4023,Contig10511_-_3911_3961,Contig10511_-_3666_3727,Contig10511_-_3428_3478	Contig10511_-_3974_4023	3974	4023	7
Contig10511	-	Maker	mk4.010511.00.01	4240	12284	4	Category2	Contig10511_-_3974_4023,Contig10511_-_3911_3961,Contig10511_-_3666_3727,Contig10511_-_3428_3478	Contig10511_-_3911_3961	3911	3961	45
Contig10511	-	Maker	mk4.010511.00.01	4240	12284	4	Category2	Contig10511_-_3974_4023,Contig10511_-_3911_3961,Contig10511_-_3666_3727,Contig10511_-_3428_3478	Contig10511_-_3666_3727	3666	3727	378
Contig10511	-	Maker	mk4.010511.00.01	4240	12284	4	Category2	Contig10511_-_3974_4023,Contig10511_-_3911_3961,Contig10511_-_3666_3727,Contig10511_-_3428_3478	Contig10511_-_3428_3478	3428	3478	59
Contig170	+	Maker	mk4.000170.00.01	1540	5742	4	Category2	Contig170_+_49698_49749,Contig170_+_63124_63173,Contig170_+_93110_93157,Contig170_+_95072_95118	Contig170_+_49698_49749	49698	49749	48
Contig170	+	Maker	mk4.000170.00.01	1540	5742	4	Category2	Contig170_+_49698_49749,Contig170_+_63124_63173,Contig170_+_93110_93157,Contig170_+_95072_95118	Contig170_+_63124_63173	63124	63173	68
Contig170	+	Maker	mk4.000170.00.01	1540	5742	4	Category2	Contig170_+_49698_49749,Contig170_+_63124_63173,Contig170_+_93110_93157,Contig170_+_95072_95118	Contig170_+_93110_93157	93110	93157	27
Contig170	+	Maker	mk4.000170.00.01	1540	5742	4	Category2	Contig170_+_49698_49749,Contig170_+_63124_63173,Contig170_+_93110_93157,Contig170_+_95072_95118	Contig170_+_95072_95118	95072	95118	44
Contig156	+	Maker	mk4.000156.04.01	139954	148068	4	Category2	Contig156_+_148876_148930,Contig156_+_215006_215057,Contig156_+_220222_220281,Contig156_+_220294_220342	Contig156_+_148876_148930	148876	148930	2001
Contig156	+	Maker	mk4.000156.04.01	139954	148068	4	Category2	Contig156_+_148876_148930,Contig156_+_215006_215057,Contig156_+_220222_220281,Contig156_+_220294_220342	Contig156_+_215006_215057	215006	215057	1319
Contig156	+	Maker	mk4.000156.04.01	139954	148068	4	Category2	Contig156_+_148876_148930,Contig156_+_215006_215057,Contig156_+_220222_220281,Contig156_+_220294_220342	Contig156_+_220222_220281	220222	220281	148
Contig156	+	Maker	mk4.000156.04.01	139954	148068	4	Category2	Contig156_+_148876_148930,Contig156_+_215006_215057,Contig156_+_220222_220281,Contig156_+_220294_220342	Contig156_+_220294_220342	220294	220342	39
Contig1317	-	Maker	mk4.001317.01.01	54807	56462	4	Category2	Contig1317_-_25607_25649,Contig1317_-_14173_14224,Contig1317_-_13822_13867,Contig1317_-_13392_13466	Contig1317_-_25607_25649	25607	25649	60
Contig1317	-	Maker	mk4.001317.01.01	54807	56462	4	Category2	Contig1317_-_25607_25649,Contig1317_-_14173_14224,Contig1317_-_13822_13867,Contig1317_-_13392_13466	Contig1317_-_14173_14224	14173	14224	53
Contig1317	-	Maker	mk4.001317.01.01	54807	56462	4	Category2	Contig1317_-_25607_25649,Contig1317_-_14173_14224,Contig1317_-_13822_13867,Contig1317_-_13392_13466	Contig1317_-_13822_13867	13822	13867	3
Contig1317	-	Maker	mk4.001317.01.01	54807	56462	4	Category2	Contig1317_-_25607_25649,Contig1317_-_14173_14224,Contig1317_-_13822_13867,Contig1317_-_13392_13466	Contig1317_-_13392_13466	13392	13466	463
Contig1522	-	Maker	mk4.001522.04.01	30279	31537	4	Category2	Contig1522_-_30156_30207,Contig1522_-_30055_30111,Contig1522_-_30007_30052,Contig1522_-_29512_29556	Contig1522_-_30156_30207	30156	30207	106
Contig1522	-	Maker	mk4.001522.04.01	30279	31537	4	Category2	Contig1522_-_30156_30207,Contig1522_-_30055_30111,Contig1522_-_30007_30052,Contig1522_-_29512_29556	Contig1522_-_30055_30111	30055	30111	128
Contig1522	-	Maker	mk4.001522.04.01	30279	31537	4	Category2	Contig1522_-_30156_30207,Contig1522_-_30055_30111,Contig1522_-_30007_30052,Contig1522_-_29512_29556	Contig1522_-_30007_30052	30007	30052	79
Contig1522	-	Maker	mk4.001522.04.01	30279	31537	4	Category2	Contig1522_-_30156_30207,Contig1522_-_30055_30111,Contig1522_-_30007_30052,Contig1522_-_29512_29556	Contig1522_-_29512_29556	29512	29556	63
Contig469	-	Maker	mk4.000469.04.01	100343	101141	5	Category2	Contig469_-_87624_87695,Contig469_-_87419_87474,Contig469_-_54979_55030,Contig469_-_54824_54893,Contig469_-_54621_54680	Contig469_-_87624_87695	87624	87695	14
Contig469	-	Maker	mk4.000469.04.01	100343	101141	5	Category2	Contig469_-_87624_87695,Contig469_-_87419_87474,Contig469_-_54979_55030,Contig469_-_54824_54893,Contig469_-_54621_54680	Contig469_-_87419_87474	87419	87474	2213
Contig469	-	Maker	mk4.000469.04.01	100343	101141	5	Category2	Contig469_-_87624_87695,Contig469_-_87419_87474,Contig469_-_54979_55030,Contig469_-_54824_54893,Contig469_-_54621_54680	Contig469_-_54979_55030	54979	55030	46
Contig469	-	Maker	mk4.000469.04.01	100343	101141	5	Category2	Contig469_-_87624_87695,Contig469_-_87419_87474,Contig469_-_54979_55030,Contig469_-_54824_54893,Contig469_-_54621_54680	Contig469_-_54824_54893	54824	54893	851
Contig469	-	Maker	mk4.000469.04.01	100343	101141	5	Category2	Contig469_-_87624_87695,Contig469_-_87419_87474,Contig469_-_54979_55030,Contig469_-_54824_54893,Contig469_-_54621_54680	Contig469_-_54621_54680	54621	54680	25
Contig10	+	Maker	mk4.000010.01.01	30107	36305	4	Category2	Contig10_+_59595_59649,Contig10_+_84365_84411,Contig10_+_85771_85822,Contig10_+_85834_85879	Contig10_+_59595_59649	59595	59649	214
Contig10	+	Maker	mk4.000010.01.01	30107	36305	4	Category2	Contig10_+_59595_59649,Contig10_+_84365_84411,Contig10_+_85771_85822,Contig10_+_85834_85879	Contig10_+_84365_84411	84365	84411	36
Contig10	+	Maker	mk4.000010.01.01	30107	36305	4	Category2	Contig10_+_59595_59649,Contig10_+_84365_84411,Contig10_+_85771_85822,Contig10_+_85834_85879	Contig10_+_85771_85822	85771	85822	4674
Contig10	+	Maker	mk4.000010.01.01	30107	36305	4	Category2	Contig10_+_59595_59649,Contig10_+_84365_84411,Contig10_+_85771_85822,Contig10_+_85834_85879	Contig10_+_85834_85879	85834	85879	61
Contig4054	-	Maker	mk4.004054.09.01	29712	29932	5	Category2	Contig4054_-_8730_8779,Contig4054_-_5708_5760,Contig4054_-_5626_5683,Contig4054_-_5572_5615,Contig4054_-_3853_3898	Contig4054_-_8730_8779	8730	8779	153
Contig4054	-	Maker	mk4.004054.09.01	29712	29932	5	Category2	Contig4054_-_8730_8779,Contig4054_-_5708_5760,Contig4054_-_5626_5683,Contig4054_-_5572_5615,Contig4054_-_3853_3898	Contig4054_-_5708_5760	5708	5760	119
Contig4054	-	Maker	mk4.004054.09.01	29712	29932	5	Category2	Contig4054_-_8730_8779,Contig4054_-_5708_5760,Contig4054_-_5626_5683,Contig4054_-_5572_5615,Contig4054_-_3853_3898	Contig4054_-_5626_5683	5626	5683	428
Contig4054	-	Maker	mk4.004054.09.01	29712	29932	5	Category2	Contig4054_-_8730_8779,Contig4054_-_5708_5760,Contig4054_-_5626_5683,Contig4054_-_5572_5615,Contig4054_-_3853_3898	Contig4054_-_5572_5615	5572	5615	7
Contig4054	-	Maker	mk4.004054.09.01	29712	29932	5	Category2	Contig4054_-_8730_8779,Contig4054_-_5708_5760,Contig4054_-_5626_5683,Contig4054_-_5572_5615,Contig4054_-_3853_3898	Contig4054_-_3853_3898	3853	3898	64
Contig16	-	Maker	mk4.000016.19.01	181045	184790	4	Category2	Contig16_-_180913_180991,Contig16_-_168553_168595,Contig16_-_168463_168518,Contig16_-_143224_143273	Contig16_-_180913_180991	180913	180991	320
Contig16	-	Maker	mk4.000016.19.01	181045	184790	4	Category2	Contig16_-_180913_180991,Contig16_-_168553_168595,Contig16_-_168463_168518,Contig16_-_143224_143273	Contig16_-_168553_168595	168553	168595	100
Contig16	-	Maker	mk4.000016.19.01	181045	184790	4	Category2	Contig16_-_180913_180991,Contig16_-_168553_168595,Contig16_-_168463_168518,Contig16_-_143224_143273	Contig16_-_168463_168518	168463	168518	46
Contig16	-	Maker	mk4.000016.19.01	181045	184790	4	Category2	Contig16_-_180913_180991,Contig16_-_168553_168595,Contig16_-_168463_168518,Contig16_-_143224_143273	Contig16_-_143224_143273	143224	143273	121
Contig672	+	Maker	mk4.000672.00.01	10111	10457	4	Category2	Contig672_+_10916_10964,Contig672_+_18227_18276,Contig672_+_18785_18834,Contig672_+_24416_24460	Contig672_+_10916_10964	10916	10964	79
Contig672	+	Maker	mk4.000672.00.01	10111	10457	4	Category2	Contig672_+_10916_10964,Contig672_+_18227_18276,Contig672_+_18785_18834,Contig672_+_24416_24460	Contig672_+_18227_18276	18227	18276	259
Contig672	+	Maker	mk4.000672.00.01	10111	10457	4	Category2	Contig672_+_10916_10964,Contig672_+_18227_18276,Contig672_+_18785_18834,Contig672_+_24416_24460	Contig672_+_18785_18834	18785	18834	12
Contig672	+	Maker	mk4.000672.00.01	10111	10457	4	Category2	Contig672_+_10916_10964,Contig672_+_18227_18276,Contig672_+_18785_18834,Contig672_+_24416_24460	Contig672_+_24416_24460	24416	24460	5
Contig8539	-	Maker	mk4.008539.00.01	22164	22689	4	Category2	Contig8539_-_2937_2990,Contig8539_-_2872_2922,Contig8539_-_2753_2839,Contig8539_-_2695_2739	Contig8539_-_2937_2990	2937	2990	156
Contig8539	-	Maker	mk4.008539.00.01	22164	22689	4	Category2	Contig8539_-_2937_2990,Contig8539_-_2872_2922,Contig8539_-_2753_2839,Contig8539_-_2695_2739	Contig8539_-_2872_2922	2872	2922	43
Contig8539	-	Maker	mk4.008539.00.01	22164	22689	4	Category2	Contig8539_-_2937_2990,Contig8539_-_2872_2922,Contig8539_-_2753_2839,Contig8539_-_2695_2739	Contig8539_-_2753_2839	2753	2839	83
Contig8539	-	Maker	mk4.008539.00.01	22164	22689	4	Category2	Contig8539_-_2937_2990,Contig8539_-_2872_2922,Contig8539_-_2753_2839,Contig8539_-_2695_2739	Contig8539_-_2695_2739	2695	2739	82
Contig62	+	Maker	mk4.000062.00.01	9058	11073	4	Category2	Contig62_+_14151_14205,Contig62_+_44729_44785,Contig62_+_45034_45081,Contig62_+_107751_107796	Contig62_+_14151_14205	14151	14205	85
Contig62	+	Maker	mk4.000062.00.01	9058	11073	4	Category2	Contig62_+_14151_14205,Contig62_+_44729_44785,Contig62_+_45034_45081,Contig62_+_107751_107796	Contig62_+_44729_44785	44729	44785	149
Contig62	+	Maker	mk4.000062.00.01	9058	11073	4	Category2	Contig62_+_14151_14205,Contig62_+_44729_44785,Contig62_+_45034_45081,Contig62_+_107751_107796	Contig62_+_45034_45081	45034	45081	5
Contig62	+	Maker	mk4.000062.00.01	9058	11073	4	Category2	Contig62_+_14151_14205,Contig62_+_44729_44785,Contig62_+_45034_45081,Contig62_+_107751_107796	Contig62_+_107751_107796	107751	107796	6
Contig2738	-	Maker	mk4.002738.03.01	63535	63988	4	Category2	Contig2738_-_40521_40580,Contig2738_-_40031_40078,Contig2738_-_39104_39189,Contig2738_-_38747_38797	Contig2738_-_40521_40580	40521	40580	634
Contig2738	-	Maker	mk4.002738.03.01	63535	63988	4	Category2	Contig2738_-_40521_40580,Contig2738_-_40031_40078,Contig2738_-_39104_39189,Contig2738_-_38747_38797	Contig2738_-_40031_40078	40031	40078	20
Contig2738	-	Maker	mk4.002738.03.01	63535	63988	4	Category2	Contig2738_-_40521_40580,Contig2738_-_40031_40078,Contig2738_-_39104_39189,Contig2738_-_38747_38797	Contig2738_-_39104_39189	39104	39189	37
Contig2738	-	Maker	mk4.002738.03.01	63535	63988	4	Category2	Contig2738_-_40521_40580,Contig2738_-_40031_40078,Contig2738_-_39104_39189,Contig2738_-_38747_38797	Contig2738_-_38747_38797	38747	38797	16
Contig24	+	Maker	mk4.000024.00.01	3704	4881	4	Category2	Contig24_+_9527_9574,Contig24_+_9619_9670,Contig24_+_9680_9727,Contig24_+_63426_63471	Contig24_+_9527_9574	9527	9574	31
Contig24	+	Maker	mk4.000024.00.01	3704	4881	4	Category2	Contig24_+_9527_9574,Contig24_+_9619_9670,Contig24_+_9680_9727,Contig24_+_63426_63471	Contig24_+_9619_9670	9619	9670	72
Contig24	+	Maker	mk4.000024.00.01	3704	4881	4	Category2	Contig24_+_9527_9574,Contig24_+_9619_9670,Contig24_+_9680_9727,Contig24_+_63426_63471	Contig24_+_9680_9727	9680	9727	89
Contig24	+	Maker	mk4.000024.00.01	3704	4881	4	Category2	Contig24_+_9527_9574,Contig24_+_9619_9670,Contig24_+_9680_9727,Contig24_+_63426_63471	Contig24_+_63426_63471	63426	63471	5
Contig4768	-	Maker	mk4.004768.00.02	17558	23313	4	Category2	Contig4768_-_17478_17520,Contig4768_-_17270_17321,Contig4768_-_16790_16836,Contig4768_-_5000_5052	Contig4768_-_17478_17520	17478	17520	12
Contig4768	-	Maker	mk4.004768.00.02	17558	23313	4	Category2	Contig4768_-_17478_17520,Contig4768_-_17270_17321,Contig4768_-_16790_16836,Contig4768_-_5000_5052	Contig4768_-_17270_17321	17270	17321	82
Contig4768	-	Maker	mk4.004768.00.02	17558	23313	4	Category2	Contig4768_-_17478_17520,Contig4768_-_17270_17321,Contig4768_-_16790_16836,Contig4768_-_5000_5052	Contig4768_-_16790_16836	16790	16836	23
Contig4768	-	Maker	mk4.004768.00.02	17558	23313	4	Category2	Contig4768_-_17478_17520,Contig4768_-_17270_17321,Contig4768_-_16790_16836,Contig4768_-_5000_5052	Contig4768_-_5000_5052	5000	5052	1737
Contig277	-	Maker	mk4.000277.04.01	145590	146319	4	Category2	Contig277_-_140207_140277,Contig277_-_140126_140183,Contig277_-_115619_115668,Contig277_-_33929_33979	Contig277_-_140207_140277	140207	140277	79
Contig277	-	Maker	mk4.000277.04.01	145590	146319	4	Category2	Contig277_-_140207_140277,Contig277_-_140126_140183,Contig277_-_115619_115668,Contig277_-_33929_33979	Contig277_-_140126_140183	140126	140183	1424
Contig277	-	Maker	mk4.000277.04.01	145590	146319	4	Category2	Contig277_-_140207_140277,Contig277_-_140126_140183,Contig277_-_115619_115668,Contig277_-_33929_33979	Contig277_-_115619_115668	115619	115668	120
Contig277	-	Maker	mk4.000277.04.01	145590	146319	4	Category2	Contig277_-_140207_140277,Contig277_-_140126_140183,Contig277_-_115619_115668,Contig277_-_33929_33979	Contig277_-_33929_33979	33929	33979	227
Contig667	-	Maker	mk4.000667.02.01	20142	20684	5	Category2	Contig667_-_3409_3486,Contig667_-_3270_3321,Contig667_-_3170_3257,Contig667_-_3019_3074,Contig667_-_2407_2494	Contig667_-_3409_3486	3409	3486	60
Contig667	-	Maker	mk4.000667.02.01	20142	20684	5	Category2	Contig667_-_3409_3486,Contig667_-_3270_3321,Contig667_-_3170_3257,Contig667_-_3019_3074,Contig667_-_2407_2494	Contig667_-_3270_3321	3270	3321	252
Contig667	-	Maker	mk4.000667.02.01	20142	20684	5	Category2	Contig667_-_3409_3486,Contig667_-_3270_3321,Contig667_-_3170_3257,Contig667_-_3019_3074,Contig667_-_2407_2494	Contig667_-_3170_3257	3170	3257	127
Contig667	-	Maker	mk4.000667.02.01	20142	20684	5	Category2	Contig667_-_3409_3486,Contig667_-_3270_3321,Contig667_-_3170_3257,Contig667_-_3019_3074,Contig667_-_2407_2494	Contig667_-_3019_3074	3019	3074	212
Contig667	-	Maker	mk4.000667.02.01	20142	20684	5	Category2	Contig667_-_3409_3486,Contig667_-_3270_3321,Contig667_-_3170_3257,Contig667_-_3019_3074,Contig667_-_2407_2494	Contig667_-_2407_2494	2407	2494	166
Contig668	+	Maker	mk4.000668.00.01	128	605	4	Category2	Contig668_+_18671_18720,Contig668_+_18830_18886,Contig668_+_18894_18939,Contig668_+_19055_19106	Contig668_+_18671_18720	18671	18720	126
Contig668	+	Maker	mk4.000668.00.01	128	605	4	Category2	Contig668_+_18671_18720,Contig668_+_18830_18886,Contig668_+_18894_18939,Contig668_+_19055_19106	Contig668_+_18830_18886	18830	18886	1222
Contig668	+	Maker	mk4.000668.00.01	128	605	4	Category2	Contig668_+_18671_18720,Contig668_+_18830_18886,Contig668_+_18894_18939,Contig668_+_19055_19106	Contig668_+_18894_18939	18894	18939	33
Contig668	+	Maker	mk4.000668.00.01	128	605	4	Category2	Contig668_+_18671_18720,Contig668_+_18830_18886,Contig668_+_18894_18939,Contig668_+_19055_19106	Contig668_+_19055_19106	19055	19106	93
Contig491	+	Maker	mk4.000491.01.01	50557	59182	4	Category2	Contig491_+_60737_60785,Contig491_+_60856_60901,Contig491_+_60980_61029,Contig491_+_61429_61498	Contig491_+_60737_60785	60737	60785	27
Contig491	+	Maker	mk4.000491.01.01	50557	59182	4	Category2	Contig491_+_60737_60785,Contig491_+_60856_60901,Contig491_+_60980_61029,Contig491_+_61429_61498	Contig491_+_60856_60901	60856	60901	26
Contig491	+	Maker	mk4.000491.01.01	50557	59182	4	Category2	Contig491_+_60737_60785,Contig491_+_60856_60901,Contig491_+_60980_61029,Contig491_+_61429_61498	Contig491_+_60980_61029	60980	61029	8
Contig491	+	Maker	mk4.000491.01.01	50557	59182	4	Category2	Contig491_+_60737_60785,Contig491_+_60856_60901,Contig491_+_60980_61029,Contig491_+_61429_61498	Contig491_+_61429_61498	61429	61498	892
Contig454	-	Maker	mk4.000454.18.01	147804	148438	6	Category2	Contig454_-_103590_103636,Contig454_-_103423_103474,Contig454_-_93868_93918,Contig454_-_64035_64090,Contig454_-_60159_60231,Contig454_-_60059_60107	Contig454_-_103590_103636	103590	103636	28
Contig454	-	Maker	mk4.000454.18.01	147804	148438	6	Category2	Contig454_-_103590_103636,Contig454_-_103423_103474,Contig454_-_93868_93918,Contig454_-_64035_64090,Contig454_-_60159_60231,Contig454_-_60059_60107	Contig454_-_103423_103474	103423	103474	24
Contig454	-	Maker	mk4.000454.18.01	147804	148438	6	Category2	Contig454_-_103590_103636,Contig454_-_103423_103474,Contig454_-_93868_93918,Contig454_-_64035_64090,Contig454_-_60159_60231,Contig454_-_60059_60107	Contig454_-_93868_93918	93868	93918	80
Contig454	-	Maker	mk4.000454.18.01	147804	148438	6	Category2	Contig454_-_103590_103636,Contig454_-_103423_103474,Contig454_-_93868_93918,Contig454_-_64035_64090,Contig454_-_60159_60231,Contig454_-_60059_60107	Contig454_-_64035_64090	64035	64090	130
Contig454	-	Maker	mk4.000454.18.01	147804	148438	6	Category2	Contig454_-_103590_103636,Contig454_-_103423_103474,Contig454_-_93868_93918,Contig454_-_64035_64090,Contig454_-_60159_60231,Contig454_-_60059_60107	Contig454_-_60159_60231	60159	60231	97
Contig454	-	Maker	mk4.000454.18.01	147804	148438	6	Category2	Contig454_-_103590_103636,Contig454_-_103423_103474,Contig454_-_93868_93918,Contig454_-_64035_64090,Contig454_-_60159_60231,Contig454_-_60059_60107	Contig454_-_60059_60107	60059	60107	10
Contig1722	-	Maker	mk4.001722.05.01	71277	72095	4	Category3	Contig1722_-_71270_71326,Contig1722_-_71219_71267,Contig1722_-_62748_62800,Contig1722_-_54632_54681	Contig1722_-_71270_71326	71270	71326	24515
Contig1722	-	Maker	mk4.001722.05.01	71277	72095	4	Category3	Contig1722_-_71270_71326,Contig1722_-_71219_71267,Contig1722_-_62748_62800,Contig1722_-_54632_54681	Contig1722_-_71219_71267	71219	71267	22
Contig1722	-	Maker	mk4.001722.05.01	71277	72095	4	Category3	Contig1722_-_71270_71326,Contig1722_-_71219_71267,Contig1722_-_62748_62800,Contig1722_-_54632_54681	Contig1722_-_62748_62800	62748	62800	14
Contig1722	-	Maker	mk4.001722.05.01	71277	72095	4	Category3	Contig1722_-_71270_71326,Contig1722_-_71219_71267,Contig1722_-_62748_62800,Contig1722_-_54632_54681	Contig1722_-_54632_54681	54632	54681	8
Contig7664	+	Maker	mk4.007664.01.01	6815	10053	4	Category3	Contig7664_+_9998_10097,Contig7664_+_10154_10204,Contig7664_+_10230_10278,Contig7664_+_10297_10351	Contig7664_+_9998_10097	9998	10097	313
Contig7664	+	Maker	mk4.007664.01.01	6815	10053	4	Category3	Contig7664_+_9998_10097,Contig7664_+_10154_10204,Contig7664_+_10230_10278,Contig7664_+_10297_10351	Contig7664_+_10154_10204	10154	10204	470
Contig7664	+	Maker	mk4.007664.01.01	6815	10053	4	Category3	Contig7664_+_9998_10097,Contig7664_+_10154_10204,Contig7664_+_10230_10278,Contig7664_+_10297_10351	Contig7664_+_10230_10278	10230	10278	13
Contig7664	+	Maker	mk4.007664.01.01	6815	10053	4	Category3	Contig7664_+_9998_10097,Contig7664_+_10154_10204,Contig7664_+_10230_10278,Contig7664_+_10297_10351	Contig7664_+_10297_10351	10297	10351	139
Contig5006	-	Maker	mk4.005006.00.01	10879	21813	4	Category3	Contig5006_-_10874_10939,Contig5006_-_10638_10689,Contig5006_-_10583_10631,Contig5006_-_10374_10425	Contig5006_-_10874_10939	10874	10939	2204
Contig5006	-	Maker	mk4.005006.00.01	10879	21813	4	Category3	Contig5006_-_10874_10939,Contig5006_-_10638_10689,Contig5006_-_10583_10631,Contig5006_-_10374_10425	Contig5006_-_10638_10689	10638	10689	94
Contig5006	-	Maker	mk4.005006.00.01	10879	21813	4	Category3	Contig5006_-_10874_10939,Contig5006_-_10638_10689,Contig5006_-_10583_10631,Contig5006_-_10374_10425	Contig5006_-_10583_10631	10583	10631	19
Contig5006	-	Maker	mk4.005006.00.01	10879	21813	4	Category3	Contig5006_-_10874_10939,Contig5006_-_10638_10689,Contig5006_-_10583_10631,Contig5006_-_10374_10425	Contig5006_-_10374_10425	10374	10425	112
Contig246	-	Maker	mk4.000246.15.01	140221	142995	4	Category3	Contig246_-_140214_140265,Contig246_-_140358_140408,Contig246_-_140493_140542,Contig246_-_140075_140129	Contig246_-_140214_140265	140214	140265	1287
Contig246	-	Maker	mk4.000246.15.01	140221	142995	4	Category3	Contig246_-_140214_140265,Contig246_-_140358_140408,Contig246_-_140493_140542,Contig246_-_140075_140129	Contig246_-_140358_140408	140358	140408	385
Contig246	-	Maker	mk4.000246.15.01	140221	142995	4	Category3	Contig246_-_140214_140265,Contig246_-_140358_140408,Contig246_-_140493_140542,Contig246_-_140075_140129	Contig246_-_140493_140542	140493	140542	13
Contig246	-	Maker	mk4.000246.15.01	140221	142995	4	Category3	Contig246_-_140214_140265,Contig246_-_140358_140408,Contig246_-_140493_140542,Contig246_-_140075_140129	Contig246_-_140075_140129	140075	140129	300
Contig1238	+	Maker	mk4.001238.00.01	34404	41951	4	Category3	Contig1238_+_41800_41849,Contig1238_+_41903_41952,Contig1238_+_41963_42013,Contig1238_+_42078_42140	Contig1238_+_41800_41849	41800	41849	28
Contig1238	+	Maker	mk4.001238.00.01	34404	41951	4	Category3	Contig1238_+_41800_41849,Contig1238_+_41903_41952,Contig1238_+_41963_42013,Contig1238_+_42078_42140	Contig1238_+_41903_41952	41903	41952	179
Contig1238	+	Maker	mk4.001238.00.01	34404	41951	4	Category3	Contig1238_+_41800_41849,Contig1238_+_41903_41952,Contig1238_+_41963_42013,Contig1238_+_42078_42140	Contig1238_+_41963_42013	41963	42013	9
Contig1238	+	Maker	mk4.001238.00.01	34404	41951	4	Category3	Contig1238_+_41800_41849,Contig1238_+_41903_41952,Contig1238_+_41963_42013,Contig1238_+_42078_42140	Contig1238_+_42078_42140	42078	42140	169
Contig935	-	Maker	mk4.000935.06.01	80231	84173	4	Category3	Contig935_-_80228_80279,Contig935_-_80345_80396,Contig935_-_60259_60335,Contig935_-_48243_48294	Contig935_-_80228_80279	80228	80279	456
Contig935	-	Maker	mk4.000935.06.01	80231	84173	4	Category3	Contig935_-_80228_80279,Contig935_-_80345_80396,Contig935_-_60259_60335,Contig935_-_48243_48294	Contig935_-_80345_80396	80345	80396	813
Contig935	-	Maker	mk4.000935.06.01	80231	84173	4	Category3	Contig935_-_80228_80279,Contig935_-_80345_80396,Contig935_-_60259_60335,Contig935_-_48243_48294	Contig935_-_60259_60335	60259	60335	263
Contig935	-	Maker	mk4.000935.06.01	80231	84173	4	Category3	Contig935_-_80228_80279,Contig935_-_80345_80396,Contig935_-_60259_60335,Contig935_-_48243_48294	Contig935_-_48243_48294	48243	48294	31
Contig3474	-	Maker	mk4.003474.01.01	22275	27556	5	Category3	Contig3474_-_22267_22320,Contig3474_-_22621_22675,Contig3474_-_22703_22754,Contig3474_-_22110_22194,Contig3474_-_21996_22042	Contig3474_-_22267_22320	22267	22320	253
Contig3474	-	Maker	mk4.003474.01.01	22275	27556	5	Category3	Contig3474_-_22267_22320,Contig3474_-_22621_22675,Contig3474_-_22703_22754,Contig3474_-_22110_22194,Contig3474_-_21996_22042	Contig3474_-_22621_22675	22621	22675	2900
Contig3474	-	Maker	mk4.003474.01.01	22275	27556	5	Category3	Contig3474_-_22267_22320,Contig3474_-_22621_22675,Contig3474_-_22703_22754,Contig3474_-_22110_22194,Contig3474_-_21996_22042	Contig3474_-_22703_22754	22703	22754	383
Contig3474	-	Maker	mk4.003474.01.01	22275	27556	5	Category3	Contig3474_-_22267_22320,Contig3474_-_22621_22675,Contig3474_-_22703_22754,Contig3474_-_22110_22194,Contig3474_-_21996_22042	Contig3474_-_22110_22194	22110	22194	6087
Contig3474	-	Maker	mk4.003474.01.01	22275	27556	5	Category3	Contig3474_-_22267_22320,Contig3474_-_22621_22675,Contig3474_-_22703_22754,Contig3474_-_22110_22194,Contig3474_-_21996_22042	Contig3474_-_21996_22042	21996	22042	7
Contig1599	-	Maker	mk4.001599.04.01	79560	81185	7	Category3	Contig1599_-_79530_79585,Contig1599_-_79432_79483,Contig1599_-_79373_79424,Contig1599_-_79274_79322,Contig1599_-_79219_79263,Contig1599_-_78886_78935,Contig1599_-_39436_39484	Contig1599_-_79530_79585	79530	79585	2007
Contig1599	-	Maker	mk4.001599.04.01	79560	81185	7	Category3	Contig1599_-_79530_79585,Contig1599_-_79432_79483,Contig1599_-_79373_79424,Contig1599_-_79274_79322,Contig1599_-_79219_79263,Contig1599_-_78886_78935,Contig1599_-_39436_39484	Contig1599_-_79432_79483	79432	79483	1081
Contig1599	-	Maker	mk4.001599.04.01	79560	81185	7	Category3	Contig1599_-_79530_79585,Contig1599_-_79432_79483,Contig1599_-_79373_79424,Contig1599_-_79274_79322,Contig1599_-_79219_79263,Contig1599_-_78886_78935,Contig1599_-_39436_39484	Contig1599_-_79373_79424	79373	79424	1516
Contig1599	-	Maker	mk4.001599.04.01	79560	81185	7	Category3	Contig1599_-_79530_79585,Contig1599_-_79432_79483,Contig1599_-_79373_79424,Contig1599_-_79274_79322,Contig1599_-_79219_79263,Contig1599_-_78886_78935,Contig1599_-_39436_39484	Contig1599_-_79274_79322	79274	79322	94
Contig1599	-	Maker	mk4.001599.04.01	79560	81185	7	Category3	Contig1599_-_79530_79585,Contig1599_-_79432_79483,Contig1599_-_79373_79424,Contig1599_-_79274_79322,Contig1599_-_79219_79263,Contig1599_-_78886_78935,Contig1599_-_39436_39484	Contig1599_-_79219_79263	79219	79263	8
Contig1599	-	Maker	mk4.001599.04.01	79560	81185	7	Category3	Contig1599_-_79530_79585,Contig1599_-_79432_79483,Contig1599_-_79373_79424,Contig1599_-_79274_79322,Contig1599_-_79219_79263,Contig1599_-_78886_78935,Contig1599_-_39436_39484	Contig1599_-_78886_78935	78886	78935	38
Contig1599	-	Maker	mk4.001599.04.01	79560	81185	7	Category3	Contig1599_-_79530_79585,Contig1599_-_79432_79483,Contig1599_-_79373_79424,Contig1599_-_79274_79322,Contig1599_-_79219_79263,Contig1599_-_78886_78935,Contig1599_-_39436_39484	Contig1599_-_39436_39484	39436	39484	46
Contig2336	+	Maker	mk4.002336.01.01	23023	29286	4	Category3	Contig2336_+_29120_29172,Contig2336_+_29196_29304,Contig2336_+_29642_29688,Contig2336_+_29810_29864	Contig2336_+_29120_29172	29120	29172	16
Contig2336	+	Maker	mk4.002336.01.01	23023	29286	4	Category3	Contig2336_+_29120_29172,Contig2336_+_29196_29304,Contig2336_+_29642_29688,Contig2336_+_29810_29864	Contig2336_+_29196_29304	29196	29304	367
Contig2336	+	Maker	mk4.002336.01.01	23023	29286	4	Category3	Contig2336_+_29120_29172,Contig2336_+_29196_29304,Contig2336_+_29642_29688,Contig2336_+_29810_29864	Contig2336_+_29642_29688	29642	29688	107
Contig2336	+	Maker	mk4.002336.01.01	23023	29286	4	Category3	Contig2336_+_29120_29172,Contig2336_+_29196_29304,Contig2336_+_29642_29688,Contig2336_+_29810_29864	Contig2336_+_29810_29864	29810	29864	43
Contig6507	+	Maker	mk4.006507.01.01	12794	18546	6	Category3	Contig6507_+_17180_17231,Contig6507_+_19469_19520,Contig6507_+_19619_19666,Contig6507_+_19703_19752,Contig6507_+_20359_20405,Contig6507_+_21227_21275	Contig6507_+_17180_17231	17180	17231	105
Contig6507	+	Maker	mk4.006507.01.01	12794	18546	6	Category3	Contig6507_+_17180_17231,Contig6507_+_19469_19520,Contig6507_+_19619_19666,Contig6507_+_19703_19752,Contig6507_+_20359_20405,Contig6507_+_21227_21275	Contig6507_+_19469_19520	19469	19520	97
Contig6507	+	Maker	mk4.006507.01.01	12794	18546	6	Category3	Contig6507_+_17180_17231,Contig6507_+_19469_19520,Contig6507_+_19619_19666,Contig6507_+_19703_19752,Contig6507_+_20359_20405,Contig6507_+_21227_21275	Contig6507_+_19619_19666	19619	19666	7
Contig6507	+	Maker	mk4.006507.01.01	12794	18546	6	Category3	Contig6507_+_17180_17231,Contig6507_+_19469_19520,Contig6507_+_19619_19666,Contig6507_+_19703_19752,Contig6507_+_20359_20405,Contig6507_+_21227_21275	Contig6507_+_19703_19752	19703	19752	4
Contig6507	+	Maker	mk4.006507.01.01	12794	18546	6	Category3	Contig6507_+_17180_17231,Contig6507_+_19469_19520,Contig6507_+_19619_19666,Contig6507_+_19703_19752,Contig6507_+_20359_20405,Contig6507_+_21227_21275	Contig6507_+_20359_20405	20359	20405	9
Contig6507	+	Maker	mk4.006507.01.01	12794	18546	6	Category3	Contig6507_+_17180_17231,Contig6507_+_19469_19520,Contig6507_+_19619_19666,Contig6507_+_19703_19752,Contig6507_+_20359_20405,Contig6507_+_21227_21275	Contig6507_+_21227_21275	21227	21275	26
Contig5215	+	Maker	mk4.005215.00.01	24851	25665	11	Category3	Contig5215_+_25632_25760,Contig5215_+_26330_26421,Contig5215_+_26431_26480,Contig5215_+_26583_26666,Contig5215_+_26678_26720,Contig5215_+_26738_26832,Contig5215_+_26875_26917,Contig5215_+_26939_26997,Contig5215_+_27017_27217,Contig5215_+_27242_27330,Contig5215_+_27353_27402	Contig5215_+_25632_25760	25632	25760	109
Contig5215	+	Maker	mk4.005215.00.01	24851	25665	11	Category3	Contig5215_+_25632_25760,Contig5215_+_26330_26421,Contig5215_+_26431_26480,Contig5215_+_26583_26666,Contig5215_+_26678_26720,Contig5215_+_26738_26832,Contig5215_+_26875_26917,Contig5215_+_26939_26997,Contig5215_+_27017_27217,Contig5215_+_27242_27330,Contig5215_+_27353_27402	Contig5215_+_26330_26421	26330	26421	455
Contig5215	+	Maker	mk4.005215.00.01	24851	25665	11	Category3	Contig5215_+_25632_25760,Contig5215_+_26330_26421,Contig5215_+_26431_26480,Contig5215_+_26583_26666,Contig5215_+_26678_26720,Contig5215_+_26738_26832,Contig5215_+_26875_26917,Contig5215_+_26939_26997,Contig5215_+_27017_27217,Contig5215_+_27242_27330,Contig5215_+_27353_27402	Contig5215_+_26431_26480	26431	26480	285
Contig5215	+	Maker	mk4.005215.00.01	24851	25665	11	Category3	Contig5215_+_25632_25760,Contig5215_+_26330_26421,Contig5215_+_26431_26480,Contig5215_+_26583_26666,Contig5215_+_26678_26720,Contig5215_+_26738_26832,Contig5215_+_26875_26917,Contig5215_+_26939_26997,Contig5215_+_27017_27217,Contig5215_+_27242_27330,Contig5215_+_27353_27402	Contig5215_+_26583_26666	26583	26666	911
Contig5215	+	Maker	mk4.005215.00.01	24851	25665	11	Category3	Contig5215_+_25632_25760,Contig5215_+_26330_26421,Contig5215_+_26431_26480,Contig5215_+_26583_26666,Contig5215_+_26678_26720,Contig5215_+_26738_26832,Contig5215_+_26875_26917,Contig5215_+_26939_26997,Contig5215_+_27017_27217,Contig5215_+_27242_27330,Contig5215_+_27353_27402	Contig5215_+_26678_26720	26678	26720	7
Contig5215	+	Maker	mk4.005215.00.01	24851	25665	11	Category3	Contig5215_+_25632_25760,Contig5215_+_26330_26421,Contig5215_+_26431_26480,Contig5215_+_26583_26666,Contig5215_+_26678_26720,Contig5215_+_26738_26832,Contig5215_+_26875_26917,Contig5215_+_26939_26997,Contig5215_+_27017_27217,Contig5215_+_27242_27330,Contig5215_+_27353_27402	Contig5215_+_26738_26832	26738	26832	584
Contig5215	+	Maker	mk4.005215.00.01	24851	25665	11	Category3	Contig5215_+_25632_25760,Contig5215_+_26330_26421,Contig5215_+_26431_26480,Contig5215_+_26583_26666,Contig5215_+_26678_26720,Contig5215_+_26738_26832,Contig5215_+_26875_26917,Contig5215_+_26939_26997,Contig5215_+_27017_27217,Contig5215_+_27242_27330,Contig5215_+_27353_27402	Contig5215_+_26875_26917	26875	26917	5
Contig5215	+	Maker	mk4.005215.00.01	24851	25665	11	Category3	Contig5215_+_25632_25760,Contig5215_+_26330_26421,Contig5215_+_26431_26480,Contig5215_+_26583_26666,Contig5215_+_26678_26720,Contig5215_+_26738_26832,Contig5215_+_26875_26917,Contig5215_+_26939_26997,Contig5215_+_27017_27217,Contig5215_+_27242_27330,Contig5215_+_27353_27402	Contig5215_+_26939_26997	26939	26997	2056
Contig5215	+	Maker	mk4.005215.00.01	24851	25665	11	Category3	Contig5215_+_25632_25760,Contig5215_+_26330_26421,Contig5215_+_26431_26480,Contig5215_+_26583_26666,Contig5215_+_26678_26720,Contig5215_+_26738_26832,Contig5215_+_26875_26917,Contig5215_+_26939_26997,Contig5215_+_27017_27217,Contig5215_+_27242_27330,Contig5215_+_27353_27402	Contig5215_+_27017_27217	27017	27217	1319
Contig5215	+	Maker	mk4.005215.00.01	24851	25665	11	Category3	Contig5215_+_25632_25760,Contig5215_+_26330_26421,Contig5215_+_26431_26480,Contig5215_+_26583_26666,Contig5215_+_26678_26720,Contig5215_+_26738_26832,Contig5215_+_26875_26917,Contig5215_+_26939_26997,Contig5215_+_27017_27217,Contig5215_+_27242_27330,Contig5215_+_27353_27402	Contig5215_+_27242_27330	27242	27330	232
Contig5215	+	Maker	mk4.005215.00.01	24851	25665	11	Category3	Contig5215_+_25632_25760,Contig5215_+_26330_26421,Contig5215_+_26431_26480,Contig5215_+_26583_26666,Contig5215_+_26678_26720,Contig5215_+_26738_26832,Contig5215_+_26875_26917,Contig5215_+_26939_26997,Contig5215_+_27017_27217,Contig5215_+_27242_27330,Contig5215_+_27353_27402	Contig5215_+_27353_27402	27353	27402	158
Contig89	+	Maker	mk4.000089.06.01	225648	238837	4	Category3	Contig89_+_238722_238771,Contig89_+_256656_256707,Contig89_+_256884_256938,Contig89_+_257023_257066	Contig89_+_238722_238771	238722	238771	82
Contig89	+	Maker	mk4.000089.06.01	225648	238837	4	Category3	Contig89_+_238722_238771,Contig89_+_256656_256707,Contig89_+_256884_256938,Contig89_+_257023_257066	Contig89_+_256656_256707	256656	256707	35
Contig89	+	Maker	mk4.000089.06.01	225648	238837	4	Category3	Contig89_+_238722_238771,Contig89_+_256656_256707,Contig89_+_256884_256938,Contig89_+_257023_257066	Contig89_+_256884_256938	256884	256938	4364
Contig89	+	Maker	mk4.000089.06.01	225648	238837	4	Category3	Contig89_+_238722_238771,Contig89_+_256656_256707,Contig89_+_256884_256938,Contig89_+_257023_257066	Contig89_+_257023_257066	257023	257066	7
Contig318	-	Maker	mk4.000318.03.01	110669	111185	5	Category3	Contig318_-_111110_111161,Contig318_-_103395_103446,Contig318_-_90338_90387,Contig318_-_90028_90074,Contig318_-_89894_89943	Contig318_-_111110_111161	111110	111161	310
Contig318	-	Maker	mk4.000318.03.01	110669	111185	5	Category3	Contig318_-_111110_111161,Contig318_-_103395_103446,Contig318_-_90338_90387,Contig318_-_90028_90074,Contig318_-_89894_89943	Contig318_-_103395_103446	103395	103446	12
Contig318	-	Maker	mk4.000318.03.01	110669	111185	5	Category3	Contig318_-_111110_111161,Contig318_-_103395_103446,Contig318_-_90338_90387,Contig318_-_90028_90074,Contig318_-_89894_89943	Contig318_-_90338_90387	90338	90387	65
Contig318	-	Maker	mk4.000318.03.01	110669	111185	5	Category3	Contig318_-_111110_111161,Contig318_-_103395_103446,Contig318_-_90338_90387,Contig318_-_90028_90074,Contig318_-_89894_89943	Contig318_-_90028_90074	90028	90074	88
Contig318	-	Maker	mk4.000318.03.01	110669	111185	5	Category3	Contig318_-_111110_111161,Contig318_-_103395_103446,Contig318_-_90338_90387,Contig318_-_90028_90074,Contig318_-_89894_89943	Contig318_-_89894_89943	89894	89943	233
Contig523	-	Maker	mk4.000523.07.01	81174	85083	5	Category3	Contig523_-_81138_81187,Contig523_-_81192_81263,Contig523_-_52580_52730,Contig523_-_46551_46622,Contig523_-_46472_46520	Contig523_-_81138_81187	81138	81187	8
Contig523	-	Maker	mk4.000523.07.01	81174	85083	5	Category3	Contig523_-_81138_81187,Contig523_-_81192_81263,Contig523_-_52580_52730,Contig523_-_46551_46622,Contig523_-_46472_46520	Contig523_-_81192_81263	81192	81263	623
Contig523	-	Maker	mk4.000523.07.01	81174	85083	5	Category3	Contig523_-_81138_81187,Contig523_-_81192_81263,Contig523_-_52580_52730,Contig523_-_46551_46622,Contig523_-_46472_46520	Contig523_-_52580_52730	52580	52730	1122
Contig523	-	Maker	mk4.000523.07.01	81174	85083	5	Category3	Contig523_-_81138_81187,Contig523_-_81192_81263,Contig523_-_52580_52730,Contig523_-_46551_46622,Contig523_-_46472_46520	Contig523_-_46551_46622	46551	46622	687
Contig523	-	Maker	mk4.000523.07.01	81174	85083	5	Category3	Contig523_-_81138_81187,Contig523_-_81192_81263,Contig523_-_52580_52730,Contig523_-_46551_46622,Contig523_-_46472_46520	Contig523_-_46472_46520	46472	46520	8
Contig98	+	Maker	mk4.000098.01.01	25061	26097	5	Category3	Contig98_+_26031_26109,Contig98_+_26135_26180,Contig98_+_127688_127736,Contig98_+_147070_147112,Contig98_+_147123_147179	Contig98_+_26031_26109	26031	26109	174
Contig98	+	Maker	mk4.000098.01.01	25061	26097	5	Category3	Contig98_+_26031_26109,Contig98_+_26135_26180,Contig98_+_127688_127736,Contig98_+_147070_147112,Contig98_+_147123_147179	Contig98_+_26135_26180	26135	26180	76
Contig98	+	Maker	mk4.000098.01.01	25061	26097	5	Category3	Contig98_+_26031_26109,Contig98_+_26135_26180,Contig98_+_127688_127736,Contig98_+_147070_147112,Contig98_+_147123_147179	Contig98_+_127688_127736	127688	127736	3
Contig98	+	Maker	mk4.000098.01.01	25061	26097	5	Category3	Contig98_+_26031_26109,Contig98_+_26135_26180,Contig98_+_127688_127736,Contig98_+_147070_147112,Contig98_+_147123_147179	Contig98_+_147070_147112	147070	147112	188
Contig98	+	Maker	mk4.000098.01.01	25061	26097	5	Category3	Contig98_+_26031_26109,Contig98_+_26135_26180,Contig98_+_127688_127736,Contig98_+_147070_147112,Contig98_+_147123_147179	Contig98_+_147123_147179	147123	147179	1617
Contig3076	+	Maker	mk4.003076.00.01	11509	17022	4	Category3	Contig3076_+_13300_13349,Contig3076_+_16908_17027,Contig3076_+_17357_17401,Contig3076_+_17549_17600	Contig3076_+_13300_13349	13300	13349	6
Contig3076	+	Maker	mk4.003076.00.01	11509	17022	4	Category3	Contig3076_+_13300_13349,Contig3076_+_16908_17027,Contig3076_+_17357_17401,Contig3076_+_17549_17600	Contig3076_+_16908_17027	16908	17027	5540
Contig3076	+	Maker	mk4.003076.00.01	11509	17022	4	Category3	Contig3076_+_13300_13349,Contig3076_+_16908_17027,Contig3076_+_17357_17401,Contig3076_+_17549_17600	Contig3076_+_17357_17401	17357	17401	14
Contig3076	+	Maker	mk4.003076.00.01	11509	17022	4	Category3	Contig3076_+_13300_13349,Contig3076_+_16908_17027,Contig3076_+_17357_17401,Contig3076_+_17549_17600	Contig3076_+_17549_17600	17549	17600	151
Contig765	-	Maker	mk4.000765.05.01	100517	102826	5	Category3	Contig765_-_100523_100571,Contig765_-_100630_100680,Contig765_-_99722_99771,Contig765_-_84151_84203,Contig765_-_54057_54102	Contig765_-_100523_100571	100523	100571	27
Contig765	-	Maker	mk4.000765.05.01	100517	102826	5	Category3	Contig765_-_100523_100571,Contig765_-_100630_100680,Contig765_-_99722_99771,Contig765_-_84151_84203,Contig765_-_54057_54102	Contig765_-_100630_100680	100630	100680	306
Contig765	-	Maker	mk4.000765.05.01	100517	102826	5	Category3	Contig765_-_100523_100571,Contig765_-_100630_100680,Contig765_-_99722_99771,Contig765_-_84151_84203,Contig765_-_54057_54102	Contig765_-_99722_99771	99722	99771	54
Contig765	-	Maker	mk4.000765.05.01	100517	102826	5	Category3	Contig765_-_100523_100571,Contig765_-_100630_100680,Contig765_-_99722_99771,Contig765_-_84151_84203,Contig765_-_54057_54102	Contig765_-_84151_84203	84151	84203	243
Contig765	-	Maker	mk4.000765.05.01	100517	102826	5	Category3	Contig765_-_100523_100571,Contig765_-_100630_100680,Contig765_-_99722_99771,Contig765_-_84151_84203,Contig765_-_54057_54102	Contig765_-_54057_54102	54057	54102	19
Contig281	+	Maker	mk4.000281.01.01	35968	43933	6	Category3	Contig281_+_43853_43929,Contig281_+_43980_44050,Contig281_+_72015_72064,Contig281_+_73735_73781,Contig281_+_73801_73855,Contig281_+_94316_94362	Contig281_+_43853_43929	43853	43929	311
Contig281	+	Maker	mk4.000281.01.01	35968	43933	6	Category3	Contig281_+_43853_43929,Contig281_+_43980_44050,Contig281_+_72015_72064,Contig281_+_73735_73781,Contig281_+_73801_73855,Contig281_+_94316_94362	Contig281_+_43980_44050	43980	44050	31
Contig281	+	Maker	mk4.000281.01.01	35968	43933	6	Category3	Contig281_+_43853_43929,Contig281_+_43980_44050,Contig281_+_72015_72064,Contig281_+_73735_73781,Contig281_+_73801_73855,Contig281_+_94316_94362	Contig281_+_72015_72064	72015	72064	24
Contig281	+	Maker	mk4.000281.01.01	35968	43933	6	Category3	Contig281_+_43853_43929,Contig281_+_43980_44050,Contig281_+_72015_72064,Contig281_+_73735_73781,Contig281_+_73801_73855,Contig281_+_94316_94362	Contig281_+_73735_73781	73735	73781	28
Contig281	+	Maker	mk4.000281.01.01	35968	43933	6	Category3	Contig281_+_43853_43929,Contig281_+_43980_44050,Contig281_+_72015_72064,Contig281_+_73735_73781,Contig281_+_73801_73855,Contig281_+_94316_94362	Contig281_+_73801_73855	73801	73855	243
Contig281	+	Maker	mk4.000281.01.01	35968	43933	6	Category3	Contig281_+_43853_43929,Contig281_+_43980_44050,Contig281_+_72015_72064,Contig281_+_73735_73781,Contig281_+_73801_73855,Contig281_+_94316_94362	Contig281_+_94316_94362	94316	94362	11
Contig141	+	Maker	mk4.000141.03.01	118039	118881	5	Category3	Contig141_+_118632_118683,Contig141_+_118700_118807,Contig141_+_118833_118885,Contig141_+_119241_119289,Contig141_+_119290_119345	Contig141_+_118632_118683	118632	118683	637
Contig141	+	Maker	mk4.000141.03.01	118039	118881	5	Category3	Contig141_+_118632_118683,Contig141_+_118700_118807,Contig141_+_118833_118885,Contig141_+_119241_119289,Contig141_+_119290_119345	Contig141_+_118700_118807	118700	118807	351
Contig141	+	Maker	mk4.000141.03.01	118039	118881	5	Category3	Contig141_+_118632_118683,Contig141_+_118700_118807,Contig141_+_118833_118885,Contig141_+_119241_119289,Contig141_+_119290_119345	Contig141_+_118833_118885	118833	118885	223
Contig141	+	Maker	mk4.000141.03.01	118039	118881	5	Category3	Contig141_+_118632_118683,Contig141_+_118700_118807,Contig141_+_118833_118885,Contig141_+_119241_119289,Contig141_+_119290_119345	Contig141_+_119241_119289	119241	119289	23
Contig141	+	Maker	mk4.000141.03.01	118039	118881	5	Category3	Contig141_+_118632_118683,Contig141_+_118700_118807,Contig141_+_118833_118885,Contig141_+_119241_119289,Contig141_+_119290_119345	Contig141_+_119290_119345	119290	119345	142
Contig954	+	Maker	mk4.000954.04.01	88259	88812	4	Category3	Contig954_+_88687_88738,Contig954_+_88764_88813,Contig954_+_88835_88955,Contig954_+_88974_89019	Contig954_+_88687_88738	88687	88738	88
Contig954	+	Maker	mk4.000954.04.01	88259	88812	4	Category3	Contig954_+_88687_88738,Contig954_+_88764_88813,Contig954_+_88835_88955,Contig954_+_88974_89019	Contig954_+_88764_88813	88764	88813	520
Contig954	+	Maker	mk4.000954.04.01	88259	88812	4	Category3	Contig954_+_88687_88738,Contig954_+_88764_88813,Contig954_+_88835_88955,Contig954_+_88974_89019	Contig954_+_88835_88955	88835	88955	327
Contig954	+	Maker	mk4.000954.04.01	88259	88812	4	Category3	Contig954_+_88687_88738,Contig954_+_88764_88813,Contig954_+_88835_88955,Contig954_+_88974_89019	Contig954_+_88974_89019	88974	89019	49
Contig890	+	Maker	mk4.000890.03.01	76255	81511	4	Category3	Contig890_+_81363_81421,Contig890_+_81462_81516,Contig890_+_95588_95637,Contig890_+_95894_95944	Contig890_+_81363_81421	81363	81421	31
Contig890	+	Maker	mk4.000890.03.01	76255	81511	4	Category3	Contig890_+_81363_81421,Contig890_+_81462_81516,Contig890_+_95588_95637,Contig890_+_95894_95944	Contig890_+_81462_81516	81462	81516	1575
Contig890	+	Maker	mk4.000890.03.01	76255	81511	4	Category3	Contig890_+_81363_81421,Contig890_+_81462_81516,Contig890_+_95588_95637,Contig890_+_95894_95944	Contig890_+_95588_95637	95588	95637	12
Contig890	+	Maker	mk4.000890.03.01	76255	81511	4	Category3	Contig890_+_81363_81421,Contig890_+_81462_81516,Contig890_+_95588_95637,Contig890_+_95894_95944	Contig890_+_95894_95944	95894	95944	1203
Contig4	+	Maker	mk4.000004.09.01	320977	326274	4	Category3	Contig4_+_326061_326109,Contig4_+_326121_326170,Contig4_+_326219_326275,Contig4_+_326568_326679	Contig4_+_326061_326109	326061	326109	34
Contig4	+	Maker	mk4.000004.09.01	320977	326274	4	Category3	Contig4_+_326061_326109,Contig4_+_326121_326170,Contig4_+_326219_326275,Contig4_+_326568_326679	Contig4_+_326121_326170	326121	326170	127
Contig4	+	Maker	mk4.000004.09.01	320977	326274	4	Category3	Contig4_+_326061_326109,Contig4_+_326121_326170,Contig4_+_326219_326275,Contig4_+_326568_326679	Contig4_+_326219_326275	326219	326275	116
Contig4	+	Maker	mk4.000004.09.01	320977	326274	4	Category3	Contig4_+_326061_326109,Contig4_+_326121_326170,Contig4_+_326219_326275,Contig4_+_326568_326679	Contig4_+_326568_326679	326568	326679	2619
Contig1305	-	Maker	mk4.001305.08.01	61415	78996	4	Category3	Contig1305_-_61378_61460,Contig1305_-_61544_61590,Contig1305_-_61301_61350,Contig1305_-_55466_55515	Contig1305_-_61378_61460	61378	61460	258
Contig1305	-	Maker	mk4.001305.08.01	61415	78996	4	Category3	Contig1305_-_61378_61460,Contig1305_-_61544_61590,Contig1305_-_61301_61350,Contig1305_-_55466_55515	Contig1305_-_61544_61590	61544	61590	70
Contig1305	-	Maker	mk4.001305.08.01	61415	78996	4	Category3	Contig1305_-_61378_61460,Contig1305_-_61544_61590,Contig1305_-_61301_61350,Contig1305_-_55466_55515	Contig1305_-_61301_61350	61301	61350	11
Contig1305	-	Maker	mk4.001305.08.01	61415	78996	4	Category3	Contig1305_-_61378_61460,Contig1305_-_61544_61590,Contig1305_-_61301_61350,Contig1305_-_55466_55515	Contig1305_-_55466_55515	55466	55515	10
Contig1607	+	Maker	mk4.001607.02.01	23120	31711	4	Category3	Contig1607_+_31545_31592,Contig1607_+_31596_31645,Contig1607_+_31650_31701,Contig1607_+_36001_36049	Contig1607_+_31545_31592	31545	31592	208
Contig1607	+	Maker	mk4.001607.02.01	23120	31711	4	Category3	Contig1607_+_31545_31592,Contig1607_+_31596_31645,Contig1607_+_31650_31701,Contig1607_+_36001_36049	Contig1607_+_31596_31645	31596	31645	353
Contig1607	+	Maker	mk4.001607.02.01	23120	31711	4	Category3	Contig1607_+_31545_31592,Contig1607_+_31596_31645,Contig1607_+_31650_31701,Contig1607_+_36001_36049	Contig1607_+_31650_31701	31650	31701	75
Contig1607	+	Maker	mk4.001607.02.01	23120	31711	4	Category3	Contig1607_+_31545_31592,Contig1607_+_31596_31645,Contig1607_+_31650_31701,Contig1607_+_36001_36049	Contig1607_+_36001_36049	36001	36049	46
Contig288	+	Maker	mk4.000288.07.02	39842	42407	5	Category3	Contig288_+_42361_42411,Contig288_+_42422_42473,Contig288_+_42477_42525,Contig288_+_71712_71767,Contig288_+_73737_73783	Contig288_+_42361_42411	42361	42411	334
Contig288	+	Maker	mk4.000288.07.02	39842	42407	5	Category3	Contig288_+_42361_42411,Contig288_+_42422_42473,Contig288_+_42477_42525,Contig288_+_71712_71767,Contig288_+_73737_73783	Contig288_+_42422_42473	42422	42473	628
Contig288	+	Maker	mk4.000288.07.02	39842	42407	5	Category3	Contig288_+_42361_42411,Contig288_+_42422_42473,Contig288_+_42477_42525,Contig288_+_71712_71767,Contig288_+_73737_73783	Contig288_+_42477_42525	42477	42525	95
Contig288	+	Maker	mk4.000288.07.02	39842	42407	5	Category3	Contig288_+_42361_42411,Contig288_+_42422_42473,Contig288_+_42477_42525,Contig288_+_71712_71767,Contig288_+_73737_73783	Contig288_+_71712_71767	71712	71767	358
Contig288	+	Maker	mk4.000288.07.02	39842	42407	5	Category3	Contig288_+_42361_42411,Contig288_+_42422_42473,Contig288_+_42477_42525,Contig288_+_71712_71767,Contig288_+_73737_73783	Contig288_+_73737_73783	73737	73783	4
Contig7056	-	Maker	mk4.007056.00.01	64872	65813	4	Category3	Contig7056_-_64838_64887,Contig7056_-_64979_65027,Contig7056_-_64536_64585,Contig7056_-_64336_64384	Contig7056_-_64838_64887	64838	64887	47
Contig7056	-	Maker	mk4.007056.00.01	64872	65813	4	Category3	Contig7056_-_64838_64887,Contig7056_-_64979_65027,Contig7056_-_64536_64585,Contig7056_-_64336_64384	Contig7056_-_64979_65027	64979	65027	45
Contig7056	-	Maker	mk4.007056.00.01	64872	65813	4	Category3	Contig7056_-_64838_64887,Contig7056_-_64979_65027,Contig7056_-_64536_64585,Contig7056_-_64336_64384	Contig7056_-_64536_64585	64536	64585	175
Contig7056	-	Maker	mk4.007056.00.01	64872	65813	4	Category3	Contig7056_-_64838_64887,Contig7056_-_64979_65027,Contig7056_-_64536_64585,Contig7056_-_64336_64384	Contig7056_-_64336_64384	64336	64384	86
Contig280	-	Maker	mk4.000280.07.01	89402	89783	7	Category3	Contig280_-_89337_89422,Contig280_-_60015_60066,Contig280_-_59209_59255,Contig280_-_59122_59173,Contig280_-_57367_57417,Contig280_-_30120_30170,Contig280_-_30023_30074	Contig280_-_89337_89422	89337	89422	1254
Contig280	-	Maker	mk4.000280.07.01	89402	89783	7	Category3	Contig280_-_89337_89422,Contig280_-_60015_60066,Contig280_-_59209_59255,Contig280_-_59122_59173,Contig280_-_57367_57417,Contig280_-_30120_30170,Contig280_-_30023_30074	Contig280_-_60015_60066	60015	60066	67
Contig280	-	Maker	mk4.000280.07.01	89402	89783	7	Category3	Contig280_-_89337_89422,Contig280_-_60015_60066,Contig280_-_59209_59255,Contig280_-_59122_59173,Contig280_-_57367_57417,Contig280_-_30120_30170,Contig280_-_30023_30074	Contig280_-_59209_59255	59209	59255	37
Contig280	-	Maker	mk4.000280.07.01	89402	89783	7	Category3	Contig280_-_89337_89422,Contig280_-_60015_60066,Contig280_-_59209_59255,Contig280_-_59122_59173,Contig280_-_57367_57417,Contig280_-_30120_30170,Contig280_-_30023_30074	Contig280_-_59122_59173	59122	59173	29
Contig280	-	Maker	mk4.000280.07.01	89402	89783	7	Category3	Contig280_-_89337_89422,Contig280_-_60015_60066,Contig280_-_59209_59255,Contig280_-_59122_59173,Contig280_-_57367_57417,Contig280_-_30120_30170,Contig280_-_30023_30074	Contig280_-_57367_57417	57367	57417	418
Contig280	-	Maker	mk4.000280.07.01	89402	89783	7	Category3	Contig280_-_89337_89422,Contig280_-_60015_60066,Contig280_-_59209_59255,Contig280_-_59122_59173,Contig280_-_57367_57417,Contig280_-_30120_30170,Contig280_-_30023_30074	Contig280_-_30120_30170	30120	30170	9
Contig280	-	Maker	mk4.000280.07.01	89402	89783	7	Category3	Contig280_-_89337_89422,Contig280_-_60015_60066,Contig280_-_59209_59255,Contig280_-_59122_59173,Contig280_-_57367_57417,Contig280_-_30120_30170,Contig280_-_30023_30074	Contig280_-_30023_30074	30023	30074	824
Contig47	+	Maker	mk4.000047.07.01	177348	184991	4	Category3	Contig47_+_184944_184994,Contig47_+_190913_190968,Contig47_+_191095_191142,Contig47_+_200509_200553	Contig47_+_184944_184994	184944	184994	19
Contig47	+	Maker	mk4.000047.07.01	177348	184991	4	Category3	Contig47_+_184944_184994,Contig47_+_190913_190968,Contig47_+_191095_191142,Contig47_+_200509_200553	Contig47_+_190913_190968	190913	190968	195
Contig47	+	Maker	mk4.000047.07.01	177348	184991	4	Category3	Contig47_+_184944_184994,Contig47_+_190913_190968,Contig47_+_191095_191142,Contig47_+_200509_200553	Contig47_+_191095_191142	191095	191142	18
Contig47	+	Maker	mk4.000047.07.01	177348	184991	4	Category3	Contig47_+_184944_184994,Contig47_+_190913_190968,Contig47_+_191095_191142,Contig47_+_200509_200553	Contig47_+_200509_200553	200509	200553	3
Contig1668	+	Maker	mk4.001668.00.01	58961	59596	4	Category3	Contig1668_+_59546_59604,Contig1668_+_59636_59680,Contig1668_+_59690_59739,Contig1668_+_88949_88999	Contig1668_+_59546_59604	59546	59604	703
Contig1668	+	Maker	mk4.001668.00.01	58961	59596	4	Category3	Contig1668_+_59546_59604,Contig1668_+_59636_59680,Contig1668_+_59690_59739,Contig1668_+_88949_88999	Contig1668_+_59636_59680	59636	59680	10
Contig1668	+	Maker	mk4.001668.00.01	58961	59596	4	Category3	Contig1668_+_59546_59604,Contig1668_+_59636_59680,Contig1668_+_59690_59739,Contig1668_+_88949_88999	Contig1668_+_59690_59739	59690	59739	9
Contig1668	+	Maker	mk4.001668.00.01	58961	59596	4	Category3	Contig1668_+_59546_59604,Contig1668_+_59636_59680,Contig1668_+_59690_59739,Contig1668_+_88949_88999	Contig1668_+_88949_88999	88949	88999	143
Contig1591	+	Maker	mk4.001591.00.01	2031	22731	4	Category3	Contig1591_+_22625_22677,Contig1591_+_22690_22747,Contig1591_+_45995_46049,Contig1591_+_46090_46140	Contig1591_+_22625_22677	22625	22677	856
Contig1591	+	Maker	mk4.001591.00.01	2031	22731	4	Category3	Contig1591_+_22625_22677,Contig1591_+_22690_22747,Contig1591_+_45995_46049,Contig1591_+_46090_46140	Contig1591_+_22690_22747	22690	22747	54
Contig1591	+	Maker	mk4.001591.00.01	2031	22731	4	Category3	Contig1591_+_22625_22677,Contig1591_+_22690_22747,Contig1591_+_45995_46049,Contig1591_+_46090_46140	Contig1591_+_45995_46049	45995	46049	31821
Contig1591	+	Maker	mk4.001591.00.01	2031	22731	4	Category3	Contig1591_+_22625_22677,Contig1591_+_22690_22747,Contig1591_+_45995_46049,Contig1591_+_46090_46140	Contig1591_+_46090_46140	46090	46140	5
Contig4946	+	Maker	mk4.004946.00.01	1716	6439	7	Category3	Contig4946_+_6390_6444,Contig4946_+_6493_6551,Contig4946_+_6611_6704,Contig4946_+_6799_6846,Contig4946_+_7000_7046,Contig4946_+_23469_23529,Contig4946_+_23629_23680	Contig4946_+_6390_6444	6390	6444	477
Contig4946	+	Maker	mk4.004946.00.01	1716	6439	7	Category3	Contig4946_+_6390_6444,Contig4946_+_6493_6551,Contig4946_+_6611_6704,Contig4946_+_6799_6846,Contig4946_+_7000_7046,Contig4946_+_23469_23529,Contig4946_+_23629_23680	Contig4946_+_6493_6551	6493	6551	62
Contig4946	+	Maker	mk4.004946.00.01	1716	6439	7	Category3	Contig4946_+_6390_6444,Contig4946_+_6493_6551,Contig4946_+_6611_6704,Contig4946_+_6799_6846,Contig4946_+_7000_7046,Contig4946_+_23469_23529,Contig4946_+_23629_23680	Contig4946_+_6611_6704	6611	6704	479
Contig4946	+	Maker	mk4.004946.00.01	1716	6439	7	Category3	Contig4946_+_6390_6444,Contig4946_+_6493_6551,Contig4946_+_6611_6704,Contig4946_+_6799_6846,Contig4946_+_7000_7046,Contig4946_+_23469_23529,Contig4946_+_23629_23680	Contig4946_+_6799_6846	6799	6846	11
Contig4946	+	Maker	mk4.004946.00.01	1716	6439	7	Category3	Contig4946_+_6390_6444,Contig4946_+_6493_6551,Contig4946_+_6611_6704,Contig4946_+_6799_6846,Contig4946_+_7000_7046,Contig4946_+_23469_23529,Contig4946_+_23629_23680	Contig4946_+_7000_7046	7000	7046	37
Contig4946	+	Maker	mk4.004946.00.01	1716	6439	7	Category3	Contig4946_+_6390_6444,Contig4946_+_6493_6551,Contig4946_+_6611_6704,Contig4946_+_6799_6846,Contig4946_+_7000_7046,Contig4946_+_23469_23529,Contig4946_+_23629_23680	Contig4946_+_23469_23529	23469	23529	391
Contig4946	+	Maker	mk4.004946.00.01	1716	6439	7	Category3	Contig4946_+_6390_6444,Contig4946_+_6493_6551,Contig4946_+_6611_6704,Contig4946_+_6799_6846,Contig4946_+_7000_7046,Contig4946_+_23469_23529,Contig4946_+_23629_23680	Contig4946_+_23629_23680	23629	23680	332
Contig2	+	Maker	mk4.000002.05.01	146306	161476	4	Category3	Contig2_+_161180_161231,Contig2_+_161431_161482,Contig2_+_230072_230119,Contig2_+_241802_241852	Contig2_+_161180_161231	161180	161231	111
Contig2	+	Maker	mk4.000002.05.01	146306	161476	4	Category3	Contig2_+_161180_161231,Contig2_+_161431_161482,Contig2_+_230072_230119,Contig2_+_241802_241852	Contig2_+_161431_161482	161431	161482	37
Contig2	+	Maker	mk4.000002.05.01	146306	161476	4	Category3	Contig2_+_161180_161231,Contig2_+_161431_161482,Contig2_+_230072_230119,Contig2_+_241802_241852	Contig2_+_230072_230119	230072	230119	15
Contig2	+	Maker	mk4.000002.05.01	146306	161476	4	Category3	Contig2_+_161180_161231,Contig2_+_161431_161482,Contig2_+_230072_230119,Contig2_+_241802_241852	Contig2_+_241802_241852	241802	241852	146
Contig5629	-	Maker	mk4.005629.05.01	24657	29025	4	Category3	Contig5629_-_24626_24676,Contig5629_-_24551_24601,Contig5629_-_21374_21425,Contig5629_-_12263_12311	Contig5629_-_24626_24676	24626	24676	67
Contig5629	-	Maker	mk4.005629.05.01	24657	29025	4	Category3	Contig5629_-_24626_24676,Contig5629_-_24551_24601,Contig5629_-_21374_21425,Contig5629_-_12263_12311	Contig5629_-_24551_24601	24551	24601	462
Contig5629	-	Maker	mk4.005629.05.01	24657	29025	4	Category3	Contig5629_-_24626_24676,Contig5629_-_24551_24601,Contig5629_-_21374_21425,Contig5629_-_12263_12311	Contig5629_-_21374_21425	21374	21425	69
Contig5629	-	Maker	mk4.005629.05.01	24657	29025	4	Category3	Contig5629_-_24626_24676,Contig5629_-_24551_24601,Contig5629_-_21374_21425,Contig5629_-_12263_12311	Contig5629_-_12263_12311	12263	12311	49
Contig2506	-	Maker	mk4.002506.03.01	6111	17221	4	Category3	Contig2506_-_6122_6200,Contig2506_-_6295_6336,Contig2506_-_6345_6399,Contig2506_-_1624_1670	Contig2506_-_6122_6200	6122	6200	91
Contig2506	-	Maker	mk4.002506.03.01	6111	17221	4	Category3	Contig2506_-_6122_6200,Contig2506_-_6295_6336,Contig2506_-_6345_6399,Contig2506_-_1624_1670	Contig2506_-_6295_6336	6295	6336	97
Contig2506	-	Maker	mk4.002506.03.01	6111	17221	4	Category3	Contig2506_-_6122_6200,Contig2506_-_6295_6336,Contig2506_-_6345_6399,Contig2506_-_1624_1670	Contig2506_-_6345_6399	6345	6399	370
Contig2506	-	Maker	mk4.002506.03.01	6111	17221	4	Category3	Contig2506_-_6122_6200,Contig2506_-_6295_6336,Contig2506_-_6345_6399,Contig2506_-_1624_1670	Contig2506_-_1624_1670	1624	1670	44
Contig4	-	Maker	mk4.000004.23.01	440055	441347	8	Category3	Contig4_-_440029_440076,Contig4_-_407854_407905,Contig4_-_407430_407480,Contig4_-_373254_373304,Contig4_-_331067_331113,Contig4_-_288792_288840,Contig4_-_263150_263203,Contig4_-_263037_263090	Contig4_-_440029_440076	440029	440076	9
Contig4	-	Maker	mk4.000004.23.01	440055	441347	8	Category3	Contig4_-_440029_440076,Contig4_-_407854_407905,Contig4_-_407430_407480,Contig4_-_373254_373304,Contig4_-_331067_331113,Contig4_-_288792_288840,Contig4_-_263150_263203,Contig4_-_263037_263090	Contig4_-_407854_407905	407854	407905	20
Contig4	-	Maker	mk4.000004.23.01	440055	441347	8	Category3	Contig4_-_440029_440076,Contig4_-_407854_407905,Contig4_-_407430_407480,Contig4_-_373254_373304,Contig4_-_331067_331113,Contig4_-_288792_288840,Contig4_-_263150_263203,Contig4_-_263037_263090	Contig4_-_407430_407480	407430	407480	24
Contig4	-	Maker	mk4.000004.23.01	440055	441347	8	Category3	Contig4_-_440029_440076,Contig4_-_407854_407905,Contig4_-_407430_407480,Contig4_-_373254_373304,Contig4_-_331067_331113,Contig4_-_288792_288840,Contig4_-_263150_263203,Contig4_-_263037_263090	Contig4_-_373254_373304	373254	373304	41
Contig4	-	Maker	mk4.000004.23.01	440055	441347	8	Category3	Contig4_-_440029_440076,Contig4_-_407854_407905,Contig4_-_407430_407480,Contig4_-_373254_373304,Contig4_-_331067_331113,Contig4_-_288792_288840,Contig4_-_263150_263203,Contig4_-_263037_263090	Contig4_-_331067_331113	331067	331113	24
Contig4	-	Maker	mk4.000004.23.01	440055	441347	8	Category3	Contig4_-_440029_440076,Contig4_-_407854_407905,Contig4_-_407430_407480,Contig4_-_373254_373304,Contig4_-_331067_331113,Contig4_-_288792_288840,Contig4_-_263150_263203,Contig4_-_263037_263090	Contig4_-_288792_288840	288792	288840	20
Contig4	-	Maker	mk4.000004.23.01	440055	441347	8	Category3	Contig4_-_440029_440076,Contig4_-_407854_407905,Contig4_-_407430_407480,Contig4_-_373254_373304,Contig4_-_331067_331113,Contig4_-_288792_288840,Contig4_-_263150_263203,Contig4_-_263037_263090	Contig4_-_263150_263203	263150	263203	163
Contig4	-	Maker	mk4.000004.23.01	440055	441347	8	Category3	Contig4_-_440029_440076,Contig4_-_407854_407905,Contig4_-_407430_407480,Contig4_-_373254_373304,Contig4_-_331067_331113,Contig4_-_288792_288840,Contig4_-_263150_263203,Contig4_-_263037_263090	Contig4_-_263037_263090	263037	263090	10867
Contig114	-	Maker	mk4.000114.18.01	233762	241779	4	Category3	Contig114_-_233743_233843,Contig114_-_241757_241806,Contig114_-_233591_233651,Contig114_-_233518_233566	Contig114_-_233743_233843	233743	233843	767
Contig114	-	Maker	mk4.000114.18.01	233762	241779	4	Category3	Contig114_-_233743_233843,Contig114_-_241757_241806,Contig114_-_233591_233651,Contig114_-_233518_233566	Contig114_-_241757_241806	241757	241806	81
Contig114	-	Maker	mk4.000114.18.01	233762	241779	4	Category3	Contig114_-_233743_233843,Contig114_-_241757_241806,Contig114_-_233591_233651,Contig114_-_233518_233566	Contig114_-_233591_233651	233591	233651	329
Contig114	-	Maker	mk4.000114.18.01	233762	241779	4	Category3	Contig114_-_233743_233843,Contig114_-_241757_241806,Contig114_-_233591_233651,Contig114_-_233518_233566	Contig114_-_233518_233566	233518	233566	40
Contig1	-	Maker	mk4.000001.21.01	59063	60190	5	Category3	Contig1_-_59055_59101,Contig1_-_58924_59048,Contig1_-_57264_57309,Contig1_-_57120_57163,Contig1_-_56953_57002	Contig1_-_59055_59101	59055	59101	67
Contig1	-	Maker	mk4.000001.21.01	59063	60190	5	Category3	Contig1_-_59055_59101,Contig1_-_58924_59048,Contig1_-_57264_57309,Contig1_-_57120_57163,Contig1_-_56953_57002	Contig1_-_58924_59048	58924	59048	3694
Contig1	-	Maker	mk4.000001.21.01	59063	60190	5	Category3	Contig1_-_59055_59101,Contig1_-_58924_59048,Contig1_-_57264_57309,Contig1_-_57120_57163,Contig1_-_56953_57002	Contig1_-_57264_57309	57264	57309	4
Contig1	-	Maker	mk4.000001.21.01	59063	60190	5	Category3	Contig1_-_59055_59101,Contig1_-_58924_59048,Contig1_-_57264_57309,Contig1_-_57120_57163,Contig1_-_56953_57002	Contig1_-_57120_57163	57120	57163	3
Contig1	-	Maker	mk4.000001.21.01	59063	60190	5	Category3	Contig1_-_59055_59101,Contig1_-_58924_59048,Contig1_-_57264_57309,Contig1_-_57120_57163,Contig1_-_56953_57002	Contig1_-_56953_57002	56953	57002	18
Contig1776	+	Maker	mk4.001776.01.01	45593	48010	6	Category3	Contig1776_+_47697_47745,Contig1776_+_48059_48107,Contig1776_+_48206_48255,Contig1776_+_48380_48438,Contig1776_+_48503_48552,Contig1776_+_48575_48623	Contig1776_+_47697_47745	47697	47745	32
Contig1776	+	Maker	mk4.001776.01.01	45593	48010	6	Category3	Contig1776_+_47697_47745,Contig1776_+_48059_48107,Contig1776_+_48206_48255,Contig1776_+_48380_48438,Contig1776_+_48503_48552,Contig1776_+_48575_48623	Contig1776_+_48059_48107	48059	48107	47
Contig1776	+	Maker	mk4.001776.01.01	45593	48010	6	Category3	Contig1776_+_47697_47745,Contig1776_+_48059_48107,Contig1776_+_48206_48255,Contig1776_+_48380_48438,Contig1776_+_48503_48552,Contig1776_+_48575_48623	Contig1776_+_48206_48255	48206	48255	13
Contig1776	+	Maker	mk4.001776.01.01	45593	48010	6	Category3	Contig1776_+_47697_47745,Contig1776_+_48059_48107,Contig1776_+_48206_48255,Contig1776_+_48380_48438,Contig1776_+_48503_48552,Contig1776_+_48575_48623	Contig1776_+_48380_48438	48380	48438	485
Contig1776	+	Maker	mk4.001776.01.01	45593	48010	6	Category3	Contig1776_+_47697_47745,Contig1776_+_48059_48107,Contig1776_+_48206_48255,Contig1776_+_48380_48438,Contig1776_+_48503_48552,Contig1776_+_48575_48623	Contig1776_+_48503_48552	48503	48552	31
Contig1776	+	Maker	mk4.001776.01.01	45593	48010	6	Category3	Contig1776_+_47697_47745,Contig1776_+_48059_48107,Contig1776_+_48206_48255,Contig1776_+_48380_48438,Contig1776_+_48503_48552,Contig1776_+_48575_48623	Contig1776_+_48575_48623	48575	48623	3
Contig825	-	Maker	mk4.000825.07.01	108495	109419	4	Category3	Contig825_-_108493_108670,Contig825_-_108408_108456,Contig825_-_108304_108355,Contig825_-_76829_76879	Contig825_-_108493_108670	108493	108670	1992
Contig825	-	Maker	mk4.000825.07.01	108495	109419	4	Category3	Contig825_-_108493_108670,Contig825_-_108408_108456,Contig825_-_108304_108355,Contig825_-_76829_76879	Contig825_-_108408_108456	108408	108456	18
Contig825	-	Maker	mk4.000825.07.01	108495	109419	4	Category3	Contig825_-_108493_108670,Contig825_-_108408_108456,Contig825_-_108304_108355,Contig825_-_76829_76879	Contig825_-_108304_108355	108304	108355	72
Contig825	-	Maker	mk4.000825.07.01	108495	109419	4	Category3	Contig825_-_108493_108670,Contig825_-_108408_108456,Contig825_-_108304_108355,Contig825_-_76829_76879	Contig825_-_76829_76879	76829	76879	88
Contig6924	+	Maker	mk4.006924.01.01	9758	16166	4	Category3	Contig6924_+_16132_16184,Contig6924_+_28189_28240,Contig6924_+_28251_28321,Contig6924_+_28355_28458	Contig6924_+_16132_16184	16132	16184	178
Contig6924	+	Maker	mk4.006924.01.01	9758	16166	4	Category3	Contig6924_+_16132_16184,Contig6924_+_28189_28240,Contig6924_+_28251_28321,Contig6924_+_28355_28458	Contig6924_+_28189_28240	28189	28240	1192
Contig6924	+	Maker	mk4.006924.01.01	9758	16166	4	Category3	Contig6924_+_16132_16184,Contig6924_+_28189_28240,Contig6924_+_28251_28321,Contig6924_+_28355_28458	Contig6924_+_28251_28321	28251	28321	219
Contig6924	+	Maker	mk4.006924.01.01	9758	16166	4	Category3	Contig6924_+_16132_16184,Contig6924_+_28189_28240,Contig6924_+_28251_28321,Contig6924_+_28355_28458	Contig6924_+_28355_28458	28355	28458	1191
Contig267	-	Maker	mk4.000267.09.01	24179	29950	4	Category3	Contig267_-_24341_24391,Contig267_-_24424_24472,Contig267_-_24077_24124,Contig267_-_23931_23978	Contig267_-_24341_24391	24341	24391	154
Contig267	-	Maker	mk4.000267.09.01	24179	29950	4	Category3	Contig267_-_24341_24391,Contig267_-_24424_24472,Contig267_-_24077_24124,Contig267_-_23931_23978	Contig267_-_24424_24472	24424	24472	34
Contig267	-	Maker	mk4.000267.09.01	24179	29950	4	Category3	Contig267_-_24341_24391,Contig267_-_24424_24472,Contig267_-_24077_24124,Contig267_-_23931_23978	Contig267_-_24077_24124	24077	24124	116
Contig267	-	Maker	mk4.000267.09.01	24179	29950	4	Category3	Contig267_-_24341_24391,Contig267_-_24424_24472,Contig267_-_24077_24124,Contig267_-_23931_23978	Contig267_-_23931_23978	23931	23978	8
Contig326	+	Maker	mk4.000326.02.01	37748	41030	6	Category3	Contig326_+_41024_41070,Contig326_+_61172_61217,Contig326_+_90803_90852,Contig326_+_91564_91612,Contig326_+_96321_96368,Contig326_+_127344_127397	Contig326_+_41024_41070	41024	41070	19
Contig326	+	Maker	mk4.000326.02.01	37748	41030	6	Category3	Contig326_+_41024_41070,Contig326_+_61172_61217,Contig326_+_90803_90852,Contig326_+_91564_91612,Contig326_+_96321_96368,Contig326_+_127344_127397	Contig326_+_61172_61217	61172	61217	4
Contig326	+	Maker	mk4.000326.02.01	37748	41030	6	Category3	Contig326_+_41024_41070,Contig326_+_61172_61217,Contig326_+_90803_90852,Contig326_+_91564_91612,Contig326_+_96321_96368,Contig326_+_127344_127397	Contig326_+_90803_90852	90803	90852	85
Contig326	+	Maker	mk4.000326.02.01	37748	41030	6	Category3	Contig326_+_41024_41070,Contig326_+_61172_61217,Contig326_+_90803_90852,Contig326_+_91564_91612,Contig326_+_96321_96368,Contig326_+_127344_127397	Contig326_+_91564_91612	91564	91612	79
Contig326	+	Maker	mk4.000326.02.01	37748	41030	6	Category3	Contig326_+_41024_41070,Contig326_+_61172_61217,Contig326_+_90803_90852,Contig326_+_91564_91612,Contig326_+_96321_96368,Contig326_+_127344_127397	Contig326_+_96321_96368	96321	96368	23
Contig326	+	Maker	mk4.000326.02.01	37748	41030	6	Category3	Contig326_+_41024_41070,Contig326_+_61172_61217,Contig326_+_90803_90852,Contig326_+_91564_91612,Contig326_+_96321_96368,Contig326_+_127344_127397	Contig326_+_127344_127397	127344	127397	210
Contig9223	-	Maker	mk4.009223.01.01	8639	16647	4	Category3	Contig9223_-_8639_8733,Contig9223_-_8569_8619,Contig9223_-_7814_7864,Contig9223_-_7665_7715	Contig9223_-_8639_8733	8639	8733	120
Contig9223	-	Maker	mk4.009223.01.01	8639	16647	4	Category3	Contig9223_-_8639_8733,Contig9223_-_8569_8619,Contig9223_-_7814_7864,Contig9223_-_7665_7715	Contig9223_-_8569_8619	8569	8619	86
Contig9223	-	Maker	mk4.009223.01.01	8639	16647	4	Category3	Contig9223_-_8639_8733,Contig9223_-_8569_8619,Contig9223_-_7814_7864,Contig9223_-_7665_7715	Contig9223_-_7814_7864	7814	7864	555
Contig9223	-	Maker	mk4.009223.01.01	8639	16647	4	Category3	Contig9223_-_8639_8733,Contig9223_-_8569_8619,Contig9223_-_7814_7864,Contig9223_-_7665_7715	Contig9223_-_7665_7715	7665	7715	111
Contig7014	+	Maker	mk4.007014.00.01	4287	5510	4	Category3	Contig7014_+_5087_5212,Contig7014_+_5299_5346,Contig7014_+_5465_5526,Contig7014_+_5542_5591	Contig7014_+_5087_5212	5087	5212	2539
Contig7014	+	Maker	mk4.007014.00.01	4287	5510	4	Category3	Contig7014_+_5087_5212,Contig7014_+_5299_5346,Contig7014_+_5465_5526,Contig7014_+_5542_5591	Contig7014_+_5299_5346	5299	5346	142
Contig7014	+	Maker	mk4.007014.00.01	4287	5510	4	Category3	Contig7014_+_5087_5212,Contig7014_+_5299_5346,Contig7014_+_5465_5526,Contig7014_+_5542_5591	Contig7014_+_5465_5526	5465	5526	5932
Contig7014	+	Maker	mk4.007014.00.01	4287	5510	4	Category3	Contig7014_+_5087_5212,Contig7014_+_5299_5346,Contig7014_+_5465_5526,Contig7014_+_5542_5591	Contig7014_+_5542_5591	5542	5591	101
Contig2379	+	Maker	mk4.002379.01.01	45654	48105	6	Category3	Contig2379_+_48053_48106,Contig2379_+_48374_48422,Contig2379_+_48740_48790,Contig2379_+_60346_60399,Contig2379_+_60668_60716,Contig2379_+_84249_84299	Contig2379_+_48053_48106	48053	48106	8465
Contig2379	+	Maker	mk4.002379.01.01	45654	48105	6	Category3	Contig2379_+_48053_48106,Contig2379_+_48374_48422,Contig2379_+_48740_48790,Contig2379_+_60346_60399,Contig2379_+_60668_60716,Contig2379_+_84249_84299	Contig2379_+_48374_48422	48374	48422	38
Contig2379	+	Maker	mk4.002379.01.01	45654	48105	6	Category3	Contig2379_+_48053_48106,Contig2379_+_48374_48422,Contig2379_+_48740_48790,Contig2379_+_60346_60399,Contig2379_+_60668_60716,Contig2379_+_84249_84299	Contig2379_+_48740_48790	48740	48790	25
Contig2379	+	Maker	mk4.002379.01.01	45654	48105	6	Category3	Contig2379_+_48053_48106,Contig2379_+_48374_48422,Contig2379_+_48740_48790,Contig2379_+_60346_60399,Contig2379_+_60668_60716,Contig2379_+_84249_84299	Contig2379_+_60346_60399	60346	60399	8572
Contig2379	+	Maker	mk4.002379.01.01	45654	48105	6	Category3	Contig2379_+_48053_48106,Contig2379_+_48374_48422,Contig2379_+_48740_48790,Contig2379_+_60346_60399,Contig2379_+_60668_60716,Contig2379_+_84249_84299	Contig2379_+_60668_60716	60668	60716	44
Contig2379	+	Maker	mk4.002379.01.01	45654	48105	6	Category3	Contig2379_+_48053_48106,Contig2379_+_48374_48422,Contig2379_+_48740_48790,Contig2379_+_60346_60399,Contig2379_+_60668_60716,Contig2379_+_84249_84299	Contig2379_+_84249_84299	84249	84299	33
Contig4262	-	Maker	mk4.004262.02.01	5262	5691	4	Category3	Contig4262_-_5260_5311,Contig4262_-_5317_5379,Contig4262_-_5187_5238,Contig4262_-_5096_5170	Contig4262_-_5260_5311	5260	5311	4611
Contig4262	-	Maker	mk4.004262.02.01	5262	5691	4	Category3	Contig4262_-_5260_5311,Contig4262_-_5317_5379,Contig4262_-_5187_5238,Contig4262_-_5096_5170	Contig4262_-_5317_5379	5317	5379	330
Contig4262	-	Maker	mk4.004262.02.01	5262	5691	4	Category3	Contig4262_-_5260_5311,Contig4262_-_5317_5379,Contig4262_-_5187_5238,Contig4262_-_5096_5170	Contig4262_-_5187_5238	5187	5238	97
Contig4262	-	Maker	mk4.004262.02.01	5262	5691	4	Category3	Contig4262_-_5260_5311,Contig4262_-_5317_5379,Contig4262_-_5187_5238,Contig4262_-_5096_5170	Contig4262_-_5096_5170	5096	5170	145
Contig1379	-	Maker	mk4.001379.11.01	78461	91532	4	Category3	Contig1379_-_91007_91093,Contig1379_-_77355_77406,Contig1379_-_47816_47863,Contig1379_-_46317_46365	Contig1379_-_91007_91093	91007	91093	3570
Contig1379	-	Maker	mk4.001379.11.01	78461	91532	4	Category3	Contig1379_-_91007_91093,Contig1379_-_77355_77406,Contig1379_-_47816_47863,Contig1379_-_46317_46365	Contig1379_-_77355_77406	77355	77406	51
Contig1379	-	Maker	mk4.001379.11.01	78461	91532	4	Category3	Contig1379_-_91007_91093,Contig1379_-_77355_77406,Contig1379_-_47816_47863,Contig1379_-_46317_46365	Contig1379_-_47816_47863	47816	47863	22
Contig1379	-	Maker	mk4.001379.11.01	78461	91532	4	Category3	Contig1379_-_91007_91093,Contig1379_-_77355_77406,Contig1379_-_47816_47863,Contig1379_-_46317_46365	Contig1379_-_46317_46365	46317	46365	11
Contig707	-	Maker	mk4.000707.14.01	101661	103626	4	Category3	Contig707_-_101649_101710,Contig707_-_101287_101367,Contig707_-_59866_59920,Contig707_-_59782_59840	Contig707_-_101649_101710	101649	101710	2610
Contig707	-	Maker	mk4.000707.14.01	101661	103626	4	Category3	Contig707_-_101649_101710,Contig707_-_101287_101367,Contig707_-_59866_59920,Contig707_-_59782_59840	Contig707_-_101287_101367	101287	101367	50
Contig707	-	Maker	mk4.000707.14.01	101661	103626	4	Category3	Contig707_-_101649_101710,Contig707_-_101287_101367,Contig707_-_59866_59920,Contig707_-_59782_59840	Contig707_-_59866_59920	59866	59920	112
Contig707	-	Maker	mk4.000707.14.01	101661	103626	4	Category3	Contig707_-_101649_101710,Contig707_-_101287_101367,Contig707_-_59866_59920,Contig707_-_59782_59840	Contig707_-_59782_59840	59782	59840	71495
Contig4527	-	Maker	mk4.004527.01.01	22441	28422	4	Category3	Contig4527_-_22425_22472,Contig4527_-_22303_22350,Contig4527_-_6872_6927,Contig4527_-_6340_6391	Contig4527_-_22425_22472	22425	22472	40
Contig4527	-	Maker	mk4.004527.01.01	22441	28422	4	Category3	Contig4527_-_22425_22472,Contig4527_-_22303_22350,Contig4527_-_6872_6927,Contig4527_-_6340_6391	Contig4527_-_22303_22350	22303	22350	4
Contig4527	-	Maker	mk4.004527.01.01	22441	28422	4	Category3	Contig4527_-_22425_22472,Contig4527_-_22303_22350,Contig4527_-_6872_6927,Contig4527_-_6340_6391	Contig4527_-_6872_6927	6872	6927	296
Contig4527	-	Maker	mk4.004527.01.01	22441	28422	4	Category3	Contig4527_-_22425_22472,Contig4527_-_22303_22350,Contig4527_-_6872_6927,Contig4527_-_6340_6391	Contig4527_-_6340_6391	6340	6391	125
Contig14895	-	Maker	mk4.014895.00.01	1885	7888	4	Category3	Contig14895_-_1883_1934,Contig14895_-_2683_2737,Contig14895_-_2745_2793,Contig14895_-_1610_1662	Contig14895_-_1883_1934	1883	1934	590
Contig14895	-	Maker	mk4.014895.00.01	1885	7888	4	Category3	Contig14895_-_1883_1934,Contig14895_-_2683_2737,Contig14895_-_2745_2793,Contig14895_-_1610_1662	Contig14895_-_2683_2737	2683	2737	65
Contig14895	-	Maker	mk4.014895.00.01	1885	7888	4	Category3	Contig14895_-_1883_1934,Contig14895_-_2683_2737,Contig14895_-_2745_2793,Contig14895_-_1610_1662	Contig14895_-_2745_2793	2745	2793	39
Contig14895	-	Maker	mk4.014895.00.01	1885	7888	4	Category3	Contig14895_-_1883_1934,Contig14895_-_2683_2737,Contig14895_-_2745_2793,Contig14895_-_1610_1662	Contig14895_-_1610_1662	1610	1662	130
Contig909	-	Maker	mk4.000909.04.01	84683	85313	4	Category3	Contig909_-_84681_84731,Contig909_-_84524_84618,Contig909_-_76267_76370,Contig909_-_70578_70618	Contig909_-_84681_84731	84681	84731	56
Contig909	-	Maker	mk4.000909.04.01	84683	85313	4	Category3	Contig909_-_84681_84731,Contig909_-_84524_84618,Contig909_-_76267_76370,Contig909_-_70578_70618	Contig909_-_84524_84618	84524	84618	275
Contig909	-	Maker	mk4.000909.04.01	84683	85313	4	Category3	Contig909_-_84681_84731,Contig909_-_84524_84618,Contig909_-_76267_76370,Contig909_-_70578_70618	Contig909_-_76267_76370	76267	76370	5515
Contig909	-	Maker	mk4.000909.04.01	84683	85313	4	Category3	Contig909_-_84681_84731,Contig909_-_84524_84618,Contig909_-_76267_76370,Contig909_-_70578_70618	Contig909_-_70578_70618	70578	70618	4
Contig85	-	Maker	mk4.000085.08.01	51510	52330	5	Category3	Contig85_-_51483_51615,Contig85_-_29338_29447,Contig85_-_28426_28472,Contig85_-_25876_25924,Contig85_-_25750_25800	Contig85_-_51483_51615	51483	51615	112907
Contig85	-	Maker	mk4.000085.08.01	51510	52330	5	Category3	Contig85_-_51483_51615,Contig85_-_29338_29447,Contig85_-_28426_28472,Contig85_-_25876_25924,Contig85_-_25750_25800	Contig85_-_29338_29447	29338	29447	2227
Contig85	-	Maker	mk4.000085.08.01	51510	52330	5	Category3	Contig85_-_51483_51615,Contig85_-_29338_29447,Contig85_-_28426_28472,Contig85_-_25876_25924,Contig85_-_25750_25800	Contig85_-_28426_28472	28426	28472	6
Contig85	-	Maker	mk4.000085.08.01	51510	52330	5	Category3	Contig85_-_51483_51615,Contig85_-_29338_29447,Contig85_-_28426_28472,Contig85_-_25876_25924,Contig85_-_25750_25800	Contig85_-_25876_25924	25876	25924	16
Contig85	-	Maker	mk4.000085.08.01	51510	52330	5	Category3	Contig85_-_51483_51615,Contig85_-_29338_29447,Contig85_-_28426_28472,Contig85_-_25876_25924,Contig85_-_25750_25800	Contig85_-_25750_25800	25750	25800	163
Contig1256	+	Maker	mk4.001256.02.01	57259	68944	4	Category3	Contig1256_+_68723_68771,Contig1256_+_68876_68940,Contig1256_+_69028_69076,Contig1256_+_69125_69175	Contig1256_+_68723_68771	68723	68771	227
Contig1256	+	Maker	mk4.001256.02.01	57259	68944	4	Category3	Contig1256_+_68723_68771,Contig1256_+_68876_68940,Contig1256_+_69028_69076,Contig1256_+_69125_69175	Contig1256_+_68876_68940	68876	68940	563
Contig1256	+	Maker	mk4.001256.02.01	57259	68944	4	Category3	Contig1256_+_68723_68771,Contig1256_+_68876_68940,Contig1256_+_69028_69076,Contig1256_+_69125_69175	Contig1256_+_69028_69076	69028	69076	37
Contig1256	+	Maker	mk4.001256.02.01	57259	68944	4	Category3	Contig1256_+_68723_68771,Contig1256_+_68876_68940,Contig1256_+_69028_69076,Contig1256_+_69125_69175	Contig1256_+_69125_69175	69125	69175	53
Contig2086	-	Maker	mk4.002086.06.01	89963	92547	7	Category3	Contig2086_-_89961_90027,Contig2086_-_85252_85335,Contig2086_-_85145_85194,Contig2086_-_18483_18535,Contig2086_-_18389_18440,Contig2086_-_18321_18374,Contig2086_-_18028_18078	Contig2086_-_89961_90027	89961	90027	326
Contig2086	-	Maker	mk4.002086.06.01	89963	92547	7	Category3	Contig2086_-_89961_90027,Contig2086_-_85252_85335,Contig2086_-_85145_85194,Contig2086_-_18483_18535,Contig2086_-_18389_18440,Contig2086_-_18321_18374,Contig2086_-_18028_18078	Contig2086_-_85252_85335	85252	85335	69
Contig2086	-	Maker	mk4.002086.06.01	89963	92547	7	Category3	Contig2086_-_89961_90027,Contig2086_-_85252_85335,Contig2086_-_85145_85194,Contig2086_-_18483_18535,Contig2086_-_18389_18440,Contig2086_-_18321_18374,Contig2086_-_18028_18078	Contig2086_-_85145_85194	85145	85194	3
Contig2086	-	Maker	mk4.002086.06.01	89963	92547	7	Category3	Contig2086_-_89961_90027,Contig2086_-_85252_85335,Contig2086_-_85145_85194,Contig2086_-_18483_18535,Contig2086_-_18389_18440,Contig2086_-_18321_18374,Contig2086_-_18028_18078	Contig2086_-_18483_18535	18483	18535	101
Contig2086	-	Maker	mk4.002086.06.01	89963	92547	7	Category3	Contig2086_-_89961_90027,Contig2086_-_85252_85335,Contig2086_-_85145_85194,Contig2086_-_18483_18535,Contig2086_-_18389_18440,Contig2086_-_18321_18374,Contig2086_-_18028_18078	Contig2086_-_18389_18440	18389	18440	17
Contig2086	-	Maker	mk4.002086.06.01	89963	92547	7	Category3	Contig2086_-_89961_90027,Contig2086_-_85252_85335,Contig2086_-_85145_85194,Contig2086_-_18483_18535,Contig2086_-_18389_18440,Contig2086_-_18321_18374,Contig2086_-_18028_18078	Contig2086_-_18321_18374	18321	18374	41
Contig2086	-	Maker	mk4.002086.06.01	89963	92547	7	Category3	Contig2086_-_89961_90027,Contig2086_-_85252_85335,Contig2086_-_85145_85194,Contig2086_-_18483_18535,Contig2086_-_18389_18440,Contig2086_-_18321_18374,Contig2086_-_18028_18078	Contig2086_-_18028_18078	18028	18078	135
Contig7468	-	Maker	mk4.007468.02.01	12129	21859	4	Category3	Contig7468_-_12181_12232,Contig7468_-_12302_12357,Contig7468_-_12362_12410,Contig7468_-_11973_12061	Contig7468_-_12181_12232	12181	12232	568
Contig7468	-	Maker	mk4.007468.02.01	12129	21859	4	Category3	Contig7468_-_12181_12232,Contig7468_-_12302_12357,Contig7468_-_12362_12410,Contig7468_-_11973_12061	Contig7468_-_12302_12357	12302	12357	283
Contig7468	-	Maker	mk4.007468.02.01	12129	21859	4	Category3	Contig7468_-_12181_12232,Contig7468_-_12302_12357,Contig7468_-_12362_12410,Contig7468_-_11973_12061	Contig7468_-_12362_12410	12362	12410	44
Contig7468	-	Maker	mk4.007468.02.01	12129	21859	4	Category3	Contig7468_-_12181_12232,Contig7468_-_12302_12357,Contig7468_-_12362_12410,Contig7468_-_11973_12061	Contig7468_-_11973_12061	11973	12061	1531
Contig2418	-	Maker	mk4.002418.03.01	52986	60840	4	Category3	Contig2418_-_52938_53052,Contig2418_-_53223_53315,Contig2418_-_49882_49932,Contig2418_-_48835_48881	Contig2418_-_52938_53052	52938	53052	11034
Contig2418	-	Maker	mk4.002418.03.01	52986	60840	4	Category3	Contig2418_-_52938_53052,Contig2418_-_53223_53315,Contig2418_-_49882_49932,Contig2418_-_48835_48881	Contig2418_-_53223_53315	53223	53315	7497
Contig2418	-	Maker	mk4.002418.03.01	52986	60840	4	Category3	Contig2418_-_52938_53052,Contig2418_-_53223_53315,Contig2418_-_49882_49932,Contig2418_-_48835_48881	Contig2418_-_49882_49932	49882	49932	168
Contig2418	-	Maker	mk4.002418.03.01	52986	60840	4	Category3	Contig2418_-_52938_53052,Contig2418_-_53223_53315,Contig2418_-_49882_49932,Contig2418_-_48835_48881	Contig2418_-_48835_48881	48835	48881	33
Contig1165	+	Maker	mk4.001165.02.01	9875	11065	4	Category3	Contig1165_+_10877_10922,Contig1165_+_10990_11068,Contig1165_+_11074_11124,Contig1165_+_11221_11272	Contig1165_+_10877_10922	10877	10922	32
Contig1165	+	Maker	mk4.001165.02.01	9875	11065	4	Category3	Contig1165_+_10877_10922,Contig1165_+_10990_11068,Contig1165_+_11074_11124,Contig1165_+_11221_11272	Contig1165_+_10990_11068	10990	11068	3649
Contig1165	+	Maker	mk4.001165.02.01	9875	11065	4	Category3	Contig1165_+_10877_10922,Contig1165_+_10990_11068,Contig1165_+_11074_11124,Contig1165_+_11221_11272	Contig1165_+_11074_11124	11074	11124	69
Contig1165	+	Maker	mk4.001165.02.01	9875	11065	4	Category3	Contig1165_+_10877_10922,Contig1165_+_10990_11068,Contig1165_+_11074_11124,Contig1165_+_11221_11272	Contig1165_+_11221_11272	11221	11272	29
Contig318	+	Maker	mk4.000318.02.01	133039	144142	4	Category3	Contig318_+_144030_144149,Contig318_+_147594_147651,Contig318_+_147701_147754,Contig318_+_177339_177382	Contig318_+_144030_144149	144030	144149	2462
Contig318	+	Maker	mk4.000318.02.01	133039	144142	4	Category3	Contig318_+_144030_144149,Contig318_+_147594_147651,Contig318_+_147701_147754,Contig318_+_177339_177382	Contig318_+_147594_147651	147594	147651	403
Contig318	+	Maker	mk4.000318.02.01	133039	144142	4	Category3	Contig318_+_144030_144149,Contig318_+_147594_147651,Contig318_+_147701_147754,Contig318_+_177339_177382	Contig318_+_147701_147754	147701	147754	265
Contig318	+	Maker	mk4.000318.02.01	133039	144142	4	Category3	Contig318_+_144030_144149,Contig318_+_147594_147651,Contig318_+_147701_147754,Contig318_+_177339_177382	Contig318_+_177339_177382	177339	177382	8
Contig417	+	Maker	mk4.000417.00.01	27942	34439	4	Category3	Contig417_+_34280_34338,Contig417_+_34352_34442,Contig417_+_137708_137829,Contig417_+_160287_160335	Contig417_+_34280_34338	34280	34338	3991
Contig417	+	Maker	mk4.000417.00.01	27942	34439	4	Category3	Contig417_+_34280_34338,Contig417_+_34352_34442,Contig417_+_137708_137829,Contig417_+_160287_160335	Contig417_+_34352_34442	34352	34442	1437
Contig417	+	Maker	mk4.000417.00.01	27942	34439	4	Category3	Contig417_+_34280_34338,Contig417_+_34352_34442,Contig417_+_137708_137829,Contig417_+_160287_160335	Contig417_+_137708_137829	137708	137829	337
Contig417	+	Maker	mk4.000417.00.01	27942	34439	4	Category3	Contig417_+_34280_34338,Contig417_+_34352_34442,Contig417_+_137708_137829,Contig417_+_160287_160335	Contig417_+_160287_160335	160287	160335	37
Contig2967	+	Maker	mk4.002967.01.01	15550	16349	5	Category3	Contig2967_+_15872_15920,Contig2967_+_16093_16142,Contig2967_+_16239_16285,Contig2967_+_16300_16358,Contig2967_+_24944_24992	Contig2967_+_15872_15920	15872	15920	7
Contig2967	+	Maker	mk4.002967.01.01	15550	16349	5	Category3	Contig2967_+_15872_15920,Contig2967_+_16093_16142,Contig2967_+_16239_16285,Contig2967_+_16300_16358,Contig2967_+_24944_24992	Contig2967_+_16093_16142	16093	16142	25
Contig2967	+	Maker	mk4.002967.01.01	15550	16349	5	Category3	Contig2967_+_15872_15920,Contig2967_+_16093_16142,Contig2967_+_16239_16285,Contig2967_+_16300_16358,Contig2967_+_24944_24992	Contig2967_+_16239_16285	16239	16285	9
Contig2967	+	Maker	mk4.002967.01.01	15550	16349	5	Category3	Contig2967_+_15872_15920,Contig2967_+_16093_16142,Contig2967_+_16239_16285,Contig2967_+_16300_16358,Contig2967_+_24944_24992	Contig2967_+_16300_16358	16300	16358	486
Contig2967	+	Maker	mk4.002967.01.01	15550	16349	5	Category3	Contig2967_+_15872_15920,Contig2967_+_16093_16142,Contig2967_+_16239_16285,Contig2967_+_16300_16358,Contig2967_+_24944_24992	Contig2967_+_24944_24992	24944	24992	4
Contig2421	+	Maker	mk4.002421.01.01	70843	71590	4	Category3	Contig2421_+_71364_71411,Contig2421_+_71584_71671,Contig2421_+_71785_71831,Contig2421_+_71867_71916	Contig2421_+_71364_71411	71364	71411	5
Contig2421	+	Maker	mk4.002421.01.01	70843	71590	4	Category3	Contig2421_+_71364_71411,Contig2421_+_71584_71671,Contig2421_+_71785_71831,Contig2421_+_71867_71916	Contig2421_+_71584_71671	71584	71671	46
Contig2421	+	Maker	mk4.002421.01.01	70843	71590	4	Category3	Contig2421_+_71364_71411,Contig2421_+_71584_71671,Contig2421_+_71785_71831,Contig2421_+_71867_71916	Contig2421_+_71785_71831	71785	71831	40
Contig2421	+	Maker	mk4.002421.01.01	70843	71590	4	Category3	Contig2421_+_71364_71411,Contig2421_+_71584_71671,Contig2421_+_71785_71831,Contig2421_+_71867_71916	Contig2421_+_71867_71916	71867	71916	12
Contig640	-	Maker	mk4.000640.08.01	112514	114483	4	Category3	Contig640_-_112509_112562,Contig640_-_112619_112665,Contig640_-_112419_112470,Contig640_-_9019_9067	Contig640_-_112509_112562	112509	112562	587
Contig640	-	Maker	mk4.000640.08.01	112514	114483	4	Category3	Contig640_-_112509_112562,Contig640_-_112619_112665,Contig640_-_112419_112470,Contig640_-_9019_9067	Contig640_-_112619_112665	112619	112665	70
Contig640	-	Maker	mk4.000640.08.01	112514	114483	4	Category3	Contig640_-_112509_112562,Contig640_-_112619_112665,Contig640_-_112419_112470,Contig640_-_9019_9067	Contig640_-_112419_112470	112419	112470	55
Contig640	-	Maker	mk4.000640.08.01	112514	114483	4	Category3	Contig640_-_112509_112562,Contig640_-_112619_112665,Contig640_-_112419_112470,Contig640_-_9019_9067	Contig640_-_9019_9067	9019	9067	69
Contig985	+	Maker	mk4.000985.02.01	34437	39064	5	Category3	Contig985_+_39016_39066,Contig985_+_39210_39259,Contig985_+_39284_39331,Contig985_+_39358_39401,Contig985_+_39418_39495	Contig985_+_39016_39066	39016	39066	6
Contig985	+	Maker	mk4.000985.02.01	34437	39064	5	Category3	Contig985_+_39016_39066,Contig985_+_39210_39259,Contig985_+_39284_39331,Contig985_+_39358_39401,Contig985_+_39418_39495	Contig985_+_39210_39259	39210	39259	24
Contig985	+	Maker	mk4.000985.02.01	34437	39064	5	Category3	Contig985_+_39016_39066,Contig985_+_39210_39259,Contig985_+_39284_39331,Contig985_+_39358_39401,Contig985_+_39418_39495	Contig985_+_39284_39331	39284	39331	287
Contig985	+	Maker	mk4.000985.02.01	34437	39064	5	Category3	Contig985_+_39016_39066,Contig985_+_39210_39259,Contig985_+_39284_39331,Contig985_+_39358_39401,Contig985_+_39418_39495	Contig985_+_39358_39401	39358	39401	119
Contig985	+	Maker	mk4.000985.02.01	34437	39064	5	Category3	Contig985_+_39016_39066,Contig985_+_39210_39259,Contig985_+_39284_39331,Contig985_+_39358_39401,Contig985_+_39418_39495	Contig985_+_39418_39495	39418	39495	2329
Contig1215	-	Maker	mk4.001215.00.01	54739	57433	4	Category3	Contig1215_-_54732_54788,Contig1215_-_54656_54705,Contig1215_-_32724_32772,Contig1215_-_1544_1596	Contig1215_-_54732_54788	54732	54788	1022
Contig1215	-	Maker	mk4.001215.00.01	54739	57433	4	Category3	Contig1215_-_54732_54788,Contig1215_-_54656_54705,Contig1215_-_32724_32772,Contig1215_-_1544_1596	Contig1215_-_54656_54705	54656	54705	4
Contig1215	-	Maker	mk4.001215.00.01	54739	57433	4	Category3	Contig1215_-_54732_54788,Contig1215_-_54656_54705,Contig1215_-_32724_32772,Contig1215_-_1544_1596	Contig1215_-_32724_32772	32724	32772	53
Contig1215	-	Maker	mk4.001215.00.01	54739	57433	4	Category3	Contig1215_-_54732_54788,Contig1215_-_54656_54705,Contig1215_-_32724_32772,Contig1215_-_1544_1596	Contig1215_-_1544_1596	1544	1596	4884
Contig1239	-	Maker	mk4.001239.05.01	75634	77539	5	Category3	Contig1239_-_75627_75678,Contig1239_-_56271_56320,Contig1239_-_56170_56248,Contig1239_-_55724_55770,Contig1239_-_36044_36089	Contig1239_-_75627_75678	75627	75678	395
Contig1239	-	Maker	mk4.001239.05.01	75634	77539	5	Category3	Contig1239_-_75627_75678,Contig1239_-_56271_56320,Contig1239_-_56170_56248,Contig1239_-_55724_55770,Contig1239_-_36044_36089	Contig1239_-_56271_56320	56271	56320	112
Contig1239	-	Maker	mk4.001239.05.01	75634	77539	5	Category3	Contig1239_-_75627_75678,Contig1239_-_56271_56320,Contig1239_-_56170_56248,Contig1239_-_55724_55770,Contig1239_-_36044_36089	Contig1239_-_56170_56248	56170	56248	13437
Contig1239	-	Maker	mk4.001239.05.01	75634	77539	5	Category3	Contig1239_-_75627_75678,Contig1239_-_56271_56320,Contig1239_-_56170_56248,Contig1239_-_55724_55770,Contig1239_-_36044_36089	Contig1239_-_55724_55770	55724	55770	31
Contig1239	-	Maker	mk4.001239.05.01	75634	77539	5	Category3	Contig1239_-_75627_75678,Contig1239_-_56271_56320,Contig1239_-_56170_56248,Contig1239_-_55724_55770,Contig1239_-_36044_36089	Contig1239_-_36044_36089	36044	36089	27
Contig7267	+	Maker	mk4.007267.01.01	12934	22951	4	Category3	Contig7267_+_13458_13503,Contig7267_+_22902_22952,Contig7267_+_23051_23101,Contig7267_+_23108_23158	Contig7267_+_13458_13503	13458	13503	101
Contig7267	+	Maker	mk4.007267.01.01	12934	22951	4	Category3	Contig7267_+_13458_13503,Contig7267_+_22902_22952,Contig7267_+_23051_23101,Contig7267_+_23108_23158	Contig7267_+_22902_22952	22902	22952	87
Contig7267	+	Maker	mk4.007267.01.01	12934	22951	4	Category3	Contig7267_+_13458_13503,Contig7267_+_22902_22952,Contig7267_+_23051_23101,Contig7267_+_23108_23158	Contig7267_+_23051_23101	23051	23101	256
Contig7267	+	Maker	mk4.007267.01.01	12934	22951	4	Category3	Contig7267_+_13458_13503,Contig7267_+_22902_22952,Contig7267_+_23051_23101,Contig7267_+_23108_23158	Contig7267_+_23108_23158	23108	23158	65
Contig30408	+	Maker	mk4.030408.01.01	2476	3402	4	Category3	Contig30408_+_3243_3381,Contig30408_+_3398_3448,Contig30408_+_3702_3748,Contig30408_+_3907_3956	Contig30408_+_3243_3381	3243	3381	26112
Contig30408	+	Maker	mk4.030408.01.01	2476	3402	4	Category3	Contig30408_+_3243_3381,Contig30408_+_3398_3448,Contig30408_+_3702_3748,Contig30408_+_3907_3956	Contig30408_+_3398_3448	3398	3448	74
Contig30408	+	Maker	mk4.030408.01.01	2476	3402	4	Category3	Contig30408_+_3243_3381,Contig30408_+_3398_3448,Contig30408_+_3702_3748,Contig30408_+_3907_3956	Contig30408_+_3702_3748	3702	3748	6
Contig30408	+	Maker	mk4.030408.01.01	2476	3402	4	Category3	Contig30408_+_3243_3381,Contig30408_+_3398_3448,Contig30408_+_3702_3748,Contig30408_+_3907_3956	Contig30408_+_3907_3956	3907	3956	199
Contig544	+	Maker	mk4.000544.02.01	83939	84817	4	Category3	Contig544_+_84458_84511,Contig544_+_84631_84678,Contig544_+_84794_84841,Contig544_+_84987_85036	Contig544_+_84458_84511	84458	84511	30
Contig544	+	Maker	mk4.000544.02.01	83939	84817	4	Category3	Contig544_+_84458_84511,Contig544_+_84631_84678,Contig544_+_84794_84841,Contig544_+_84987_85036	Contig544_+_84631_84678	84631	84678	18
Contig544	+	Maker	mk4.000544.02.01	83939	84817	4	Category3	Contig544_+_84458_84511,Contig544_+_84631_84678,Contig544_+_84794_84841,Contig544_+_84987_85036	Contig544_+_84794_84841	84794	84841	49
Contig544	+	Maker	mk4.000544.02.01	83939	84817	4	Category3	Contig544_+_84458_84511,Contig544_+_84631_84678,Contig544_+_84794_84841,Contig544_+_84987_85036	Contig544_+_84987_85036	84987	85036	171
Contig1170	+	Maker	mk4.001170.02.01	63411	64994	6	Category3	Contig1170_+_64591_64649,Contig1170_+_64664_64713,Contig1170_+_64730_64780,Contig1170_+_64837_64904,Contig1170_+_64950_65000,Contig1170_+_66339_66385	Contig1170_+_64591_64649	64591	64649	376
Contig1170	+	Maker	mk4.001170.02.01	63411	64994	6	Category3	Contig1170_+_64591_64649,Contig1170_+_64664_64713,Contig1170_+_64730_64780,Contig1170_+_64837_64904,Contig1170_+_64950_65000,Contig1170_+_66339_66385	Contig1170_+_64664_64713	64664	64713	35
Contig1170	+	Maker	mk4.001170.02.01	63411	64994	6	Category3	Contig1170_+_64591_64649,Contig1170_+_64664_64713,Contig1170_+_64730_64780,Contig1170_+_64837_64904,Contig1170_+_64950_65000,Contig1170_+_66339_66385	Contig1170_+_64730_64780	64730	64780	367
Contig1170	+	Maker	mk4.001170.02.01	63411	64994	6	Category3	Contig1170_+_64591_64649,Contig1170_+_64664_64713,Contig1170_+_64730_64780,Contig1170_+_64837_64904,Contig1170_+_64950_65000,Contig1170_+_66339_66385	Contig1170_+_64837_64904	64837	64904	266
Contig1170	+	Maker	mk4.001170.02.01	63411	64994	6	Category3	Contig1170_+_64591_64649,Contig1170_+_64664_64713,Contig1170_+_64730_64780,Contig1170_+_64837_64904,Contig1170_+_64950_65000,Contig1170_+_66339_66385	Contig1170_+_64950_65000	64950	65000	431
Contig1170	+	Maker	mk4.001170.02.01	63411	64994	6	Category3	Contig1170_+_64591_64649,Contig1170_+_64664_64713,Contig1170_+_64730_64780,Contig1170_+_64837_64904,Contig1170_+_64950_65000,Contig1170_+_66339_66385	Contig1170_+_66339_66385	66339	66385	33
Contig977	+	Maker	mk4.000977.03.01	37412	41022	4	Category3	Contig977_+_40992_41043,Contig977_+_41086_41147,Contig977_+_42422_42472,Contig977_+_62470_62519	Contig977_+_40992_41043	40992	41043	32
Contig977	+	Maker	mk4.000977.03.01	37412	41022	4	Category3	Contig977_+_40992_41043,Contig977_+_41086_41147,Contig977_+_42422_42472,Contig977_+_62470_62519	Contig977_+_41086_41147	41086	41147	77
Contig977	+	Maker	mk4.000977.03.01	37412	41022	4	Category3	Contig977_+_40992_41043,Contig977_+_41086_41147,Contig977_+_42422_42472,Contig977_+_62470_62519	Contig977_+_42422_42472	42422	42472	189
Contig977	+	Maker	mk4.000977.03.01	37412	41022	4	Category3	Contig977_+_40992_41043,Contig977_+_41086_41147,Contig977_+_42422_42472,Contig977_+_62470_62519	Contig977_+_62470_62519	62470	62519	110
Contig279	+	Maker	mk4.000279.00.01	35804	45820	6	Category3	Contig279_+_45762_45814,Contig279_+_45816_45904,Contig279_+_45937_45997,Contig279_+_46003_46053,Contig279_+_73462_73510,Contig279_+_119823_119873	Contig279_+_45762_45814	45762	45814	203
Contig279	+	Maker	mk4.000279.00.01	35804	45820	6	Category3	Contig279_+_45762_45814,Contig279_+_45816_45904,Contig279_+_45937_45997,Contig279_+_46003_46053,Contig279_+_73462_73510,Contig279_+_119823_119873	Contig279_+_45816_45904	45816	45904	414
Contig279	+	Maker	mk4.000279.00.01	35804	45820	6	Category3	Contig279_+_45762_45814,Contig279_+_45816_45904,Contig279_+_45937_45997,Contig279_+_46003_46053,Contig279_+_73462_73510,Contig279_+_119823_119873	Contig279_+_45937_45997	45937	45997	3580
Contig279	+	Maker	mk4.000279.00.01	35804	45820	6	Category3	Contig279_+_45762_45814,Contig279_+_45816_45904,Contig279_+_45937_45997,Contig279_+_46003_46053,Contig279_+_73462_73510,Contig279_+_119823_119873	Contig279_+_46003_46053	46003	46053	51
Contig279	+	Maker	mk4.000279.00.01	35804	45820	6	Category3	Contig279_+_45762_45814,Contig279_+_45816_45904,Contig279_+_45937_45997,Contig279_+_46003_46053,Contig279_+_73462_73510,Contig279_+_119823_119873	Contig279_+_73462_73510	73462	73510	25
Contig279	+	Maker	mk4.000279.00.01	35804	45820	6	Category3	Contig279_+_45762_45814,Contig279_+_45816_45904,Contig279_+_45937_45997,Contig279_+_46003_46053,Contig279_+_73462_73510,Contig279_+_119823_119873	Contig279_+_119823_119873	119823	119873	82
Contig583	+	Maker	mk4.000583.00.01	53463	54022	9	Category3	Contig583_+_53819_53925,Contig583_+_53938_54026,Contig583_+_78002_78050,Contig583_+_78380_78428,Contig583_+_90011_90061,Contig583_+_97992_98040,Contig583_+_98135_98187,Contig583_+_100703_100752,Contig583_+_119812_119862	Contig583_+_53819_53925	53819	53925	347
Contig583	+	Maker	mk4.000583.00.01	53463	54022	9	Category3	Contig583_+_53819_53925,Contig583_+_53938_54026,Contig583_+_78002_78050,Contig583_+_78380_78428,Contig583_+_90011_90061,Contig583_+_97992_98040,Contig583_+_98135_98187,Contig583_+_100703_100752,Contig583_+_119812_119862	Contig583_+_53938_54026	53938	54026	1115
Contig583	+	Maker	mk4.000583.00.01	53463	54022	9	Category3	Contig583_+_53819_53925,Contig583_+_53938_54026,Contig583_+_78002_78050,Contig583_+_78380_78428,Contig583_+_90011_90061,Contig583_+_97992_98040,Contig583_+_98135_98187,Contig583_+_100703_100752,Contig583_+_119812_119862	Contig583_+_78002_78050	78002	78050	44
Contig583	+	Maker	mk4.000583.00.01	53463	54022	9	Category3	Contig583_+_53819_53925,Contig583_+_53938_54026,Contig583_+_78002_78050,Contig583_+_78380_78428,Contig583_+_90011_90061,Contig583_+_97992_98040,Contig583_+_98135_98187,Contig583_+_100703_100752,Contig583_+_119812_119862	Contig583_+_78380_78428	78380	78428	419
Contig583	+	Maker	mk4.000583.00.01	53463	54022	9	Category3	Contig583_+_53819_53925,Contig583_+_53938_54026,Contig583_+_78002_78050,Contig583_+_78380_78428,Contig583_+_90011_90061,Contig583_+_97992_98040,Contig583_+_98135_98187,Contig583_+_100703_100752,Contig583_+_119812_119862	Contig583_+_90011_90061	90011	90061	369
Contig583	+	Maker	mk4.000583.00.01	53463	54022	9	Category3	Contig583_+_53819_53925,Contig583_+_53938_54026,Contig583_+_78002_78050,Contig583_+_78380_78428,Contig583_+_90011_90061,Contig583_+_97992_98040,Contig583_+_98135_98187,Contig583_+_100703_100752,Contig583_+_119812_119862	Contig583_+_97992_98040	97992	98040	186
Contig583	+	Maker	mk4.000583.00.01	53463	54022	9	Category3	Contig583_+_53819_53925,Contig583_+_53938_54026,Contig583_+_78002_78050,Contig583_+_78380_78428,Contig583_+_90011_90061,Contig583_+_97992_98040,Contig583_+_98135_98187,Contig583_+_100703_100752,Contig583_+_119812_119862	Contig583_+_98135_98187	98135	98187	238
Contig583	+	Maker	mk4.000583.00.01	53463	54022	9	Category3	Contig583_+_53819_53925,Contig583_+_53938_54026,Contig583_+_78002_78050,Contig583_+_78380_78428,Contig583_+_90011_90061,Contig583_+_97992_98040,Contig583_+_98135_98187,Contig583_+_100703_100752,Contig583_+_119812_119862	Contig583_+_100703_100752	100703	100752	20
Contig583	+	Maker	mk4.000583.00.01	53463	54022	9	Category3	Contig583_+_53819_53925,Contig583_+_53938_54026,Contig583_+_78002_78050,Contig583_+_78380_78428,Contig583_+_90011_90061,Contig583_+_97992_98040,Contig583_+_98135_98187,Contig583_+_100703_100752,Contig583_+_119812_119862	Contig583_+_119812_119862	119812	119862	8
Contig398	-	Maker	mk4.000398.04.01	8333	9097	4	Category3	Contig398_-_8313_8363,Contig398_-_8610_8662,Contig398_-_8706_8749,Contig398_-_125_174	Contig398_-_8313_8363	8313	8363	62
Contig398	-	Maker	mk4.000398.04.01	8333	9097	4	Category3	Contig398_-_8313_8363,Contig398_-_8610_8662,Contig398_-_8706_8749,Contig398_-_125_174	Contig398_-_8610_8662	8610	8662	50
Contig398	-	Maker	mk4.000398.04.01	8333	9097	4	Category3	Contig398_-_8313_8363,Contig398_-_8610_8662,Contig398_-_8706_8749,Contig398_-_125_174	Contig398_-_8706_8749	8706	8749	118
Contig398	-	Maker	mk4.000398.04.01	8333	9097	4	Category3	Contig398_-_8313_8363,Contig398_-_8610_8662,Contig398_-_8706_8749,Contig398_-_125_174	Contig398_-_125_174	125	174	70
Contig3684	-	Maker	mk4.003684.00.01	31828	34488	6	Category3	Contig3684_-_31779_31833,Contig3684_-_31604_31650,Contig3684_-_31442_31550,Contig3684_-_31361_31412,Contig3684_-_31289_31340,Contig3684_-_31009_31064	Contig3684_-_31779_31833	31779	31833	30
Contig3684	-	Maker	mk4.003684.00.01	31828	34488	6	Category3	Contig3684_-_31779_31833,Contig3684_-_31604_31650,Contig3684_-_31442_31550,Contig3684_-_31361_31412,Contig3684_-_31289_31340,Contig3684_-_31009_31064	Contig3684_-_31604_31650	31604	31650	13
Contig3684	-	Maker	mk4.003684.00.01	31828	34488	6	Category3	Contig3684_-_31779_31833,Contig3684_-_31604_31650,Contig3684_-_31442_31550,Contig3684_-_31361_31412,Contig3684_-_31289_31340,Contig3684_-_31009_31064	Contig3684_-_31442_31550	31442	31550	361
Contig3684	-	Maker	mk4.003684.00.01	31828	34488	6	Category3	Contig3684_-_31779_31833,Contig3684_-_31604_31650,Contig3684_-_31442_31550,Contig3684_-_31361_31412,Contig3684_-_31289_31340,Contig3684_-_31009_31064	Contig3684_-_31361_31412	31361	31412	175
Contig3684	-	Maker	mk4.003684.00.01	31828	34488	6	Category3	Contig3684_-_31779_31833,Contig3684_-_31604_31650,Contig3684_-_31442_31550,Contig3684_-_31361_31412,Contig3684_-_31289_31340,Contig3684_-_31009_31064	Contig3684_-_31289_31340	31289	31340	205
Contig3684	-	Maker	mk4.003684.00.01	31828	34488	6	Category3	Contig3684_-_31779_31833,Contig3684_-_31604_31650,Contig3684_-_31442_31550,Contig3684_-_31361_31412,Contig3684_-_31289_31340,Contig3684_-_31009_31064	Contig3684_-_31009_31064	31009	31064	92
Contig674	-	Maker	mk4.000674.07.01	72869	79182	5	Category3	Contig674_-_72921_72969,Contig674_-_73052_73099,Contig674_-_73122_73173,Contig674_-_73189_73250,Contig674_-_72763_72818	Contig674_-_72921_72969	72921	72969	41
Contig674	-	Maker	mk4.000674.07.01	72869	79182	5	Category3	Contig674_-_72921_72969,Contig674_-_73052_73099,Contig674_-_73122_73173,Contig674_-_73189_73250,Contig674_-_72763_72818	Contig674_-_73052_73099	73052	73099	201
Contig674	-	Maker	mk4.000674.07.01	72869	79182	5	Category3	Contig674_-_72921_72969,Contig674_-_73052_73099,Contig674_-_73122_73173,Contig674_-_73189_73250,Contig674_-_72763_72818	Contig674_-_73122_73173	73122	73173	147
Contig674	-	Maker	mk4.000674.07.01	72869	79182	5	Category3	Contig674_-_72921_72969,Contig674_-_73052_73099,Contig674_-_73122_73173,Contig674_-_73189_73250,Contig674_-_72763_72818	Contig674_-_73189_73250	73189	73250	1756
Contig674	-	Maker	mk4.000674.07.01	72869	79182	5	Category3	Contig674_-_72921_72969,Contig674_-_73052_73099,Contig674_-_73122_73173,Contig674_-_73189_73250,Contig674_-_72763_72818	Contig674_-_72763_72818	72763	72818	48
Contig90	-	Maker	mk4.000090.18.01	279786	280373	4	Category3	Contig90_-_279776_279830,Contig90_-_279917_280022,Contig90_-_279482_279535,Contig90_-_207322_207369	Contig90_-_279776_279830	279776	279830	1183
Contig90	-	Maker	mk4.000090.18.01	279786	280373	4	Category3	Contig90_-_279776_279830,Contig90_-_279917_280022,Contig90_-_279482_279535,Contig90_-_207322_207369	Contig90_-_279917_280022	279917	280022	1965
Contig90	-	Maker	mk4.000090.18.01	279786	280373	4	Category3	Contig90_-_279776_279830,Contig90_-_279917_280022,Contig90_-_279482_279535,Contig90_-_207322_207369	Contig90_-_279482_279535	279482	279535	242
Contig90	-	Maker	mk4.000090.18.01	279786	280373	4	Category3	Contig90_-_279776_279830,Contig90_-_279917_280022,Contig90_-_279482_279535,Contig90_-_207322_207369	Contig90_-_207322_207369	207322	207369	86
Contig1067	+	Maker	mk4.001067.00.01	9057	23915	4	Category3	Contig1067_+_23892_23938,Contig1067_+_23972_24035,Contig1067_+_31780_31840,Contig1067_+_32086_32140	Contig1067_+_23892_23938	23892	23938	22
Contig1067	+	Maker	mk4.001067.00.01	9057	23915	4	Category3	Contig1067_+_23892_23938,Contig1067_+_23972_24035,Contig1067_+_31780_31840,Contig1067_+_32086_32140	Contig1067_+_23972_24035	23972	24035	657
Contig1067	+	Maker	mk4.001067.00.01	9057	23915	4	Category3	Contig1067_+_23892_23938,Contig1067_+_23972_24035,Contig1067_+_31780_31840,Contig1067_+_32086_32140	Contig1067_+_31780_31840	31780	31840	789
Contig1067	+	Maker	mk4.001067.00.01	9057	23915	4	Category3	Contig1067_+_23892_23938,Contig1067_+_23972_24035,Contig1067_+_31780_31840,Contig1067_+_32086_32140	Contig1067_+_32086_32140	32086	32140	265
Contig80	-	Maker	mk4.000080.04.01	202246	214909	4	Category3	Contig80_-_202316_202401,Contig80_-_202316_202401,Contig80_-_200848_200896,Contig80_-_200758_200809	Contig80_-_202316_202401	202316	202401	1492
Contig80	-	Maker	mk4.000080.04.01	202246	214909	4	Category3	Contig80_-_202316_202401,Contig80_-_202316_202401,Contig80_-_200848_200896,Contig80_-_200758_200809	Contig80_-_202316_202401	202316	202401	1492
Contig80	-	Maker	mk4.000080.04.01	202246	214909	4	Category3	Contig80_-_202316_202401,Contig80_-_202316_202401,Contig80_-_200848_200896,Contig80_-_200758_200809	Contig80_-_200848_200896	200848	200896	47
Contig80	-	Maker	mk4.000080.04.01	202246	214909	4	Category3	Contig80_-_202316_202401,Contig80_-_202316_202401,Contig80_-_200848_200896,Contig80_-_200758_200809	Contig80_-_200758_200809	200758	200809	16
Contig278	-	Maker	mk4.000278.06.01	94025	94514	4	Category3	Contig278_-_94024_94071,Contig278_-_93936_93996,Contig278_-_93833_93889,Contig278_-_93647_93696	Contig278_-_94024_94071	94024	94071	36
Contig278	-	Maker	mk4.000278.06.01	94025	94514	4	Category3	Contig278_-_94024_94071,Contig278_-_93936_93996,Contig278_-_93833_93889,Contig278_-_93647_93696	Contig278_-_93936_93996	93936	93996	126
Contig278	-	Maker	mk4.000278.06.01	94025	94514	4	Category3	Contig278_-_94024_94071,Contig278_-_93936_93996,Contig278_-_93833_93889,Contig278_-_93647_93696	Contig278_-_93833_93889	93833	93889	414
Contig278	-	Maker	mk4.000278.06.01	94025	94514	4	Category3	Contig278_-_94024_94071,Contig278_-_93936_93996,Contig278_-_93833_93889,Contig278_-_93647_93696	Contig278_-_93647_93696	93647	93696	3
Contig2395	+	Maker	mk4.002395.04.01	29434	30422	4	Category3	Contig2395_+_30281_30364,Contig2395_+_30365_30431,Contig2395_+_30432_30478,Contig2395_+_35486_35537	Contig2395_+_30281_30364	30281	30364	83
Contig2395	+	Maker	mk4.002395.04.01	29434	30422	4	Category3	Contig2395_+_30281_30364,Contig2395_+_30365_30431,Contig2395_+_30432_30478,Contig2395_+_35486_35537	Contig2395_+_30365_30431	30365	30431	239925
Contig2395	+	Maker	mk4.002395.04.01	29434	30422	4	Category3	Contig2395_+_30281_30364,Contig2395_+_30365_30431,Contig2395_+_30432_30478,Contig2395_+_35486_35537	Contig2395_+_30432_30478	30432	30478	15
Contig2395	+	Maker	mk4.002395.04.01	29434	30422	4	Category3	Contig2395_+_30281_30364,Contig2395_+_30365_30431,Contig2395_+_30432_30478,Contig2395_+_35486_35537	Contig2395_+_35486_35537	35486	35537	272
Contig57	-	Maker	mk4.000057.22.01	273145	277857	4	Category3	Contig57_-_273053_273176,Contig57_-_174135_174182,Contig57_-_174068_174125,Contig57_-_173927_173983	Contig57_-_273053_273176	273053	273176	1426
Contig57	-	Maker	mk4.000057.22.01	273145	277857	4	Category3	Contig57_-_273053_273176,Contig57_-_174135_174182,Contig57_-_174068_174125,Contig57_-_173927_173983	Contig57_-_174135_174182	174135	174182	4
Contig57	-	Maker	mk4.000057.22.01	273145	277857	4	Category3	Contig57_-_273053_273176,Contig57_-_174135_174182,Contig57_-_174068_174125,Contig57_-_173927_173983	Contig57_-_174068_174125	174068	174125	40
Contig57	-	Maker	mk4.000057.22.01	273145	277857	4	Category3	Contig57_-_273053_273176,Contig57_-_174135_174182,Contig57_-_174068_174125,Contig57_-_173927_173983	Contig57_-_173927_173983	173927	173983	181
Contig125	-	Maker	mk4.000125.04.02	68608	69020	4	Category3	Contig125_-_68587_68637,Contig125_-_60597_60645,Contig125_-_55909_55960,Contig125_-_50264_50325	Contig125_-_68587_68637	68587	68637	12
Contig125	-	Maker	mk4.000125.04.02	68608	69020	4	Category3	Contig125_-_68587_68637,Contig125_-_60597_60645,Contig125_-_55909_55960,Contig125_-_50264_50325	Contig125_-_60597_60645	60597	60645	17
Contig125	-	Maker	mk4.000125.04.02	68608	69020	4	Category3	Contig125_-_68587_68637,Contig125_-_60597_60645,Contig125_-_55909_55960,Contig125_-_50264_50325	Contig125_-_55909_55960	55909	55960	28
Contig125	-	Maker	mk4.000125.04.02	68608	69020	4	Category3	Contig125_-_68587_68637,Contig125_-_60597_60645,Contig125_-_55909_55960,Contig125_-_50264_50325	Contig125_-_50264_50325	50264	50325	143
Contig4810	-	Maker	mk4.004810.02.01	4356	5057	5	Category3	Contig4810_-_4361_4410,Contig4810_-_4555_4601,Contig4810_-_4608_4669,Contig4810_-_4218_4270,Contig4810_-_3589_3638	Contig4810_-_4361_4410	4361	4410	235
Contig4810	-	Maker	mk4.004810.02.01	4356	5057	5	Category3	Contig4810_-_4361_4410,Contig4810_-_4555_4601,Contig4810_-_4608_4669,Contig4810_-_4218_4270,Contig4810_-_3589_3638	Contig4810_-_4555_4601	4555	4601	23
Contig4810	-	Maker	mk4.004810.02.01	4356	5057	5	Category3	Contig4810_-_4361_4410,Contig4810_-_4555_4601,Contig4810_-_4608_4669,Contig4810_-_4218_4270,Contig4810_-_3589_3638	Contig4810_-_4608_4669	4608	4669	168
Contig4810	-	Maker	mk4.004810.02.01	4356	5057	5	Category3	Contig4810_-_4361_4410,Contig4810_-_4555_4601,Contig4810_-_4608_4669,Contig4810_-_4218_4270,Contig4810_-_3589_3638	Contig4810_-_4218_4270	4218	4270	190
Contig4810	-	Maker	mk4.004810.02.01	4356	5057	5	Category3	Contig4810_-_4361_4410,Contig4810_-_4555_4601,Contig4810_-_4608_4669,Contig4810_-_4218_4270,Contig4810_-_3589_3638	Contig4810_-_3589_3638	3589	3638	24
Contig2498	+	Maker	mk4.002498.02.01	41985	42468	4	Category3	Contig2498_+_42228_42277,Contig2498_+_42300_42347,Contig2498_+_42375_42476,Contig2498_+_46954_47008	Contig2498_+_42228_42277	42228	42277	18
Contig2498	+	Maker	mk4.002498.02.01	41985	42468	4	Category3	Contig2498_+_42228_42277,Contig2498_+_42300_42347,Contig2498_+_42375_42476,Contig2498_+_46954_47008	Contig2498_+_42300_42347	42300	42347	185
Contig2498	+	Maker	mk4.002498.02.01	41985	42468	4	Category3	Contig2498_+_42228_42277,Contig2498_+_42300_42347,Contig2498_+_42375_42476,Contig2498_+_46954_47008	Contig2498_+_42375_42476	42375	42476	1513
Contig2498	+	Maker	mk4.002498.02.01	41985	42468	4	Category3	Contig2498_+_42228_42277,Contig2498_+_42300_42347,Contig2498_+_42375_42476,Contig2498_+_46954_47008	Contig2498_+_46954_47008	46954	47008	515
Contig9172	+	Maker	mk4.009172.00.01	14303	15424	4	Category3	Contig9172_+_15169_15220,Contig9172_+_15327_15377,Contig9172_+_15385_15436,Contig9172_+_15493_15541	Contig9172_+_15169_15220	15169	15220	31
Contig9172	+	Maker	mk4.009172.00.01	14303	15424	4	Category3	Contig9172_+_15169_15220,Contig9172_+_15327_15377,Contig9172_+_15385_15436,Contig9172_+_15493_15541	Contig9172_+_15327_15377	15327	15377	50
Contig9172	+	Maker	mk4.009172.00.01	14303	15424	4	Category3	Contig9172_+_15169_15220,Contig9172_+_15327_15377,Contig9172_+_15385_15436,Contig9172_+_15493_15541	Contig9172_+_15385_15436	15385	15436	1908
Contig9172	+	Maker	mk4.009172.00.01	14303	15424	4	Category3	Contig9172_+_15169_15220,Contig9172_+_15327_15377,Contig9172_+_15385_15436,Contig9172_+_15493_15541	Contig9172_+_15493_15541	15493	15541	189
[truncated: 63,723 more rows]

## Sheet: 3'UTR_asso_Transcript_clusters
Contig	Orientation	Transcriptome	Transcript Id	Trans_start	Trans_end	No.of.Peaks	Classification	ClusterId	Peaks	Peak Id	Peak_start	Peak_End	Peak_Height
[truncated: 22,853 more rows]
