# Supplementary material for: Genome-Wide Analysis of Polyadenylation Events in Schmidtea mediterranea
Source: G3 (Bethesda). 2016 Aug 2;6(10):3035–48. doi: 10.1534/g3.116.031120 (PMC5068929; doi:10.1534/g3.116.031120)
Supplement: Supplemental Material [file supp_g3.116.031120_TableS3.xls]

## Sheet: Sheet1
Cluster_Representative	Genes In the cluster	Cluster_Id
dd_smedV4_1205_0_2	mk4.007745.03.01,OX_Smed_1.0.01780,OX_Smed_1.0.07534,OX_Smed_1.0.14496,OX_Smed_1.0.21852,dd_smedV4_1205_0_1,dd_smedV4_1205_0_10,dd_smedV4_1205_0_11,dd_smedV4_1205_0_12,dd_smedV4_1205_0_13,dd_smedV4_1205_0_14,dd_smedV4_1205_0_15,dd_smedV4_1205_0_16,dd_smedV4_1205_0_2,dd_smedV4_1205_0_3,dd_smedV4_1205_0_4,dd_smedV4_1205_0_5,dd_smedV4_1205_0_6,dd_smedV4_1205_0_7,dd_smedV4_1205_0_8,dd_smedV4_1205_0_9	Cluster0
dd_smedV4_2649_0_1	mk4.000301.03.01,mk4.000301.04.01,mk4.000301.07.01,mk4.009101.00.01,mk4.018172.00.01,mk4.020639.00.01,mk4.043054.00.01,OX_Smed_1.0.01276,OX_Smed_1.0.01815,OX_Smed_1.0.10176,OX_Smed_1.0.19671,dd_smedV4_2649_0_1,dd_smedV4_2649_0_2	Cluster1
dd_smedV4_194_0_1	mk4.002042.03.01,mk4.002042.04.01,mk4.031311.00.01,OX_Smed_1.0.15378,OX_Smed_1.0.17571,OX_Smed_1.0.21822,dd_smedV4_194_0_1	Cluster2
dd_smedV4_2422_0_1	mk4.005108.00.02,mk4.020993.00.01,mk4.023503.01.01,mk4.023503.01.02,OX_Smed_1.0.03028,OX_Smed_1.0.03533,OX_Smed_1.0.05302,OX_Smed_1.0.07152,OX_Smed_1.0.08031,OX_Smed_1.0.15086,OX_Smed_1.0.18358,dd_smedV4_2422_0_1	Cluster3
dd_smedV4_5582_0_1	mk4.005685.02.01,mk4.005685.03.01,mk4.005685.05.01,mk4.010081.00.01,mk4.010081.02.01,mk4.029716.00.01,OX_Smed_1.0.01175,OX_Smed_1.0.01224,OX_Smed_1.0.03344,dd_smedV4_5582_0_1,dd_smedV4_5582_0_2	Cluster4
dd_smedV4_7302_1_1	OX_Smed_1.0.03466,OX_Smed_1.0.03467,OX_Smed_1.0.06427,OX_Smed_1.0.14327,OX_Smed_1.0.16583,dd_smedV4_7302_1_1,dd_smedV4_7302_1_2,dd_smedV4_7302_1_3	Cluster5
dd_smedV4_7638_0_1	mk4.001196.07.01,mk4.002524.03.01,OX_Smed_1.0.05928,OX_Smed_1.0.05929,OX_Smed_1.0.22193,dd_smedV4_7638_0_1	Cluster6
dd_smedV4_4377_0_1	mk4.022072.01.01,OX_Smed_1.0.10331,OX_Smed_1.0.13011,OX_Smed_1.0.21243,dd_smedV4_4377_0_1,dd_smedV4_4377_0_2	Cluster7
OX_Smed_1.0.11874	mk4.000848.01.01,OX_Smed_1.0.04142,OX_Smed_1.0.11874,dd_smedV4_13561_0_1,dd_smedV4_16850_0_1,dd_smedV4_17767_0_1,dd_smedV4_23535_0_1	Cluster8
dd_smedV4_1140_0_1	mk4.004075.02.01,mk4.004905.02.01,OX_Smed_1.0.01841,OX_Smed_1.0.05384,OX_Smed_1.0.19666,dd_smedV4_1140_0_1,dd_smedV4_1140_0_2	Cluster9
dd_smedV4_10425_0_1	mk4.004185.03.01,mk4.004185.04.01,OX_Smed_1.0.06209,OX_Smed_1.0.11333,OX_Smed_1.0.12198,OX_Smed_1.0.12381,OX_Smed_1.0.14269,dd_smedV4_10425_0_1	Cluster10
dd_smedV4_4569_0_1	mk4.001241.04.01,mk4.001241.05.01,mk4.001241.06.01,mk4.001241.07.01,mk4.001241.08.01,mk4.001241.09.01,mk4.001241.10.01,mk4.001241.11.01,OX_Smed_1.0.05992,OX_Smed_1.0.05993,dd_smedV4_4569_0_1	Cluster11
dd_smedV4_8996_0_1	mk4.001126.00.01,mk4.001126.01.01,OX_Smed_1.0.05803,OX_Smed_1.0.08902,OX_Smed_1.0.09726,OX_Smed_1.0.21700,dd_smedV4_8996_0_1	Cluster12
dd_smedV4_4176_0_1	mk4.000754.03.01,mk4.004410.00.01,mk4.004410.01.01,mk4.004410.03.01,mk4.004410.04.01,OX_Smed_1.0.03777,OX_Smed_1.0.06337,OX_Smed_1.0.16843,OX_Smed_1.0.16872,dd_smedV4_4176_0_1	Cluster13
dd_smedV4_6736_0_1	mk4.001395.07.01,OX_Smed_1.0.05916,OX_Smed_1.0.05917,OX_Smed_1.0.05979,dd_smedV4_6736_0_1,dd_smedV4_6736_0_2	Cluster14
dd_smedV4_2544_0_1	mk4.000677.03.01,mk4.000677.05.01,mk4.000677.06.01,mk4.000677.08.01,mk4.020649.02.01,OX_Smed_1.0.02879,OX_Smed_1.0.05733,OX_Smed_1.0.11126,OX_Smed_1.0.17258,OX_Smed_1.0.22981,dd_smedV4_2544_0_1	Cluster15
dd_smedV4_8984_0_1	OX_Smed_1.0.01201,OX_Smed_1.0.06589,OX_Smed_1.0.09809,OX_Smed_1.0.10290,OX_Smed_1.0.22311,dd_smedV4_8984_0_1	Cluster16
dd_smedV4_3670_0_1	mk4.025309.00.01,OX_Smed_1.0.03107,OX_Smed_1.0.03541,OX_Smed_1.0.10237,OX_Smed_1.0.18889,dd_smedV4_3670_0_1	Cluster17
dd_smedV4_9136_0_1	mk4.013719.00.01,mk4.013719.02.01,mk4.013719.03.01,mk4.014279.00.01,mk4.014279.01.01,mk4.020145.02.01,mk4.026708.01.01,mk4.028402.00.01,mk4.028402.01.01,mk4.047018.00.01,OX_Smed_1.0.01222,OX_Smed_1.0.06681,OX_Smed_1.0.12682,dd_smedV4_9136_0_1	Cluster18
dd_smedV4_5325_0_1	mk4.007189.00.01,mk4.019625.00.01,OX_Smed_1.0.04064,OX_Smed_1.0.13564,OX_Smed_1.0.14503,OX_Smed_1.0.22179,dd_smedV4_5325_0_1,dd_smedV4_5325_0_2,dd_smedV4_5325_0_5	Cluster19
dd_smedV4_5325_0_3	OX_Smed_1.0.18042,dd_smedV4_5325_0_3,dd_smedV4_5325_0_4,dd_smedV4_5325_0_6	Cluster20
dd_smedV4_1161_0_1	mk4.001029.11.01,OX_Smed_1.0.13086,OX_Smed_1.0.15386,OX_Smed_1.0.23374,dd_smedV4_1161_0_1	Cluster21
dd_smedV4_2514_0_1	mk4.001623.02.01,mk4.001623.03.01,mk4.012174.00.01,mk4.012174.01.01,mk4.012174.02.01,OX_Smed_1.0.03296,OX_Smed_1.0.15227,OX_Smed_1.0.23000,dd_smedV4_2514_0_1,dd_smedV4_2514_0_2,dd_smedV4_2514_0_3,dd_smedV4_2514_0_4	Cluster22
dd_smedV4_7371_0_1	mk4.006111.00.01,mk4.014446.03.01,OX_Smed_1.0.03034,OX_Smed_1.0.11257,OX_Smed_1.0.14410,OX_Smed_1.0.15220,dd_smedV4_7371_0_1,dd_smedV4_7371_0_2	Cluster23
dd_smedV4_3378_0_1	mk4.005247.01.01,OX_Smed_1.0.12984,OX_Smed_1.0.13117,dd_smedV4_3378_0_1	Cluster24
dd_smedV4_91_0_1	mk4.003138.03.01,mk4.003138.05.02,OX_Smed_1.0.06223,OX_Smed_1.0.21465,dd_smedV4_91_0_1,dd_smedV4_91_0_2	Cluster25
dd_smedV4_10969_0_1	mk4.022223.01.01,mk4.022970.00.01,OX_Smed_1.0.02290,OX_Smed_1.0.04495,OX_Smed_1.0.09607,OX_Smed_1.0.13202,OX_Smed_1.0.14933,dd_smedV4_10969_0_1,dd_smedV4_10969_0_3	Cluster26
dd_smedV4_4555_0_1	mk4.006712.01.01,mk4.006712.03.01,mk4.006712.07.01,mk4.016941.00.01,mk4.036138.00.01,OX_Smed_1.0.06447,OX_Smed_1.0.10306,OX_Smed_1.0.17686,dd_smedV4_4555_0_1	Cluster27
dd_smedV4_8462_0_2	OX_Smed_1.0.05907,OX_Smed_1.0.13089,OX_Smed_1.0.13682,dd_smedV4_8462_0_1,dd_smedV4_8462_0_2	Cluster28
mk4.000477.08.01	mk4.000477.08.01,mk4.030189.00.01	Cluster29
dd_smedV4_9784_0_1	OX_Smed_1.0.03794,OX_Smed_1.0.03795,OX_Smed_1.0.04995,dd_smedV4_9784_0_1,dd_smedV4_9784_0_2,dd_smedV4_9784_0_3,dd_smedV4_9784_0_4,dd_smedV4_9784_0_5	Cluster30
dd_smedV4_10969_0_2	dd_smedV4_10969_0_2,dd_smedV4_10969_0_4	Cluster31
dd_smedV4_6941_0_1	mk4.000860.03.01,mk4.000860.05.01,mk4.007317.00.01,mk4.014108.00.01,OX_Smed_1.0.05783,OX_Smed_1.0.11417,OX_Smed_1.0.17019,dd_smedV4_6941_0_1,dd_smedV4_6941_0_3	Cluster32
dd_smedV4_6654_0_1	mk4.001247.00.01,mk4.001247.02.01,mk4.001247.04.01,mk4.001247.06.01,OX_Smed_1.0.01173,OX_Smed_1.0.03954,OX_Smed_1.0.05931,OX_Smed_1.0.13964,dd_smedV4_6654_0_1	Cluster33
dd_smedV4_12419_0_1	mk4.003346.00.01,mk4.037686.00.01,mk4.037686.01.01,OX_Smed_1.0.11884,dd_smedV4_12419_0_1	Cluster34
dd_smedV4_13135_0_1	mk4.030484.00.01,mk4.030484.01.01,mk4.034358.00.01,OX_Smed_1.0.06284,OX_Smed_1.0.06285,OX_Smed_1.0.10256,OX_Smed_1.0.11016,dd_smedV4_13135_0_1	Cluster35
dd_smedV4_6941_0_2	mk4.002247.05.01,mk4.002247.06.01,mk4.002247.08.01,mk4.002247.09.01,OX_Smed_1.0.01174,dd_smedV4_6941_0_2,dd_smedV4_6941_0_4	Cluster36
dd_smedV4_636_0_1	mk4.001945.05.01,OX_Smed_1.0.01385,OX_Smed_1.0.02436,OX_Smed_1.0.05942,OX_Smed_1.0.20534,dd_smedV4_636_0_1	Cluster37
dd_smedV4_9569_0_1	OX_Smed_1.0.06701,OX_Smed_1.0.07994,OX_Smed_1.0.12574,dd_smedV4_9569_0_1	Cluster38
dd_smedV4_12707_0_1	mk4.013629.01.01,OX_Smed_1.0.01150,OX_Smed_1.0.13910,dd_smedV4_12707_0_1	Cluster39
dd_smedV4_2438_0_1	mk4.000643.03.01,mk4.000643.04.01,OX_Smed_1.0.05690,dd_smedV4_2438_0_1	Cluster40
dd_smedV4_3398_0_1	mk4.002215.03.01,mk4.003378.00.01,mk4.003378.01.01,OX_Smed_1.0.01576,OX_Smed_1.0.02336,OX_Smed_1.0.04447,OX_Smed_1.0.09532,OX_Smed_1.0.22857,dd_smedV4_3398_0_1,dd_smedV4_3398_0_2	Cluster41
dd_smedV4_4575_0_1	mk4.001438.04.01,OX_Smed_1.0.05985,OX_Smed_1.0.05986,OX_Smed_1.0.07802,dd_smedV4_4575_0_1	Cluster42
dd_smedV4_12387_0_1	mk4.000234.08.01,OX_Smed_1.0.05517,dd_smedV4_12387_0_1	Cluster43
dd_smedV4_10249_0_2	mk4.009521.00.01,mk4.025889.00.01,OX_Smed_1.0.08482,OX_Smed_1.0.08891,OX_Smed_1.0.22477,dd_smedV4_10249_0_1,dd_smedV4_10249_0_2	Cluster44
dd_smedV4_7658_0_1	mk4.000897.04.01,mk4.004413.02.01,mk4.004413.03.01,mk4.004413.04.01,OX_Smed_1.0.16798,OX_Smed_1.0.17145,OX_Smed_1.0.17570,dd_smedV4_7658_0_1,dd_smedV4_7658_0_2	Cluster45
dd_smedV4_238_1_1	mk4.000873.04.01,mk4.000873.06.01,OX_Smed_1.0.03278,OX_Smed_1.0.10468,OX_Smed_1.0.13473,OX_Smed_1.0.21139,dd_smedV4_238_1_1	Cluster46
dd_smedV4_9967_0_1	mk4.007876.00.01,OX_Smed_1.0.06792,OX_Smed_1.0.10336,OX_Smed_1.0.11191,OX_Smed_1.0.14957,dd_smedV4_9967_0_1	Cluster47
dd_smedV4_2438_0_2	mk4.000643.06.01,OX_Smed_1.0.04018,OX_Smed_1.0.05691,dd_smedV4_2438_0_2,dd_smedV4_2438_0_3	Cluster48
OX_Smed_1.0.13299	mk4.000401.05.01,mk4.000401.06.01,OX_Smed_1.0.13299,OX_Smed_1.0.15121,dd_smedV4_3885_0_1,dd_smedV4_3885_0_2	Cluster49
OX_Smed_1.0.03600	OX_Smed_1.0.03599,OX_Smed_1.0.03600,dd_smedV4_10626_0_1	Cluster50
dd_smedV4_10282_0_1	OX_Smed_1.0.06086,OX_Smed_1.0.07349,dd_smedV4_10282_0_1,dd_smedV4_10282_0_2	Cluster51
dd_smedV4_6915_0_1	mk4.001574.01.01,mk4.001574.02.01,OX_Smed_1.0.10110,OX_Smed_1.0.10123,OX_Smed_1.0.17310,dd_smedV4_6915_0_1	Cluster52
mk4.001035.01.01	mk4.001035.01.01	Cluster53
mk4.003692.00.02	mk4.003692.00.02,OX_Smed_1.0.03004	Cluster54
dd_smedV4_13910_0_1	OX_Smed_1.0.05688,dd_smedV4_13910_0_1	Cluster55
OX_Smed_1.0.02135	mk4.000550.06.01,OX_Smed_1.0.02135,dd_smedV4_13527_0_1	Cluster56
dd_smedV4_1648_0_1	mk4.004846.03.01,mk4.033754.00.01,OX_Smed_1.0.01195,OX_Smed_1.0.03728,OX_Smed_1.0.03729,OX_Smed_1.0.09691,OX_Smed_1.0.21556,dd_smedV4_1648_0_1	Cluster57
dd_smedV4_1760_1_1	OX_Smed_1.0.13755,OX_Smed_1.0.14253,dd_smedV4_1760_1_1,dd_smedV4_1760_1_2	Cluster58
dd_smedV4_7869_0_1	mk4.000292.14.01,mk4.000292.16.01,OX_Smed_1.0.03825,OX_Smed_1.0.18106,dd_smedV4_7869_0_1	Cluster59
dd_smedV4_4962_0_1	ASA.00075.01,mk4.001389.04.01,mk4.001389.05.01,mk4.003387.03.01,OX_Smed_1.0.06154,OX_Smed_1.0.10705,OX_Smed_1.0.15883,dd_smedV4_4962_0_1,dd_smedV4_4962_0_2	Cluster60
dd_smedV4_11744_0_1	OX_Smed_1.0.00730,OX_Smed_1.0.06054,dd_smedV4_11744_0_1	Cluster61
dd_smedV4_7924_0_1	mk4.008300.02.01,mk4.015198.00.01,mk4.015198.01.01,mk4.042317.00.01,OX_Smed_1.0.06790,OX_Smed_1.0.09796,OX_Smed_1.0.11518,OX_Smed_1.0.14983,OX_Smed_1.0.18034,dd_smedV4_7924_0_1,dd_smedV4_7924_0_2,dd_smedV4_7924_0_3,dd_smedV4_7924_0_4,dd_smedV4_7924_0_5,dd_smedV4_7924_0_6,dd_smedV4_7924_0_7,dd_smedV4_7924_0_8	Cluster62
dd_smedV4_8946_0_1	mk4.002375.04.01,mk4.003914.00.01,OX_Smed_1.0.04565,OX_Smed_1.0.13113,dd_smedV4_8946_0_1	Cluster63
mk4.002725.06.01	mk4.002725.06.01,dd_smedV4_1571_0_4	Cluster64
dd_smedV4_615_0_1	OX_Smed_1.0.03228,dd_smedV4_615_0_1	Cluster65
OX_Smed_1.0.21464	OX_Smed_1.0.04626,OX_Smed_1.0.09786,OX_Smed_1.0.09897,OX_Smed_1.0.21464,OX_Smed_1.0.21726	Cluster66
dd_smedV4_9860_0_1	OX_Smed_1.0.06397,OX_Smed_1.0.07913,OX_Smed_1.0.12188,dd_smedV4_9860_0_1,dd_smedV4_9860_0_2	Cluster67
OX_Smed_1.0.05689	OX_Smed_1.0.05689,dd_smedV4_14706_0_1,dd_smedV4_14706_0_2,dd_smedV4_15537_0_1,dd_smedV4_22711_0_1	Cluster68
mk4.004458.01.01	mk4.004458.01.01	Cluster69
ASA.00231.01	ASA.00231.01,mk4.001040.00.01,mk4.001040.01.01,mk4.001040.02.01,OX_Smed_1.0.05797,OX_Smed_1.0.19018,dd_smedV4_14707_0_10,dd_smedV4_14707_0_5,dd_smedV4_14707_0_6,dd_smedV4_6538_0_4,dd_smedV4_6538_0_5,dd_smedV4_6538_0_6	Cluster70
dd_smedV4_7794_0_1	mk4.000965.01.01,OX_Smed_1.0.05697,OX_Smed_1.0.09929,OX_Smed_1.0.13923,OX_Smed_1.0.22721,dd_smedV4_7794_0_1	Cluster71
dd_smedV4_5365_0_1	mk4.003196.00.01,mk4.010640.00.01,mk4.010640.01.01,OX_Smed_1.0.02462,OX_Smed_1.0.15953,OX_Smed_1.0.20446,OX_Smed_1.0.20511,OX_Smed_1.0.20864,dd_smedV4_5365_0_1,dd_smedV4_5365_0_2,dd_smedV4_5365_0_5,dd_smedV4_5365_0_6	Cluster72
dd_smedV4_8448_0_1	mk4.000890.03.01,OX_Smed_1.0.02974,OX_Smed_1.0.03420,OX_Smed_1.0.05828,OX_Smed_1.0.20839,OX_Smed_1.0.20901,dd_smedV4_8448_0_1	Cluster73
dd_smedV4_3049_0_1	mk4.001550.02.01,mk4.002087.06.01,OX_Smed_1.0.07815,OX_Smed_1.0.08245,OX_Smed_1.0.17122,dd_smedV4_3049_0_1	Cluster74
dd_smedV4_5169_0_1	mk4.000300.08.01,OX_Smed_1.0.01047,OX_Smed_1.0.03620,OX_Smed_1.0.17793,dd_smedV4_5169_0_1	Cluster75
dd_smedV4_12105_0_1	OX_Smed_1.0.14121,OX_Smed_1.0.21946,dd_smedV4_12105_0_1	Cluster76
mk4.001556.02.01	mk4.001556.02.01	Cluster77
dd_smedV4_15525_0_1	OX_Smed_1.0.07803,OX_Smed_1.0.09203,dd_smedV4_15525_0_1,dd_smedV4_15525_0_2	Cluster78
dd_smedV4_5483_0_1	mk4.000462.02.01,mk4.000462.04.01,mk4.000462.05.01,mk4.000462.07.01,OX_Smed_1.0.05645,OX_Smed_1.0.18043,dd_smedV4_5483_0_1,dd_smedV4_5483_0_2,dd_smedV4_5483_0_3,dd_smedV4_5483_0_4,dd_smedV4_5483_0_5,dd_smedV4_5483_0_6,dd_smedV4_5483_0_7,dd_smedV4_5483_0_8	Cluster79
dd_smedV4_5439_0_1	mk4.017929.00.01,OX_Smed_1.0.03515,OX_Smed_1.0.11453,OX_Smed_1.0.21506,dd_smedV4_5439_0_1,dd_smedV4_5439_0_3	Cluster80
dd_smedV4_3921_0_1	mk4.000497.07.01,mk4.000497.08.01,OX_Smed_1.0.05707,OX_Smed_1.0.10221,OX_Smed_1.0.21613,dd_smedV4_3921_0_1	Cluster81
dd_smedV4_5944_0_1	mk4.001005.21.01,mk4.007705.01.01,OX_Smed_1.0.03343,OX_Smed_1.0.03449,OX_Smed_1.0.06582,OX_Smed_1.0.10365,OX_Smed_1.0.12990,dd_smedV4_5944_0_1,dd_smedV4_5944_0_2,dd_smedV4_5944_0_3	Cluster82
OX_Smed_1.0.09603	mk4.008920.01.01,OX_Smed_1.0.09603,dd_smedV4_1301_0_1,dd_smedV4_3654_0_1	Cluster83
mk4.002721.01.01	mk4.002721.01.01	Cluster84
dd_smedV4_5439_0_2	dd_smedV4_5439_0_2	Cluster85
OX_Smed_1.0.10748	mk4.008407.05.01,mk4.009584.00.01,mk4.034488.00.01,mk4.034488.01.01,OX_Smed_1.0.08382,OX_Smed_1.0.10748,dd_smedV4_3880_0_1	Cluster86
dd_smedV4_8294_0_2	ASA.00100.01,mk4.010040.00.01,mk4.010040.02.01,mk4.010040.03.01,mk4.015082.00.01,mk4.015082.04.01,OX_Smed_1.0.06694,OX_Smed_1.0.07936,OX_Smed_1.0.17511,dd_smedV4_8294_0_1,dd_smedV4_8294_0_2	Cluster87
dd_smedV4_3814_1_1	mk4.009177.01.01,OX_Smed_1.0.04294,OX_Smed_1.0.06688,OX_Smed_1.0.09711,OX_Smed_1.0.14920,OX_Smed_1.0.18540,dd_smedV4_3814_1_1,dd_smedV4_3814_1_2	Cluster88
mk4.000300.09.01	mk4.000300.09.01,OX_Smed_1.0.13365,OX_Smed_1.0.17014	Cluster89
dd_smedV4_3929_0_1	mk4.005682.00.01,mk4.006229.00.01,mk4.006229.01.01,mk4.012988.00.01,OX_Smed_1.0.11149,dd_smedV4_3929_0_1	Cluster90
OX_Smed_1.0.07299	ASA.00016.01,mk4.000144.11.01,OX_Smed_1.0.05542,OX_Smed_1.0.07299,dd_smedV4_5326_0_1,dd_smedV4_6458_0_1	Cluster91
mk4.000308.06.01	mk4.000308.06.01,dd_smedV4_13779_0_25	Cluster92
OX_Smed_1.0.10210	OX_Smed_1.0.10210,dd_smedV4_13045_0_3,dd_smedV4_13045_0_4,dd_smedV4_31865_0_1	Cluster93
dd_smedV4_10962_0_1	mk4.003915.04.01,OX_Smed_1.0.06339,OX_Smed_1.0.14382,OX_Smed_1.0.14932,OX_Smed_1.0.15064,dd_smedV4_10962_0_1	Cluster94
OX_Smed_1.0.09664	mk4.002672.01.01,mk4.002672.03.01,mk4.002672.04.01,OX_Smed_1.0.06184,OX_Smed_1.0.09664,dd_smedV4_2443_0_1	Cluster95
dd_smedV4_9945_0_1	mk4.011985.01.01,mk4.014111.00.01,mk4.014111.02.01,OX_Smed_1.0.12108,OX_Smed_1.0.18494,dd_smedV4_9945_0_1	Cluster96
dd_smedV4_2963_0_1	mk4.001582.03.01,mk4.001582.06.02,mk4.004531.00.01,mk4.004531.01.01,OX_Smed_1.0.04432,OX_Smed_1.0.05977,OX_Smed_1.0.05978,OX_Smed_1.0.12164,dd_smedV4_2963_0_1	Cluster97
dd_smedV4_5350_0_1	mk4.007246.01.01,mk4.018634.01.01,OX_Smed_1.0.04523,OX_Smed_1.0.04524,OX_Smed_1.0.09348,dd_smedV4_5350_0_1	Cluster98
OX_Smed_1.0.12908	mk4.001633.04.01,OX_Smed_1.0.06823,OX_Smed_1.0.12908,dd_smedV4_6283_0_1	Cluster99
dd_smedV4_13538_0_1	OX_Smed_1.0.10513,OX_Smed_1.0.13488,dd_smedV4_13538_0_1	Cluster100
dd_smedV4_876_0_1	mk4.001985.04.01,mk4.001985.05.01,mk4.003263.00.01,OX_Smed_1.0.13027,OX_Smed_1.0.15588,OX_Smed_1.0.17179,OX_Smed_1.0.21845,dd_smedV4_876_0_1,dd_smedV4_876_0_2	Cluster101
mk4.000643.05.01	mk4.000643.05.01,OX_Smed_1.0.02664,OX_Smed_1.0.21810	Cluster102
dd_smedV4_6790_0_1	mk4.000477.04.01,OX_Smed_1.0.02881,OX_Smed_1.0.03445,OX_Smed_1.0.05740,dd_smedV4_6790_0_1	Cluster103
dd_smedV4_8899_0_17	mk4.006406.00.01,mk4.008848.03.01,mk4.008848.04.01,mk4.011251.01.01,mk4.027021.01.01,OX_Smed_1.0.03416,OX_Smed_1.0.06653,OX_Smed_1.0.13394,OX_Smed_1.0.13409,OX_Smed_1.0.13959,OX_Smed_1.0.14429,dd_smedV4_8899_0_1,dd_smedV4_8899_0_10,dd_smedV4_8899_0_11,dd_smedV4_8899_0_12,dd_smedV4_8899_0_13,dd_smedV4_8899_0_14,dd_smedV4_8899_0_15,dd_smedV4_8899_0_16,dd_smedV4_8899_0_17,dd_smedV4_8899_0_18,dd_smed…	Cluster104
dd_smedV4_14214_0_1	mk4.017047.02.01,mk4.022453.02.01,OX_Smed_1.0.05110,dd_smedV4_14214_0_1,dd_smedV4_14214_0_2	Cluster105
dd_smedV4_5365_0_3	mk4.000848.05.01,OX_Smed_1.0.11918,OX_Smed_1.0.20456,OX_Smed_1.0.20925,dd_smedV4_5365_0_3,dd_smedV4_5365_0_4	Cluster106
dd_smedV4_5777_0_1	mk4.004576.00.01,mk4.006112.01.01,mk4.046070.00.01,OX_Smed_1.0.09999,OX_Smed_1.0.14411,dd_smedV4_5777_0_1	Cluster107
dd_smedV4_7637_0_1	mk4.000868.02.01,OX_Smed_1.0.04616,OX_Smed_1.0.07133,OX_Smed_1.0.15123,OX_Smed_1.0.22727,dd_smedV4_7637_0_1,dd_smedV4_7637_0_2	Cluster108
mk4.006146.00.01	mk4.006146.00.01	Cluster109
dd_smedV4_7182_0_1	mk4.001486.06.01,mk4.001486.07.01,mk4.001543.01.01,OX_Smed_1.0.14835,dd_smedV4_7182_0_1,dd_smedV4_7182_0_2	Cluster110
dd_smedV4_11466_0_1	OX_Smed_1.0.05162,OX_Smed_1.0.06423,OX_Smed_1.0.12981,OX_Smed_1.0.17969,dd_smedV4_11466_0_1	Cluster111
dd_smedV4_7182_0_3	OX_Smed_1.0.14000,OX_Smed_1.0.14001,dd_smedV4_7182_0_3,dd_smedV4_7182_0_4,dd_smedV4_7182_0_5	Cluster112
dd_smedV4_7182_0_6	dd_smedV4_7182_0_6	Cluster113
dd_smedV4_2824_0_1	mk4.017290.01.01,mk4.017290.03.01,mk4.021439.00.01,mk4.021439.02.01,mk4.026199.00.01,mk4.038976.00.01,OX_Smed_1.0.07418,OX_Smed_1.0.14571,dd_smedV4_2824_0_1	Cluster114
dd_smedV4_10250_0_1	OX_Smed_1.0.12960,OX_Smed_1.0.16258,dd_smedV4_10250_0_1	Cluster115
dd_smedV4_5165_0_1	mk4.000656.15.01,OX_Smed_1.0.09043,dd_smedV4_5165_0_1	Cluster116
dd_smedV4_9427_0_2	OX_Smed_1.0.14631,OX_Smed_1.0.14707,OX_Smed_1.0.14708,dd_smedV4_9427_0_1,dd_smedV4_9427_0_2	Cluster117
dd_smedV4_7673_0_1	OX_Smed_1.0.01697,OX_Smed_1.0.06796,OX_Smed_1.0.09034,dd_smedV4_7673_0_1	Cluster118
dd_smedV4_9009_0_1	mk4.001459.03.01,mk4.001459.04.01,OX_Smed_1.0.02768,OX_Smed_1.0.11072,OX_Smed_1.0.13995,OX_Smed_1.0.17009,dd_smedV4_9009_0_1,dd_smedV4_9009_0_2	Cluster119
dd_smedV4_5165_0_2	dd_smedV4_5165_0_2	Cluster120
dd_smedV4_8759_0_1	OX_Smed_1.0.04097,OX_Smed_1.0.04149,OX_Smed_1.0.06083,OX_Smed_1.0.15107,OX_Smed_1.0.17450,dd_smedV4_8759_0_1	Cluster121
mk4.002353.00.01	mk4.002353.00.01,OX_Smed_1.0.12189,dd_smedV4_20714_0_1,dd_smedV4_26396_0_1	Cluster122
dd_smedV4_2660_0_1	mk4.008378.01.01,mk4.011255.02.01,mk4.011255.03.01,mk4.028524.00.01,OX_Smed_1.0.06612,OX_Smed_1.0.12017,dd_smedV4_2660_0_1,dd_smedV4_2660_0_2,dd_smedV4_2660_0_3,dd_smedV4_2660_0_4	Cluster123
mk4.005792.00.01	mk4.005792.00.01,OX_Smed_1.0.14387,OX_Smed_1.0.22277,dd_smedV4_24616_0_2,dd_smedV4_9408_0_1,dd_smedV4_9408_0_2,dd_smedV4_9890_0_1	Cluster124
OX_Smed_1.0.16225	mk4.004925.01.01,mk4.022310.01.01,mk4.026410.00.01,OX_Smed_1.0.06610,OX_Smed_1.0.16225,dd_smedV4_8213_0_1	Cluster125
OX_Smed_1.0.09686	mk4.002886.02.01,mk4.002886.03.01,OX_Smed_1.0.09686,dd_smedV4_4709_0_1	Cluster126
OX_Smed_1.0.03633	mk4.001754.02.01,OX_Smed_1.0.02170,OX_Smed_1.0.03633,OX_Smed_1.0.15459,OX_Smed_1.0.22299,dd_smedV4_810_0_1	Cluster127
dd_smedV4_10846_0_1	mk4.006874.02.01,mk4.011930.00.01,mk4.026626.00.01,mk4.050697.00.01,OX_Smed_1.0.03984,OX_Smed_1.0.14986,OX_Smed_1.0.22495,dd_smedV4_10846_0_1	Cluster128
dd_smedV4_4789_0_1	mk4.019546.00.01,OX_Smed_1.0.12522,OX_Smed_1.0.21961,dd_smedV4_4789_0_1,dd_smedV4_4789_0_2	Cluster129
dd_smedV4_7193_0_1	OX_Smed_1.0.11742,dd_smedV4_7193_0_1	Cluster130
OX_Smed_1.0.01318	OX_Smed_1.0.01318,dd_smedV4_1571_0_7,dd_smedV4_8220_0_1,dd_smedV4_8220_0_2,dd_smedV4_8220_0_3,dd_smedV4_8220_0_4,dd_smedV4_8220_0_5,dd_smedV4_8220_0_6,dd_smedV4_8220_0_7,dd_smedV4_8220_0_8	Cluster131
dd_smedV4_6600_0_1	OX_Smed_1.0.06567,OX_Smed_1.0.11248,OX_Smed_1.0.11528,OX_Smed_1.0.14830,OX_Smed_1.0.15659,dd_smedV4_6600_0_1,dd_smedV4_6600_0_11,dd_smedV4_6600_0_13,dd_smedV4_6600_0_17,dd_smedV4_6600_0_2,dd_smedV4_6600_0_3,dd_smedV4_6600_0_4,dd_smedV4_6600_0_5,dd_smedV4_6600_0_6,dd_smedV4_6600_0_7,dd_smedV4_6600_0_8	Cluster132
dd_smedV4_6117_0_1	ASA.00224.01,mk4.008868.02.01,mk4.008868.03.01,mk4.009193.05.01,mk4.015431.00.01,mk4.019819.01.01,mk4.019819.01.02,mk4.029467.01.01,mk4.029467.01.02,OX_Smed_1.0.06680,OX_Smed_1.0.14772,OX_Smed_1.0.15590,dd_smedV4_6117_0_1,dd_smedV4_6117_0_4	Cluster133
dd_smedV4_2660_0_5	OX_Smed_1.0.07433,dd_smedV4_2660_0_5,dd_smedV4_2660_0_6,dd_smedV4_2660_0_7,dd_smedV4_2660_0_8	Cluster134
dd_smedV4_10460_0_1	mk4.006394.02.01,mk4.006394.03.01,mk4.041194.00.01,OX_Smed_1.0.01138,OX_Smed_1.0.03096,OX_Smed_1.0.06504,dd_smedV4_10460_0_1,dd_smedV4_10460_0_2	Cluster135
dd_smedV4_6600_0_9	OX_Smed_1.0.06330,dd_smedV4_6600_0_10,dd_smedV4_6600_0_12,dd_smedV4_6600_0_14,dd_smedV4_6600_0_15,dd_smedV4_6600_0_16,dd_smedV4_6600_0_9	Cluster136
OX_Smed_1.0.01221	OX_Smed_1.0.01221,dd_smedV4_1745_0_1	Cluster137
dd_smedV4_7598_0_1	mk4.008213.06.01,mk4.014105.00.01,mk4.022847.00.01,mk4.026359.00.01,mk4.039102.00.01,OX_Smed_1.0.03049,dd_smedV4_7598_0_1	Cluster138
dd_smedV4_1571_0_1	OX_Smed_1.0.07326,OX_Smed_1.0.11403,dd_smedV4_1571_0_1,dd_smedV4_1571_0_2,dd_smedV4_1571_0_3,dd_smedV4_1571_0_5	Cluster139
dd_smedV4_7244_0_1	mk4.012312.01.01,OX_Smed_1.0.04027,OX_Smed_1.0.04028,OX_Smed_1.0.14468,OX_Smed_1.0.14845,dd_smedV4_7244_0_1,dd_smedV4_7244_0_2	Cluster140
dd_smedV4_4579_0_1	mk4.020133.00.01,mk4.024209.01.01,mk4.031543.00.01,OX_Smed_1.0.04329,OX_Smed_1.0.07446,dd_smedV4_4579_0_1	Cluster141
dd_smedV4_4439_0_1	OX_Smed_1.0.06789,OX_Smed_1.0.11369,dd_smedV4_4439_0_1	Cluster142
dd_smedV4_3273_0_1	mk4.001172.04.01,OX_Smed_1.0.04156,OX_Smed_1.0.05713,OX_Smed_1.0.17736,OX_Smed_1.0.19513,dd_smedV4_3273_0_1	Cluster143
dd_smedV4_9716_1_1	mk4.002771.00.01,mk4.002805.06.01,OX_Smed_1.0.03083,OX_Smed_1.0.06160,dd_smedV4_9716_1_1,dd_smedV4_9716_1_2,dd_smedV4_9716_1_3	Cluster144
OX_Smed_1.0.12988	mk4.009111.00.01,mk4.009111.01.01,mk4.033946.00.01,OX_Smed_1.0.06528,OX_Smed_1.0.12988,OX_Smed_1.0.22936,dd_smedV4_919_0_1	Cluster145
OX_Smed_1.0.17939	OX_Smed_1.0.05769,OX_Smed_1.0.17939,dd_smedV4_416_0_1	Cluster146
dd_smedV4_6202_0_1	mk4.001226.00.01,mk4.001226.01.01,mk4.001226.02.01,mk4.005915.01.01,OX_Smed_1.0.01065,OX_Smed_1.0.03613,dd_smedV4_6202_0_1	Cluster147
OX_Smed_1.0.02738	OX_Smed_1.0.02738,dd_smedV4_11640_0_1,dd_smedV4_13603_0_3,dd_smedV4_9830_0_1,dd_smedV4_9830_0_4,dd_smedV4_9830_0_6	Cluster148
dd_smedV4_14103_0_1	mk4.012755.01.01,mk4.029929.00.01,OX_Smed_1.0.09912,dd_smedV4_14103_0_1	Cluster149
dd_smedV4_6117_0_2	OX_Smed_1.0.04716,dd_smedV4_6117_0_2	Cluster150
mk4.000055.22.01	mk4.000055.22.01,OX_Smed_1.0.05190	Cluster151
dd_smedV4_10742_0_1	mk4.000301.01.01,OX_Smed_1.0.11644,OX_Smed_1.0.13775,dd_smedV4_10742_0_1	Cluster152
dd_smedV4_2389_0_1	mk4.001778.09.01,OX_Smed_1.0.01623,dd_smedV4_2389_0_1	Cluster153
dd_smedV4_3885_0_3	mk4.000401.02.01,OX_Smed_1.0.05654,dd_smedV4_3885_0_3,dd_smedV4_3885_0_4	Cluster154
OX_Smed_1.0.23124	mk4.000044.15.01,mk4.000044.16.01,OX_Smed_1.0.03455,OX_Smed_1.0.23124,dd_smedV4_2579_0_1,dd_smedV4_2579_0_2	Cluster155
dd_smedV4_13045_0_1	OX_Smed_1.0.12667,dd_smedV4_13045_0_1,dd_smedV4_13045_0_2	Cluster156
dd_smedV4_12278_0_1	mk4.003513.01.01,mk4.012536.02.01,OX_Smed_1.0.07265,OX_Smed_1.0.14688,OX_Smed_1.0.20916,dd_smedV4_12278_0_1	Cluster157
dd_smedV4_5628_0_1	mk4.000005.21.01,OX_Smed_1.0.02698,OX_Smed_1.0.05431,OX_Smed_1.0.10628,dd_smedV4_5628_0_1	Cluster158
dd_smedV4_3927_0_1	mk4.004686.00.01,mk4.004686.01.01,mk4.004686.02.01,OX_Smed_1.0.02945,OX_Smed_1.0.20719,dd_smedV4_3927_0_1,dd_smedV4_3927_0_2	Cluster159
dd_smedV4_7145_0_1	OX_Smed_1.0.06004,OX_Smed_1.0.09990,dd_smedV4_7145_0_1	Cluster160
dd_smedV4_6117_0_3	dd_smedV4_6117_0_3	Cluster161
dd_smedV4_7244_0_3	OX_Smed_1.0.06527,dd_smedV4_7244_0_3,dd_smedV4_7244_0_4	Cluster162
dd_smedV4_4600_0_1	mk4.008791.03.01,dd_smedV4_4600_0_1,dd_smedV4_4600_0_2	Cluster163
dd_smedV4_1432_0_1	mk4.002192.06.01,OX_Smed_1.0.04102,OX_Smed_1.0.06095,OX_Smed_1.0.17416,OX_Smed_1.0.21634,OX_Smed_1.0.23421,dd_smedV4_1432_0_1,dd_smedV4_1432_0_10,dd_smedV4_1432_0_12,dd_smedV4_1432_0_3,dd_smedV4_1432_0_4,dd_smedV4_1432_0_6,dd_smedV4_1432_0_7,dd_smedV4_1432_0_9,dd_smedV4_1432_0_5	Cluster164
OX_Smed_1.0.13002	mk4.004981.02.01,mk4.004981.03.01,mk4.004981.04.01,mk4.019898.00.01,mk4.019898.01.01,OX_Smed_1.0.13002,dd_smedV4_1684_0_1	Cluster165
dd_smedV4_2504_0_1	mk4.002311.01.01,mk4.002311.02.01,mk4.002311.03.01,mk4.003280.00.01,OX_Smed_1.0.11298,OX_Smed_1.0.16794,OX_Smed_1.0.23049,dd_smedV4_2504_0_1	Cluster166
dd_smedV4_7343_0_2	mk4.015658.01.01,mk4.015658.02.01,OX_Smed_1.0.01193,OX_Smed_1.0.03148,OX_Smed_1.0.07800,dd_smedV4_7343_0_1,dd_smedV4_7343_0_2	Cluster167
OX_Smed_1.0.14230	mk4.003579.00.01,OX_Smed_1.0.14230,OX_Smed_1.0.21847,dd_smedV4_1122_0_1	Cluster168
OX_Smed_1.0.18049	mk4.000770.06.01,OX_Smed_1.0.18049,dd_smedV4_11471_0_1,dd_smedV4_11471_0_2,dd_smedV4_11471_0_3	Cluster169
dd_smedV4_17988_0_1	mk4.000308.02.01,mk4.000308.03.01,OX_Smed_1.0.11885,OX_Smed_1.0.12256,dd_smedV4_17988_0_1	Cluster170
dd_smedV4_4376_0_3	mk4.027082.00.01,OX_Smed_1.0.10389,OX_Smed_1.0.13106,OX_Smed_1.0.19010,dd_smedV4_4376_0_1,dd_smedV4_4376_0_2,dd_smedV4_4376_0_3,dd_smedV4_4376_0_4	Cluster171
OX_Smed_1.0.09954	mk4.025362.00.01,OX_Smed_1.0.09954,dd_smedV4_16300_0_1,dd_smedV4_24369_0_1,dd_smedV4_27488_0_1	Cluster172
dd_smedV4_11669_0_1	OX_Smed_1.0.02756,OX_Smed_1.0.05086,OX_Smed_1.0.22256,dd_smedV4_11669_0_1,dd_smedV4_11669_0_2	Cluster173
dd_smedV4_3783_0_1	mk4.020008.00.01,OX_Smed_1.0.03644,dd_smedV4_3783_0_1,dd_smedV4_3783_0_2,dd_smedV4_3783_0_3,dd_smedV4_3783_0_4	Cluster174
dd_smedV4_13295_0_1	mk4.029272.00.01,OX_Smed_1.0.06085,OX_Smed_1.0.06656,OX_Smed_1.0.07385,OX_Smed_1.0.13025,dd_smedV4_13295_0_1,dd_smedV4_13295_0_2,dd_smedV4_13295_0_3,dd_smedV4_13295_0_4,dd_smedV4_13295_0_5,dd_smedV4_13295_0_6,dd_smedV4_13295_0_7,dd_smedV4_13295_0_8	Cluster175
dd_smedV4_3716_0_1	OX_Smed_1.0.00625,dd_smedV4_3716_0_1	Cluster176
OX_Smed_1.0.03403	OX_Smed_1.0.03403,OX_Smed_1.0.09660	Cluster177
OX_Smed_1.0.07429	OX_Smed_1.0.07429,dd_smedV4_11471_0_4	Cluster178
OX_Smed_1.0.22835	mk4.000662.02.01,OX_Smed_1.0.22835,dd_smedV4_6521_0_1,dd_smedV4_6521_0_2	Cluster179
dd_smedV4_7201_0_1	mk4.002463.00.01,OX_Smed_1.0.04351,OX_Smed_1.0.07447,OX_Smed_1.0.11881,OX_Smed_1.0.17825,dd_smedV4_7201_0_1,dd_smedV4_7201_0_2	Cluster180
OX_Smed_1.0.02117	mk4.001747.03.01,mk4.017494.00.01,OX_Smed_1.0.02117,OX_Smed_1.0.03272,OX_Smed_1.0.18508,dd_smedV4_7067_0_1,dd_smedV4_7067_0_2	Cluster181
OX_Smed_1.0.20517	OX_Smed_1.0.20517,dd_smedV4_39585_0_1,dd_smedV4_49451_0_1,dd_smedV4_57218_0_1	Cluster182
OX_Smed_1.0.22442	OX_Smed_1.0.22442,dd_smedV4_8425_0_1	Cluster183
dd_smedV4_2272_0_1	mk4.000457.00.01,mk4.000457.01.01,mk4.000457.03.01,OX_Smed_1.0.01190,OX_Smed_1.0.16273,dd_smedV4_2272_0_1	Cluster184
OX_Smed_1.0.12412	OX_Smed_1.0.12412,OX_Smed_1.0.15518,dd_smedV4_7998_0_1	Cluster185
dd_smedV4_4660_0_1	mk4.022352.00.01,mk4.023370.00.01,OX_Smed_1.0.02048,OX_Smed_1.0.11903,dd_smedV4_4660_0_1	Cluster186
OX_Smed_1.0.03723	OX_Smed_1.0.03723,OX_Smed_1.0.04486,OX_Smed_1.0.05137,dd_smedV4_8880_0_1	Cluster187
dd_smedV4_14707_0_4	OX_Smed_1.0.10138,dd_smedV4_14707_0_1,dd_smedV4_14707_0_2,dd_smedV4_14707_0_3,dd_smedV4_14707_0_4,dd_smedV4_14707_0_7,dd_smedV4_14707_0_8,dd_smedV4_14707_0_9	Cluster188
dd_smedV4_756_0_1	OX_Smed_1.0.05610,OX_Smed_1.0.13826,dd_smedV4_756_0_1	Cluster189
OX_Smed_1.0.22183	mk4.000217.03.01,mk4.000217.04.01,OX_Smed_1.0.17623,OX_Smed_1.0.22183,dd_smedV4_2525_0_1,dd_smedV4_2525_0_2,dd_smedV4_2525_0_3,dd_smedV4_2525_0_4	Cluster190
dd_smedV4_7167_0_1	mk4.003398.05.01,OX_Smed_1.0.08209,OX_Smed_1.0.15868,dd_smedV4_7167_0_1	Cluster191
dd_smedV4_4660_0_2	dd_smedV4_4660_0_2	Cluster192
OX_Smed_1.0.23323	mk4.000477.07.01,OX_Smed_1.0.23323,dd_smedV4_5496_0_1,dd_smedV4_5496_0_2	Cluster193
dd_smedV4_5222_0_1	OX_Smed_1.0.20644,OX_Smed_1.0.20922,dd_smedV4_5222_0_1	Cluster194
dd_smedV4_11981_0_1	mk4.000347.20.01,mk4.000347.24.01,mk4.007590.01.01,OX_Smed_1.0.08993,OX_Smed_1.0.14749,OX_Smed_1.0.23061,dd_smedV4_11981_0_1,dd_smedV4_11981_0_2,dd_smedV4_11981_0_4	Cluster195
dd_smedV4_4696_0_1	mk4.000037.05.01,mk4.000037.07.01,mk4.000095.15.01,OX_Smed_1.0.10229,OX_Smed_1.0.15253,dd_smedV4_4696_0_1	Cluster196
dd_smedV4_4611_0_1	mk4.000700.02.01,OX_Smed_1.0.01809,dd_smedV4_4611_0_1	Cluster197
mk4.000180.08.01	mk4.000180.08.01,OX_Smed_1.0.19478,OX_Smed_1.0.21794,dd_smedV4_14593_0_1,dd_smedV4_6114_0_4,dd_smedV4_7324_0_1	Cluster198
dd_smedV4_6573_0_1	mk4.003839.00.01,OX_Smed_1.0.02632,OX_Smed_1.0.03564,OX_Smed_1.0.17050,dd_smedV4_6573_0_1	Cluster199
dd_smedV4_6577_0_1	mk4.020437.00.01,mk4.021042.00.01,mk4.021042.02.01,OX_Smed_1.0.01169,OX_Smed_1.0.04637,OX_Smed_1.0.12044,OX_Smed_1.0.13243,dd_smedV4_6577_0_1	Cluster200
mk4.000339.02.01	mk4.000339.02.01,OX_Smed_1.0.00209,OX_Smed_1.0.05581,OX_Smed_1.0.21300,dd_smedV4_11007_0_10,dd_smedV4_11007_0_11,dd_smedV4_11007_0_12,dd_smedV4_11007_0_13,dd_smedV4_11007_0_2,dd_smedV4_11007_0_3,dd_smedV4_11007_0_4,dd_smedV4_11007_0_5,dd_smedV4_11007_0_6,dd_smedV4_11007_0_7,dd_smedV4_11007_0_8,dd_smedV4_11007_0_9	Cluster201
dd_smedV4_9301_0_1	mk4.000218.17.01,OX_Smed_1.0.05504,OX_Smed_1.0.13087,OX_Smed_1.0.13238,dd_smedV4_9301_0_1	Cluster202
dd_smedV4_5823_0_1	mk4.002099.02.01,mk4.002099.03.01,OX_Smed_1.0.04772,OX_Smed_1.0.11345,dd_smedV4_5823_0_2,dd_smedV4_5823_0_3,dd_smedV4_5823_0_1	Cluster203
dd_smedV4_8199_0_1	mk4.003765.00.01,mk4.009733.00.01,mk4.025888.00.01,OX_Smed_1.0.07571,OX_Smed_1.0.13247,OX_Smed_1.0.19202,dd_smedV4_8199_0_1	Cluster204
mk4.000624.05.01	mk4.000624.05.01	Cluster205
mk4.002101.04.01	mk4.002101.04.01,OX_Smed_1.0.00532,OX_Smed_1.0.13042,dd_smedV4_10024_0_2	Cluster206
dd_smedV4_8417_0_1	OX_Smed_1.0.14809,dd_smedV4_8417_0_1,dd_smedV4_8417_0_3,dd_smedV4_8417_0_5	Cluster207
dd_smedV4_13117_0_1	OX_Smed_1.0.04559,OX_Smed_1.0.08280,OX_Smed_1.0.12390,dd_smedV4_13117_0_1	Cluster208
dd_smedV4_8199_0_2	dd_smedV4_8199_0_2	Cluster209
dd_smedV4_13019_0_1	OX_Smed_1.0.09377,OX_Smed_1.0.14065,OX_Smed_1.0.15262,dd_smedV4_13019_0_1,dd_smedV4_13019_0_2	Cluster210
mk4.001556.00.01	mk4.001556.00.01	Cluster211
dd_smedV4_10369_0_1	OX_Smed_1.0.00782,OX_Smed_1.0.12213,OX_Smed_1.0.17935,dd_smedV4_10369_0_1,dd_smedV4_10369_0_2	Cluster212
mk4.002244.00.01	mk4.002244.00.01,OX_Smed_1.0.02677,dd_smedV4_3022_0_1,dd_smedV4_7728_0_1	Cluster213
ASA.00191.01	ASA.00191.01,mk4.001276.04.01,mk4.001276.06.01,OX_Smed_1.0.02876,dd_smedV4_8604_0_1	Cluster214
OX_Smed_1.0.02423	OX_Smed_1.0.02423,dd_smedV4_12625_0_1,dd_smedV4_7381_0_1	Cluster215
dd_smedV4_8833_0_1	mk4.014285.01.01,mk4.024324.00.01,OX_Smed_1.0.06630,OX_Smed_1.0.17618,dd_smedV4_8833_0_1	Cluster216
OX_Smed_1.0.10266	mk4.018828.01.01,OX_Smed_1.0.10266,dd_smedV4_12480_0_1	Cluster217
dd_smedV4_3024_0_1	OX_Smed_1.0.01374,OX_Smed_1.0.03251,OX_Smed_1.0.13004,dd_smedV4_3024_0_1,dd_smedV4_3024_0_2	Cluster218
dd_smedV4_5915_0_1	mk4.022631.00.01,mk4.023120.00.01,mk4.023396.00.01,mk4.024643.00.01,mk4.025195.00.01,mk4.026228.00.01,mk4.027077.00.01,OX_Smed_1.0.01618,OX_Smed_1.0.20382,OX_Smed_1.0.20641,OX_Smed_1.0.20868,OX_Smed_1.0.20874,OX_Smed_1.0.20962,dd_smedV4_5915_0_1	Cluster219
dd_smedV4_10306_0_1	mk4.021236.00.01,mk4.023677.00.01,OX_Smed_1.0.03147,dd_smedV4_10306_0_1	Cluster220
dd_smedV4_3533_0_1	mk4.004984.00.01,mk4.004984.01.01,mk4.004984.02.01,mk4.005920.00.01,mk4.005920.01.01,mk4.005920.02.01,OX_Smed_1.0.01962,OX_Smed_1.0.17782,OX_Smed_1.0.18621,dd_smedV4_3533_0_1	Cluster221
dd_smedV4_2300_0_1	OX_Smed_1.0.03457,OX_Smed_1.0.03458,OX_Smed_1.0.08646,dd_smedV4_2300_0_1,dd_smedV4_2300_0_3,dd_smedV4_2300_0_6,dd_smedV4_2300_0_8	Cluster222
dd_smedV4_5856_0_1	OX_Smed_1.0.03963,OX_Smed_1.0.14023,dd_smedV4_5856_0_1,dd_smedV4_5856_0_2	Cluster223
mk4.001335.01.01	mk4.001335.01.01,OX_Smed_1.0.22461,dd_smedV4_10304_0_1	Cluster224
dd_smedV4_8417_0_2	dd_smedV4_8417_0_2,dd_smedV4_8417_0_4	Cluster225
dd_smedV4_2072_0_2	mk4.010809.00.01,OX_Smed_1.0.05372,OX_Smed_1.0.06070,OX_Smed_1.0.06665,dd_smedV4_2072_0_1,dd_smedV4_2072_0_10,dd_smedV4_2072_0_11,dd_smedV4_2072_0_15,dd_smedV4_2072_0_17,dd_smedV4_2072_0_18,dd_smedV4_2072_0_19,dd_smedV4_2072_0_2,dd_smedV4_2072_0_20,dd_smedV4_2072_0_21,dd_smedV4_2072_0_22,dd_smedV4_2072_0_29,dd_smedV4_2072_0_3,dd_smedV4_2072_0_30,dd_smedV4_2072_0_7,dd_smedV4_2072_0_9	Cluster226
ASA.00201.01	ASA.00201.01,mk4.001126.02.01	Cluster227
dd_smedV4_11394_0_1	OX_Smed_1.0.01082,OX_Smed_1.0.03120,OX_Smed_1.0.06355,OX_Smed_1.0.14256,dd_smedV4_11394_0_1,dd_smedV4_11394_0_3	Cluster228
dd_smedV4_2300_0_2	mk4.000862.03.01,mk4.004625.02.01,mk4.009812.00.01,OX_Smed_1.0.10244,OX_Smed_1.0.17254,dd_smedV4_2300_0_10,dd_smedV4_2300_0_2,dd_smedV4_2300_0_4,dd_smedV4_2300_0_5,dd_smedV4_2300_0_7,dd_smedV4_2300_0_9	Cluster229
dd_smedV4_14794_0_2	OX_Smed_1.0.09080,dd_smedV4_14794_0_1,dd_smedV4_14794_0_2,dd_smedV4_14794_0_3,dd_smedV4_14794_0_4,dd_smedV4_14794_0_5	Cluster230
dd_smedV4_4698_0_1	mk4.031088.00.01,OX_Smed_1.0.12237,OX_Smed_1.0.14076,OX_Smed_1.0.18000,dd_smedV4_4698_0_1	Cluster231
dd_smedV4_13866_0_1	dd_smedV4_13866_0_1	Cluster232
dd_smedV4_2899_0_1	mk4.002240.06.01,mk4.002240.07.01,mk4.002240.08.01,OX_Smed_1.0.01166,OX_Smed_1.0.10260,dd_smedV4_2899_0_1	Cluster233
dd_smedV4_2582_0_1	OX_Smed_1.0.23277,dd_smedV4_2582_0_1	Cluster234
dd_smedV4_7872_0_1	mk4.012428.00.01,mk4.018588.01.01,mk4.028630.00.01,OX_Smed_1.0.06772,OX_Smed_1.0.19565,OX_Smed_1.0.21692,dd_smedV4_7872_0_1,dd_smedV4_7872_0_2	Cluster235
dd_smedV4_1432_0_2	OX_Smed_1.0.22856,dd_smedV4_1432_0_11,dd_smedV4_1432_0_2,dd_smedV4_1432_0_8	Cluster236
dd_smedV4_922_0_1	mk4.001475.02.01,OX_Smed_1.0.02870,OX_Smed_1.0.04623,OX_Smed_1.0.13592,dd_smedV4_922_0_1	Cluster237
dd_smedV4_5376_0_1	mk4.015777.00.01,mk4.024745.00.01,OX_Smed_1.0.01053,OX_Smed_1.0.07458,OX_Smed_1.0.15625,dd_smedV4_5376_0_1,dd_smedV4_5376_0_2,dd_smedV4_5376_0_3,dd_smedV4_5376_0_4	Cluster238
dd_smedV4_6816_0_1	mk4.000386.03.01,mk4.000386.05.01,OX_Smed_1.0.02399,OX_Smed_1.0.04115,OX_Smed_1.0.13806,dd_smedV4_6816_0_1,dd_smedV4_6816_0_2	Cluster239
dd_smedV4_11394_0_2	dd_smedV4_11394_0_2,dd_smedV4_11394_0_4	Cluster240
dd_smedV4_5074_0_1	OX_Smed_1.0.03695,OX_Smed_1.0.12944,dd_smedV4_5074_0_1	Cluster241
dd_smedV4_2072_0_4	dd_smedV4_2072_0_12,dd_smedV4_2072_0_13,dd_smedV4_2072_0_23,dd_smedV4_2072_0_24,dd_smedV4_2072_0_25,dd_smedV4_2072_0_26,dd_smedV4_2072_0_4,dd_smedV4_2072_0_5	Cluster242
OX_Smed_1.0.13077	mk4.001644.02.01,mk4.001644.03.01,mk4.001644.04.01,mk4.001644.04.02,OX_Smed_1.0.02672,OX_Smed_1.0.13077,dd_smedV4_3192_0_1,dd_smedV4_9956_0_1	Cluster243
dd_smedV4_3136_0_1	mk4.001526.00.01,mk4.006045.00.01,OX_Smed_1.0.00323,OX_Smed_1.0.01170,OX_Smed_1.0.01991,OX_Smed_1.0.03909,OX_Smed_1.0.06436,OX_Smed_1.0.07727,OX_Smed_1.0.08492,dd_smedV4_3136_0_1,dd_smedV4_3136_0_2	Cluster244
mk4.000411.03.01	mk4.000411.03.01,OX_Smed_1.0.08391,dd_smedV4_20782_0_1,dd_smedV4_21124_0_1,dd_smedV4_26550_0_1,dd_smedV4_32573_0_1,dd_smedV4_37907_0_1,dd_smedV4_41749_0_1,dd_smedV4_50971_0_1,dd_smedV4_68212_0_1	Cluster245
mk4.001792.06.01	mk4.001792.06.01	Cluster246
OX_Smed_1.0.22723	mk4.011002.00.01,mk4.011002.02.01,mk4.011002.03.01,mk4.013308.00.01,OX_Smed_1.0.22723,dd_smedV4_10540_0_1	Cluster247
dd_smedV4_5187_0_1	mk4.001829.08.01,OX_Smed_1.0.07668,OX_Smed_1.0.21830,dd_smedV4_5187_0_1	Cluster248
mk4.003692.02.01	mk4.003692.02.01	Cluster249
dd_smedV4_4113_0_1	mk4.010033.03.01,OX_Smed_1.0.02592,OX_Smed_1.0.03141,OX_Smed_1.0.03485,OX_Smed_1.0.17034,dd_smedV4_4113_0_1,dd_smedV4_4113_0_2	Cluster250
dd_smedV4_4648_0_1	mk4.000573.06.01,OX_Smed_1.0.05598,OX_Smed_1.0.10212,OX_Smed_1.0.15705,dd_smedV4_4648_0_1,dd_smedV4_4648_0_10,dd_smedV4_4648_0_11,dd_smedV4_4648_0_12,dd_smedV4_4648_0_13,dd_smedV4_4648_0_14,dd_smedV4_4648_0_15,dd_smedV4_4648_0_16,dd_smedV4_4648_0_2,dd_smedV4_4648_0_3,dd_smedV4_4648_0_4,dd_smedV4_4648_0_5,dd_smedV4_4648_0_6,dd_smedV4_4648_0_7,dd_smedV4_4648_0_8,dd_smedV4_4648_0_9	Cluster251
dd_smedV4_3251_0_1	OX_Smed_1.0.01637,dd_smedV4_3251_0_1	Cluster252
OX_Smed_1.0.03725	OX_Smed_1.0.02435,OX_Smed_1.0.03725,dd_smedV4_3993_0_1,dd_smedV4_5099_0_1	Cluster253
mk4.000125.02.01	mk4.000125.02.01	Cluster254
OX_Smed_1.0.03138	mk4.009248.00.01,mk4.009248.02.01,mk4.012876.01.01,mk4.016945.00.01,mk4.016945.01.01,OX_Smed_1.0.03138,OX_Smed_1.0.06731,dd_smedV4_4933_0_1	Cluster255
dd_smedV4_17773_0_1	mk4.010033.02.01,mk4.011395.05.01,OX_Smed_1.0.06620,OX_Smed_1.0.11205,dd_smedV4_17773_0_1,dd_smedV4_17773_0_2	Cluster256
dd_smedV4_11149_0_1	mk4.017323.00.01,mk4.019154.00.01,mk4.023392.00.01,OX_Smed_1.0.06747,OX_Smed_1.0.14942,OX_Smed_1.0.20579,OX_Smed_1.0.21604,dd_smedV4_11149_0_1	Cluster257
dd_smedV4_10176_0_1	mk4.000793.09.01,mk4.006791.00.01,OX_Smed_1.0.07565,OX_Smed_1.0.17806,OX_Smed_1.0.21715,dd_smedV4_10176_0_1,dd_smedV4_10176_0_2	Cluster258
OX_Smed_1.0.07440	mk4.048479.00.01,OX_Smed_1.0.07440,OX_Smed_1.0.21220,dd_smedV4_1404_0_1	Cluster259
dd_smedV4_6504_0_1	OX_Smed_1.0.03198,dd_smedV4_6504_0_1,dd_smedV4_6504_0_2	Cluster260
mk4.000033.05.01	mk4.000033.05.01	Cluster261
dd_smedV4_2072_0_6	dd_smedV4_2072_0_14,dd_smedV4_2072_0_27,dd_smedV4_2072_0_28,dd_smedV4_2072_0_6	Cluster262
OX_Smed_1.0.13757	mk4.000234.13.01,OX_Smed_1.0.13757	Cluster263
dd_smedV4_4586_0_1	mk4.000555.02.01,OX_Smed_1.0.03923,OX_Smed_1.0.13841,dd_smedV4_4586_0_1	Cluster264
OX_Smed_1.0.17042	OX_Smed_1.0.17042	Cluster265
dd_smedV4_11826_0_1	mk4.009530.02.01,mk4.009750.00.01,mk4.040128.00.01,OX_Smed_1.0.04011,OX_Smed_1.0.06547,OX_Smed_1.0.10668,dd_smedV4_11826_0_1	Cluster266
dd_smedV4_16093_0_1	mk4.004832.01.01,OX_Smed_1.0.07648,OX_Smed_1.0.13041,dd_smedV4_16093_0_1,dd_smedV4_16093_0_2	Cluster267
dd_smedV4_2912_0_4	mk4.006259.00.01,mk4.006259.00.02,mk4.006259.02.01,mk4.014118.01.01,mk4.016590.00.01,mk4.016590.01.01,mk4.016590.02.01,mk4.016590.04.01,mk4.016590.05.01,OX_Smed_1.0.06750,OX_Smed_1.0.15774,OX_Smed_1.0.18667,OX_Smed_1.0.20953,OX_Smed_1.0.23163,dd_smedV4_2912_0_1,dd_smedV4_2912_0_2,dd_smedV4_2912_0_3,dd_smedV4_2912_0_4,dd_smedV4_2912_0_5,dd_smedV4_2912_0_6	Cluster268
OX_Smed_1.0.10178	ASA.00086.01,mk4.010187.01.01,mk4.010187.02.01,mk4.020633.00.01,OX_Smed_1.0.10178,OX_Smed_1.0.14939,OX_Smed_1.0.16047,dd_smedV4_3967_0_1,dd_smedV4_3967_0_2	Cluster269
dd_smedV4_9316_0_1	mk4.000528.12.01,mk4.000528.13.01,OX_Smed_1.0.05670,dd_smedV4_9316_0_1	Cluster270
mk4.000387.01.01	mk4.000387.01.01,dd_smedV4_30574_0_1,dd_smedV4_42381_0_1	Cluster271
dd_smedV4_6966_0_1	OX_Smed_1.0.13152,OX_Smed_1.0.20393,OX_Smed_1.0.20963,dd_smedV4_6966_0_1	Cluster272
dd_smedV4_11934_0_1	OX_Smed_1.0.22466,dd_smedV4_11934_0_1	Cluster273
mk4.004116.03.01	mk4.004116.03.01	Cluster274
dd_smedV4_791_0_1	mk4.001750.00.01,OX_Smed_1.0.02142,dd_smedV4_791_0_1	Cluster275
dd_smedV4_8618_0_1	mk4.001748.01.01,OX_Smed_1.0.11534,OX_Smed_1.0.15436,dd_smedV4_8618_0_1	Cluster276
OX_Smed_1.0.14343	mk4.005283.00.01,mk4.005283.04.01,OX_Smed_1.0.06383,OX_Smed_1.0.14343,dd_smedV4_10156_0_1,dd_smedV4_10156_0_2	Cluster277
dd_smedV4_9419_0_1	OX_Smed_1.0.10401,OX_Smed_1.0.18996,dd_smedV4_9419_0_1	Cluster278
dd_smedV4_2033_0_1	dd_smedV4_2033_0_1,dd_smedV4_2033_0_2	Cluster279
dd_smedV4_2373_0_1	OX_Smed_1.0.03568,OX_Smed_1.0.21523,dd_smedV4_2373_0_1,dd_smedV4_2373_0_2	Cluster280
dd_smedV4_6779_0_1	OX_Smed_1.0.06493,OX_Smed_1.0.20543,dd_smedV4_6779_0_1	Cluster281
OX_Smed_1.0.18838	mk4.009102.01.01,mk4.009102.02.01,mk4.035446.00.01,OX_Smed_1.0.06457,OX_Smed_1.0.09389,OX_Smed_1.0.18838,dd_smedV4_579_0_1,dd_smedV4_579_0_2	Cluster282
mk4.003285.00.01	mk4.003285.00.01,OX_Smed_1.0.21433,dd_smedV4_11943_0_1	Cluster283
mk4.005108.02.01	mk4.005108.02.01	Cluster284
OX_Smed_1.0.16118	mk4.010650.00.01,OX_Smed_1.0.16118,OX_Smed_1.0.21361,dd_smedV4_1434_0_1,dd_smedV4_432_0_1	Cluster285
dd_smedV4_6585_0_2	mk4.000477.11.01,OX_Smed_1.0.09717,OX_Smed_1.0.13098,OX_Smed_1.0.15276,OX_Smed_1.0.18632,dd_smedV4_6585_0_1,dd_smedV4_6585_0_2,dd_smedV4_6585_0_3,dd_smedV4_6585_0_4,dd_smedV4_6585_0_5,dd_smedV4_6585_0_6,dd_smedV4_6585_0_7,dd_smedV4_6585_0_8	Cluster286
dd_smedV4_2072_0_8	dd_smedV4_2072_0_16,dd_smedV4_2072_0_31,dd_smedV4_2072_0_32,dd_smedV4_2072_0_8	Cluster287
OX_Smed_1.0.22937	mk4.000503.13.01,mk4.003433.01.01,mk4.003433.02.01,OX_Smed_1.0.22937,dd_smedV4_6697_0_1,dd_smedV4_6697_0_2,dd_smedV4_7089_0_1	Cluster288
dd_smedV4_6728_0_1	OX_Smed_1.0.11830,dd_smedV4_6728_0_1	Cluster289
mk4.000387.03.01	mk4.000387.03.01	Cluster290
dd_smedV4_8176_0_1	OX_Smed_1.0.04539,OX_Smed_1.0.06136,OX_Smed_1.0.07670,dd_smedV4_8176_0_1	Cluster291
OX_Smed_1.0.10253	mk4.000094.14.01,OX_Smed_1.0.10253,dd_smedV4_12273_0_1	Cluster292
dd_smedV4_8754_0_1	mk4.015073.00.01,OX_Smed_1.0.14714,OX_Smed_1.0.15477,dd_smedV4_8754_0_1	Cluster293
ASA.00129.01	ASA.00129.01,mk4.001377.09.01,mk4.001377.10.01,mk4.001377.11.01,mk4.001377.12.01,mk4.001377.13.01,mk4.001377.14.01,mk4.001377.15.01,mk4.001377.16.01	Cluster294
mk4.000356.07.01	mk4.000356.07.01	Cluster295
ASA.00215.01	ASA.00215.01,mk4.001029.07.01,mk4.001029.08.01,mk4.001029.09.01,mk4.001029.10.01	Cluster296
dd_smedV4_7048_0_2	mk4.002658.00.01,mk4.002658.05.01,OX_Smed_1.0.02763,OX_Smed_1.0.09847,dd_smedV4_7048_0_1,dd_smedV4_7048_0_2	Cluster297
dd_smedV4_3146_0_1	mk4.002349.02.01,OX_Smed_1.0.10462,dd_smedV4_3146_0_1	Cluster298
dd_smedV4_5758_0_1	OX_Smed_1.0.06773,OX_Smed_1.0.16129,OX_Smed_1.0.18596,dd_smedV4_5758_0_1	Cluster299
dd_smedV4_10214_0_1	mk4.001250.03.01,dd_smedV4_10214_0_1	Cluster300
mk4.004768.00.02	mk4.004768.00.02,OX_Smed_1.0.05412,dd_smedV4_1965_0_1,dd_smedV4_1965_0_2	Cluster301
dd_smedV4_4721_0_1	OX_Smed_1.0.02707,dd_smedV4_4721_0_1	Cluster302
dd_smedV4_7394_0_1	mk4.006357.00.01,mk4.006357.01.01,mk4.012321.00.01,OX_Smed_1.0.04504,OX_Smed_1.0.04505,OX_Smed_1.0.09728,OX_Smed_1.0.20714,dd_smedV4_7394_0_1	Cluster303
dd_smedV4_4676_0_1	mk4.009153.00.01,OX_Smed_1.0.14367,dd_smedV4_4676_0_1	Cluster304
OX_Smed_1.0.10167	mk4.000328.11.01,mk4.000328.12.01,mk4.000328.15.01,OX_Smed_1.0.07480,OX_Smed_1.0.09725,OX_Smed_1.0.10167,dd_smedV4_10112_0_1,dd_smedV4_10112_0_2	Cluster305
OX_Smed_1.0.13448	OX_Smed_1.0.13448,dd_smedV4_27650_0_1	Cluster306
OX_Smed_1.0.07502	mk4.007934.05.01,mk4.012063.00.01,mk4.012063.01.01,OX_Smed_1.0.07502,dd_smedV4_6842_0_3,dd_smedV4_7719_0_1,dd_smedV4_8208_0_1	Cluster307
dd_smedV4_9023_0_1	dd_smedV4_9023_0_1	Cluster308
dd_smedV4_8578_0_1	mk4.000132.13.01,OX_Smed_1.0.10172,OX_Smed_1.0.17392,dd_smedV4_8578_0_1	Cluster309
dd_smedV4_6701_1_3	OX_Smed_1.0.13801,OX_Smed_1.0.21687,dd_smedV4_6701_1_1,dd_smedV4_6701_1_2,dd_smedV4_6701_1_3,dd_smedV4_6701_1_4	Cluster310
mk4.000873.08.01	mk4.000873.08.01	Cluster311
dd_smedV4_11140_0_1	mk4.043664.00.01,OX_Smed_1.0.15090,dd_smedV4_11140_0_1	Cluster312
dd_smedV4_568_0_1	mk4.004852.02.01,mk4.004852.03.01,mk4.005639.00.01,mk4.005639.03.01,mk4.008429.02.01,mk4.033835.00.01,mk4.033835.01.01,OX_Smed_1.0.03465,OX_Smed_1.0.16171,dd_smedV4_568_0_1,dd_smedV4_568_0_2	Cluster313
dd_smedV4_11085_0_1	OX_Smed_1.0.01154,OX_Smed_1.0.06101,OX_Smed_1.0.06736,OX_Smed_1.0.14445,OX_Smed_1.0.15593,dd_smedV4_11085_0_1,dd_smedV4_11085_0_2	Cluster314
dd_smedV4_2942_0_1	mk4.000422.03.01,OX_Smed_1.0.17357,OX_Smed_1.0.18692,dd_smedV4_2942_0_1,dd_smedV4_2942_0_2	Cluster315
dd_smedV4_568_0_4	mk4.008429.00.01,mk4.008429.01.01,mk4.014934.00.01,OX_Smed_1.0.03464,OX_Smed_1.0.06576,OX_Smed_1.0.18246,dd_smedV4_568_0_4,dd_smedV4_568_0_6	Cluster316
OX_Smed_1.0.11705	ASA.00197.01,mk4.000001.40.01,mk4.000001.41.01,mk4.000001.42.01,OX_Smed_1.0.05427,OX_Smed_1.0.11705,dd_smedV4_10448_0_1,dd_smedV4_8329_0_1	Cluster317
dd_smedV4_11462_0_1	mk4.003237.02.01,OX_Smed_1.0.03123,OX_Smed_1.0.10854,dd_smedV4_11462_0_1	Cluster318
OX_Smed_1.0.13899	mk4.000858.07.01,mk4.000858.12.01,OX_Smed_1.0.13899,dd_smedV4_11921_0_1,dd_smedV4_18379_0_1,dd_smedV4_18379_0_2,dd_smedV4_18379_0_3	Cluster319
dd_smedV4_12219_0_1	mk4.007262.00.01,mk4.007262.02.01,mk4.009492.00.01,OX_Smed_1.0.07698,OX_Smed_1.0.12032,OX_Smed_1.0.19128,dd_smedV4_12219_0_1	Cluster320
dd_smedV4_2581_0_1	mk4.003422.05.01,OX_Smed_1.0.10408,dd_smedV4_2581_0_1	Cluster321
dd_smedV4_13075_0_1	OX_Smed_1.0.06481,OX_Smed_1.0.10116,OX_Smed_1.0.14545,OX_Smed_1.0.21757,dd_smedV4_13075_0_1,dd_smedV4_13075_0_2	Cluster322
dd_smedV4_5379_0_1	mk4.007252.03.01,mk4.025138.00.01,OX_Smed_1.0.06839,OX_Smed_1.0.08070,OX_Smed_1.0.18557,OX_Smed_1.0.21737,dd_smedV4_5379_0_1	Cluster323
dd_smedV4_14730_0_1	mk4.003456.02.01,mk4.013897.00.01,OX_Smed_1.0.10012,OX_Smed_1.0.10286,dd_smedV4_14730_0_1	Cluster324
dd_smedV4_13973_0_1	mk4.000296.09.01,mk4.000987.06.01,mk4.001585.02.01,mk4.005308.03.01,OX_Smed_1.0.05920,OX_Smed_1.0.12350,OX_Smed_1.0.14014,OX_Smed_1.0.15680,dd_smedV4_13973_0_1	Cluster325
dd_smedV4_568_0_3	mk4.005639.02.01,dd_smedV4_568_0_3,dd_smedV4_568_0_5	Cluster326
OX_Smed_1.0.11374	OX_Smed_1.0.11374	Cluster327
dd_smedV4_15356_0_1	OX_Smed_1.0.11790,dd_smedV4_15356_0_1	Cluster328
OX_Smed_1.0.22879	mk4.004362.02.01,OX_Smed_1.0.22879,dd_smedV4_10163_0_1,dd_smedV4_10163_0_2,dd_smedV4_10163_0_3,dd_smedV4_13557_0_1	Cluster329
OX_Smed_1.0.03412	OX_Smed_1.0.03412	Cluster330
OX_Smed_1.0.05373	mk4.000873.09.01,mk4.000873.10.01,OX_Smed_1.0.05373,dd_smedV4_1636_0_1	Cluster331
dd_smedV4_11289_0_1	mk4.010850.01.01,mk4.021111.00.01,mk4.027959.00.01,mk4.037604.00.01,OX_Smed_1.0.01516,OX_Smed_1.0.03346,OX_Smed_1.0.06820,OX_Smed_1.0.12992,dd_smedV4_11289_0_1	Cluster332
dd_smedV4_8760_0_1	mk4.005538.02.01,OX_Smed_1.0.01895,OX_Smed_1.0.21856,dd_smedV4_8760_0_1	Cluster333
mk4.002089.01.01	mk4.002089.01.01,dd_smedV4_13700_0_1,dd_smedV4_3777_0_1,dd_smedV4_3777_0_2,dd_smedV4_3777_0_3	Cluster334
dd_smedV4_9617_0_1	mk4.003742.00.01,mk4.013368.00.01,mk4.021685.01.01,OX_Smed_1.0.04098,OX_Smed_1.0.07555,OX_Smed_1.0.21873,dd_smedV4_9617_0_1	Cluster335
dd_smedV4_6277_0_1	mk4.003160.01.01,OX_Smed_1.0.03320,dd_smedV4_6277_0_1	Cluster336
dd_smedV4_5314_0_1	mk4.002394.01.01,mk4.002394.02.01,mk4.002394.03.01,mk4.005819.02.01,OX_Smed_1.0.02447,OX_Smed_1.0.03874,OX_Smed_1.0.06153,OX_Smed_1.0.22301,dd_smedV4_5314_0_1,dd_smedV4_5314_0_2	Cluster337
dd_smedV4_8973_0_1	OX_Smed_1.0.13747,OX_Smed_1.0.22142,dd_smedV4_8973_0_1	Cluster338
dd_smedV4_11770_0_1	OX_Smed_1.0.00894,OX_Smed_1.0.15934,dd_smedV4_11770_0_1	Cluster339
dd_smedV4_4236_0_1	mk4.002785.01.01,OX_Smed_1.0.02392,OX_Smed_1.0.06207,dd_smedV4_4236_0_1	Cluster340
OX_Smed_1.0.17446	mk4.029123.00.01,OX_Smed_1.0.03699,OX_Smed_1.0.17446	Cluster341
OX_Smed_1.0.20652	OX_Smed_1.0.12989,OX_Smed_1.0.14331,OX_Smed_1.0.20652,dd_smedV4_1109_0_1,dd_smedV4_1846_0_1	Cluster342
mk4.001978.00.01	mk4.001978.00.01,dd_smedV4_28355_0_1,dd_smedV4_78583_0_1,dd_smedV4_86434_0_1,dd_smedV4_88035_0_1,dd_smedV4_89277_0_1	Cluster343
dd_smedV4_5291_0_1	mk4.004514.03.01,mk4.016111.00.01,OX_Smed_1.0.04288,OX_Smed_1.0.12206,dd_smedV4_5291_0_1,dd_smedV4_5291_0_2	Cluster344
dd_smedV4_5118_0_1	OX_Smed_1.0.02284,OX_Smed_1.0.15286,dd_smedV4_5118_0_1	Cluster345
dd_smedV4_6166_0_1	mk4.001304.06.01,OX_Smed_1.0.22180,dd_smedV4_6166_0_1	Cluster346
mk4.008142.00.01	mk4.008142.00.01,OX_Smed_1.0.17655	Cluster347
OX_Smed_1.0.05332	mk4.007460.00.01,OX_Smed_1.0.05332,OX_Smed_1.0.06475,OX_Smed_1.0.10267,OX_Smed_1.0.15754,dd_smedV4_3381_0_1,dd_smedV4_3381_0_2	Cluster348
dd_smedV4_21003_0_1	mk4.011215.02.01,mk4.021289.00.01,OX_Smed_1.0.21877,dd_smedV4_21003_0_1	Cluster349
OX_Smed_1.0.01029	OX_Smed_1.0.01029	Cluster350
dd_smedV4_17981_0_1	mk4.008029.00.01,mk4.018094.02.01,OX_Smed_1.0.08312,OX_Smed_1.0.10146,OX_Smed_1.0.10299,dd_smedV4_17981_0_1,dd_smedV4_17981_0_2,dd_smedV4_17981_0_3	Cluster351
dd_smedV4_3088_0_1	mk4.001776.02.01,OX_Smed_1.0.06124,OX_Smed_1.0.12895,OX_Smed_1.0.16172,dd_smedV4_3088_0_1	Cluster352
dd_smedV4_7108_0_1	OX_Smed_1.0.22462,dd_smedV4_7108_0_1,dd_smedV4_7108_0_2	Cluster353
dd_smedV4_14386_0_1	mk4.002439.01.01,mk4.026661.00.01,mk4.026661.01.01,OX_Smed_1.0.00869,OX_Smed_1.0.09240,OX_Smed_1.0.12301,OX_Smed_1.0.13343,dd_smedV4_14386_0_1	Cluster354
dd_smedV4_6156_0_2	mk4.002102.02.01,mk4.002102.03.01,OX_Smed_1.0.22302,dd_smedV4_6156_0_1,dd_smedV4_6156_0_2,dd_smedV4_6156_0_3,dd_smedV4_6156_0_4	Cluster355
OX_Smed_1.0.11463	mk4.000819.00.01,mk4.000819.01.01,mk4.004677.00.01,mk4.014509.01.01,OX_Smed_1.0.06242,OX_Smed_1.0.11463,dd_smedV4_7215_0_1	Cluster356
dd_smedV4_4218_0_1	mk4.000499.03.01,mk4.000499.04.01,OX_Smed_1.0.01239,OX_Smed_1.0.03019,dd_smedV4_4218_0_1	Cluster357
dd_smedV4_8222_0_3	OX_Smed_1.0.00267,OX_Smed_1.0.04620,OX_Smed_1.0.05573,OX_Smed_1.0.21705,dd_smedV4_8222_0_1,dd_smedV4_8222_0_2,dd_smedV4_8222_0_3,dd_smedV4_8222_0_4	Cluster358
OX_Smed_1.0.09417	OX_Smed_1.0.09417	Cluster359
dd_smedV4_13562_0_1	OX_Smed_1.0.06007,OX_Smed_1.0.06646,OX_Smed_1.0.06788,OX_Smed_1.0.22629,dd_smedV4_13562_0_1,dd_smedV4_13562_0_2	Cluster360
dd_smedV4_7155_0_1	mk4.012077.00.01,OX_Smed_1.0.11564,OX_Smed_1.0.19552,dd_smedV4_7155_0_1	Cluster361
dd_smedV4_9699_0_1	mk4.001621.08.01,mk4.004290.03.01,OX_Smed_1.0.03162,OX_Smed_1.0.12620,dd_smedV4_9699_0_1,dd_smedV4_9699_0_2,dd_smedV4_9699_0_5,dd_smedV4_9699_0_6	Cluster362
dd_smedV4_10696_0_3	mk4.000598.00.01,OX_Smed_1.0.10437,OX_Smed_1.0.21812,dd_smedV4_10696_0_1,dd_smedV4_10696_0_2,dd_smedV4_10696_0_3	Cluster363
dd_smedV4_7701_0_3	mk4.000794.02.01,mk4.000794.03.01,OX_Smed_1.0.05747,OX_Smed_1.0.09776,OX_Smed_1.0.10296,OX_Smed_1.0.12741,dd_smedV4_7701_0_1,dd_smedV4_7701_0_2,dd_smedV4_7701_0_3,dd_smedV4_7701_0_4	Cluster364
OX_Smed_1.0.23040	mk4.000454.12.01,mk4.000454.13.01,mk4.000454.14.01,OX_Smed_1.0.05676,OX_Smed_1.0.23040,dd_smedV4_2331_0_1,dd_smedV4_2659_0_1	Cluster365
dd_smedV4_14162_0_1	OX_Smed_1.0.10324,dd_smedV4_14162_0_1	Cluster366
OX_Smed_1.0.16443	mk4.000015.06.01,OX_Smed_1.0.03951,OX_Smed_1.0.05437,OX_Smed_1.0.16443,dd_smedV4_3618_1_1,dd_smedV4_3618_1_2	Cluster367
ASA.00038.01	ASA.00038.01,mk4.001750.01.01,mk4.001750.02.01	Cluster368
OX_Smed_1.0.21651	mk4.005629.01.01,mk4.019897.00.01,OX_Smed_1.0.21651,dd_smedV4_2337_0_1	Cluster369
ASA.00229.01	ASA.00229.01,mk4.002192.00.01,mk4.002192.02.01,mk4.002192.03.01,mk4.002192.04.01,mk4.002192.05.01	Cluster370
dd_smedV4_6814_0_1	mk4.001736.02.01,OX_Smed_1.0.06039,OX_Smed_1.0.11508,dd_smedV4_6814_0_1	Cluster371
mk4.003312.01.01	mk4.003312.01.01	Cluster372
dd_smedV4_2197_0_1	mk4.003416.05.01,OX_Smed_1.0.03531,OX_Smed_1.0.12987,dd_smedV4_2197_0_1	Cluster373
dd_smedV4_7245_0_1	mk4.000451.02.01,OX_Smed_1.0.22657,dd_smedV4_7245_0_1	Cluster374
dd_smedV4_10431_0_1	mk4.001894.04.01,mk4.006702.00.01,OX_Smed_1.0.13119,OX_Smed_1.0.23005,dd_smedV4_10431_0_1	Cluster375
OX_Smed_1.0.21596	mk4.016703.00.01,mk4.016703.01.01,OX_Smed_1.0.03155,OX_Smed_1.0.21596,dd_smedV4_1579_0_1	Cluster376
dd_smedV4_15726_0_1	dd_smedV4_15726_0_1	Cluster377
dd_smedV4_12428_0_1	OX_Smed_1.0.00813,OX_Smed_1.0.04632,OX_Smed_1.0.05900,OX_Smed_1.0.09862,dd_smedV4_12428_0_1	Cluster378
dd_smedV4_7811_0_1	mk4.005498.04.01,OX_Smed_1.0.07460,OX_Smed_1.0.14600,OX_Smed_1.0.16055,dd_smedV4_7811_0_1	Cluster379
OX_Smed_1.0.01708	OX_Smed_1.0.01708,dd_smedV4_9637_0_1	Cluster380
OX_Smed_1.0.11700	mk4.002797.00.01,OX_Smed_1.0.11700	Cluster381
dd_smedV4_3372_0_1	OX_Smed_1.0.03679,OX_Smed_1.0.05768,OX_Smed_1.0.19217,dd_smedV4_3372_0_1	Cluster382
dd_smedV4_8011_0_1	mk4.007047.00.01,mk4.015720.01.01,OX_Smed_1.0.03118,OX_Smed_1.0.06349,OX_Smed_1.0.17006,dd_smedV4_8011_0_1,dd_smedV4_8011_0_2	Cluster383
dd_smedV4_9699_0_4	OX_Smed_1.0.20721,dd_smedV4_9699_0_3,dd_smedV4_9699_0_4	Cluster384
dd_smedV4_11377_0_2	mk4.032773.00.01,mk4.062863.00.01,OX_Smed_1.0.04736,OX_Smed_1.0.07088,OX_Smed_1.0.12494,OX_Smed_1.0.15057,dd_smedV4_11377_0_1,dd_smedV4_11377_0_2	Cluster385
dd_smedV4_9824_0_1	mk4.014045.01.01,OX_Smed_1.0.06758,OX_Smed_1.0.12409,OX_Smed_1.0.14905,OX_Smed_1.0.21597,dd_smedV4_9824_0_1	Cluster386
dd_smedV4_6960_0_1	OX_Smed_1.0.06295,dd_smedV4_6960_0_1	Cluster387
dd_smedV4_3774_0_1	mk4.003224.06.01,OX_Smed_1.0.11443,dd_smedV4_3774_0_1	Cluster388
dd_smedV4_3523_0_1	mk4.001552.03.01,mk4.001552.05.01,OX_Smed_1.0.04414,OX_Smed_1.0.06028,OX_Smed_1.0.17802,dd_smedV4_3523_0_1	Cluster389
dd_smedV4_12472_0_1	mk4.002394.00.01,OX_Smed_1.0.04835,OX_Smed_1.0.07728,dd_smedV4_12472_0_1	Cluster390
dd_smedV4_5505_0_1	mk4.005570.00.01,mk4.006714.00.01,mk4.009085.00.01,mk4.010573.01.01,mk4.028620.00.01,mk4.028620.01.01,OX_Smed_1.0.05381,OX_Smed_1.0.14786,OX_Smed_1.0.20537,dd_smedV4_5505_0_1,dd_smedV4_5505_0_3	Cluster391
dd_smedV4_7314_0_1	mk4.013405.01.01,mk4.024311.00.01,OX_Smed_1.0.14447,dd_smedV4_7314_0_1	Cluster392
dd_smedV4_5347_0_1	mk4.001722.03.01,mk4.013958.00.01,mk4.013958.00.02,mk4.025814.00.01,OX_Smed_1.0.04025,OX_Smed_1.0.15890,OX_Smed_1.0.17228,dd_smedV4_5347_0_1,dd_smedV4_5347_0_2	Cluster393
OX_Smed_1.0.22867	mk4.001671.03.01,mk4.002101.02.01,mk4.002101.03.01,mk4.002857.02.01,OX_Smed_1.0.00064,OX_Smed_1.0.22867,dd_smedV4_10633_0_1,dd_smedV4_10633_0_2,dd_smedV4_10633_0_3,dd_smedV4_10633_0_4	Cluster394
dd_smedV4_7294_0_1	mk4.008206.02.01,mk4.013177.00.01,OX_Smed_1.0.00778,OX_Smed_1.0.19175,dd_smedV4_7294_0_1	Cluster395
OX_Smed_1.0.07414	OX_Smed_1.0.07414	Cluster396
mk4.002353.03.01	mk4.002353.03.01	Cluster397
OX_Smed_1.0.21355	mk4.005992.01.01,OX_Smed_1.0.21355,dd_smedV4_1382_0_1,dd_smedV4_5849_0_1	Cluster398
dd_smedV4_13421_0_1	mk4.015864.01.01,OX_Smed_1.0.02958,OX_Smed_1.0.13026,dd_smedV4_13421_0_1	Cluster399
ASA.00034.01	ASA.00034.01	Cluster400
dd_smedV4_9342_0_1	mk4.004800.00.01,OX_Smed_1.0.14308,dd_smedV4_9342_0_1,dd_smedV4_9342_0_2	Cluster401
OX_Smed_1.0.09517	OX_Smed_1.0.09517	Cluster402
dd_smedV4_8222_0_7	dd_smedV4_8222_0_5,dd_smedV4_8222_0_6,dd_smedV4_8222_0_7,dd_smedV4_8222_0_8	Cluster403
OX_Smed_1.0.12998	OX_Smed_1.0.12998,dd_smedV4_854_0_1,dd_smedV4_854_0_2	Cluster404
dd_smedV4_2463_0_1	mk4.006798.00.01,mk4.020473.00.01,mk4.023689.00.01,OX_Smed_1.0.06759,OX_Smed_1.0.06780,OX_Smed_1.0.11406,OX_Smed_1.0.20413,OX_Smed_1.0.20507,dd_smedV4_2463_0_1	Cluster405
dd_smedV4_6538_0_3	dd_smedV4_6538_0_1,dd_smedV4_6538_0_2,dd_smedV4_6538_0_3	Cluster406
dd_smedV4_4638_0_1	OX_Smed_1.0.01183,OX_Smed_1.0.17301,dd_smedV4_4638_0_1	Cluster407
dd_smedV4_10271_0_1	OX_Smed_1.0.00781,OX_Smed_1.0.04147,dd_smedV4_10271_0_1,dd_smedV4_10271_0_2,dd_smedV4_10271_0_3	Cluster408
ASA.00228.01	ASA.00228.01,mk4.001137.01.01,mk4.001137.02.01,mk4.001137.04.01,mk4.001137.10.01,dd_smedV4_58841_0_1,dd_smedV4_95389_0_1	Cluster409
dd_smedV4_8210_0_1	mk4.010831.00.01,mk4.010831.01.01,OX_Smed_1.0.01008,OX_Smed_1.0.03746,OX_Smed_1.0.21747,OX_Smed_1.0.22699,dd_smedV4_8210_0_1	Cluster410
mk4.000660.01.01	mk4.000660.01.01	Cluster411
OX_Smed_1.0.12991	mk4.007665.00.01,mk4.009878.01.01,OX_Smed_1.0.12991,dd_smedV4_6219_0_1	Cluster412
dd_smedV4_12797_0_1	OX_Smed_1.0.01716,dd_smedV4_12797_0_1	Cluster413
dd_smedV4_13610_0_1	OX_Smed_1.0.06381,OX_Smed_1.0.14341,OX_Smed_1.0.20332,dd_smedV4_13610_0_1	Cluster414
dd_smedV4_17069_0_1	dd_smedV4_17069_0_1	Cluster415
dd_smedV4_6093_0_1	OX_Smed_1.0.09127,OX_Smed_1.0.13021,dd_smedV4_6093_0_1	Cluster416
OX_Smed_1.0.14350	OX_Smed_1.0.14350	Cluster417
dd_smedV4_16808_0_1	OX_Smed_1.0.04953,OX_Smed_1.0.10404,OX_Smed_1.0.12382,dd_smedV4_16808_0_1	Cluster418
dd_smedV4_2500_0_1	mk4.002023.00.02,OX_Smed_1.0.23217,dd_smedV4_2500_0_1	Cluster419
dd_smedV4_59_0_1	OX_Smed_1.0.03128,OX_Smed_1.0.03192,OX_Smed_1.0.06278,dd_smedV4_59_0_1,dd_smedV4_59_0_2	Cluster420
dd_smedV4_9559_0_1	mk4.022535.00.01,OX_Smed_1.0.07538,dd_smedV4_9559_0_1,dd_smedV4_9559_0_2	Cluster421
OX_Smed_1.0.03776	OX_Smed_1.0.03769,OX_Smed_1.0.03776,OX_Smed_1.0.03975,OX_Smed_1.0.04546	Cluster422
OX_Smed_1.0.05852	mk4.000990.02.01,OX_Smed_1.0.05852,dd_smedV4_71592_0_1,dd_smedV4_72857_0_1,dd_smedV4_72880_0_1,dd_smedV4_80750_0_1,dd_smedV4_95703_0_1	Cluster423
mk4.011134.00.01	mk4.008494.01.01,mk4.011134.00.01,OX_Smed_1.0.06861,dd_smedV4_12269_0_1,dd_smedV4_12269_0_3	Cluster424
OX_Smed_1.0.03966	mk4.021943.00.01,mk4.022034.00.01,OX_Smed_1.0.03966,OX_Smed_1.0.16256,dd_smedV4_6557_0_1	Cluster425
dd_smedV4_10833_0_1	mk4.008059.01.01,mk4.008059.02.01,OX_Smed_1.0.10622,OX_Smed_1.0.17307,dd_smedV4_10833_0_1	Cluster426
OX_Smed_1.0.08184	mk4.005703.01.01,OX_Smed_1.0.06362,OX_Smed_1.0.08184,dd_smedV4_10689_0_1,dd_smedV4_10689_0_2	Cluster427
dd_smedV4_10835_0_2	OX_Smed_1.0.03920,OX_Smed_1.0.05445,OX_Smed_1.0.16427,dd_smedV4_10835_0_1,dd_smedV4_10835_0_2,dd_smedV4_10835_0_3	Cluster428
dd_smedV4_3351_0_2	mk4.000834.01.01,mk4.000834.02.01,OX_Smed_1.0.08040,dd_smedV4_3351_0_1,dd_smedV4_3351_0_2	Cluster429
OX_Smed_1.0.13236	mk4.028554.00.01,OX_Smed_1.0.13236,dd_smedV4_6635_0_1,dd_smedV4_6635_0_2,dd_smedV4_6635_0_3	Cluster430
dd_smedV4_5600_0_1	mk4.001656.00.01,OX_Smed_1.0.06036,OX_Smed_1.0.10168,OX_Smed_1.0.23299,dd_smedV4_5600_0_1	Cluster431
dd_smedV4_9049_0_1	OX_Smed_1.0.00796,OX_Smed_1.0.22844,dd_smedV4_9049_0_1,dd_smedV4_9049_0_2	Cluster432
dd_smedV4_10419_0_1	OX_Smed_1.0.11496,dd_smedV4_10419_0_1	Cluster433
OX_Smed_1.0.07302	mk4.002161.04.01,OX_Smed_1.0.07302,dd_smedV4_8871_0_1	Cluster434
dd_smedV4_4612_0_1	OX_Smed_1.0.04338,OX_Smed_1.0.09602,OX_Smed_1.0.15962,dd_smedV4_4612_0_1,dd_smedV4_4612_0_2	Cluster435
dd_smedV4_9324_0_6	mk4.002311.00.01,OX_Smed_1.0.06537,OX_Smed_1.0.20259,dd_smedV4_9324_0_5,dd_smedV4_9324_0_6,dd_smedV4_9324_0_9	Cluster436
dd_smedV4_9877_0_1	mk4.009459.00.01,mk4.011008.02.01,OX_Smed_1.0.03149,OX_Smed_1.0.06566,OX_Smed_1.0.09774,OX_Smed_1.0.14697,dd_smedV4_9877_0_1	Cluster437
dd_smedV4_6426_0_2	mk4.001967.02.01,mk4.001967.03.01,OX_Smed_1.0.22480,dd_smedV4_6426_0_1,dd_smedV4_6426_0_2	Cluster438
dd_smedV4_18786_0_1	mk4.000911.03.01,dd_smedV4_18786_0_1	Cluster439
dd_smedV4_7985_0_1	OX_Smed_1.0.14297,dd_smedV4_7985_0_1	Cluster440
dd_smedV4_3937_0_1	mk4.000141.00.01,OX_Smed_1.0.02090,dd_smedV4_3937_0_1	Cluster441
dd_smedV4_1967_0_1	OX_Smed_1.0.01530,OX_Smed_1.0.16197,dd_smedV4_1967_0_1,dd_smedV4_1967_0_2	Cluster442
dd_smedV4_5967_0_1	mk4.019161.01.01,OX_Smed_1.0.02550,OX_Smed_1.0.08688,dd_smedV4_5967_0_1,dd_smedV4_5967_0_2	Cluster443
dd_smedV4_3077_0_1	mk4.001002.10.01,OX_Smed_1.0.02480,OX_Smed_1.0.09882,OX_Smed_1.0.10182,dd_smedV4_3077_0_1	Cluster444
ASA.00164.01	ASA.00164.01,mk4.002164.00.01,mk4.002164.01.01,mk4.002164.02.01,mk4.002164.05.01,mk4.002164.06.01	Cluster445
mk4.002049.05.01	mk4.002049.05.01,OX_Smed_1.0.02695,dd_smedV4_13972_0_1,dd_smedV4_13972_0_2	Cluster446
dd_smedV4_12389_0_1	mk4.001216.01.01,OX_Smed_1.0.11760,OX_Smed_1.0.12821,dd_smedV4_12389_0_1,dd_smedV4_12389_0_2	Cluster447
ASA.00010.01	ASA.00010.01,mk4.001196.05.01,mk4.001196.06.01	Cluster448
dd_smedV4_3992_0_1	mk4.003200.00.01,mk4.003200.03.01,mk4.003200.05.01,mk4.023427.00.01,OX_Smed_1.0.03211,OX_Smed_1.0.09486,OX_Smed_1.0.14990,dd_smedV4_3992_0_1,dd_smedV4_3992_0_2	Cluster449
dd_smedV4_3806_0_1	OX_Smed_1.0.03986,OX_Smed_1.0.10183,OX_Smed_1.0.19066,dd_smedV4_3806_0_1,dd_smedV4_3806_0_2	Cluster450
dd_smedV4_5505_0_2	OX_Smed_1.0.06679,OX_Smed_1.0.20858,dd_smedV4_5505_0_2,dd_smedV4_5505_0_4	Cluster451
dd_smedV4_7359_0_1	mk4.000676.08.01,mk4.000676.09.01,mk4.000676.12.01,OX_Smed_1.0.05721,OX_Smed_1.0.18033,dd_smedV4_7359_0_1	Cluster452
dd_smedV4_8355_0_4	ASA.00061.01,mk4.000000.15.01,OX_Smed_1.0.05423,OX_Smed_1.0.06901,OX_Smed_1.0.13023,dd_smedV4_8355_0_1,dd_smedV4_8355_0_13,dd_smedV4_8355_0_15,dd_smedV4_8355_0_2,dd_smedV4_8355_0_4,dd_smedV4_8355_0_6	Cluster453
dd_smedV4_5842_0_1	mk4.002065.07.01,OX_Smed_1.0.00640,OX_Smed_1.0.17581,dd_smedV4_5842_0_1	Cluster454
OX_Smed_1.0.22240	mk4.000552.06.01,OX_Smed_1.0.22240,dd_smedV4_8249_0_1	Cluster455
dd_smedV4_7506_0_1	mk4.000839.04.01,OX_Smed_1.0.05714,OX_Smed_1.0.17840,dd_smedV4_7506_0_1,dd_smedV4_7506_0_2	Cluster456
mk4.000990.03.01	mk4.000990.03.01	Cluster457
dd_smedV4_6446_0_1	mk4.009803.00.01,mk4.020305.00.01,OX_Smed_1.0.07927,OX_Smed_1.0.19028,dd_smedV4_6446_0_1,dd_smedV4_6446_0_3	Cluster458
OX_Smed_1.0.09544	mk4.003634.03.01,mk4.003634.05.01,OX_Smed_1.0.09544,dd_smedV4_402_0_1	Cluster459
dd_smedV4_13980_0_1	mk4.000561.12.01,mk4.000561.13.01,mk4.016866.02.01,mk4.016932.00.01,mk4.020407.00.01,mk4.021430.01.01,OX_Smed_1.0.14890,dd_smedV4_13980_0_1	Cluster460
OX_Smed_1.0.22232	mk4.001159.07.02,OX_Smed_1.0.22232,dd_smedV4_701_0_1	Cluster461
dd_smedV4_11987_0_2	mk4.007471.00.01,OX_Smed_1.0.13123,OX_Smed_1.0.13312,dd_smedV4_11987_0_1,dd_smedV4_11987_0_2	Cluster462
dd_smedV4_11189_0_1	OX_Smed_1.0.22263,dd_smedV4_11189_0_1	Cluster463
mk4.001732.02.01	mk4.001732.02.01,dd_smedV4_35838_0_1,dd_smedV4_39554_0_1	Cluster464
mk4.002215.05.01	mk4.002215.05.01	Cluster465
dd_smedV4_1748_0_1	mk4.027809.01.01,OX_Smed_1.0.04236,OX_Smed_1.0.06745,OX_Smed_1.0.14759,dd_smedV4_1748_0_1	Cluster466
dd_smedV4_4601_0_1	OX_Smed_1.0.21005,dd_smedV4_4601_0_1	Cluster467
dd_smedV4_3070_0_1	mk4.000472.05.01,OX_Smed_1.0.21479,dd_smedV4_3070_0_1	Cluster468
OX_Smed_1.0.07547	mk4.000148.00.01,OX_Smed_1.0.05520,OX_Smed_1.0.07547,dd_smedV4_7497_0_1	Cluster469
dd_smedV4_7665_0_1	mk4.000976.01.01,mk4.000976.02.01,OX_Smed_1.0.18877,dd_smedV4_7665_0_1	Cluster470
dd_smedV4_7818_0_1	mk4.013726.00.01,mk4.013726.01.01,OX_Smed_1.0.08249,OX_Smed_1.0.11150,dd_smedV4_7818_0_1,dd_smedV4_7818_0_2,dd_smedV4_7818_0_3,dd_smedV4_7818_0_4	Cluster471
dd_smedV4_10785_0_1	OX_Smed_1.0.06252,OX_Smed_1.0.12781,OX_Smed_1.0.14988,dd_smedV4_10785_0_1	Cluster472
dd_smedV4_2922_0_1	mk4.019885.00.01,OX_Smed_1.0.01003,OX_Smed_1.0.16683,dd_smedV4_2922_0_1	Cluster473
OX_Smed_1.0.06468	mk4.005840.05.01,OX_Smed_1.0.06468,dd_smedV4_2837_0_1	Cluster474
mk4.017023.00.01	mk4.000933.06.01,mk4.001109.01.01,mk4.001149.07.02,mk4.005970.05.01,mk4.007870.01.01,mk4.008225.00.01,mk4.010498.00.01,mk4.012368.01.01,mk4.014673.00.01,mk4.017023.00.01,mk4.024254.00.01,mk4.028085.00.01,mk4.031110.00.01,OX_Smed_1.0.05402,dd_smedV4_12777_0_1,dd_smedV4_12777_0_10,dd_smedV4_12777_0_11,dd_smedV4_12777_0_12,dd_smedV4_12777_0_13,dd_smedV4_12777_0_14,dd_smedV4_12777_0_15,dd_smedV4_1277…	Cluster475
mk4.000064.03.01	mk4.000064.03.01	Cluster476
dd_smedV4_8355_0_7	dd_smedV4_8355_0_14,dd_smedV4_8355_0_16,dd_smedV4_8355_0_3,dd_smedV4_8355_0_5,dd_smedV4_8355_0_7,dd_smedV4_8355_0_8	Cluster477
mk4.000044.12.01	mk4.000044.12.01,OX_Smed_1.0.02668	Cluster478
dd_smedV4_10638_0_1	mk4.000070.26.01,OX_Smed_1.0.17894,dd_smedV4_10638_0_1	Cluster479
OX_Smed_1.0.10184	mk4.000556.01.01,OX_Smed_1.0.05693,OX_Smed_1.0.10184,dd_smedV4_7196_0_1	Cluster480
OX_Smed_1.0.21950	OX_Smed_1.0.04239,OX_Smed_1.0.21950,OX_Smed_1.0.22963,dd_smedV4_12145_0_1,dd_smedV4_18628_0_1	Cluster481
OX_Smed_1.0.05982	OX_Smed_1.0.05982	Cluster482
dd_smedV4_7033_0_1	mk4.001933.00.01,mk4.001933.01.01,mk4.002961.01.01,OX_Smed_1.0.10689,OX_Smed_1.0.22360,OX_Smed_1.0.23313,dd_smedV4_7033_0_1	Cluster483
dd_smedV4_13421_0_2	OX_Smed_1.0.14567,dd_smedV4_13421_0_2	Cluster484
mk4.000125.07.01	mk4.000125.07.01,OX_Smed_1.0.13414,dd_smedV4_10414_0_1,dd_smedV4_14837_0_1	Cluster485
dd_smedV4_8586_0_1	mk4.005452.00.01,OX_Smed_1.0.04412,OX_Smed_1.0.16346,dd_smedV4_8586_0_1,dd_smedV4_8586_0_2	Cluster486
mk4.000064.04.01	mk4.000064.04.01	Cluster487
dd_smedV4_8678_0_1	mk4.000373.13.01,mk4.000373.13.02,mk4.000373.15.01,OX_Smed_1.0.03085,OX_Smed_1.0.05608,OX_Smed_1.0.16680,OX_Smed_1.0.19785,dd_smedV4_8678_0_1,dd_smedV4_8678_0_2,dd_smedV4_8678_0_3,dd_smedV4_8678_0_4	Cluster488
dd_smedV4_11300_0_1	mk4.004640.00.01,mk4.004640.01.01,mk4.013795.00.01,mk4.027327.00.01,OX_Smed_1.0.11483,dd_smedV4_11300_0_1	Cluster489
mk4.002984.00.01	mk4.002984.00.01,dd_smedV4_71473_0_1,dd_smedV4_73872_0_1,dd_smedV4_89021_0_1	Cluster490
mk4.000152.18.01	mk4.000152.18.01	Cluster491
dd_smedV4_8718_0_1	mk4.013479.02.01,OX_Smed_1.0.05243,OX_Smed_1.0.06078,dd_smedV4_8718_0_1	Cluster492
dd_smedV4_13721_0_1	OX_Smed_1.0.03044,OX_Smed_1.0.06708,dd_smedV4_13721_0_1	Cluster493
dd_smedV4_7065_0_1	OX_Smed_1.0.06336,OX_Smed_1.0.13301,OX_Smed_1.0.20761,OX_Smed_1.0.21591,dd_smedV4_7065_0_1	Cluster494
dd_smedV4_4950_0_1	mk4.006628.00.01,mk4.010023.00.01,mk4.010023.01.01,OX_Smed_1.0.03878,OX_Smed_1.0.19627,dd_smedV4_4950_0_1,dd_smedV4_4950_0_2	Cluster495
OX_Smed_1.0.03778	OX_Smed_1.0.03778	Cluster496
dd_smedV4_5330_0_1	mk4.004757.03.01,OX_Smed_1.0.01329,OX_Smed_1.0.03896,OX_Smed_1.0.05081,OX_Smed_1.0.19709,dd_smedV4_5330_0_1	Cluster497
dd_smedV4_6609_0_1	mk4.000458.07.01,OX_Smed_1.0.07622,dd_smedV4_6609_0_1	Cluster498
mk4.005370.00.01	mk4.005370.00.01,dd_smedV4_30149_0_1	Cluster499
dd_smedV4_6446_0_2	OX_Smed_1.0.06797,dd_smedV4_6446_0_2,dd_smedV4_6446_0_4	Cluster500
ASA.00226.01	ASA.00226.01,mk4.000172.13.01,mk4.000172.14.01,mk4.000172.16.01,mk4.000172.17.01,OX_Smed_1.0.18163	Cluster501
OX_Smed_1.0.08543	OX_Smed_1.0.08543,dd_smedV4_19281_0_1	Cluster502
OX_Smed_1.0.22969	mk4.001486.02.01,OX_Smed_1.0.22969,dd_smedV4_1447_0_1	Cluster503
OX_Smed_1.0.15848	OX_Smed_1.0.15848,dd_smedV4_3674_1_1	Cluster504
dd_smedV4_9208_0_1	mk4.000143.17.01,mk4.005014.01.01,mk4.007643.00.01,OX_Smed_1.0.18372,dd_smedV4_9208_0_1,dd_smedV4_9208_0_4,dd_smedV4_9208_0_6	Cluster505
mk4.000457.04.01	mk4.000457.04.01	Cluster506
OX_Smed_1.0.15818	OX_Smed_1.0.15818	Cluster507
dd_smedV4_1376_0_1	OX_Smed_1.0.06172,dd_smedV4_1376_0_1,dd_smedV4_1376_0_2,dd_smedV4_1376_0_3,dd_smedV4_1376_0_4	Cluster508
OX_Smed_1.0.09461	mk4.003826.00.01,OX_Smed_1.0.03849,OX_Smed_1.0.09461,dd_smedV4_6432_0_1,dd_smedV4_6432_0_2,dd_smedV4_6432_0_3	Cluster509
mk4.000169.01.01	mk4.000169.01.01	Cluster510
OX_Smed_1.0.15835	mk4.003949.00.01,mk4.004877.00.01,OX_Smed_1.0.04499,OX_Smed_1.0.15835,dd_smedV4_2586_0_1	Cluster511
dd_smedV4_3934_0_1	mk4.000384.15.01,mk4.009935.00.01,OX_Smed_1.0.00645,OX_Smed_1.0.06361,OX_Smed_1.0.17400,OX_Smed_1.0.20546,OX_Smed_1.0.20830,dd_smedV4_3934_0_1	Cluster512
dd_smedV4_3982_0_1	mk4.004048.01.01,mk4.004048.02.01,OX_Smed_1.0.15672,OX_Smed_1.0.16732,dd_smedV4_3982_0_1	Cluster513
dd_smedV4_17598_0_1	mk4.026212.00.01,OX_Smed_1.0.06778,dd_smedV4_17598_0_1	Cluster514
dd_smedV4_6070_0_1	OX_Smed_1.0.05382,OX_Smed_1.0.09631,dd_smedV4_6070_0_1	Cluster515
dd_smedV4_8355_0_9	dd_smedV4_8355_0_10,dd_smedV4_8355_0_17,dd_smedV4_8355_0_9	Cluster516
ASA.00167.01	ASA.00167.01,mk4.001434.07.01,mk4.001434.10.01	Cluster517
dd_smedV4_1626_0_3	mk4.005340.02.01,mk4.005340.03.01,mk4.012109.02.01,mk4.012109.03.01,mk4.021128.01.01,OX_Smed_1.0.10186,OX_Smed_1.0.12631,dd_smedV4_1626_0_2,dd_smedV4_1626_0_3	Cluster518
dd_smedV4_9300_0_11	mk4.000916.00.01,mk4.000916.02.01,mk4.000916.04.01,OX_Smed_1.0.01067,OX_Smed_1.0.05401,dd_smedV4_9300_0_1,dd_smedV4_9300_0_10,dd_smedV4_9300_0_11,dd_smedV4_9300_0_12,dd_smedV4_9300_0_17,dd_smedV4_9300_0_18,dd_smedV4_9300_0_19,dd_smedV4_9300_0_2,dd_smedV4_9300_0_20,dd_smedV4_9300_0_5,dd_smedV4_9300_0_6,dd_smedV4_9300_0_9	Cluster519
dd_smedV4_13975_0_1	mk4.001252.03.01,OX_Smed_1.0.05922,OX_Smed_1.0.05924,dd_smedV4_13975_0_1	Cluster520
dd_smedV4_3427_0_1	dd_smedV4_3427_0_1	Cluster521
OX_Smed_1.0.07378	OX_Smed_1.0.07378,OX_Smed_1.0.10656,OX_Smed_1.0.18205,dd_smedV4_4193_0_1	Cluster522
dd_smedV4_2597_0_1	mk4.014198.00.01,OX_Smed_1.0.04193,OX_Smed_1.0.06684,OX_Smed_1.0.13162,OX_Smed_1.0.16875,dd_smedV4_2597_0_1	Cluster523
dd_smedV4_8644_0_1	mk4.001839.07.01,OX_Smed_1.0.01162,OX_Smed_1.0.07303,dd_smedV4_8644_0_1	Cluster524
OX_Smed_1.0.05208	mk4.006919.00.01,OX_Smed_1.0.05208,dd_smedV4_5062_0_1,dd_smedV4_7157_0_1	Cluster525
dd_smedV4_4950_0_3	OX_Smed_1.0.11886,dd_smedV4_4950_0_3,dd_smedV4_4950_0_4	Cluster526
OX_Smed_1.0.21960	mk4.001764.05.01,OX_Smed_1.0.21960,dd_smedV4_9357_0_1	Cluster527
dd_smedV4_9208_0_2	OX_Smed_1.0.13392,dd_smedV4_9208_0_2,dd_smedV4_9208_0_5,dd_smedV4_9208_0_7	Cluster528
OX_Smed_1.0.22501	mk4.007296.02.01,mk4.020727.00.01,mk4.035404.00.01,OX_Smed_1.0.06482,OX_Smed_1.0.10200,OX_Smed_1.0.21727,OX_Smed_1.0.22501,dd_smedV4_10857_0_1,dd_smedV4_7039_0_1,dd_smedV4_7039_0_2	Cluster529
dd_smedV4_2582_0_3	dd_smedV4_2582_0_3	Cluster530
OX_Smed_1.0.10189	mk4.000569.06.01,OX_Smed_1.0.10189,dd_smedV4_4759_0_1	Cluster531
dd_smedV4_3649_0_1	mk4.000244.08.01,mk4.000244.09.01,OX_Smed_1.0.02769,OX_Smed_1.0.13246,OX_Smed_1.0.22884,dd_smedV4_3649_0_1	Cluster532
dd_smedV4_8075_0_1	mk4.000363.01.01,OX_Smed_1.0.02236,OX_Smed_1.0.05609,OX_Smed_1.0.17051,OX_Smed_1.0.17953,dd_smedV4_8075_0_1	Cluster533
OX_Smed_1.0.01045	mk4.000400.04.01,OX_Smed_1.0.01044,OX_Smed_1.0.01045,OX_Smed_1.0.03614,dd_smedV4_12085_0_1,dd_smedV4_12085_0_2	Cluster534
OX_Smed_1.0.11666	mk4.006507.00.01,OX_Smed_1.0.01854,OX_Smed_1.0.11666,OX_Smed_1.0.15839,dd_smedV4_4975_0_1	Cluster535
OX_Smed_1.0.11863	OX_Smed_1.0.11863,dd_smedV4_3767_0_1	Cluster536
dd_smedV4_7725_0_1	mk4.001675.02.01,OX_Smed_1.0.04261,OX_Smed_1.0.07886,OX_Smed_1.0.13367,dd_smedV4_7725_0_1	Cluster537
dd_smedV4_23532_0_1	dd_smedV4_23532_0_1	Cluster538
OX_Smed_1.0.13501	mk4.002145.00.01,mk4.005263.00.01,mk4.005263.01.01,OX_Smed_1.0.03153,OX_Smed_1.0.13501,dd_smedV4_12111_0_1	Cluster539
OX_Smed_1.0.13941	mk4.001089.03.01,mk4.014308.01.01,OX_Smed_1.0.13941,dd_smedV4_3193_0_1,dd_smedV4_3193_0_2,dd_smedV4_3193_0_3	Cluster540
dd_smedV4_5428_0_1	mk4.000220.01.01,mk4.000220.01.02,OX_Smed_1.0.05569,OX_Smed_1.0.19050,OX_Smed_1.0.22281,dd_smedV4_5428_0_1,dd_smedV4_5428_0_2	Cluster541
mk4.003586.01.01	mk4.003586.01.01	Cluster542
dd_smedV4_8355_0_11	dd_smedV4_8355_0_11,dd_smedV4_8355_0_12,dd_smedV4_8355_0_18	Cluster543
mk4.002928.02.01	mk4.002928.02.01,OX_Smed_1.0.09658,OX_Smed_1.0.16518,dd_smedV4_11824_0_1	Cluster544
OX_Smed_1.0.13132	mk4.000017.23.01,OX_Smed_1.0.13132,dd_smedV4_649_0_1	Cluster545
dd_smedV4_3662_0_1	mk4.000444.09.01,OX_Smed_1.0.02670,OX_Smed_1.0.05663,OX_Smed_1.0.17835,OX_Smed_1.0.21809,dd_smedV4_3662_0_1	Cluster546
dd_smedV4_9300_0_15	OX_Smed_1.0.05376,OX_Smed_1.0.05772,dd_smedV4_9300_0_13,dd_smedV4_9300_0_14,dd_smedV4_9300_0_15,dd_smedV4_9300_0_16,dd_smedV4_9300_0_21,dd_smedV4_9300_0_22,dd_smedV4_9300_0_23,dd_smedV4_9300_0_24,dd_smedV4_9300_0_3,dd_smedV4_9300_0_4,dd_smedV4_9300_0_7,dd_smedV4_9300_0_8	Cluster547
OX_Smed_1.0.04709	OX_Smed_1.0.04709,dd_smedV4_6847_0_1	Cluster548
dd_smedV4_4815_0_1	OX_Smed_1.0.00428,OX_Smed_1.0.01043,dd_smedV4_4815_0_1	Cluster549
dd_smedV4_7549_0_1	mk4.012637.00.01,mk4.012637.01.01,OX_Smed_1.0.03125,OX_Smed_1.0.10832,OX_Smed_1.0.15675,dd_smedV4_7549_0_1	Cluster550
ASA.00065.01	ASA.00065.01	Cluster551
mk4.000030.18.01	mk4.000030.18.01,OX_Smed_1.0.21373,dd_smedV4_14851_0_1,dd_smedV4_20653_0_1	Cluster552
dd_smedV4_769_0_1	OX_Smed_1.0.04963,OX_Smed_1.0.18568,OX_Smed_1.0.18749,dd_smedV4_769_0_1	Cluster553
dd_smedV4_9208_0_3	mk4.000143.09.01,mk4.000143.10.01,mk4.000143.11.01,OX_Smed_1.0.07085,OX_Smed_1.0.13715,dd_smedV4_9208_0_3,dd_smedV4_9208_0_8	Cluster554
OX_Smed_1.0.23006	OX_Smed_1.0.23006	Cluster555
dd_smedV4_10677_0_1	mk4.010330.00.01,OX_Smed_1.0.04756,OX_Smed_1.0.11945,OX_Smed_1.0.14061,dd_smedV4_10677_0_1	Cluster556
mk4.001392.10.01	mk4.001392.10.01	Cluster557
dd_smedV4_13058_0_1	dd_smedV4_13058_0_1,dd_smedV4_13058_0_2	Cluster558
OX_Smed_1.0.09738	OX_Smed_1.0.09738,dd_smedV4_12813_0_1	Cluster559
dd_smedV4_11832_0_1	mk4.024342.00.01,OX_Smed_1.0.04840,OX_Smed_1.0.14421,OX_Smed_1.0.14508,dd_smedV4_11832_0_1	Cluster560
ASA.00239.01	ASA.00239.01,mk4.001389.06.01,mk4.001389.07.01,mk4.001389.10.01	Cluster561
dd_smedV4_9493_0_1	OX_Smed_1.0.07992,OX_Smed_1.0.14189,dd_smedV4_9493_0_1	Cluster562
dd_smedV4_5797_0_1	mk4.002285.03.01,dd_smedV4_5797_0_1,dd_smedV4_5797_0_2	Cluster563
mk4.015551.00.01	mk4.015551.00.01	Cluster564
ASA.00118.01	ASA.00118.01,mk4.001507.00.01,mk4.001507.01.01,mk4.001507.04.01,mk4.001507.10.01	Cluster565
dd_smedV4_11725_0_1	mk4.000682.05.01,mk4.000682.06.01,mk4.014644.01.01,OX_Smed_1.0.06627,OX_Smed_1.0.13013,OX_Smed_1.0.13871,dd_smedV4_11725_0_1	Cluster566
dd_smedV4_11394_0_5	dd_smedV4_11394_0_5,dd_smedV4_11394_0_7	Cluster567
mk4.000909.00.01	mk4.000909.00.01	Cluster568
OX_Smed_1.0.14736	OX_Smed_1.0.14736,dd_smedV4_4349_0_1	Cluster569
dd_smedV4_3968_0_2	mk4.000796.00.01,OX_Smed_1.0.00285,OX_Smed_1.0.00286,OX_Smed_1.0.02456,dd_smedV4_3968_0_1,dd_smedV4_3968_0_2	Cluster570
OX_Smed_1.0.16691	OX_Smed_1.0.16691,dd_smedV4_2645_0_1	Cluster571
dd_smedV4_6341_0_1	mk4.011559.00.01,mk4.017157.03.01,mk4.023012.00.01,OX_Smed_1.0.15267,OX_Smed_1.0.18928,dd_smedV4_6341_0_1	Cluster572
OX_Smed_1.0.10203	OX_Smed_1.0.10203,dd_smedV4_21057_0_1	Cluster573
OX_Smed_1.0.07616	mk4.004458.02.01,mk4.030316.02.01,mk4.030316.03.01,OX_Smed_1.0.07616,dd_smedV4_10191_0_1	Cluster574
dd_smedV4_12316_0_2	OX_Smed_1.0.15387,dd_smedV4_12316_0_1,dd_smedV4_12316_0_2,dd_smedV4_12316_0_3,dd_smedV4_12316_0_4	Cluster575
dd_smedV4_3368_0_1	OX_Smed_1.0.18699,dd_smedV4_3368_0_1	Cluster576
mk4.006638.00.01	mk4.006638.00.01,OX_Smed_1.0.11161,OX_Smed_1.0.22745,dd_smedV4_3100_0_1,dd_smedV4_3100_0_2,dd_smedV4_7031_0_1,dd_smedV4_7031_0_2	Cluster577
dd_smedV4_7499_0_1	mk4.002448.01.01,mk4.002448.02.01,OX_Smed_1.0.04091,dd_smedV4_7499_0_1,dd_smedV4_7499_0_2	Cluster578
dd_smedV4_8494_0_1	mk4.006497.00.01,OX_Smed_1.0.14437,OX_Smed_1.0.15368,dd_smedV4_8494_0_1	Cluster579
OX_Smed_1.0.04059	OX_Smed_1.0.04059	Cluster580
dd_smedV4_11828_0_1	mk4.001293.10.01,OX_Smed_1.0.15743,dd_smedV4_11828_0_1	Cluster581
OX_Smed_1.0.21483	OX_Smed_1.0.04381,OX_Smed_1.0.21483	Cluster582
OX_Smed_1.0.14102	mk4.002389.09.01,OX_Smed_1.0.14102,dd_smedV4_13596_0_1,dd_smedV4_13596_0_2,dd_smedV4_13596_0_3,dd_smedV4_13596_0_4,dd_smedV4_13596_0_5,dd_smedV4_13596_0_6,dd_smedV4_13596_0_7,dd_smedV4_46824_0_1	Cluster583
mk4.002247.03.01	mk4.002247.03.01,OX_Smed_1.0.04088,dd_smedV4_7062_0_1	Cluster584
OX_Smed_1.0.10252	mk4.001240.01.01,OX_Smed_1.0.05859,OX_Smed_1.0.10252,dd_smedV4_7012_0_1	Cluster585
dd_smedV4_4377_0_3	mk4.003892.00.01,mk4.003892.01.01,OX_Smed_1.0.08347,OX_Smed_1.0.21009,dd_smedV4_4377_0_3,dd_smedV4_4377_0_4	Cluster586
OX_Smed_1.0.04218	OX_Smed_1.0.04218	Cluster587
dd_smedV4_11728_0_1	mk4.002119.03.01,OX_Smed_1.0.14069,OX_Smed_1.0.14070,dd_smedV4_11728_0_1	Cluster588
OX_Smed_1.0.10191	mk4.000843.03.01,OX_Smed_1.0.10191,OX_Smed_1.0.18924,dd_smedV4_15631_0_1,dd_smedV4_15631_0_2	Cluster589
dd_smedV4_11394_0_6	dd_smedV4_11394_0_6,dd_smedV4_11394_0_8	Cluster590
dd_smedV4_10214_0_2	dd_smedV4_10214_0_2	Cluster591
dd_smedV4_23484_0_1	OX_Smed_1.0.06263,dd_smedV4_23484_0_1,dd_smedV4_23484_0_2	Cluster592
dd_smedV4_10624_0_1	OX_Smed_1.0.08000,OX_Smed_1.0.10933,OX_Smed_1.0.13469,dd_smedV4_10624_0_1	Cluster593
dd_smedV4_10802_0_1	mk4.001099.03.01,OX_Smed_1.0.21820,dd_smedV4_10802_0_1	Cluster594
mk4.002122.04.01	mk4.002122.04.01,OX_Smed_1.0.01979,OX_Smed_1.0.03389,OX_Smed_1.0.16864,OX_Smed_1.0.22853,dd_smedV4_5087_1_2,dd_smedV4_5087_1_3,dd_smedV4_6115_0_1	Cluster595
OX_Smed_1.0.15978	OX_Smed_1.0.15978	Cluster596
dd_smedV4_12520_0_1	mk4.004904.04.01,mk4.016881.00.01,OX_Smed_1.0.09837,dd_smedV4_12520_0_1	Cluster597
dd_smedV4_4734_0_1	mk4.000805.04.01,mk4.000805.05.01,OX_Smed_1.0.04751,OX_Smed_1.0.05827,OX_Smed_1.0.17703,dd_smedV4_4734_0_1	Cluster598
dd_smedV4_3368_0_2	OX_Smed_1.0.10386,dd_smedV4_3368_0_2	Cluster599
dd_smedV4_768_0_1	mk4.004794.00.01,mk4.004794.01.01,mk4.007352.00.01,mk4.017083.00.01,OX_Smed_1.0.00406,OX_Smed_1.0.03358,dd_smedV4_768_0_1,dd_smedV4_768_0_2	Cluster600
OX_Smed_1.0.16183	mk4.001360.03.01,mk4.001360.04.01,mk4.004527.01.01,OX_Smed_1.0.16183,dd_smedV4_4326_0_1,dd_smedV4_7724_0_1	Cluster601
mk4.000684.12.01	mk4.000684.12.01,OX_Smed_1.0.18067,dd_smedV4_7259_0_1,dd_smedV4_8482_0_1	Cluster602
dd_smedV4_5042_0_1	mk4.004081.02.01,OX_Smed_1.0.06399,OX_Smed_1.0.18466,OX_Smed_1.0.21517,dd_smedV4_5042_0_1	Cluster603
OX_Smed_1.0.22676	OX_Smed_1.0.00326,OX_Smed_1.0.22676,dd_smedV4_9343_0_1	Cluster604
dd_smedV4_5998_0_1	OX_Smed_1.0.04237,OX_Smed_1.0.06685,OX_Smed_1.0.14485,dd_smedV4_5998_0_1	Cluster605
OX_Smed_1.0.21973	mk4.015666.00.01,mk4.015666.01.01,mk4.018637.00.01,OX_Smed_1.0.06720,OX_Smed_1.0.21973,dd_smedV4_4428_0_1	Cluster606
dd_smedV4_6525_0_1	mk4.004850.03.01,mk4.004850.04.01,mk4.005178.00.01,mk4.005178.01.01,OX_Smed_1.0.20717,dd_smedV4_6525_0_1,dd_smedV4_6525_0_2,dd_smedV4_6525_0_5	Cluster607
dd_smedV4_12002_0_1	mk4.002343.00.01,OX_Smed_1.0.16050,dd_smedV4_12002_0_1	Cluster608
dd_smedV4_6841_0_1	OX_Smed_1.0.04515,OX_Smed_1.0.14193,OX_Smed_1.0.14921,OX_Smed_1.0.17477,OX_Smed_1.0.17534,dd_smedV4_6841_0_1,dd_smedV4_6841_0_2	Cluster609
OX_Smed_1.0.05674	mk4.000570.02.01,OX_Smed_1.0.05673,OX_Smed_1.0.05674,dd_smedV4_9463_0_1	Cluster610
OX_Smed_1.0.21835	mk4.002087.00.01,OX_Smed_1.0.04324,OX_Smed_1.0.21835,dd_smedV4_6859_0_1,dd_smedV4_6859_0_2	Cluster611
dd_smedV4_11310_0_1	mk4.027122.04.01,OX_Smed_1.0.01209,OX_Smed_1.0.10219,dd_smedV4_11310_0_1	Cluster612
dd_smedV4_16056_0_1	OX_Smed_1.0.06590,OX_Smed_1.0.10682,dd_smedV4_16056_0_1	Cluster613
OX_Smed_1.0.10362	OX_Smed_1.0.10362	Cluster614
dd_smedV4_6185_0_1	mk4.007525.00.01,mk4.027630.00.01,OX_Smed_1.0.03802,OX_Smed_1.0.15006,OX_Smed_1.0.17325,dd_smedV4_6185_0_1,dd_smedV4_6185_0_2,dd_smedV4_6185_0_3	Cluster615
OX_Smed_1.0.20558	OX_Smed_1.0.20558,dd_smedV4_8836_0_1	Cluster616
dd_smedV4_9272_0_1	mk4.003094.00.01,mk4.003094.03.01,OX_Smed_1.0.06198,OX_Smed_1.0.22303,dd_smedV4_9272_0_1	Cluster617
OX_Smed_1.0.21977	OX_Smed_1.0.21977,dd_smedV4_9565_0_2	Cluster618
dd_smedV4_4815_0_2	OX_Smed_1.0.07930,dd_smedV4_4815_0_2	Cluster619
OX_Smed_1.0.07582	mk4.001366.00.01,OX_Smed_1.0.02254,OX_Smed_1.0.07582,dd_smedV4_9229_0_1,dd_smedV4_9229_0_2	Cluster620
OX_Smed_1.0.23196	OX_Smed_1.0.23196,dd_smedV4_5927_0_2,dd_smedV4_9220_0_1	Cluster621
dd_smedV4_11187_0_1	mk4.005538.04.01,OX_Smed_1.0.04569,OX_Smed_1.0.12680,dd_smedV4_11187_0_1,dd_smedV4_11187_0_2	Cluster622
dd_smedV4_4141_0_1	mk4.006072.00.01,mk4.006072.02.01,OX_Smed_1.0.21488,dd_smedV4_4141_0_1	Cluster623
dd_smedV4_10259_0_1	mk4.000218.14.01,mk4.001563.04.01,OX_Smed_1.0.01764,dd_smedV4_10259_0_1	Cluster624
mk4.012210.00.01	mk4.012210.00.01	Cluster625
mk4.000017.18.01	mk4.000017.18.01,OX_Smed_1.0.04871	Cluster626
OX_Smed_1.0.21832	mk4.002710.04.01,OX_Smed_1.0.21832,dd_smedV4_6172_0_1	Cluster627
OX_Smed_1.0.13044	mk4.001332.01.01,mk4.001332.02.01,mk4.001332.03.01,OX_Smed_1.0.13044,OX_Smed_1.0.19839,dd_smedV4_3334_0_1	Cluster628
OX_Smed_1.0.17551	OX_Smed_1.0.17551	Cluster629
dd_smedV4_12177_0_1	OX_Smed_1.0.11548,dd_smedV4_12177_0_1	Cluster630
dd_smedV4_6601_0_1	OX_Smed_1.0.03302,OX_Smed_1.0.22202,dd_smedV4_6601_0_1	Cluster631
dd_smedV4_12815_0_1	OX_Smed_1.0.13625,dd_smedV4_12815_0_1	Cluster632
mk4.002452.05.01	mk4.002452.05.01,mk4.033606.00.01,OX_Smed_1.0.03976,dd_smedV4_7822_0_1,dd_smedV4_7822_0_2,dd_smedV4_7822_0_3	Cluster633
dd_smedV4_5468_0_1	mk4.002436.03.01,OX_Smed_1.0.01155,OX_Smed_1.0.06045,OX_Smed_1.0.17188,dd_smedV4_5468_0_1	Cluster634
dd_smedV4_6525_0_3	dd_smedV4_6525_0_3,dd_smedV4_6525_0_4	Cluster635
dd_smedV4_9168_0_1	mk4.000561.18.01,mk4.002208.05.01,mk4.002208.06.01,mk4.003330.09.01,mk4.003330.10.01,mk4.006149.00.01,mk4.011952.00.01,OX_Smed_1.0.07851,OX_Smed_1.0.13842,OX_Smed_1.0.14190,dd_smedV4_9168_0_1,dd_smedV4_9168_0_2,dd_smedV4_9168_0_3,dd_smedV4_9168_0_4,dd_smedV4_9168_0_5,dd_smedV4_9168_0_6,dd_smedV4_9168_0_7,dd_smedV4_9168_0_8	Cluster636
dd_smedV4_11184_0_1	mk4.019462.00.01,mk4.031677.00.01,mk4.035485.00.01,OX_Smed_1.0.13157,OX_Smed_1.0.14544,OX_Smed_1.0.15949,dd_smedV4_11184_0_1,dd_smedV4_11184_0_2,dd_smedV4_11184_0_3,dd_smedV4_11184_0_4	Cluster637
mk4.010099.00.01	mk4.010099.00.01,mk4.013086.01.01,OX_Smed_1.0.10308,dd_smedV4_20968_0_1	Cluster638
OX_Smed_1.0.11391	mk4.000067.15.01,mk4.016828.00.01,OX_Smed_1.0.11391,dd_smedV4_6487_0_1,dd_smedV4_6487_0_2	Cluster639
dd_smedV4_29517_0_1	mk4.024544.00.01,OX_Smed_1.0.08668,OX_Smed_1.0.12677,dd_smedV4_29517_0_1,dd_smedV4_29517_0_2	Cluster640
ASA.00099.01	ASA.00099.01,mk4.000120.03.01,mk4.000120.04.01,mk4.000120.05.01,mk4.000120.06.01,mk4.000120.10.01,mk4.000120.11.01	Cluster641
dd_smedV4_2322_0_1	mk4.005840.06.01,OX_Smed_1.0.22519,dd_smedV4_2322_0_1,dd_smedV4_2322_0_2	Cluster642
dd_smedV4_9205_0_5	OX_Smed_1.0.00759,OX_Smed_1.0.08721,dd_smedV4_9205_0_1,dd_smedV4_9205_0_2,dd_smedV4_9205_0_3,dd_smedV4_9205_0_4,dd_smedV4_9205_0_5,dd_smedV4_9205_0_6,dd_smedV4_9205_0_7,dd_smedV4_9205_0_8,dd_smedV4_9205_0_9	Cluster643
dd_smedV4_12307_0_1	mk4.000370.12.01,OX_Smed_1.0.03952,OX_Smed_1.0.21805,dd_smedV4_12307_0_1	Cluster644
dd_smedV4_5203_0_1	mk4.014943.00.01,mk4.014943.03.01,OX_Smed_1.0.22500,dd_smedV4_5203_0_1	Cluster645
OX_Smed_1.0.11315	mk4.006900.01.01,OX_Smed_1.0.11315,dd_smedV4_5122_0_2,dd_smedV4_5122_0_3	Cluster646
dd_smedV4_7344_0_1	mk4.007578.00.01,OX_Smed_1.0.06441,dd_smedV4_7344_0_1	Cluster647
OX_Smed_1.0.12733	mk4.012172.00.01,OX_Smed_1.0.12733,dd_smedV4_7045_0_1	Cluster648
dd_smedV4_11296_0_2	OX_Smed_1.0.04225,OX_Smed_1.0.12110,dd_smedV4_11296_0_1,dd_smedV4_11296_0_2	Cluster649
dd_smedV4_4031_0_1	mk4.000839.00.01,OX_Smed_1.0.10700,OX_Smed_1.0.14841,OX_Smed_1.0.14949,dd_smedV4_4031_0_1	Cluster650
mk4.003438.02.01	mk4.003438.02.01,OX_Smed_1.0.13028,OX_Smed_1.0.22684,dd_smedV4_5073_0_1,dd_smedV4_5073_0_2,dd_smedV4_5073_0_3,dd_smedV4_5073_0_4,dd_smedV4_8237_0_1	Cluster651
OX_Smed_1.0.09781	mk4.001457.04.01,mk4.024681.00.01,OX_Smed_1.0.04788,OX_Smed_1.0.09781,dd_smedV4_7393_0_1	Cluster652
mk4.004023.00.01	mk4.004023.00.01,OX_Smed_1.0.06222,dd_smedV4_22537_0_1	Cluster653
OX_Smed_1.0.18341	OX_Smed_1.0.18341	Cluster654
dd_smedV4_6060_0_1	OX_Smed_1.0.06118,dd_smedV4_6060_0_1	Cluster655
OX_Smed_1.0.14089	OX_Smed_1.0.14089,dd_smedV4_6533_0_1	Cluster656
dd_smedV4_9988_0_1	mk4.001072.06.01,mk4.001072.07.01,OX_Smed_1.0.16513,dd_smedV4_9988_0_1	Cluster657
dd_smedV4_14700_0_1	mk4.012491.01.01,OX_Smed_1.0.01233,dd_smedV4_14700_0_1,dd_smedV4_14700_0_2	Cluster658
dd_smedV4_10011_0_1	OX_Smed_1.0.00800,OX_Smed_1.0.01703,dd_smedV4_10011_0_1,dd_smedV4_10011_0_2	Cluster659
dd_smedV4_9006_0_1	OX_Smed_1.0.04819,OX_Smed_1.0.13785,dd_smedV4_9006_0_1,dd_smedV4_9006_0_2,dd_smedV4_9006_0_3	Cluster660
OX_Smed_1.0.07654	OX_Smed_1.0.07654,dd_smedV4_13316_0_1,dd_smedV4_13316_0_2	Cluster661
mk4.008930.00.01	mk4.008930.00.01,OX_Smed_1.0.06629	Cluster662
dd_smedV4_10493_0_1	OX_Smed_1.0.03374,OX_Smed_1.0.15195,dd_smedV4_10493_0_1	Cluster663
dd_smedV4_3240_0_1	OX_Smed_1.0.00699,OX_Smed_1.0.09229,dd_smedV4_3240_0_1	Cluster664
dd_smedV4_11409_0_1	mk4.002176.00.01,mk4.006814.01.01,OX_Smed_1.0.02322,OX_Smed_1.0.13000,dd_smedV4_11409_0_1	Cluster665
dd_smedV4_13064_0_1	mk4.000352.08.01,OX_Smed_1.0.05611,OX_Smed_1.0.10332,dd_smedV4_13064_0_1	Cluster666
dd_smedV4_13200_0_1	OX_Smed_1.0.07211,dd_smedV4_13200_0_1	Cluster667
dd_smedV4_8502_0_1	mk4.004816.00.01,OX_Smed_1.0.04203,OX_Smed_1.0.17141,dd_smedV4_8502_0_1	Cluster668
dd_smedV4_12558_0_1	OX_Smed_1.0.14551,dd_smedV4_12558_0_1	Cluster669
mk4.000891.09.01	mk4.000891.09.01,OX_Smed_1.0.02982,dd_smedV4_5058_0_1	Cluster670
dd_smedV4_6719_0_1	mk4.001551.00.01,OX_Smed_1.0.02140,OX_Smed_1.0.06657,OX_Smed_1.0.14591,OX_Smed_1.0.17673,dd_smedV4_6719_0_1	Cluster671
dd_smedV4_2164_0_1	OX_Smed_1.0.20362,dd_smedV4_2164_0_1	Cluster672
dd_smedV4_8494_0_2	dd_smedV4_8494_0_2	Cluster673
dd_smedV4_10987_0_1	OX_Smed_1.0.03565,OX_Smed_1.0.12440,dd_smedV4_10987_0_1	Cluster674
dd_smedV4_5468_0_2	dd_smedV4_5468_0_2	Cluster675
dd_smedV4_8122_0_1	mk4.011451.01.01,mk4.011569.01.01,OX_Smed_1.0.06710,OX_Smed_1.0.08831,OX_Smed_1.0.09166,dd_smedV4_8122_0_1	Cluster676
dd_smedV4_9952_0_1	mk4.002902.03.01,mk4.011851.00.01,OX_Smed_1.0.04487,OX_Smed_1.0.06570,OX_Smed_1.0.13033,dd_smedV4_9952_0_1	Cluster677
OX_Smed_1.0.13876	mk4.000707.14.01,OX_Smed_1.0.01054,OX_Smed_1.0.08178,OX_Smed_1.0.13876,dd_smedV4_9090_0_1	Cluster678
dd_smedV4_12326_0_3	OX_Smed_1.0.05050,OX_Smed_1.0.05640,dd_smedV4_12326_0_1,dd_smedV4_12326_0_2,dd_smedV4_12326_0_3,dd_smedV4_12326_0_4	Cluster679
mk4.005899.01.01	mk4.005899.01.01,dd_smedV4_69927_0_1,dd_smedV4_85016_0_1	Cluster680
OX_Smed_1.0.10455	mk4.001594.04.01,OX_Smed_1.0.04227,OX_Smed_1.0.10455,dd_smedV4_4385_0_1	Cluster681
OX_Smed_1.0.05505	OX_Smed_1.0.05505,dd_smedV4_18624_0_1	Cluster682
OX_Smed_1.0.15028	OX_Smed_1.0.15028	Cluster683
dd_smedV4_8348_0_1	OX_Smed_1.0.10211,OX_Smed_1.0.22679,dd_smedV4_8348_0_1,dd_smedV4_8348_0_2,dd_smedV4_8348_0_3	Cluster684
mk4.000191.14.01	mk4.000191.14.01	Cluster685
OX_Smed_1.0.12177	mk4.001486.04.01,OX_Smed_1.0.12177	Cluster686
dd_smedV4_12545_0_1	mk4.000991.04.01,OX_Smed_1.0.05717,OX_Smed_1.0.16454,dd_smedV4_12545_0_1	Cluster687
OX_Smed_1.0.06269	mk4.000189.00.01,OX_Smed_1.0.06269,dd_smedV4_7126_0_1	Cluster688
OX_Smed_1.0.22507	OX_Smed_1.0.04753,OX_Smed_1.0.22507,dd_smedV4_9115_0_1	Cluster689
dd_smedV4_8139_0_1	OX_Smed_1.0.03185,OX_Smed_1.0.10257,dd_smedV4_8139_0_1	Cluster690
dd_smedV4_8860_0_1	OX_Smed_1.0.07952,dd_smedV4_8860_0_1,dd_smedV4_8860_0_2	Cluster691
OX_Smed_1.0.13176	OX_Smed_1.0.13176,OX_Smed_1.0.13193,dd_smedV4_6997_0_1	Cluster692
OX_Smed_1.0.17207	mk4.014287.00.01,OX_Smed_1.0.16046,OX_Smed_1.0.17207,dd_smedV4_7034_0_1	Cluster693
dd_smedV4_11067_0_1	mk4.007155.01.01,mk4.020170.00.01,OX_Smed_1.0.02289,OX_Smed_1.0.05416,OX_Smed_1.0.06433,dd_smedV4_11067_0_1	Cluster694
dd_smedV4_12881_0_1	mk4.002118.00.01,OX_Smed_1.0.17643,OX_Smed_1.0.21868,dd_smedV4_12881_0_1	Cluster695
OX_Smed_1.0.14475	mk4.007309.01.01,OX_Smed_1.0.03308,OX_Smed_1.0.14475,dd_smedV4_6716_0_1	Cluster696
OX_Smed_1.0.14838	mk4.015554.01.01,mk4.018267.00.01,mk4.031853.00.01,OX_Smed_1.0.14838	Cluster697
dd_smedV4_9059_0_1	mk4.000030.00.01,mk4.000030.02.01,OX_Smed_1.0.05467,OX_Smed_1.0.19771,dd_smedV4_9059_0_1	Cluster698
dd_smedV4_11923_0_1	OX_Smed_1.0.05760,OX_Smed_1.0.08928,OX_Smed_1.0.17144,dd_smedV4_11923_0_1	Cluster699
dd_smedV4_2622_0_1	mk4.000142.14.01,mk4.000142.15.01,OX_Smed_1.0.07626,dd_smedV4_2622_0_1	Cluster700
OX_Smed_1.0.10201	mk4.015455.00.01,mk4.019845.00.01,OX_Smed_1.0.10201,dd_smedV4_10014_0_1,dd_smedV4_6230_0_1,dd_smedV4_6230_0_10,dd_smedV4_6230_0_2,dd_smedV4_6230_0_9	Cluster701
OX_Smed_1.0.07489	OX_Smed_1.0.07489,dd_smedV4_3564_0_1	Cluster702
dd_smedV4_2802_0_1	dd_smedV4_2802_0_1	Cluster703
dd_smedV4_6633_0_1	mk4.003527.00.01,mk4.003527.00.02,OX_Smed_1.0.03342,OX_Smed_1.0.13226,OX_Smed_1.0.18234,dd_smedV4_6633_0_1	Cluster704
dd_smedV4_2265_0_1	mk4.009930.00.01,OX_Smed_1.0.03223,OX_Smed_1.0.18031,dd_smedV4_2265_0_1	Cluster705
dd_smedV4_7709_0_1	mk4.020855.00.01,mk4.020855.02.01,OX_Smed_1.0.11397,dd_smedV4_7709_0_1,dd_smedV4_7709_0_2	Cluster706
dd_smedV4_5212_0_1	OX_Smed_1.0.14893,dd_smedV4_5212_0_1	Cluster707
OX_Smed_1.0.12477	OX_Smed_1.0.12477,dd_smedV4_9197_0_1	Cluster708
OX_Smed_1.0.15869	mk4.005023.02.01,mk4.005023.04.01,mk4.010145.00.01,OX_Smed_1.0.03305,OX_Smed_1.0.15869,dd_smedV4_4849_0_1,dd_smedV4_4849_0_2	Cluster709
OX_Smed_1.0.19611	OX_Smed_1.0.19611,dd_smedV4_8978_0_1,dd_smedV4_9953_0_1,dd_smedV4_9953_0_2	Cluster710
OX_Smed_1.0.12805	mk4.006098.03.01,mk4.006098.05.01,mk4.007662.01.01,OX_Smed_1.0.00791,OX_Smed_1.0.12805,dd_smedV4_6340_0_1	Cluster711
OX_Smed_1.0.16133	mk4.004543.01.01,mk4.004543.02.01,OX_Smed_1.0.16133,dd_smedV4_13843_0_1	Cluster712
OX_Smed_1.0.18048	mk4.000265.06.01,OX_Smed_1.0.03931,OX_Smed_1.0.18048,dd_smedV4_4940_0_1	Cluster713
mk4.000264.03.01	mk4.000264.03.01	Cluster714
dd_smedV4_17857_0_2	OX_Smed_1.0.17417,dd_smedV4_17857_0_1,dd_smedV4_17857_0_2,dd_smedV4_17857_0_3,dd_smedV4_17857_0_4,dd_smedV4_17857_0_6	Cluster715
OX_Smed_1.0.10223	mk4.000648.02.01,mk4.000648.03.01,OX_Smed_1.0.10223,dd_smedV4_5081_0_1	Cluster716
dd_smedV4_10311_0_1	OX_Smed_1.0.21813,dd_smedV4_10311_0_1,dd_smedV4_10311_0_2	Cluster717
dd_smedV4_13578_0_1	mk4.000834.08.01,OX_Smed_1.0.07147,OX_Smed_1.0.20535,dd_smedV4_13578_0_1	Cluster718
dd_smedV4_16650_0_1	OX_Smed_1.0.14602,dd_smedV4_16650_0_1,dd_smedV4_16650_0_2	Cluster719
dd_smedV4_1916_0_1	mk4.000021.11.01,OX_Smed_1.0.02488,OX_Smed_1.0.03601,OX_Smed_1.0.18790,dd_smedV4_1916_0_1	Cluster720
dd_smedV4_5407_0_1	mk4.016524.02.01,mk4.018001.00.01,OX_Smed_1.0.03754,OX_Smed_1.0.07987,OX_Smed_1.0.23395,dd_smedV4_5407_0_1	Cluster721
dd_smedV4_8111_0_1	OX_Smed_1.0.04427,dd_smedV4_8111_0_1	Cluster722
dd_smedV4_12325_0_1	mk4.003167.03.01,OX_Smed_1.0.17818,dd_smedV4_12325_0_1,dd_smedV4_12325_0_2	Cluster723
mk4.000257.02.01	mk4.000257.02.01,OX_Smed_1.0.05600,OX_Smed_1.0.08271	Cluster724
OX_Smed_1.0.10166	OX_Smed_1.0.10166	Cluster725
OX_Smed_1.0.10238	mk4.007404.00.01,mk4.007404.00.02,mk4.057697.00.01,OX_Smed_1.0.10238,dd_smedV4_7281_0_1	Cluster726
OX_Smed_1.0.12999	mk4.009686.02.01,OX_Smed_1.0.12999,dd_smedV4_2307_0_1,dd_smedV4_2307_0_2	Cluster727
OX_Smed_1.0.18730	OX_Smed_1.0.18730	Cluster728
OX_Smed_1.0.19756	mk4.000800.07.01,mk4.000800.08.01,mk4.018656.02.01,OX_Smed_1.0.00635,OX_Smed_1.0.01700,OX_Smed_1.0.10288,OX_Smed_1.0.19756,dd_smedV4_6499_0_1,dd_smedV4_6499_0_2	Cluster729
dd_smedV4_15437_0_1	mk4.010867.03.01,mk4.021802.02.01,OX_Smed_1.0.09895,dd_smedV4_15437_0_1	Cluster730
dd_smedV4_6136_0_1	mk4.003377.00.01,mk4.003377.02.01,OX_Smed_1.0.08778,OX_Smed_1.0.14995,OX_Smed_1.0.15787,dd_smedV4_6136_0_1,dd_smedV4_6136_0_2	Cluster731
dd_smedV4_8360_0_1	OX_Smed_1.0.22839,dd_smedV4_8360_0_1	Cluster732
dd_smedV4_12551_0_1	OX_Smed_1.0.08030,dd_smedV4_12551_0_1	Cluster733
dd_smedV4_8926_0_1	OX_Smed_1.0.05198,OX_Smed_1.0.06166,OX_Smed_1.0.08302,dd_smedV4_8926_0_1,dd_smedV4_8926_0_2	Cluster734
OX_Smed_1.0.06693	mk4.004193.02.01,OX_Smed_1.0.06693,dd_smedV4_9734_0_1	Cluster735
OX_Smed_1.0.09518	OX_Smed_1.0.09518	Cluster736
OX_Smed_1.0.14438	mk4.006506.04.01,mk4.016903.02.01,OX_Smed_1.0.14438,dd_smedV4_3007_0_1	Cluster737
dd_smedV4_11775_0_1	OX_Smed_1.0.01133,OX_Smed_1.0.06137,OX_Smed_1.0.22315,dd_smedV4_11775_0_1	Cluster738
dd_smedV4_2451_0_1	mk4.006915.01.01,OX_Smed_1.0.06932,OX_Smed_1.0.07544,dd_smedV4_2451_0_1,dd_smedV4_2451_0_2,dd_smedV4_2451_0_3,dd_smedV4_2451_0_4	Cluster739
OX_Smed_1.0.09623	mk4.001365.08.01,OX_Smed_1.0.03307,OX_Smed_1.0.09623,dd_smedV4_3589_0_1	Cluster740
OX_Smed_1.0.10228	mk4.004137.06.01,OX_Smed_1.0.04474,OX_Smed_1.0.07409,OX_Smed_1.0.10228,dd_smedV4_12056_0_1	Cluster741
dd_smedV4_8402_0_1	mk4.008244.00.01,mk4.025058.00.01,OX_Smed_1.0.00055,OX_Smed_1.0.07529,OX_Smed_1.0.11937,OX_Smed_1.0.18746,dd_smedV4_8402_0_1	Cluster742
mk4.001395.05.01	mk4.001395.05.01	Cluster743
mk4.026597.00.01	mk4.002120.06.01,mk4.005174.04.01,mk4.011754.00.01,mk4.013291.00.01,mk4.026036.00.01,mk4.026597.00.01,mk4.028777.00.01,mk4.029286.00.01,mk4.029635.00.01,mk4.029919.00.01,mk4.030497.00.01,mk4.031928.00.01,mk4.033293.00.01,mk4.033632.00.01,mk4.034705.00.01,OX_Smed_1.0.05468,dd_smedV4_14154_0_1,dd_smedV4_14154_0_11,dd_smedV4_14154_0_12,dd_smedV4_14154_0_13,dd_smedV4_14154_0_14,dd_smedV4_14154_0_18,d…	Cluster744
dd_smedV4_11905_0_4	OX_Smed_1.0.06335,OX_Smed_1.0.06391,OX_Smed_1.0.06781,OX_Smed_1.0.09727,dd_smedV4_11905_0_1,dd_smedV4_11905_0_2,dd_smedV4_11905_0_3,dd_smedV4_11905_0_4,dd_smedV4_11905_0_5,dd_smedV4_11905_0_6,dd_smedV4_11905_0_7,dd_smedV4_11905_0_8	Cluster745
OX_Smed_1.0.05687	OX_Smed_1.0.05687	Cluster746
dd_smedV4_8641_0_1	mk4.003708.01.01,OX_Smed_1.0.01510,OX_Smed_1.0.03643,OX_Smed_1.0.06986,OX_Smed_1.0.21491,dd_smedV4_8641_0_1	Cluster747
dd_smedV4_8111_0_2	dd_smedV4_8111_0_2	Cluster748
dd_smedV4_8547_0_1	mk4.000820.04.01,mk4.000820.05.01,mk4.000820.06.01,mk4.000820.07.01,OX_Smed_1.0.05764,OX_Smed_1.0.06931,dd_smedV4_8547_0_1	Cluster749
mk4.000477.03.01	mk4.000477.03.01	Cluster750
dd_smedV4_15756_0_1	mk4.000364.02.01,mk4.000364.03.01,OX_Smed_1.0.13800,dd_smedV4_15756_0_1	Cluster751
dd_smedV4_6370_0_1	mk4.000064.13.01,OX_Smed_1.0.11464,dd_smedV4_6370_0_1	Cluster752
OX_Smed_1.0.05738	OX_Smed_1.0.05738	Cluster753
dd_smedV4_5958_0_1	dd_smedV4_5958_0_1	Cluster754
dd_smedV4_13792_0_1	mk4.018634.00.01,dd_smedV4_13792_0_1	Cluster755
dd_smedV4_12470_0_1	OX_Smed_1.0.13016,dd_smedV4_12470_0_1	Cluster756
dd_smedV4_2209_0_1	mk4.004503.01.01,mk4.006876.02.01,mk4.049560.00.01,OX_Smed_1.0.10226,OX_Smed_1.0.15098,OX_Smed_1.0.15534,dd_smedV4_2209_0_1	Cluster757
dd_smedV4_2604_0_1	OX_Smed_1.0.16834,OX_Smed_1.0.18620,dd_smedV4_2604_0_1	Cluster758
dd_smedV4_8088_0_1	mk4.010024.00.01,mk4.010449.00.01,mk4.018736.01.01,mk4.028130.00.01,OX_Smed_1.0.13182,OX_Smed_1.0.15010,OX_Smed_1.0.19124,dd_smedV4_8088_0_1	Cluster759
mk4.003120.01.01	mk4.003120.01.01,OX_Smed_1.0.11811,dd_smedV4_6838_0_1	Cluster760
dd_smedV4_10850_0_1	mk4.000798.00.01,mk4.000798.01.01,mk4.006527.01.01,OX_Smed_1.0.05812,OX_Smed_1.0.05813,dd_smedV4_10850_0_1	Cluster761
dd_smedV4_4740_1_1	dd_smedV4_4740_1_1	Cluster762
mk4.003236.04.01	mk4.003236.04.01,OX_Smed_1.0.06227,OX_Smed_1.0.17925,dd_smedV4_7059_0_1	Cluster763
dd_smedV4_14586_0_1	mk4.002177.02.01,OX_Smed_1.0.14985,dd_smedV4_14586_0_1	Cluster764
dd_smedV4_8613_0_1	mk4.009011.00.01,mk4.009011.01.01,mk4.026864.00.01,dd_smedV4_8613_0_1	Cluster765
dd_smedV4_13446_0_1	mk4.009042.00.01,mk4.009042.02.01,mk4.011620.00.01,mk4.014908.00.01,OX_Smed_1.0.00938,OX_Smed_1.0.04846,dd_smedV4_13446_0_1	Cluster766
dd_smedV4_5130_0_1	mk4.000226.07.01,OX_Smed_1.0.02529,OX_Smed_1.0.05560,OX_Smed_1.0.10893,dd_smedV4_5130_0_1	Cluster767
mk4.000951.01.01	mk4.000951.01.01	Cluster768
ASA.00018.01	ASA.00018.01,mk4.001736.00.01,mk4.001736.01.01,mk4.001736.03.01	Cluster769
mk4.017098.00.01	mk4.017098.00.01	Cluster770
dd_smedV4_20651_0_2	mk4.001860.07.01,OX_Smed_1.0.14046,dd_smedV4_20651_0_1,dd_smedV4_20651_0_2,dd_smedV4_20651_0_3,dd_smedV4_20651_0_4,dd_smedV4_20651_0_5,dd_smedV4_20651_0_6,dd_smedV4_20651_0_7	Cluster771
OX_Smed_1.0.09783	mk4.002641.05.01,mk4.002641.06.01,OX_Smed_1.0.09783,dd_smedV4_7178_0_1	Cluster772
OX_Smed_1.0.16954	mk4.000983.00.01,mk4.004907.02.01,mk4.004907.03.01,OX_Smed_1.0.06419,OX_Smed_1.0.16954,OX_Smed_1.0.18133,dd_smedV4_7063_0_1,dd_smedV4_7063_0_2	Cluster773
dd_smedV4_6161_0_1	mk4.005785.00.01,mk4.025045.00.01,OX_Smed_1.0.03146,OX_Smed_1.0.04615,OX_Smed_1.0.05141,dd_smedV4_6161_0_1,dd_smedV4_6161_0_2	Cluster774
mk4.000249.06.01	mk4.000249.06.01,dd_smedV4_16722_0_1,dd_smedV4_18888_0_1,dd_smedV4_18888_0_2	Cluster775
OX_Smed_1.0.19898	OX_Smed_1.0.19898,dd_smedV4_5733_0_1,dd_smedV4_8686_0_1	Cluster776
OX_Smed_1.0.13076	mk4.000357.09.01,mk4.001607.02.01,OX_Smed_1.0.06002,OX_Smed_1.0.13076,dd_smedV4_5649_1_1	Cluster777
dd_smedV4_11425_0_1	mk4.000121.00.01,OX_Smed_1.0.21638,dd_smedV4_11425_0_1	Cluster778
dd_smedV4_13460_0_1	OX_Smed_1.0.10992,dd_smedV4_13460_0_1,dd_smedV4_13460_0_3	Cluster779
OX_Smed_1.0.16871	mk4.000357.01.01,mk4.000357.04.01,OX_Smed_1.0.16871,dd_smedV4_4124_0_1	Cluster780
dd_smedV4_6384_0_1	mk4.004705.00.01,mk4.004705.01.01,mk4.004705.03.01,mk4.031387.00.01,OX_Smed_1.0.04360,OX_Smed_1.0.06373,dd_smedV4_6384_0_1	Cluster781
OX_Smed_1.0.04263	mk4.000017.05.01,mk4.000017.06.01,OX_Smed_1.0.02274,OX_Smed_1.0.03799,OX_Smed_1.0.04263	Cluster782
dd_smedV4_4552_0_1	OX_Smed_1.0.09963,dd_smedV4_4552_0_1,dd_smedV4_4552_0_2	Cluster783
dd_smedV4_740_0_1	mk4.002029.00.01,mk4.002029.01.01,OX_Smed_1.0.06011,OX_Smed_1.0.09308,dd_smedV4_740_0_1,dd_smedV4_740_0_2	Cluster784
mk4.012414.00.01	mk4.000364.07.01,mk4.000614.04.01,mk4.012414.00.01,mk4.030395.00.01,mk4.034601.00.01,dd_smedV4_12777_0_37,dd_smedV4_12777_0_38,dd_smedV4_12777_0_39	Cluster785
OX_Smed_1.0.22308	mk4.003927.00.01,mk4.003927.01.01,OX_Smed_1.0.13007,OX_Smed_1.0.22308,dd_smedV4_7047_0_1	Cluster786
dd_smedV4_10024_0_1	dd_smedV4_10024_0_1,dd_smedV4_10024_0_3	Cluster787
dd_smedV4_10029_0_1	mk4.001194.08.01,OX_Smed_1.0.09692,OX_Smed_1.0.10852,dd_smedV4_10029_0_1	Cluster788
OX_Smed_1.0.02288	mk4.006651.00.01,mk4.012570.04.01,OX_Smed_1.0.02288,OX_Smed_1.0.04574,dd_smedV4_10632_0_1	Cluster789
dd_smedV4_2582_0_2	dd_smedV4_2582_0_2	Cluster790
dd_smedV4_12302_0_1	mk4.002122.05.01,mk4.002122.06.01,dd_smedV4_12302_0_1	Cluster791
dd_smedV4_13792_0_2	dd_smedV4_13792_0_2	Cluster792
dd_smedV4_2673_0_1	mk4.001711.02.01,mk4.001711.03.01,OX_Smed_1.0.18607,OX_Smed_1.0.22509,dd_smedV4_2673_0_1	Cluster793
dd_smedV4_5865_0_4	mk4.000285.05.01,OX_Smed_1.0.18091,dd_smedV4_5865_0_1,dd_smedV4_5865_0_2,dd_smedV4_5865_0_3,dd_smedV4_5865_0_4,dd_smedV4_5865_0_5	Cluster794
OX_Smed_1.0.11931	OX_Smed_1.0.11931,dd_smedV4_6230_0_5,dd_smedV4_6230_0_6	Cluster795
dd_smedV4_10532_0_1	mk4.011806.00.01,OX_Smed_1.0.20563,OX_Smed_1.0.20897,OX_Smed_1.0.22914,dd_smedV4_10532_0_1	Cluster796
dd_smedV4_13119_0_1	mk4.002702.06.01,OX_Smed_1.0.06161,dd_smedV4_13119_0_1	Cluster797
dd_smedV4_14350_0_1	mk4.000657.06.01,OX_Smed_1.0.13082,dd_smedV4_14350_0_1	Cluster798
dd_smedV4_7921_0_1	mk4.006201.00.01,mk4.015944.00.01,mk4.019809.00.01,mk4.019809.01.01,OX_Smed_1.0.04126,OX_Smed_1.0.14872,dd_smedV4_7921_0_1	Cluster799
dd_smedV4_8078_0_2	mk4.004806.02.01,OX_Smed_1.0.10246,dd_smedV4_8078_0_1,dd_smedV4_8078_0_2	Cluster800
dd_smedV4_8507_0_1	mk4.002543.00.01,OX_Smed_1.0.16699,dd_smedV4_8507_0_1	Cluster801
dd_smedV4_11475_0_1	mk4.009021.00.01,mk4.011527.00.01,mk4.018177.00.01,OX_Smed_1.0.14659,OX_Smed_1.0.21938,dd_smedV4_11475_0_1,dd_smedV4_11475_0_2	Cluster802
OX_Smed_1.0.07635	mk4.000373.11.01,OX_Smed_1.0.07635,dd_smedV4_832_0_1	Cluster803
mk4.000028.12.01	mk4.000028.12.01,OX_Smed_1.0.05456,OX_Smed_1.0.13675,dd_smedV4_12608_0_1	Cluster804
OX_Smed_1.0.05743	mk4.000649.02.01,OX_Smed_1.0.05743,dd_smedV4_11317_0_1,dd_smedV4_7813_0_1	Cluster805
OX_Smed_1.0.03218	OX_Smed_1.0.03218,OX_Smed_1.0.05369,dd_smedV4_4288_0_1	Cluster806
dd_smedV4_16049_0_1	mk4.000347.03.01,OX_Smed_1.0.12266,OX_Smed_1.0.12864,OX_Smed_1.0.22429,dd_smedV4_16049_0_1,dd_smedV4_16049_0_2	Cluster807
dd_smedV4_1814_0_1	OX_Smed_1.0.03823,OX_Smed_1.0.06035,OX_Smed_1.0.16831,dd_smedV4_1814_0_1,dd_smedV4_1814_0_2	Cluster808
OX_Smed_1.0.07735	mk4.001155.10.01,OX_Smed_1.0.07735,dd_smedV4_11847_0_1,dd_smedV4_9337_0_1	Cluster809
dd_smedV4_7198_0_1	mk4.004675.05.01,OX_Smed_1.0.14997,OX_Smed_1.0.16609,OX_Smed_1.0.17832,dd_smedV4_7198_0_1,dd_smedV4_7198_0_2	Cluster810
dd_smedV4_8024_0_1	OX_Smed_1.0.04952,OX_Smed_1.0.22272,dd_smedV4_8024_0_1	Cluster811
dd_smedV4_10823_0_1	OX_Smed_1.0.14404,dd_smedV4_10823_0_1,dd_smedV4_10823_0_2,dd_smedV4_10823_0_3	Cluster812
ASA.00141.01	ASA.00141.01,mk4.001582.05.01	Cluster813
dd_smedV4_6371_0_1	mk4.000384.16.01,OX_Smed_1.0.04994,OX_Smed_1.0.05584,dd_smedV4_6371_0_1	Cluster814
dd_smedV4_13741_0_1	mk4.013257.00.01,OX_Smed_1.0.06711,dd_smedV4_13741_0_1,dd_smedV4_13741_0_2	Cluster815
OX_Smed_1.0.03553	mk4.003647.01.01,mk4.003647.02.01,OX_Smed_1.0.03553,OX_Smed_1.0.06277,dd_smedV4_1070_0_1	Cluster816
OX_Smed_1.0.06623	OX_Smed_1.0.06623,dd_smedV4_10499_0_1	Cluster817
OX_Smed_1.0.10055	mk4.002993.01.01,OX_Smed_1.0.04607,OX_Smed_1.0.10055,dd_smedV4_10377_0_1	Cluster818
dd_smedV4_13460_0_2	dd_smedV4_13460_0_2,dd_smedV4_13460_0_4	Cluster819
dd_smedV4_3375_0_1	OX_Smed_1.0.00905,OX_Smed_1.0.10424,dd_smedV4_3375_0_1,dd_smedV4_3375_0_2,dd_smedV4_3375_0_3,dd_smedV4_3375_0_4	Cluster820
mk4.008106.00.01	mk4.008106.00.01	Cluster821
dd_smedV4_5837_0_2	mk4.001470.00.01,mk4.001470.01.01,OX_Smed_1.0.23382,dd_smedV4_5837_0_1,dd_smedV4_5837_0_2	Cluster822
OX_Smed_1.0.10235	mk4.000532.12.01,mk4.017714.00.01,OX_Smed_1.0.01910,OX_Smed_1.0.10235,dd_smedV4_5630_0_1	Cluster823
dd_smedV4_12798_0_1	OX_Smed_1.0.05529,OX_Smed_1.0.09817,dd_smedV4_12798_0_1	Cluster824
dd_smedV4_29455_0_1	dd_smedV4_29455_0_1	Cluster825
OX_Smed_1.0.22542	OX_Smed_1.0.17929,OX_Smed_1.0.22542,dd_smedV4_6584_0_1,dd_smedV4_6584_0_2	Cluster826
dd_smedV4_14211_0_1	OX_Smed_1.0.20555,dd_smedV4_14211_0_1	Cluster827
OX_Smed_1.0.14313	mk4.004716.04.01,mk4.013024.01.01,OX_Smed_1.0.12570,OX_Smed_1.0.14313,dd_smedV4_840_0_1	Cluster828
dd_smedV4_6104_0_2	OX_Smed_1.0.07685,dd_smedV4_6104_0_1,dd_smedV4_6104_0_2,dd_smedV4_6104_0_3,dd_smedV4_6104_0_4	Cluster829
dd_smedV4_8179_0_1	OX_Smed_1.0.06982,OX_Smed_1.0.17275,OX_Smed_1.0.17629,dd_smedV4_8179_0_1,dd_smedV4_8179_0_2	Cluster830
OX_Smed_1.0.14607	mk4.020811.00.01,OX_Smed_1.0.03527,OX_Smed_1.0.10277,OX_Smed_1.0.14607,dd_smedV4_1597_0_1	Cluster831
OX_Smed_1.0.12997	OX_Smed_1.0.12997,dd_smedV4_6105_0_2	Cluster832
dd_smedV4_3315_0_1	OX_Smed_1.0.03090,OX_Smed_1.0.10826,OX_Smed_1.0.21543,dd_smedV4_3315_0_1	Cluster833
dd_smedV4_8779_0_1	mk4.011318.01.01,mk4.017780.00.01,OX_Smed_1.0.10810,OX_Smed_1.0.14649,OX_Smed_1.0.15783,dd_smedV4_8779_0_1	Cluster834
mk4.001346.02.01	mk4.001346.02.01	Cluster835
OX_Smed_1.0.14185	mk4.003331.03.01,OX_Smed_1.0.14185,dd_smedV4_12000_0_1	Cluster836
dd_smedV4_5177_0_1	mk4.004347.04.01,mk4.004347.05.01,OX_Smed_1.0.20731,dd_smedV4_5177_0_1	Cluster837
dd_smedV4_6933_0_1	mk4.026059.00.01,OX_Smed_1.0.03160,OX_Smed_1.0.07786,dd_smedV4_6933_0_1,dd_smedV4_6933_0_2	Cluster838
dd_smedV4_12364_0_1	dd_smedV4_12364_0_1	Cluster839
OX_Smed_1.0.17890	OX_Smed_1.0.00464,OX_Smed_1.0.15427,OX_Smed_1.0.17890	Cluster840
dd_smedV4_13587_0_1	OX_Smed_1.0.10001,OX_Smed_1.0.22810,dd_smedV4_13587_0_1,dd_smedV4_13587_0_2	Cluster841
dd_smedV4_4697_0_1	mk4.004964.00.01,mk4.038161.00.01,OX_Smed_1.0.02243,dd_smedV4_4697_0_1	Cluster842
dd_smedV4_11814_0_1	mk4.000776.00.01,OX_Smed_1.0.03758,OX_Smed_1.0.03759,OX_Smed_1.0.05759,OX_Smed_1.0.16061,dd_smedV4_11814_0_1	Cluster843
dd_smedV4_2842_0_3	mk4.000316.02.01,OX_Smed_1.0.15849,OX_Smed_1.0.21650,dd_smedV4_2842_0_1,dd_smedV4_2842_0_2,dd_smedV4_2842_0_3,dd_smedV4_2842_0_4	Cluster844
dd_smedV4_4446_0_1	mk4.007073.00.01,OX_Smed_1.0.00810,dd_smedV4_4446_0_1,dd_smedV4_4446_0_2	Cluster845
dd_smedV4_702_0_1	mk4.003744.00.01,mk4.008247.00.01,mk4.008247.01.01,mk4.031854.01.01,OX_Smed_1.0.02687,OX_Smed_1.0.14226,dd_smedV4_702_0_1	Cluster846
dd_smedV4_9630_0_1	OX_Smed_1.0.09028,dd_smedV4_9630_0_1,dd_smedV4_9630_0_2	Cluster847
dd_smedV4_12363_0_1	mk4.011452.00.01,OX_Smed_1.0.03774,OX_Smed_1.0.10199,dd_smedV4_12363_0_1	Cluster848
mk4.013662.01.01	mk4.013662.01.01	Cluster849
dd_smedV4_10972_0_2	OX_Smed_1.0.18268,dd_smedV4_10972_0_1,dd_smedV4_10972_0_2	Cluster850
dd_smedV4_11608_0_1	OX_Smed_1.0.06602,OX_Smed_1.0.15201,dd_smedV4_11608_0_1	Cluster851
dd_smedV4_5175_0_1	OX_Smed_1.0.17880,OX_Smed_1.0.23243,dd_smedV4_5175_0_1	Cluster852
mk4.001636.02.01	mk4.001636.02.01	Cluster853
OX_Smed_1.0.06980	OX_Smed_1.0.06980,dd_smedV4_10330_0_1	Cluster854
dd_smedV4_9319_0_1	mk4.003717.01.01,dd_smedV4_9319_0_1	Cluster855
mk4.001947.01.01	mk4.001947.01.01,dd_smedV4_26440_0_1	Cluster856
OX_Smed_1.0.03289	mk4.003969.01.01,mk4.006753.00.01,OX_Smed_1.0.03289,dd_smedV4_1781_0_1	Cluster857
dd_smedV4_13628_0_1	mk4.000005.32.01,mk4.000005.36.01,mk4.000005.37.01,OX_Smed_1.0.05432,OX_Smed_1.0.06979,OX_Smed_1.0.13204,dd_smedV4_13628_0_1	Cluster858
mk4.001789.00.01	mk4.001789.00.01	Cluster859
OX_Smed_1.0.01101	OX_Smed_1.0.01101,dd_smedV4_14150_0_1,dd_smedV4_19912_0_1	Cluster860
OX_Smed_1.0.03057	mk4.003313.02.01,mk4.004740.01.01,OX_Smed_1.0.03057,OX_Smed_1.0.06212,dd_smedV4_2393_0_1	Cluster861
dd_smedV4_12305_0_1	mk4.011855.00.01,mk4.025892.02.01,OX_Smed_1.0.07662,dd_smedV4_12305_0_1	Cluster862
dd_smedV4_3375_0_5	dd_smedV4_3375_0_5	Cluster863
dd_smedV4_6065_0_1	mk4.026312.00.01,OX_Smed_1.0.06791,OX_Smed_1.0.14342,dd_smedV4_6065_0_1,dd_smedV4_6065_0_2	Cluster864
dd_smedV4_11187_0_3	dd_smedV4_11187_0_3	Cluster865
ASA.00232.01	ASA.00232.01,mk4.000189.02.01,mk4.000189.03.01	Cluster866
OX_Smed_1.0.10032	mk4.005899.00.01,mk4.010001.00.01,mk4.013711.03.01,mk4.020420.00.01,mk4.026452.00.01,OX_Smed_1.0.10032,dd_smedV4_6393_0_1	Cluster867
OX_Smed_1.0.03710	OX_Smed_1.0.03710,OX_Smed_1.0.11390	Cluster868
dd_smedV4_11123_0_1	mk4.000335.02.01,OX_Smed_1.0.03947,OX_Smed_1.0.07982,dd_smedV4_11123_0_1	Cluster869
OX_Smed_1.0.06304	mk4.004116.02.01,OX_Smed_1.0.06304,OX_Smed_1.0.21156	Cluster870
OX_Smed_1.0.08684	mk4.008558.01.01,mk4.015307.01.01,mk4.018862.00.01,mk4.023248.00.01,OX_Smed_1.0.01855,OX_Smed_1.0.06430,OX_Smed_1.0.08684,dd_smedV4_13156_0_1	Cluster871
dd_smedV4_7844_0_1	OX_Smed_1.0.06406,OX_Smed_1.0.11637,dd_smedV4_7844_0_1	Cluster872
dd_smedV4_8436_0_1	OX_Smed_1.0.03488,OX_Smed_1.0.08376,dd_smedV4_8436_0_1	Cluster873
dd_smedV4_9615_0_2	dd_smedV4_9615_0_2	Cluster874
mk4.003166.02.01	mk4.003166.02.01,dd_smedV4_72719_0_1	Cluster875
dd_smedV4_10459_1_1	mk4.003381.01.01,OX_Smed_1.0.16551,OX_Smed_1.0.22579,dd_smedV4_10459_1_1	Cluster876
dd_smedV4_1820_0_1	mk4.000288.06.01,mk4.000288.07.02,OX_Smed_1.0.02953,OX_Smed_1.0.04044,OX_Smed_1.0.09569,dd_smedV4_1820_0_1	Cluster877
OX_Smed_1.0.13898	OX_Smed_1.0.13898,dd_smedV4_8262_0_1	Cluster878
dd_smedV4_11157_0_1	OX_Smed_1.0.06753,OX_Smed_1.0.17678,dd_smedV4_11157_0_1	Cluster879
dd_smedV4_11429_0_1	OX_Smed_1.0.14206,dd_smedV4_11429_0_1	Cluster880
dd_smedV4_12679_0_1	mk4.017334.00.01,OX_Smed_1.0.09690,OX_Smed_1.0.13256,dd_smedV4_12679_0_1,dd_smedV4_12679_0_2	Cluster881
dd_smedV4_5321_0_1	mk4.005535.00.01,OX_Smed_1.0.07724,OX_Smed_1.0.21648,dd_smedV4_5321_0_1	Cluster882
dd_smedV4_9324_0_1	mk4.000405.07.01,mk4.007689.02.01,OX_Smed_1.0.10511,OX_Smed_1.0.21695,dd_smedV4_9324_0_1,dd_smedV4_9324_0_2,dd_smedV4_9324_0_3,dd_smedV4_9324_0_4,dd_smedV4_9324_0_7,dd_smedV4_9324_0_8	Cluster883
mk4.001667.01.01	mk4.001667.01.01,OX_Smed_1.0.10981,dd_smedV4_553_0_1	Cluster884
OX_Smed_1.0.06924	mk4.006388.00.01,mk4.010458.00.01,OX_Smed_1.0.06924,dd_smedV4_3238_0_1	Cluster885
dd_smedV4_10315_0_1	mk4.009655.00.01,mk4.009655.02.01,OX_Smed_1.0.15716,dd_smedV4_10315_0_1,dd_smedV4_10315_0_2	Cluster886
dd_smedV4_13697_0_1	OX_Smed_1.0.07767,dd_smedV4_13697_0_1	Cluster887
dd_smedV4_8209_0_1	mk4.024789.00.01,mk4.025867.00.01,mk4.044070.00.01,OX_Smed_1.0.15331,OX_Smed_1.0.23255,dd_smedV4_8209_0_1	Cluster888
dd_smedV4_14654_0_1	OX_Smed_1.0.13103,dd_smedV4_14654_0_1	Cluster889
dd_smedV4_7356_0_1	mk4.020491.03.01,OX_Smed_1.0.17550,dd_smedV4_7356_0_1	Cluster890
dd_smedV4_8651_0_1	mk4.003450.00.01,mk4.005106.00.01,OX_Smed_1.0.10036,OX_Smed_1.0.22630,dd_smedV4_8651_0_1,dd_smedV4_8651_0_2,dd_smedV4_8651_0_3,dd_smedV4_8651_0_4	Cluster891
OX_Smed_1.0.09855	OX_Smed_1.0.09855,dd_smedV4_11519_0_1	Cluster892
mk4.006804.00.01	mk4.006804.00.01,mk4.007809.00.01,mk4.017974.00.01	Cluster893
dd_smedV4_1485_0_1	mk4.004557.02.01,OX_Smed_1.0.04125,OX_Smed_1.0.08962,dd_smedV4_1485_0_1	Cluster894
dd_smedV4_4446_0_3	mk4.000294.11.01,dd_smedV4_4446_0_3,dd_smedV4_4446_0_4	Cluster895
dd_smedV4_8467_0_24	mk4.000415.08.01,OX_Smed_1.0.09224,OX_Smed_1.0.18146,OX_Smed_1.0.19113,OX_Smed_1.0.20471,dd_smedV4_8467_0_1,dd_smedV4_8467_0_10,dd_smedV4_8467_0_11,dd_smedV4_8467_0_12,dd_smedV4_8467_0_13,dd_smedV4_8467_0_14,dd_smedV4_8467_0_15,dd_smedV4_8467_0_16,dd_smedV4_8467_0_17,dd_smedV4_8467_0_18,dd_smedV4_8467_0_19,dd_smedV4_8467_0_2,dd_smedV4_8467_0_20,dd_smedV4_8467_0_21,dd_smedV4_8467_0_22,dd_smedV4_84…	Cluster896
dd_smedV4_9728_0_1	OX_Smed_1.0.07025,dd_smedV4_9728_0_1,dd_smedV4_9728_0_2	Cluster897
OX_Smed_1.0.22675	mk4.001850.01.01,OX_Smed_1.0.06062,OX_Smed_1.0.22675,dd_smedV4_1891_0_1	Cluster898
dd_smedV4_6243_0_1	mk4.000434.00.01,mk4.000434.08.01,OX_Smed_1.0.20383,OX_Smed_1.0.20753,dd_smedV4_6243_0_1,dd_smedV4_6243_0_2	Cluster899
dd_smedV4_16822_0_1	OX_Smed_1.0.15041,dd_smedV4_16822_0_1	Cluster900
OX_Smed_1.0.03214	OX_Smed_1.0.03214	Cluster901
dd_smedV4_13111_0_1	OX_Smed_1.0.06296,dd_smedV4_13111_0_1,dd_smedV4_13111_0_2	Cluster902
dd_smedV4_13619_0_1	OX_Smed_1.0.05775,dd_smedV4_13619_0_1	Cluster903
dd_smedV4_1804_0_1	mk4.002006.06.01,mk4.002752.01.01,mk4.034641.00.01,mk4.034641.01.01,mk4.035810.01.01,mk4.035810.02.01,OX_Smed_1.0.09702,OX_Smed_1.0.21655,dd_smedV4_1804_0_1	Cluster904
dd_smedV4_3742_0_1	mk4.008210.03.01,mk4.018162.02.01,mk4.018523.01.01,OX_Smed_1.0.06534,OX_Smed_1.0.14891,dd_smedV4_3742_0_1	Cluster905
mk4.009454.02.01	mk4.009454.02.01	Cluster906
OX_Smed_1.0.10525	OX_Smed_1.0.10525,dd_smedV4_10945_0_1	Cluster907
dd_smedV4_10302_0_1	OX_Smed_1.0.13393,dd_smedV4_10302_0_1	Cluster908
dd_smedV4_10991_0_1	mk4.013019.00.01,dd_smedV4_10991_0_1	Cluster909
dd_smedV4_16187_0_1	OX_Smed_1.0.10800,dd_smedV4_16187_0_1,dd_smedV4_16187_0_2	Cluster910
mk4.021208.02.01	mk4.021208.02.01	Cluster911
dd_smedV4_10854_0_1	OX_Smed_1.0.22283,OX_Smed_1.0.22638,dd_smedV4_10854_0_1	Cluster912
dd_smedV4_14077_0_1	OX_Smed_1.0.08293,dd_smedV4_14077_0_1	Cluster913
dd_smedV4_5252_0_1	mk4.015437.00.01,mk4.026609.00.01,OX_Smed_1.0.16229,OX_Smed_1.0.20577,OX_Smed_1.0.20700,OX_Smed_1.0.22351,dd_smedV4_5252_0_1,dd_smedV4_5252_0_2,dd_smedV4_5252_0_3,dd_smedV4_5252_0_4	Cluster914
dd_smedV4_9815_0_1	mk4.001693.04.01,mk4.001693.05.01,OX_Smed_1.0.03165,OX_Smed_1.0.03166,OX_Smed_1.0.06019,OX_Smed_1.0.12094,dd_smedV4_9815_0_1	Cluster915
OX_Smed_1.0.18160	mk4.000285.01.01,OX_Smed_1.0.05616,OX_Smed_1.0.18160,dd_smedV4_6002_0_1	Cluster916
dd_smedV4_9360_0_2	mk4.004021.01.01,mk4.004021.02.01,mk4.004021.04.01,OX_Smed_1.0.10216,dd_smedV4_9360_0_1,dd_smedV4_9360_0_2	Cluster917
mk4.001289.05.01	mk4.001289.05.01,OX_Smed_1.0.03327,OX_Smed_1.0.05968,dd_smedV4_2797_0_1	Cluster918
dd_smedV4_8372_0_1	mk4.000008.10.01,OX_Smed_1.0.18303,OX_Smed_1.0.18374,dd_smedV4_8372_0_1,dd_smedV4_8372_0_2	Cluster919
dd_smedV4_6507_0_1	mk4.003477.02.01,OX_Smed_1.0.16943,dd_smedV4_6507_0_1	Cluster920
dd_smedV4_3159_0_2	mk4.002208.03.01,mk4.003330.04.01,OX_Smed_1.0.02895,OX_Smed_1.0.11347,dd_smedV4_3159_0_1,dd_smedV4_3159_0_2	Cluster921
dd_smedV4_9819_0_1	OX_Smed_1.0.14506,OX_Smed_1.0.15339,dd_smedV4_9819_0_1	Cluster922
dd_smedV4_18000_0_1	OX_Smed_1.0.06765,dd_smedV4_18000_0_1,dd_smedV4_18000_0_10,dd_smedV4_18000_0_11,dd_smedV4_18000_0_12,dd_smedV4_18000_0_13,dd_smedV4_18000_0_14,dd_smedV4_18000_0_15,dd_smedV4_18000_0_16,dd_smedV4_18000_0_17,dd_smedV4_18000_0_18,dd_smedV4_18000_0_19,dd_smedV4_18000_0_2,dd_smedV4_18000_0_20,dd_smedV4_18000_0_21,dd_smedV4_18000_0_22,dd_smedV4_18000_0_23,dd_smedV4_18000_0_24,dd_smedV4_18000_0_25,dd_sm…	Cluster923
dd_smedV4_1980_0_1	mk4.000647.00.01,mk4.000647.01.01,mk4.000647.02.01,OX_Smed_1.0.01172,dd_smedV4_1980_0_1	Cluster924
OX_Smed_1.0.02282	mk4.000370.07.01,OX_Smed_1.0.02282,dd_smedV4_11718_0_1	Cluster925
OX_Smed_1.0.09618	OX_Smed_1.0.09618,dd_smedV4_6888_0_1	Cluster926
dd_smedV4_12565_0_1	dd_smedV4_12565_0_1	Cluster927
dd_smedV4_9564_0_1	mk4.000791.09.01,mk4.000791.11.01,OX_Smed_1.0.02425,OX_Smed_1.0.17942,dd_smedV4_9564_0_1	Cluster928
mk4.008759.00.01	mk4.008759.00.01,OX_Smed_1.0.13377,dd_smedV4_14937_0_1,dd_smedV4_15232_0_1	Cluster929
dd_smedV4_7617_0_1	mk4.005718.03.01,OX_Smed_1.0.13067,OX_Smed_1.0.14851,dd_smedV4_7617_0_1,dd_smedV4_7617_0_2	Cluster930
dd_smedV4_8646_0_1	dd_smedV4_8646_0_1,dd_smedV4_8646_0_2	Cluster931
dd_smedV4_9279_0_1	mk4.015149.00.01,OX_Smed_1.0.13419,dd_smedV4_9279_0_1	Cluster932
OX_Smed_1.0.10358	mk4.001809.03.01,OX_Smed_1.0.10358,dd_smedV4_4014_0_1	Cluster933
dd_smedV4_10737_0_1	ASA.00073.01,mk4.000005.40.01,OX_Smed_1.0.13832,dd_smedV4_10737_0_1	Cluster934
dd_smedV4_16127_0_1	OX_Smed_1.0.14704,OX_Smed_1.0.16861,OX_Smed_1.0.21659,dd_smedV4_16127_0_1	Cluster935
mk4.001703.02.01	mk4.001703.02.01	Cluster936
OX_Smed_1.0.00525	mk4.005094.00.01,mk4.020887.01.01,mk4.024134.00.01,OX_Smed_1.0.00525,dd_smedV4_4503_0_1	Cluster937
OX_Smed_1.0.10247	OX_Smed_1.0.10247,dd_smedV4_8561_0_1	Cluster938
dd_smedV4_4952_0_1	mk4.000660.09.01,OX_Smed_1.0.05699,OX_Smed_1.0.23339,dd_smedV4_4952_0_1	Cluster939
dd_smedV4_6712_0_1	mk4.026442.00.01,OX_Smed_1.0.09821,OX_Smed_1.0.14766,dd_smedV4_6712_0_1	Cluster940
OX_Smed_1.0.10227	mk4.001402.00.01,mk4.005489.04.01,mk4.008594.01.01,mk4.053550.00.01,OX_Smed_1.0.10227,OX_Smed_1.0.16710,dd_smedV4_7459_0_1	Cluster941
OX_Smed_1.0.12293	mk4.000235.01.01,mk4.000235.01.02,OX_Smed_1.0.12293,dd_smedV4_2488_0_1	Cluster942
OX_Smed_1.0.12366	mk4.006017.00.01,mk4.006017.02.01,OX_Smed_1.0.12366,OX_Smed_1.0.17297,dd_smedV4_3323_0_2	Cluster943
dd_smedV4_3367_0_1	mk4.001529.03.01,mk4.001529.04.01,OX_Smed_1.0.00738,dd_smedV4_3367_0_1,dd_smedV4_3367_0_2,dd_smedV4_3367_0_3,dd_smedV4_3367_0_4	Cluster944
dd_smedV4_3742_0_2	dd_smedV4_3742_0_2	Cluster945
dd_smedV4_9615_0_3	dd_smedV4_9615_0_1,dd_smedV4_9615_0_3,dd_smedV4_9615_0_4	Cluster946
mk4.006111.03.01	mk4.006111.03.01	Cluster947
OX_Smed_1.0.07834	OX_Smed_1.0.07834,OX_Smed_1.0.22320,dd_smedV4_13594_0_1,dd_smedV4_9223_0_1	Cluster948
ASA.00178.01	ASA.00178.01,mk4.001475.00.01,mk4.001475.01.01	Cluster949
dd_smedV4_10804_0_1	mk4.008451.01.01,OX_Smed_1.0.04420,OX_Smed_1.0.12649,OX_Smed_1.0.15813,dd_smedV4_10804_0_1	Cluster950
dd_smedV4_4030_0_1	mk4.000745.07.01,mk4.000745.08.01,OX_Smed_1.0.02072,OX_Smed_1.0.09684,OX_Smed_1.0.15419,dd_smedV4_4030_0_1,dd_smedV4_4030_0_2,dd_smedV4_4030_0_3,dd_smedV4_4030_0_4	Cluster951
dd_smedV4_5771_0_1	mk4.032446.00.01,OX_Smed_1.0.10811,dd_smedV4_5771_0_1	Cluster952
OX_Smed_1.0.14055	mk4.001942.02.01,OX_Smed_1.0.14055,dd_smedV4_6201_0_1,dd_smedV4_6201_0_2	Cluster953
dd_smedV4_3323_0_1	mk4.006017.02.02,OX_Smed_1.0.02280,OX_Smed_1.0.03846,dd_smedV4_3323_0_1	Cluster954
dd_smedV4_5977_0_1	OX_Smed_1.0.04820,OX_Smed_1.0.05972,dd_smedV4_5977_0_1	Cluster955
dd_smedV4_5986_0_1	OX_Smed_1.0.11731,OX_Smed_1.0.12125,OX_Smed_1.0.21733,dd_smedV4_5986_0_1	Cluster956
OX_Smed_1.0.21419	mk4.005874.00.01,mk4.043164.00.01,OX_Smed_1.0.04371,OX_Smed_1.0.21419,dd_smedV4_4241_0_1	Cluster957
dd_smedV4_5615_0_1	OX_Smed_1.0.02504,OX_Smed_1.0.12287,dd_smedV4_5615_0_1	Cluster958
dd_smedV4_9552_0_1	OX_Smed_1.0.02294,dd_smedV4_9552_0_1	Cluster959
OX_Smed_1.0.11823	mk4.002423.01.01,mk4.002423.02.01,OX_Smed_1.0.11823,OX_Smed_1.0.14576,dd_smedV4_3003_0_1,dd_smedV4_3003_0_2	Cluster960
OX_Smed_1.0.16600	OX_Smed_1.0.16600,dd_smedV4_12933_0_1	Cluster961
dd_smedV4_3221_0_1	ASA.00139.01,mk4.001147.05.01,mk4.001147.07.02,OX_Smed_1.0.03913,OX_Smed_1.0.03914,dd_smedV4_3221_0_1	Cluster962
OX_Smed_1.0.08732	OX_Smed_1.0.08732	Cluster963
dd_smedV4_6811_0_1	mk4.003016.05.01,OX_Smed_1.0.10364,OX_Smed_1.0.14968,dd_smedV4_6811_0_1,dd_smedV4_6811_0_2	Cluster964
mk4.005745.00.01	mk4.005745.00.01	Cluster965
OX_Smed_1.0.00366	mk4.001874.04.01,OX_Smed_1.0.00366,OX_Smed_1.0.04067,OX_Smed_1.0.22304,dd_smedV4_1847_0_1,dd_smedV4_1847_0_2	Cluster966
dd_smedV4_5207_0_1	mk4.010940.00.01,mk4.017439.00.01,OX_Smed_1.0.03299,OX_Smed_1.0.08314,OX_Smed_1.0.14333,dd_smedV4_5207_0_1	Cluster967
dd_smedV4_10828_0_2	OX_Smed_1.0.14207,OX_Smed_1.0.15399,OX_Smed_1.0.18021,dd_smedV4_10828_0_1,dd_smedV4_10828_0_2	Cluster968
dd_smedV4_13778_0_1	dd_smedV4_13778_0_1	Cluster969
dd_smedV4_8467_0_32	dd_smedV4_8467_0_23,dd_smedV4_8467_0_25,dd_smedV4_8467_0_27,dd_smedV4_8467_0_28,dd_smedV4_8467_0_29,dd_smedV4_8467_0_31,dd_smedV4_8467_0_32,dd_smedV4_8467_0_35	Cluster970
mk4.038994.00.01	mk4.038994.00.01	Cluster971
dd_smedV4_6999_0_1	OX_Smed_1.0.14084,OX_Smed_1.0.14460,dd_smedV4_6999_0_1,dd_smedV4_6999_0_2	Cluster972
OX_Smed_1.0.10148	OX_Smed_1.0.01573,OX_Smed_1.0.10148,OX_Smed_1.0.16888,dd_smedV4_12042_0_1,dd_smedV4_12042_0_2	Cluster973
OX_Smed_1.0.16924	mk4.002291.01.01,OX_Smed_1.0.16924,dd_smedV4_1640_0_1	Cluster974
dd_smedV4_16259_0_4	OX_Smed_1.0.06276,OX_Smed_1.0.12665,dd_smedV4_16259_0_1,dd_smedV4_16259_0_2,dd_smedV4_16259_0_3,dd_smedV4_16259_0_4,dd_smedV4_16259_0_5,dd_smedV4_16259_0_6	Cluster975
dd_smedV4_12946_0_1	OX_Smed_1.0.10562,dd_smedV4_12946_0_1	Cluster976
dd_smedV4_3080_0_1	OX_Smed_1.0.14542,dd_smedV4_3080_0_1	Cluster977
mk4.005136.00.01	mk4.005136.00.01	Cluster978
OX_Smed_1.0.07884	mk4.022628.00.01,OX_Smed_1.0.07884,dd_smedV4_7807_0_1	Cluster979
dd_smedV4_11876_0_1	mk4.005890.00.01,OX_Smed_1.0.01232,OX_Smed_1.0.03163,OX_Smed_1.0.17501,dd_smedV4_11876_0_1	Cluster980
OX_Smed_1.0.10659	mk4.006287.03.01,OX_Smed_1.0.10659,dd_smedV4_4826_0_1	Cluster981
dd_smedV4_1873_0_1	mk4.010912.00.01,OX_Smed_1.0.14634,OX_Smed_1.0.21500,dd_smedV4_1873_0_1,dd_smedV4_1873_0_2	Cluster982
dd_smedV4_1926_0_1	mk4.000337.02.01,mk4.000337.03.01,OX_Smed_1.0.20486,OX_Smed_1.0.23162,dd_smedV4_1926_0_1	Cluster983
dd_smedV4_7659_0_1	OX_Smed_1.0.04766,OX_Smed_1.0.09657,dd_smedV4_7659_0_1	Cluster984
OX_Smed_1.0.18572	OX_Smed_1.0.18572,dd_smedV4_2895_0_1	Cluster985
OX_Smed_1.0.04898	OX_Smed_1.0.04898	Cluster986
OX_Smed_1.0.12272	OX_Smed_1.0.12272,dd_smedV4_11743_0_1	Cluster987
OX_Smed_1.0.14249	mk4.003961.00.01,OX_Smed_1.0.14249,dd_smedV4_7119_0_1	Cluster988
OX_Smed_1.0.21571	mk4.002231.04.01,OX_Smed_1.0.21571,dd_smedV4_2914_0_1	Cluster989
dd_smedV4_8793_0_2	mk4.003141.00.01,OX_Smed_1.0.06580,OX_Smed_1.0.14454,dd_smedV4_8793_0_1,dd_smedV4_8793_0_2	Cluster990
dd_smedV4_9565_0_1	mk4.000969.00.01,OX_Smed_1.0.00644,OX_Smed_1.0.17078,dd_smedV4_9565_0_1	Cluster991
dd_smedV4_14439_0_1	mk4.001830.06.01,OX_Smed_1.0.02562,dd_smedV4_14439_0_1	Cluster992
dd_smedV4_4595_0_2	mk4.018755.02.01,mk4.018755.03.01,OX_Smed_1.0.06770,OX_Smed_1.0.22305,dd_smedV4_4595_0_1,dd_smedV4_4595_0_2,dd_smedV4_4595_0_4	Cluster993
dd_smedV4_11401_0_1	OX_Smed_1.0.20505,OX_Smed_1.0.20661,dd_smedV4_11401_0_1	Cluster994
OX_Smed_1.0.14929	OX_Smed_1.0.14929	Cluster995
mk4.000035.19.01	mk4.000035.19.01,dd_smedV4_59995_0_1,dd_smedV4_80383_0_1	Cluster996
OX_Smed_1.0.07578	mk4.017560.00.01,OX_Smed_1.0.07578,OX_Smed_1.0.18714,dd_smedV4_12312_0_1	Cluster997
dd_smedV4_15344_0_1	OX_Smed_1.0.20540,dd_smedV4_15344_0_1	Cluster998
dd_smedV4_16467_0_1	mk4.005916.00.01,mk4.011435.00.01,OX_Smed_1.0.10615,OX_Smed_1.0.12720,dd_smedV4_16467_0_1	Cluster999
mk4.004346.00.01	mk4.004346.00.01,OX_Smed_1.0.06309,dd_smedV4_4332_0_1	Cluster1000
OX_Smed_1.0.02065	mk4.000337.00.01,mk4.000337.01.01,OX_Smed_1.0.02065,OX_Smed_1.0.20834,OX_Smed_1.0.21501,dd_smedV4_790_0_1	Cluster1001
dd_smedV4_11259_0_6	OX_Smed_1.0.09069,dd_smedV4_11259_0_17,dd_smedV4_11259_0_6,dd_smedV4_11259_0_8	Cluster1002
ASA.00108.01	ASA.00108.01,mk4.002058.02.01,mk4.002058.03.01,mk4.002058.04.01,mk4.002058.05.01	Cluster1003
dd_smedV4_24408_0_3	OX_Smed_1.0.07114,dd_smedV4_24408_0_1,dd_smedV4_24408_0_2,dd_smedV4_24408_0_3,dd_smedV4_24408_0_4	Cluster1004
dd_smedV4_3221_0_2	OX_Smed_1.0.05794,dd_smedV4_3221_0_2	Cluster1005
OX_Smed_1.0.07999	mk4.006239.01.01,OX_Smed_1.0.07999	Cluster1006
OX_Smed_1.0.00892	mk4.000473.07.01,OX_Smed_1.0.00892,OX_Smed_1.0.11413,dd_smedV4_8465_0_1	Cluster1007
dd_smedV4_11259_0_2	OX_Smed_1.0.04818,dd_smedV4_11259_0_15,dd_smedV4_11259_0_16,dd_smedV4_11259_0_2,dd_smedV4_11259_0_3,dd_smedV4_11259_0_5	Cluster1008
dd_smedV4_3809_0_1	mk4.021301.00.02,mk4.032314.00.01,OX_Smed_1.0.03625,OX_Smed_1.0.13092,dd_smedV4_3809_0_1	Cluster1009
OX_Smed_1.0.14126	OX_Smed_1.0.14126,dd_smedV4_11259_0_1,dd_smedV4_11259_0_4	Cluster1010
dd_smedV4_3110_0_1	mk4.000242.12.01,mk4.000242.13.01,mk4.000242.14.01,OX_Smed_1.0.08065,OX_Smed_1.0.10060,OX_Smed_1.0.15314,dd_smedV4_3110_0_1	Cluster1011
mk4.000633.00.01	mk4.000633.00.01,OX_Smed_1.0.02589,dd_smedV4_2387_0_1	Cluster1012
dd_smedV4_10058_0_1	OX_Smed_1.0.11839,dd_smedV4_10058_0_1	Cluster1013
dd_smedV4_15463_0_1	mk4.000110.00.01,mk4.000110.01.01,OX_Smed_1.0.01056,dd_smedV4_15463_0_1,dd_smedV4_15463_0_2	Cluster1014
dd_smedV4_18373_0_1	mk4.004853.00.01,OX_Smed_1.0.12893,dd_smedV4_18373_0_1	Cluster1015
dd_smedV4_4387_0_1	mk4.002220.00.01,OX_Smed_1.0.14079,dd_smedV4_4387_0_1	Cluster1016
dd_smedV4_8534_0_1	OX_Smed_1.0.00567,OX_Smed_1.0.05911,dd_smedV4_8534_0_1	Cluster1017
mk4.002272.00.01	mk4.002272.00.01,OX_Smed_1.0.02855,OX_Smed_1.0.23129,dd_smedV4_2037_0_1	Cluster1018
dd_smedV4_7280_0_1	mk4.005291.03.01,OX_Smed_1.0.06418,dd_smedV4_7280_0_1	Cluster1019
dd_smedV4_854_0_4	mk4.020773.00.01,mk4.020773.02.01,mk4.022411.00.01,mk4.031292.00.01,OX_Smed_1.0.05420,OX_Smed_1.0.20576,OX_Smed_1.0.20586,dd_smedV4_854_0_3,dd_smedV4_854_0_4,dd_smedV4_854_0_5,dd_smedV4_854_0_6	Cluster1020
dd_smedV4_9739_0_1	OX_Smed_1.0.10207,dd_smedV4_9739_0_1	Cluster1021
ASA.00009.01	ASA.00009.01,mk4.001388.00.01,mk4.001388.01.01	Cluster1022
dd_smedV4_1873_0_3	dd_smedV4_1873_0_3,dd_smedV4_1873_0_4	Cluster1023
dd_smedV4_7712_0_1	OX_Smed_1.0.15847,OX_Smed_1.0.22032,dd_smedV4_7712_0_1,dd_smedV4_7712_0_2	Cluster1024
dd_smedV4_8467_0_40	dd_smedV4_8467_0_30,dd_smedV4_8467_0_33,dd_smedV4_8467_0_34,dd_smedV4_8467_0_36,dd_smedV4_8467_0_37,dd_smedV4_8467_0_38,dd_smedV4_8467_0_40,dd_smedV4_8467_0_41	Cluster1025
OX_Smed_1.0.06813	OX_Smed_1.0.06813	Cluster1026
mk4.001395.06.01	mk4.001395.06.01	Cluster1027
dd_smedV4_5718_0_1	mk4.001424.03.01,mk4.001424.07.01,mk4.003382.00.01,OX_Smed_1.0.03562,OX_Smed_1.0.10644,OX_Smed_1.0.13986,dd_smedV4_5718_0_1	Cluster1028
dd_smedV4_11912_0_1	OX_Smed_1.0.02348,OX_Smed_1.0.04741,dd_smedV4_11912_0_1	Cluster1029
OX_Smed_1.0.14203	mk4.006706.00.01,OX_Smed_1.0.00270,OX_Smed_1.0.14203,dd_smedV4_5124_0_1	Cluster1030
dd_smedV4_11778_0_1	mk4.004948.02.01,OX_Smed_1.0.01097,OX_Smed_1.0.01726,OX_Smed_1.0.06314,dd_smedV4_11778_0_1,dd_smedV4_11778_0_2	Cluster1031
dd_smedV4_7819_0_1	dd_smedV4_7819_0_1	Cluster1032
OX_Smed_1.0.13330	OX_Smed_1.0.13330,dd_smedV4_10406_0_1	Cluster1033
OX_Smed_1.0.22609	mk4.001405.01.01,mk4.002121.02.01,OX_Smed_1.0.22609,dd_smedV4_8971_0_1	Cluster1034
dd_smedV4_12047_0_1	OX_Smed_1.0.04667,dd_smedV4_12047_0_1,dd_smedV4_12047_0_2	Cluster1035
dd_smedV4_15319_0_1	OX_Smed_1.0.15000,dd_smedV4_15319_0_1	Cluster1036
dd_smedV4_19048_0_1	mk4.004146.00.01,mk4.030444.00.01,OX_Smed_1.0.20585,dd_smedV4_19048_0_1	Cluster1037
dd_smedV4_9288_0_1	mk4.012002.01.01,OX_Smed_1.0.04041,OX_Smed_1.0.06390,dd_smedV4_9288_0_1	Cluster1038
OX_Smed_1.0.14478	mk4.020682.00.01,OX_Smed_1.0.14478,dd_smedV4_12136_0_1,dd_smedV4_13922_0_1	Cluster1039
OX_Smed_1.0.18107	mk4.006353.01.01,OX_Smed_1.0.04136,OX_Smed_1.0.07066,OX_Smed_1.0.18107,dd_smedV4_1721_0_1	Cluster1040
dd_smedV4_4183_0_1	mk4.005250.00.01,mk4.010152.00.01,mk4.015498.00.01,mk4.029709.00.01,OX_Smed_1.0.10688,dd_smedV4_4183_0_1	Cluster1041
mk4.000576.02.01	mk4.000576.02.01,OX_Smed_1.0.22499,dd_smedV4_2754_0_1	Cluster1042
OX_Smed_1.0.05805	OX_Smed_1.0.05805	Cluster1043
OX_Smed_1.0.11833	mk4.000027.03.01,OX_Smed_1.0.11833,dd_smedV4_5185_0_1	Cluster1044
OX_Smed_1.0.13345	mk4.000477.16.01,OX_Smed_1.0.05741,OX_Smed_1.0.13345,OX_Smed_1.0.18419,dd_smedV4_5566_0_1	Cluster1045
dd_smedV4_8708_0_1	mk4.002097.04.01,mk4.002097.05.01,OX_Smed_1.0.01732,dd_smedV4_8708_0_1,dd_smedV4_8708_0_2	Cluster1046
OX_Smed_1.0.10205	mk4.003089.03.01,OX_Smed_1.0.04643,OX_Smed_1.0.10205,OX_Smed_1.0.17770,dd_smedV4_4908_0_1	Cluster1047
dd_smedV4_10115_0_1	OX_Smed_1.0.00683,OX_Smed_1.0.06303,OX_Smed_1.0.12051,dd_smedV4_10115_0_1	Cluster1048
OX_Smed_1.0.10258	mk4.001685.01.01,mk4.001805.12.01,OX_Smed_1.0.10258,OX_Smed_1.0.21553,dd_smedV4_2849_0_1	Cluster1049
dd_smedV4_7654_0_1	mk4.002897.00.01,OX_Smed_1.0.02155,OX_Smed_1.0.09481,dd_smedV4_7654_0_1,dd_smedV4_7654_0_2	Cluster1050
OX_Smed_1.0.07333	mk4.004348.01.01,mk4.027702.00.01,OX_Smed_1.0.07333,OX_Smed_1.0.22992,dd_smedV4_12246_0_1,dd_smedV4_9770_0_1	Cluster1051
OX_Smed_1.0.02196	mk4.003852.02.01,mk4.007358.00.01,OX_Smed_1.0.02196,dd_smedV4_6266_0_1	Cluster1052
dd_smedV4_4563_0_4	mk4.001617.01.01,OX_Smed_1.0.00529,OX_Smed_1.0.02276,OX_Smed_1.0.17531,dd_smedV4_4563_0_1,dd_smedV4_4563_0_2,dd_smedV4_4563_0_3,dd_smedV4_4563_0_4	Cluster1053
mk4.005198.00.01	mk4.005198.00.01,OX_Smed_1.0.04851,dd_smedV4_8181_0_1	Cluster1054
dd_smedV4_4253_0_1	mk4.003265.03.01,OX_Smed_1.0.04109,OX_Smed_1.0.06115,OX_Smed_1.0.17982,dd_smedV4_4253_0_1,dd_smedV4_4253_0_2	Cluster1055
dd_smedV4_5198_0_1	mk4.024713.00.01,OX_Smed_1.0.18627,dd_smedV4_5198_0_1	Cluster1056
mk4.003369.02.01	mk4.003369.02.01,OX_Smed_1.0.16937,dd_smedV4_7123_0_1	Cluster1057
dd_smedV4_26589_0_1	dd_smedV4_26589_0_1	Cluster1058
dd_smedV4_6919_0_1	mk4.001511.02.01,mk4.001511.04.01,OX_Smed_1.0.00327,OX_Smed_1.0.01057,OX_Smed_1.0.05951,dd_smedV4_6919_0_1	Cluster1059
mk4.005260.03.01	mk4.005260.03.01,mk4.027820.00.01	Cluster1060
OX_Smed_1.0.14464	mk4.007164.00.01,mk4.007164.01.01,mk4.007164.02.01,OX_Smed_1.0.14464,dd_smedV4_7975_0_1	Cluster1061
OX_Smed_1.0.03029	mk4.002309.01.01,mk4.002309.02.01,mk4.002309.03.01,mk4.015797.00.01,OX_Smed_1.0.03029,OX_Smed_1.0.03809,dd_smedV4_2156_0_1	Cluster1062
OX_Smed_1.0.09972	OX_Smed_1.0.09972,dd_smedV4_13903_0_1	Cluster1063
OX_Smed_1.0.12994	mk4.016491.01.01,OX_Smed_1.0.06806,OX_Smed_1.0.12994,dd_smedV4_10121_0_1	Cluster1064
OX_Smed_1.0.13014	OX_Smed_1.0.13014,dd_smedV4_13734_0_18,dd_smedV4_13734_0_19,dd_smedV4_13734_0_20,dd_smedV4_13734_0_35,dd_smedV4_13734_0_36	Cluster1065
dd_smedV4_4145_0_1	mk4.068555.00.01,OX_Smed_1.0.08998,OX_Smed_1.0.17786,dd_smedV4_4145_0_1	Cluster1066
OX_Smed_1.0.07865	OX_Smed_1.0.07865	Cluster1067
dd_smedV4_11408_0_1	OX_Smed_1.0.13307,OX_Smed_1.0.19647,dd_smedV4_11408_0_1	Cluster1068
dd_smedV4_3369_0_1	OX_Smed_1.0.03701,dd_smedV4_3369_0_1	Cluster1069
OX_Smed_1.0.13174	mk4.001210.02.01,OX_Smed_1.0.13174,dd_smedV4_12515_0_1	Cluster1070
dd_smedV4_11259_0_7	dd_smedV4_11259_0_7	Cluster1071
dd_smedV4_2470_0_1	OX_Smed_1.0.06733,OX_Smed_1.0.09282,OX_Smed_1.0.14880,dd_smedV4_2470_0_1,dd_smedV4_2470_0_2	Cluster1072
OX_Smed_1.0.02019	mk4.018413.00.01,mk4.029957.00.01,OX_Smed_1.0.02019,dd_smedV4_3603_0_1	Cluster1073
OX_Smed_1.0.09681	mk4.008673.01.01,OX_Smed_1.0.09681,OX_Smed_1.0.10403,dd_smedV4_10610_0_1,dd_smedV4_10610_0_2	Cluster1074
OX_Smed_1.0.22841	OX_Smed_1.0.22841	Cluster1075
dd_smedV4_11259_0_10	dd_smedV4_11259_0_10,dd_smedV4_11259_0_11,dd_smedV4_11259_0_13,dd_smedV4_11259_0_18,dd_smedV4_11259_0_19	Cluster1076
OX_Smed_1.0.20482	mk4.000078.19.01,mk4.000078.20.01,OX_Smed_1.0.20482,dd_smedV4_6459_0_1	Cluster1077
dd_smedV4_12771_0_1	mk4.019891.00.01,mk4.019891.01.01,OX_Smed_1.0.14801,OX_Smed_1.0.14873,dd_smedV4_12771_0_1,dd_smedV4_12771_0_2,dd_smedV4_12771_0_3	Cluster1078
dd_smedV4_6390_0_1	mk4.000018.19.01,OX_Smed_1.0.12452,dd_smedV4_6390_0_1,dd_smedV4_6390_0_2	Cluster1079
OX_Smed_1.0.01753	mk4.000667.02.01,OX_Smed_1.0.01753,dd_smedV4_3773_0_1	Cluster1080
dd_smedV4_4389_0_1	mk4.005696.02.01,OX_Smed_1.0.06442,OX_Smed_1.0.06443,OX_Smed_1.0.07570,OX_Smed_1.0.18854,dd_smedV4_4389_0_1,dd_smedV4_4389_0_2,dd_smedV4_4389_0_3,dd_smedV4_4389_0_4	Cluster1081
OX_Smed_1.0.10188	mk4.002682.01.01,mk4.018964.01.01,OX_Smed_1.0.10188,dd_smedV4_9278_0_1	Cluster1082
OX_Smed_1.0.12226	mk4.009200.00.01,OX_Smed_1.0.12226,dd_smedV4_6933_0_3,dd_smedV4_6933_0_4	Cluster1083
dd_smedV4_14586_0_2	dd_smedV4_14586_0_2	Cluster1084
dd_smedV4_7552_0_1	mk4.002134.01.01,OX_Smed_1.0.13615,dd_smedV4_7552_0_1	Cluster1085
dd_smedV4_8250_0_1	mk4.011258.00.01,mk4.011650.01.01,mk4.011650.02.01,mk4.027492.00.01,OX_Smed_1.0.02706,OX_Smed_1.0.13017,dd_smedV4_8250_0_1	Cluster1086
dd_smedV4_9653_0_1	mk4.003180.01.01,mk4.003180.02.01,OX_Smed_1.0.03269,OX_Smed_1.0.10287,OX_Smed_1.0.17882,dd_smedV4_9653_0_1	Cluster1087
mk4.001286.00.01	mk4.001286.00.01,OX_Smed_1.0.02943,dd_smedV4_6406_0_1	Cluster1088
OX_Smed_1.0.02873	OX_Smed_1.0.02873,OX_Smed_1.0.17119,dd_smedV4_3195_0_1	Cluster1089
mk4.022513.00.01	mk4.022513.00.01,mk4.024029.00.01,dd_smedV4_12777_0_47	Cluster1090
OX_Smed_1.0.08597	mk4.020674.00.01,mk4.021664.00.01,OX_Smed_1.0.08597,dd_smedV4_9453_0_1	Cluster1091
dd_smedV4_13217_0_1	OX_Smed_1.0.06323,OX_Smed_1.0.07924,dd_smedV4_13217_0_1	Cluster1092
OX_Smed_1.0.07759	OX_Smed_1.0.05638,OX_Smed_1.0.07759,dd_smedV4_7993_0_1	Cluster1093
OX_Smed_1.0.12553	mk4.000906.03.01,mk4.002952.01.01,OX_Smed_1.0.12553,dd_smedV4_11405_0_1,dd_smedV4_5780_0_1	Cluster1094
mk4.000401.04.01	mk4.000401.04.01	Cluster1095
OX_Smed_1.0.13311	ASA.00151.01,mk4.006119.00.01,mk4.012225.00.01,mk4.014882.00.01,OX_Smed_1.0.01938,OX_Smed_1.0.13311,OX_Smed_1.0.14748,dd_smedV4_2998_0_1	Cluster1096
dd_smedV4_14207_0_1	mk4.002685.01.01,OX_Smed_1.0.04140,OX_Smed_1.0.13051,dd_smedV4_14207_0_1,dd_smedV4_14207_0_2	Cluster1097
dd_smedV4_7203_0_1	mk4.004917.02.01,OX_Smed_1.0.03884,OX_Smed_1.0.14318,dd_smedV4_7203_0_1,dd_smedV4_7203_0_2	Cluster1098
mk4.004410.06.01	mk4.004410.06.01	Cluster1099
OX_Smed_1.0.22036	mk4.017183.01.01,mk4.019304.01.01,mk4.030173.00.01,OX_Smed_1.0.03880,OX_Smed_1.0.22036,dd_smedV4_11767_0_1	Cluster1100
dd_smedV4_10340_0_1	mk4.001328.01.01,mk4.001328.02.01,mk4.001328.02.02,OX_Smed_1.0.02004,dd_smedV4_10340_0_1	Cluster1101
dd_smedV4_15362_0_1	mk4.013922.00.01,mk4.024578.00.01,OX_Smed_1.0.07585,OX_Smed_1.0.11499,dd_smedV4_15362_0_1	Cluster1102
OX_Smed_1.0.13298	mk4.024587.00.01,OX_Smed_1.0.13298,OX_Smed_1.0.18731,dd_smedV4_9055_0_1	Cluster1103
OX_Smed_1.0.16895	mk4.003207.00.01,mk4.003207.01.01,mk4.003207.01.02,mk4.003207.01.03,mk4.003511.03.01,mk4.019515.01.01,OX_Smed_1.0.16895,dd_smedV4_1978_0_1	Cluster1104
dd_smedV4_14064_0_1	mk4.000055.14.01,mk4.000055.18.01,mk4.000055.20.01,OX_Smed_1.0.01186,OX_Smed_1.0.07899,dd_smedV4_14064_0_1,dd_smedV4_14064_0_2,dd_smedV4_14064_0_3,dd_smedV4_14064_0_4,dd_smedV4_14064_0_5	Cluster1105
mk4.026540.00.01	mk4.001006.03.01,mk4.026540.00.01	Cluster1106
OX_Smed_1.0.06230	mk4.003389.00.01,mk4.003389.01.01,OX_Smed_1.0.06230,OX_Smed_1.0.07524,dd_smedV4_4065_0_1	Cluster1107
dd_smedV4_5124_0_2	dd_smedV4_5124_0_2	Cluster1108
ASA.00188.01	ASA.00188.01,mk4.000135.05.01,mk4.000135.06.01,mk4.000135.07.01,mk4.000135.08.01	Cluster1109
OX_Smed_1.0.12986	OX_Smed_1.0.12986	Cluster1110
OX_Smed_1.0.13012	mk4.005772.02.01,OX_Smed_1.0.13012,OX_Smed_1.0.18129,dd_smedV4_7928_0_1	Cluster1111
dd_smedV4_1197_0_1	mk4.000489.11.01,OX_Smed_1.0.03687,OX_Smed_1.0.15204,dd_smedV4_1197_0_1	Cluster1112
dd_smedV4_1968_2_1	OX_Smed_1.0.03224,OX_Smed_1.0.11249,OX_Smed_1.0.18346,dd_smedV4_1968_2_1,dd_smedV4_1968_2_2,dd_smedV4_1968_2_3	Cluster1113
mk4.000021.10.01	mk4.000021.10.01	Cluster1114
dd_smedV4_11153_0_2	OX_Smed_1.0.10444,dd_smedV4_11153_0_1,dd_smedV4_11153_0_2,dd_smedV4_11153_0_3	Cluster1115
dd_smedV4_12122_0_2	mk4.000278.02.01,OX_Smed_1.0.05563,OX_Smed_1.0.10285,dd_smedV4_12122_0_1,dd_smedV4_12122_0_2	Cluster1116
dd_smedV4_3391_0_1	mk4.024566.00.01,OX_Smed_1.0.16298,dd_smedV4_3391_0_1,dd_smedV4_3391_0_2,dd_smedV4_3391_0_3	Cluster1117
dd_smedV4_489_0_3	mk4.010918.00.01,OX_Smed_1.0.03971,dd_smedV4_489_0_3	Cluster1118
OX_Smed_1.0.22309	mk4.004013.03.01,mk4.044745.00.01,OX_Smed_1.0.19058,OX_Smed_1.0.22309,dd_smedV4_2182_0_1	Cluster1119
OX_Smed_1.0.05890	OX_Smed_1.0.05890,dd_smedV4_11336_0_1,dd_smedV4_11497_0_1	Cluster1120
OX_Smed_1.0.14793	mk4.004247.01.01,mk4.010880.00.01,mk4.010880.02.01,OX_Smed_1.0.06722,OX_Smed_1.0.14793,dd_smedV4_5503_0_1	Cluster1121
dd_smedV4_12243_0_1	mk4.000185.19.01,mk4.015645.00.01,OX_Smed_1.0.03132,dd_smedV4_12243_0_1	Cluster1122
dd_smedV4_23270_0_1	mk4.009567.00.01,mk4.034157.00.01,OX_Smed_1.0.13122,dd_smedV4_23270_0_1	Cluster1123
mk4.002999.00.01	mk4.002999.00.01	Cluster1124
OX_Smed_1.0.03061	mk4.000493.16.01,mk4.000944.04.01,OX_Smed_1.0.03061,OX_Smed_1.0.15997,dd_smedV4_10977_0_1,dd_smedV4_10977_0_2	Cluster1125
OX_Smed_1.0.07457	OX_Smed_1.0.07457,dd_smedV4_10889_0_1	Cluster1126
OX_Smed_1.0.22296	mk4.001085.02.01,OX_Smed_1.0.22296,dd_smedV4_9287_0_1	Cluster1127
mk4.021344.00.01	mk4.000024.12.01,mk4.000034.01.01,mk4.000038.09.01,mk4.000060.01.01,mk4.000208.08.01,mk4.000229.04.01,mk4.000238.13.01,mk4.000293.02.01,mk4.000371.03.01,mk4.000398.06.01,mk4.000457.08.01,mk4.000494.05.01,mk4.000589.05.01,mk4.000617.05.01,mk4.000658.04.01,mk4.000729.12.01,mk4.000772.01.01,mk4.000781.16.01,mk4.000835.00.01,mk4.000963.01.01,mk4.000978.04.01,mk4.001024.01.01,mk4.001043.08.01,mk4.0012…	Cluster1128
OX_Smed_1.0.08306	OX_Smed_1.0.08306,dd_smedV4_38033_0_1,dd_smedV4_5095_0_1	Cluster1129
dd_smedV4_14980_0_1	dd_smedV4_14980_0_1	Cluster1130
dd_smedV4_17034_0_1	mk4.024315.00.01,OX_Smed_1.0.13354,dd_smedV4_17034_0_1	Cluster1131
dd_smedV4_4230_0_1	OX_Smed_1.0.09574,dd_smedV4_4230_0_1	Cluster1132
dd_smedV4_9378_0_1	mk4.001877.03.01,OX_Smed_1.0.01220,OX_Smed_1.0.06071,OX_Smed_1.0.14221,OX_Smed_1.0.23418,dd_smedV4_9378_0_1	Cluster1133
dd_smedV4_9528_0_1	mk4.013247.01.01,mk4.016608.00.01,OX_Smed_1.0.03257,OX_Smed_1.0.13408,dd_smedV4_9528_0_1	Cluster1134
OX_Smed_1.0.07892	mk4.000386.22.01,mk4.000386.23.01,OX_Smed_1.0.05565,OX_Smed_1.0.07892,dd_smedV4_8356_0_1	Cluster1135
dd_smedV4_10965_0_1	dd_smedV4_10965_0_1	Cluster1136
dd_smedV4_7667_0_1	mk4.000331.02.01,OX_Smed_1.0.03727,OX_Smed_1.0.05249,OX_Smed_1.0.16327,dd_smedV4_7667_0_1	Cluster1137
mk4.008618.02.01	mk4.008618.02.01,mk4.020852.00.01,OX_Smed_1.0.02356,dd_smedV4_665_0_1	Cluster1138
mk4.015867.00.01	mk4.015867.00.01	Cluster1139
dd_smedV4_11068_0_1	OX_Smed_1.0.00693,dd_smedV4_11068_0_1	Cluster1140
dd_smedV4_1372_1_1	mk4.000654.04.01,mk4.001815.02.01,OX_Smed_1.0.00246,OX_Smed_1.0.03157,OX_Smed_1.0.03184,OX_Smed_1.0.16411,dd_smedV4_1372_1_1,dd_smedV4_1372_1_2,dd_smedV4_1372_1_3,dd_smedV4_1372_1_4,dd_smedV4_1372_1_5,dd_smedV4_1372_1_6,dd_smedV4_1372_1_7,dd_smedV4_1372_1_8	Cluster1141
dd_smedV4_2330_0_1	mk4.001776.01.01,OX_Smed_1.0.04452,OX_Smed_1.0.06123,OX_Smed_1.0.10804,OX_Smed_1.0.16701,dd_smedV4_2330_0_1,dd_smedV4_2330_0_2	Cluster1142
dd_smedV4_5437_0_1	OX_Smed_1.0.02984,OX_Smed_1.0.04022,OX_Smed_1.0.06001,dd_smedV4_5437_0_1	Cluster1143
OX_Smed_1.0.05632	OX_Smed_1.0.05632,dd_smedV4_11655_0_1	Cluster1144
dd_smedV4_11259_0_14	OX_Smed_1.0.14125,dd_smedV4_11259_0_14	Cluster1145
dd_smedV4_5664_0_2	OX_Smed_1.0.15545,dd_smedV4_5664_0_1,dd_smedV4_5664_0_2	Cluster1146
mk4.001977.03.01	mk4.001977.03.01	Cluster1147
dd_smedV4_10893_0_1	mk4.001825.01.01,OX_Smed_1.0.04660,OX_Smed_1.0.10674,dd_smedV4_10893_0_1,dd_smedV4_10893_0_2	Cluster1148
dd_smedV4_12771_0_4	dd_smedV4_12771_0_4	Cluster1149
mk4.000433.01.01	mk4.000002.21.01,mk4.000015.00.01,mk4.000023.17.01,mk4.000025.11.01,mk4.000433.01.01,mk4.001310.13.01,mk4.001514.01.01,mk4.002093.03.01,mk4.003216.01.01,mk4.003999.01.01,mk4.004298.00.01,mk4.005204.01.01,mk4.013933.00.01,mk4.018625.00.01,mk4.020930.00.01,mk4.021369.01.01,mk4.023095.00.01,mk4.023497.00.01,mk4.024281.01.01,mk4.024591.00.01,mk4.024704.00.01,mk4.025228.00.01,mk4.025601.01.01,mk4.0266…	Cluster1150
mk4.001959.00.01	mk4.001959.00.01,dd_smedV4_2295_0_1,dd_smedV4_2295_0_2,dd_smedV4_2295_0_3	Cluster1151
dd_smedV4_11259_0_9	dd_smedV4_11259_0_12,dd_smedV4_11259_0_9	Cluster1152
dd_smedV4_7179_0_1	OX_Smed_1.0.08008,dd_smedV4_7179_0_1	Cluster1153
OX_Smed_1.0.21991	mk4.000378.05.01,OX_Smed_1.0.21991,dd_smedV4_11633_0_1	Cluster1154
dd_smedV4_10495_0_2	OX_Smed_1.0.21862,dd_smedV4_10495_0_1,dd_smedV4_10495_0_2	Cluster1155
dd_smedV4_10670_0_1	OX_Smed_1.0.13698,dd_smedV4_10670_0_1	Cluster1156
dd_smedV4_10777_0_1	OX_Smed_1.0.03528,OX_Smed_1.0.22057,dd_smedV4_10777_0_1	Cluster1157
dd_smedV4_5121_0_1	mk4.001610.06.01,mk4.001610.07.01,mk4.002393.01.01,mk4.019171.00.01,OX_Smed_1.0.07808,OX_Smed_1.0.15644,dd_smedV4_5121_0_1	Cluster1158
OX_Smed_1.0.01723	mk4.002377.03.01,mk4.002377.04.01,OX_Smed_1.0.01723,OX_Smed_1.0.06270,dd_smedV4_2695_0_1	Cluster1159
dd_smedV4_3997_0_1	mk4.009132.06.01,mk4.011674.00.01,mk4.011674.03.01,mk4.011674.04.01,OX_Smed_1.0.02867,OX_Smed_1.0.03706,OX_Smed_1.0.03707,OX_Smed_1.0.12180,OX_Smed_1.0.14378,OX_Smed_1.0.18363,dd_smedV4_3997_0_1	Cluster1160
dd_smedV4_5515_0_1	mk4.000959.08.01,mk4.000959.09.01,OX_Smed_1.0.11158,OX_Smed_1.0.20783,dd_smedV4_5515_0_1	Cluster1161
dd_smedV4_5069_0_1	mk4.002238.00.01,mk4.003662.03.01,OX_Smed_1.0.12178,dd_smedV4_5069_0_1,dd_smedV4_5069_0_17,dd_smedV4_5069_0_2	Cluster1162
dd_smedV4_7644_0_1	mk4.001543.05.01,mk4.015544.00.01,OX_Smed_1.0.10757,OX_Smed_1.0.14767,OX_Smed_1.0.18601,dd_smedV4_7644_0_1	Cluster1163
dd_smedV4_8782_0_2	mk4.000833.00.01,OX_Smed_1.0.14263,OX_Smed_1.0.20752,dd_smedV4_8782_0_1,dd_smedV4_8782_0_2,dd_smedV4_8782_0_3,dd_smedV4_8782_0_4	Cluster1164
dd_smedV4_9955_0_1	mk4.022130.01.01,mk4.027466.00.01,mk4.035591.01.01,OX_Smed_1.0.21530,dd_smedV4_9955_0_1	Cluster1165
dd_smedV4_5483_0_9	OX_Smed_1.0.03472,dd_smedV4_5483_0_10,dd_smedV4_5483_0_11,dd_smedV4_5483_0_12,dd_smedV4_5483_0_9	Cluster1166
dd_smedV4_8703_0_1	mk4.016141.01.01,mk4.016568.00.01,mk4.017289.02.01,mk4.031156.00.01,mk4.052918.00.01,OX_Smed_1.0.01683,OX_Smed_1.0.16473,dd_smedV4_8703_0_1,dd_smedV4_8703_0_2	Cluster1167
mk4.004686.03.01	mk4.004686.03.01	Cluster1168
OX_Smed_1.0.07997	mk4.004895.02.01,OX_Smed_1.0.07997,dd_smedV4_8570_0_1	Cluster1169
dd_smedV4_4799_0_1	mk4.001202.02.01,mk4.001202.03.01,OX_Smed_1.0.12762,OX_Smed_1.0.18381,dd_smedV4_4799_0_1,dd_smedV4_4799_0_2,dd_smedV4_4799_0_5	Cluster1170
dd_smedV4_6323_0_1	mk4.002201.01.01,OX_Smed_1.0.05438,OX_Smed_1.0.06088,OX_Smed_1.0.19379,dd_smedV4_6323_0_1	Cluster1171
mk4.003839.01.01	mk4.003839.01.01	Cluster1172
OX_Smed_1.0.13186	mk4.019586.02.01,mk4.029515.00.01,OX_Smed_1.0.13186,dd_smedV4_11481_0_1	Cluster1173
dd_smedV4_4426_0_1	mk4.000484.14.01,OX_Smed_1.0.00260,dd_smedV4_4426_0_1	Cluster1174
dd_smedV4_7211_0_1	OX_Smed_1.0.02980,OX_Smed_1.0.09683,OX_Smed_1.0.18536,OX_Smed_1.0.20295,dd_smedV4_7211_0_1,dd_smedV4_7211_0_2	Cluster1175
OX_Smed_1.0.07937	mk4.005326.01.01,OX_Smed_1.0.07937,OX_Smed_1.0.10680,dd_smedV4_13248_0_1,dd_smedV4_13248_0_2,dd_smedV4_13248_0_3,dd_smedV4_13248_0_4,dd_smedV4_13248_0_5,dd_smedV4_13248_0_6,dd_smedV4_13248_0_7	Cluster1176
dd_smedV4_10142_0_1	OX_Smed_1.0.05540,OX_Smed_1.0.13140,dd_smedV4_10142_0_1	Cluster1177
dd_smedV4_5718_0_2	dd_smedV4_5718_0_2	Cluster1178
mk4.001620.04.01	mk4.001620.04.01,OX_Smed_1.0.06052,dd_smedV4_3473_0_1	Cluster1179
dd_smedV4_12484_0_1	OX_Smed_1.0.05814,OX_Smed_1.0.08128,dd_smedV4_12484_0_1	Cluster1180
mk4.021084.00.01	mk4.021084.00.01	Cluster1181
OX_Smed_1.0.07828	mk4.003213.00.01,OX_Smed_1.0.07828,dd_smedV4_12621_0_1	Cluster1182
OX_Smed_1.0.12212	OX_Smed_1.0.12212,dd_smedV4_12157_0_1,dd_smedV4_9750_0_1	Cluster1183
dd_smedV4_11177_0_1	mk4.001529.06.01,mk4.003176.00.01,OX_Smed_1.0.00837,OX_Smed_1.0.13397,dd_smedV4_11177_0_1,dd_smedV4_11177_0_2	Cluster1184
dd_smedV4_10738_0_2	OX_Smed_1.0.06063,OX_Smed_1.0.08700,OX_Smed_1.0.14746,dd_smedV4_10738_0_1,dd_smedV4_10738_0_2	Cluster1185
dd_smedV4_14850_0_1	mk4.005048.00.01,OX_Smed_1.0.06344,dd_smedV4_14850_0_1	Cluster1186
dd_smedV4_7197_0_2	mk4.000076.02.01,OX_Smed_1.0.05480,OX_Smed_1.0.09761,dd_smedV4_7197_0_1,dd_smedV4_7197_0_2,dd_smedV4_7197_0_4	Cluster1187
mk4.000615.00.01	mk4.000159.06.01,mk4.000615.00.01,OX_Smed_1.0.19810,OX_Smed_1.0.21314,dd_smedV4_11245_0_1,dd_smedV4_11245_0_2	Cluster1188
OX_Smed_1.0.10160	mk4.020542.00.01,OX_Smed_1.0.10160,dd_smedV4_19236_0_1	Cluster1189
dd_smedV4_19022_0_1	mk4.020579.00.01,mk4.021405.01.01,OX_Smed_1.0.06751,OX_Smed_1.0.22279,dd_smedV4_19022_0_1	Cluster1190
mk4.001595.06.01	mk4.001595.06.01,OX_Smed_1.0.15513	Cluster1191
dd_smedV4_10983_0_1	mk4.023885.00.01,OX_Smed_1.0.00655,OX_Smed_1.0.03022,OX_Smed_1.0.15015,OX_Smed_1.0.15519,dd_smedV4_10983_0_1	Cluster1192
dd_smedV4_23270_0_2	dd_smedV4_23270_0_2	Cluster1193
dd_smedV4_11717_0_2	mk4.001536.04.01,OX_Smed_1.0.10181,dd_smedV4_11717_0_1,dd_smedV4_11717_0_2	Cluster1194
ASA.00205.01	ASA.00205.01,mk4.001013.06.01,mk4.001013.07.01,mk4.001013.08.01,mk4.001013.09.01	Cluster1195
mk4.002951.06.01	mk4.002951.06.01	Cluster1196
OX_Smed_1.0.09161	mk4.000037.00.01,mk4.000037.01.01,OX_Smed_1.0.09161,dd_smedV4_7696_0_1	Cluster1197
OX_Smed_1.0.13030	OX_Smed_1.0.13030	Cluster1198
OX_Smed_1.0.17436	OX_Smed_1.0.17436	Cluster1199
OX_Smed_1.0.19688	mk4.000049.18.01,OX_Smed_1.0.19688,dd_smedV4_5517_0_1	Cluster1200
dd_smedV4_5482_0_1	OX_Smed_1.0.00390,OX_Smed_1.0.01386,OX_Smed_1.0.19494,dd_smedV4_5482_0_1	Cluster1201
OX_Smed_1.0.04899	OX_Smed_1.0.04899,dd_smedV4_15304_0_1	Cluster1202
OX_Smed_1.0.14353	OX_Smed_1.0.06594,OX_Smed_1.0.14353,dd_smedV4_3691_0_1	Cluster1203
dd_smedV4_5883_0_1	mk4.004354.00.01,OX_Smed_1.0.06219,OX_Smed_1.0.16795,dd_smedV4_5883_0_1	Cluster1204
dd_smedV4_6590_0_1	mk4.012933.00.01,OX_Smed_1.0.02047,OX_Smed_1.0.11037,dd_smedV4_6590_0_1	Cluster1205
dd_smedV4_6176_0_1	OX_Smed_1.0.03043,OX_Smed_1.0.12207,OX_Smed_1.0.13216,dd_smedV4_6176_0_1	Cluster1206
OX_Smed_1.0.06855	mk4.001820.02.01,mk4.001820.03.01,OX_Smed_1.0.06855,OX_Smed_1.0.18310,dd_smedV4_9726_0_1	Cluster1207
dd_smedV4_10888_0_1	mk4.000312.13.01,OX_Smed_1.0.10803,dd_smedV4_10888_0_1	Cluster1208
dd_smedV4_1262_0_1	mk4.011332.01.01,mk4.011332.02.01,OX_Smed_1.0.06696,OX_Smed_1.0.22786,dd_smedV4_1262_0_1	Cluster1209
dd_smedV4_6610_0_8	OX_Smed_1.0.00361,OX_Smed_1.0.04740,OX_Smed_1.0.13407,OX_Smed_1.0.15745,OX_Smed_1.0.18793,dd_smedV4_6610_0_1,dd_smedV4_6610_0_10,dd_smedV4_6610_0_11,dd_smedV4_6610_0_12,dd_smedV4_6610_0_13,dd_smedV4_6610_0_14,dd_smedV4_6610_0_2,dd_smedV4_6610_0_3,dd_smedV4_6610_0_4,dd_smedV4_6610_0_5,dd_smedV4_6610_0_6,dd_smedV4_6610_0_7,dd_smedV4_6610_0_8,dd_smedV4_6610_0_9	Cluster1210
mk4.007730.05.01	mk4.005704.00.01,mk4.006422.02.01,mk4.007730.05.01,mk4.009506.01.01,mk4.010348.01.01,mk4.015160.07.01,dd_smedV4_82616_0_1,dd_smedV4_90952_0_1	Cluster1211
OX_Smed_1.0.20402	mk4.002486.02.01,OX_Smed_1.0.20402,dd_smedV4_870_0_1	Cluster1212
dd_smedV4_11223_0_1	mk4.008833.00.01,OX_Smed_1.0.04416,OX_Smed_1.0.06686,OX_Smed_1.0.14541,dd_smedV4_11223_0_1	Cluster1213
dd_smedV4_14331_0_1	mk4.017097.00.01,OX_Smed_1.0.04493,OX_Smed_1.0.09516,OX_Smed_1.0.22515,dd_smedV4_14331_0_1	Cluster1214
OX_Smed_1.0.08080	ASA.00055.01,OX_Smed_1.0.08080,dd_smedV4_2121_1_1	Cluster1215
OX_Smed_1.0.13914	OX_Smed_1.0.13914,dd_smedV4_2121_1_2	Cluster1216
dd_smedV4_13048_0_2	mk4.021106.02.01,OX_Smed_1.0.06804,OX_Smed_1.0.10129,dd_smedV4_13048_0_1,dd_smedV4_13048_0_2	Cluster1217
dd_smedV4_5069_0_3	dd_smedV4_5069_0_3,dd_smedV4_5069_0_6	Cluster1218
dd_smedV4_5069_0_4	dd_smedV4_5069_0_18,dd_smedV4_5069_0_4,dd_smedV4_5069_0_5	Cluster1219
dd_smedV4_8612_0_1	OX_Smed_1.0.07586,dd_smedV4_8612_0_1	Cluster1220
OX_Smed_1.0.12616	mk4.001325.00.01,mk4.001325.01.01,OX_Smed_1.0.01763,OX_Smed_1.0.12616,dd_smedV4_8627_0_1	Cluster1221
dd_smedV4_3917_0_1	mk4.002286.01.01,mk4.007194.02.01,OX_Smed_1.0.03196,OX_Smed_1.0.03197,OX_Smed_1.0.15560,OX_Smed_1.0.22307,dd_smedV4_3917_0_1,dd_smedV4_3917_0_2	Cluster1222
OX_Smed_1.0.10261	OX_Smed_1.0.10261,dd_smedV4_14226_0_1	Cluster1223
dd_smedV4_2264_0_1	mk4.004888.01.01,mk4.004888.02.01,mk4.032041.01.01,OX_Smed_1.0.03131,OX_Smed_1.0.06322,OX_Smed_1.0.12715,dd_smedV4_2264_0_1,dd_smedV4_2264_0_2	Cluster1224
mk4.025185.01.01	mk4.025185.01.01,dd_smedV4_655_0_1	Cluster1225
dd_smedV4_10544_0_1	OX_Smed_1.0.04915,OX_Smed_1.0.04916,OX_Smed_1.0.15243,dd_smedV4_10544_0_1	Cluster1226
mk4.009933.00.01	mk4.005149.00.01,mk4.009933.00.01,OX_Smed_1.0.11726,dd_smedV4_80780_0_1,dd_smedV4_87113_0_1	Cluster1227
dd_smedV4_10670_0_2	mk4.002342.00.01,dd_smedV4_10670_0_2	Cluster1228
dd_smedV4_4650_0_1	OX_Smed_1.0.02273,dd_smedV4_4650_0_1	Cluster1229
dd_smedV4_19826_0_1	mk4.005331.02.01,OX_Smed_1.0.09651,dd_smedV4_19826_0_1	Cluster1230
dd_smedV4_5143_0_1	OX_Smed_1.0.04274,OX_Smed_1.0.04275,OX_Smed_1.0.22313,dd_smedV4_5143_0_1	Cluster1231
mk4.000108.08.01	mk4.000108.08.01,OX_Smed_1.0.17370,dd_smedV4_19287_0_1,dd_smedV4_20110_0_1	Cluster1232
OX_Smed_1.0.14734	mk4.014116.01.01,OX_Smed_1.0.14734,dd_smedV4_15834_0_1,dd_smedV4_18269_0_1	Cluster1233
dd_smedV4_10144_0_3	OX_Smed_1.0.04542,OX_Smed_1.0.14618,dd_smedV4_10144_0_1,dd_smedV4_10144_0_2,dd_smedV4_10144_0_3,dd_smedV4_10144_0_4,dd_smedV4_10144_0_5,dd_smedV4_10144_0_6,dd_smedV4_10144_0_7,dd_smedV4_10144_0_8,dd_smedV4_10144_0_9	Cluster1234
dd_smedV4_4494_0_1	ASA.00185.01,mk4.010097.00.01,mk4.010097.01.01,OX_Smed_1.0.03434,OX_Smed_1.0.06601,OX_Smed_1.0.08786,dd_smedV4_4494_0_1,dd_smedV4_4494_0_2	Cluster1235
dd_smedV4_8419_0_1	OX_Smed_1.0.16178,dd_smedV4_8419_0_1	Cluster1236
dd_smedV4_9283_0_1	mk4.000859.07.01,OX_Smed_1.0.17999,dd_smedV4_9283_0_1	Cluster1237
dd_smedV4_7619_0_1	mk4.007531.00.01,mk4.007620.01.01,OX_Smed_1.0.12281,OX_Smed_1.0.15475,OX_Smed_1.0.21484,dd_smedV4_7619_0_1	Cluster1238
mk4.004696.00.01	mk4.004696.00.01,mk4.004696.01.01	Cluster1239
dd_smedV4_11366_0_1	OX_Smed_1.0.12031,dd_smedV4_11366_0_1	Cluster1240
dd_smedV4_19886_0_1	mk4.005114.00.01,mk4.005114.01.01,OX_Smed_1.0.01061,dd_smedV4_19886_0_1	Cluster1241
ASA.00024.01	ASA.00024.01,mk4.001543.02.01,mk4.001543.03.01	Cluster1242
OX_Smed_1.0.10209	mk4.001311.06.01,mk4.001311.07.01,mk4.001311.08.01,OX_Smed_1.0.10209,dd_smedV4_12936_0_1	Cluster1243
dd_smedV4_10997_0_1	OX_Smed_1.0.16782,OX_Smed_1.0.20329,dd_smedV4_10997_0_1,dd_smedV4_10997_0_2	Cluster1244
dd_smedV4_13248_0_8	dd_smedV4_13248_0_8	Cluster1245
dd_smedV4_13361_0_1	mk4.000920.01.01,OX_Smed_1.0.01958,OX_Smed_1.0.05789,OX_Smed_1.0.10523,OX_Smed_1.0.13913,dd_smedV4_13361_0_1	Cluster1246
dd_smedV4_5437_0_2	dd_smedV4_5437_0_2	Cluster1247
dd_smedV4_6728_0_2	OX_Smed_1.0.05264,OX_Smed_1.0.09938,dd_smedV4_6728_0_2	Cluster1248
mk4.009580.03.01	mk4.009580.03.01	Cluster1249
OX_Smed_1.0.21578	mk4.005104.00.01,mk4.006357.03.01,mk4.013048.00.01,OX_Smed_1.0.21578,dd_smedV4_1626_0_1	Cluster1250
dd_smedV4_15904_0_1	mk4.001250.04.01,OX_Smed_1.0.13472,dd_smedV4_15904_0_1,dd_smedV4_15904_0_2	Cluster1251
dd_smedV4_18793_0_1	mk4.005402.00.01,mk4.005402.01.01,OX_Smed_1.0.14357,dd_smedV4_18793_0_1	Cluster1252
dd_smedV4_2483_0_1	mk4.005609.01.01,OX_Smed_1.0.03423,OX_Smed_1.0.03424,OX_Smed_1.0.22543,dd_smedV4_2483_0_1,dd_smedV4_2483_0_3,dd_smedV4_2483_0_4	Cluster1253
OX_Smed_1.0.04073	OX_Smed_1.0.04073,dd_smedV4_5283_0_1	Cluster1254
dd_smedV4_12638_0_1	mk4.000036.07.01,OX_Smed_1.0.10460,OX_Smed_1.0.16159,dd_smedV4_12638_0_1,dd_smedV4_12638_0_3,dd_smedV4_12638_0_4	Cluster1255
OX_Smed_1.0.07505	OX_Smed_1.0.07505,dd_smedV4_1871_0_1	Cluster1256
OX_Smed_1.0.16459	mk4.001325.06.01,mk4.001325.07.01,OX_Smed_1.0.16459,dd_smedV4_12895_0_1	Cluster1257
dd_smedV4_15815_0_2	mk4.011861.01.01,OX_Smed_1.0.09778,OX_Smed_1.0.12059,dd_smedV4_15815_0_1,dd_smedV4_15815_0_2,dd_smedV4_15815_0_3,dd_smedV4_15815_0_4	Cluster1258
dd_smedV4_6230_0_3	dd_smedV4_6230_0_3,dd_smedV4_6230_0_4	Cluster1259
dd_smedV4_7973_0_1	mk4.016951.00.01,mk4.034112.00.01,OX_Smed_1.0.17811,dd_smedV4_7973_0_1,dd_smedV4_7973_0_2	Cluster1260
ASA.00122.01	ASA.00122.01,mk4.010081.01.01,mk4.010081.03.01	Cluster1261
mk4.003272.00.01	mk4.003272.00.01,mk4.003272.01.01,OX_Smed_1.0.00907,OX_Smed_1.0.21014,dd_smedV4_12508_0_1	Cluster1262
dd_smedV4_2813_0_1	mk4.009633.02.01,mk4.009633.06.01,mk4.039478.00.01,OX_Smed_1.0.09765,OX_Smed_1.0.10636,OX_Smed_1.0.19501,dd_smedV4_2813_0_1,dd_smedV4_2813_0_3	Cluster1263
dd_smedV4_4890_0_5	mk4.001292.14.01,OX_Smed_1.0.10272,OX_Smed_1.0.17183,dd_smedV4_4890_0_1,dd_smedV4_4890_0_17,dd_smedV4_4890_0_18,dd_smedV4_4890_0_19,dd_smedV4_4890_0_2,dd_smedV4_4890_0_20,dd_smedV4_4890_0_3,dd_smedV4_4890_0_4,dd_smedV4_4890_0_5,dd_smedV4_4890_0_6,dd_smedV4_4890_0_7,dd_smedV4_4890_0_8	Cluster1264
dd_smedV4_5422_0_1	mk4.004161.01.01,mk4.004161.02.01,mk4.009405.01.01,OX_Smed_1.0.14267,OX_Smed_1.0.18321,OX_Smed_1.0.22473,dd_smedV4_5422_0_1,dd_smedV4_5422_0_2	Cluster1265
dd_smedV4_9474_0_1	OX_Smed_1.0.04037,dd_smedV4_9474_0_1	Cluster1266
mk4.001942.06.01	mk4.001942.06.01	Cluster1267
dd_smedV4_13976_0_1	OX_Smed_1.0.05044,OX_Smed_1.0.14022,dd_smedV4_13976_0_1	Cluster1268
mk4.003838.00.01	mk4.003838.00.01,OX_Smed_1.0.02620,dd_smedV4_5509_0_1	Cluster1269
mk4.007344.01.01	mk4.007344.01.01,OX_Smed_1.0.06439,dd_smedV4_87290_0_1,dd_smedV4_90862_0_1,dd_smedV4_95286_0_1	Cluster1270
mk4.035136.00.01	mk4.035136.00.01	Cluster1271
OX_Smed_1.0.10497	OX_Smed_1.0.10497,dd_smedV4_13116_0_1	Cluster1272
dd_smedV4_7952_0_1	mk4.023678.00.01,OX_Smed_1.0.06467,OX_Smed_1.0.10309,dd_smedV4_7952_0_1	Cluster1273
mk4.000824.01.01	mk4.000824.01.01,OX_Smed_1.0.13128,dd_smedV4_16174_0_1	Cluster1274
OX_Smed_1.0.06757	mk4.014520.00.01,mk4.014520.01.01,mk4.019873.00.01,OX_Smed_1.0.06757,dd_smedV4_3720_0_1	Cluster1275
OX_Smed_1.0.11746	mk4.017201.00.01,OX_Smed_1.0.11746,OX_Smed_1.0.19309,dd_smedV4_12007_0_1	Cluster1276
OX_Smed_1.0.13853	mk4.000592.05.01,mk4.002081.07.01,mk4.002081.08.01,OX_Smed_1.0.13853,dd_smedV4_12769_0_1,dd_smedV4_12769_0_2,dd_smedV4_12769_0_3	Cluster1277
dd_smedV4_10119_0_1	OX_Smed_1.0.15296,dd_smedV4_10119_0_1	Cluster1278
dd_smedV4_2802_0_2	dd_smedV4_2802_0_2,dd_smedV4_2802_0_3	Cluster1279
dd_smedV4_10018_0_1	OX_Smed_1.0.10653,dd_smedV4_10018_0_1,dd_smedV4_10018_0_2	Cluster1280
dd_smedV4_10374_0_1	OX_Smed_1.0.14416,dd_smedV4_10374_0_1	Cluster1281
dd_smedV4_7015_0_1	mk4.001316.11.01,OX_Smed_1.0.01661,OX_Smed_1.0.16911,dd_smedV4_7015_0_1,dd_smedV4_7015_0_2	Cluster1282
dd_smedV4_19816_0_1	OX_Smed_1.0.08920,dd_smedV4_19816_0_1	Cluster1283
dd_smedV4_1997_0_1	mk4.000224.06.01,OX_Smed_1.0.03498,dd_smedV4_1997_0_1	Cluster1284
dd_smedV4_17011_0_1	OX_Smed_1.0.16040,dd_smedV4_17011_0_1,dd_smedV4_17011_0_10,dd_smedV4_17011_0_11,dd_smedV4_17011_0_12,dd_smedV4_17011_0_13,dd_smedV4_17011_0_2,dd_smedV4_17011_0_3,dd_smedV4_17011_0_4,dd_smedV4_17011_0_5,dd_smedV4_17011_0_6,dd_smedV4_17011_0_7,dd_smedV4_17011_0_8,dd_smedV4_17011_0_9	Cluster1285
dd_smedV4_3646_0_1	mk4.003439.02.01,mk4.015271.01.01,OX_Smed_1.0.14761,OX_Smed_1.0.22300,dd_smedV4_3646_0_1	Cluster1286
dd_smedV4_5069_0_7	dd_smedV4_5069_0_7,dd_smedV4_5069_0_8	Cluster1287
dd_smedV4_9399_0_1	mk4.011843.00.01,OX_Smed_1.0.04513,OX_Smed_1.0.13714,OX_Smed_1.0.20399,OX_Smed_1.0.20754,dd_smedV4_9399_0_1	Cluster1288
dd_smedV4_21309_0_1	OX_Smed_1.0.05553,dd_smedV4_21309_0_1,dd_smedV4_21309_0_2	Cluster1289
mk4.029167.00.01	mk4.029167.00.01	Cluster1290
dd_smedV4_7449_0_11	mk4.002395.05.01,mk4.002395.06.01,OX_Smed_1.0.05395,OX_Smed_1.0.12181,OX_Smed_1.0.13049,OX_Smed_1.0.18915,dd_smedV4_7449_0_1,dd_smedV4_7449_0_10,dd_smedV4_7449_0_11,dd_smedV4_7449_0_12,dd_smedV4_7449_0_2,dd_smedV4_7449_0_3,dd_smedV4_7449_0_4,dd_smedV4_7449_0_5,dd_smedV4_7449_0_6,dd_smedV4_7449_0_7,dd_smedV4_7449_0_8,dd_smedV4_7449_0_9	Cluster1291
OX_Smed_1.0.19186	mk4.005397.01.01,mk4.012605.01.01,OX_Smed_1.0.19186,dd_smedV4_13507_0_1	Cluster1292
dd_smedV4_9363_0_1	mk4.006596.01.01,OX_Smed_1.0.08033,dd_smedV4_9363_0_1	Cluster1293
dd_smedV4_10065_0_1	mk4.017120.02.01,mk4.020505.01.01,dd_smedV4_10065_0_1	Cluster1294
dd_smedV4_1102_0_1	OX_Smed_1.0.20496,dd_smedV4_1102_0_1	Cluster1295
dd_smedV4_16975_0_1	dd_smedV4_16975_0_1	Cluster1296
dd_smedV4_6105_0_1	dd_smedV4_6105_0_1	Cluster1297
dd_smedV4_7146_0_1	mk4.014096.01.01,OX_Smed_1.0.03270,OX_Smed_1.0.06508,OX_Smed_1.0.14661,dd_smedV4_7146_0_1,dd_smedV4_7146_0_2	Cluster1298
dd_smedV4_10467_0_1	mk4.021965.00.01,OX_Smed_1.0.07647,dd_smedV4_10467_0_1	Cluster1299
dd_smedV4_10831_0_1	OX_Smed_1.0.04057,dd_smedV4_10831_0_1	Cluster1300
dd_smedV4_13454_0_2	OX_Smed_1.0.03974,OX_Smed_1.0.15858,dd_smedV4_13454_0_1,dd_smedV4_13454_0_2	Cluster1301
dd_smedV4_6649_0_1	mk4.017314.00.01,OX_Smed_1.0.04624,OX_Smed_1.0.06782,OX_Smed_1.0.20566,OX_Smed_1.0.20580,dd_smedV4_6649_0_1	Cluster1302
dd_smedV4_7792_0_5	mk4.011009.01.01,OX_Smed_1.0.04060,OX_Smed_1.0.22707,dd_smedV4_7792_0_5,dd_smedV4_7792_0_6	Cluster1303
dd_smedV4_8575_0_1	OX_Smed_1.0.04398,OX_Smed_1.0.14627,dd_smedV4_8575_0_1,dd_smedV4_8575_0_2,dd_smedV4_8575_0_3,dd_smedV4_8575_0_4	Cluster1304
OX_Smed_1.0.10996	mk4.003797.00.01,OX_Smed_1.0.10996,dd_smedV4_11948_0_1	Cluster1305
OX_Smed_1.0.08004	mk4.003004.01.01,OX_Smed_1.0.06215,OX_Smed_1.0.08004,dd_smedV4_12966_0_1,dd_smedV4_12966_0_2	Cluster1306
OX_Smed_1.0.14264	mk4.011618.00.01,mk4.011618.01.01,mk4.018300.00.01,OX_Smed_1.0.14264,OX_Smed_1.0.15165,dd_smedV4_1613_0_1	Cluster1307
OX_Smed_1.0.14444	mk4.003675.00.01,mk4.017982.00.01,mk4.036899.00.01,OX_Smed_1.0.14444,dd_smedV4_3599_0_1	Cluster1308
dd_smedV4_12358_0_1	OX_Smed_1.0.10631,dd_smedV4_12358_0_1	Cluster1309
dd_smedV4_2416_0_1	mk4.000220.04.01,OX_Smed_1.0.03328,OX_Smed_1.0.05570,OX_Smed_1.0.17351,dd_smedV4_2416_0_1	Cluster1310
dd_smedV4_8308_0_1	OX_Smed_1.0.17899,dd_smedV4_8308_0_1	Cluster1311
mk4.020857.00.01	mk4.014588.01.01,mk4.020857.00.01,OX_Smed_1.0.16601,OX_Smed_1.0.18364,dd_smedV4_7622_0_1	Cluster1312
OX_Smed_1.0.06247	mk4.003488.02.01,OX_Smed_1.0.06247,dd_smedV4_11837_0_1	Cluster1313
OX_Smed_1.0.07839	OX_Smed_1.0.05876,OX_Smed_1.0.05877,OX_Smed_1.0.07839,dd_smedV4_2913_0_1,dd_smedV4_2913_0_2	Cluster1314
dd_smedV4_3407_0_1	dd_smedV4_3407_0_1,dd_smedV4_3407_0_2,dd_smedV4_3407_0_3	Cluster1315
mk4.014308.00.01	mk4.014308.00.01	Cluster1316
OX_Smed_1.0.00411	mk4.005124.00.01,mk4.012952.00.01,mk4.012952.00.02,OX_Smed_1.0.00411,OX_Smed_1.0.17866,dd_smedV4_7152_0_1,dd_smedV4_7152_0_2	Cluster1317
OX_Smed_1.0.08032	mk4.007710.00.01,OX_Smed_1.0.08032,dd_smedV4_9443_0_1	Cluster1318
dd_smedV4_6524_0_1	OX_Smed_1.0.13084,OX_Smed_1.0.15490,dd_smedV4_6524_0_1	Cluster1319
mk4.003635.03.01	mk4.003635.03.01	Cluster1320
mk4.010803.00.01	mk4.010803.00.01,OX_Smed_1.0.02557,OX_Smed_1.0.17981,dd_smedV4_9547_0_1	Cluster1321
OX_Smed_1.0.01929	mk4.000118.11.01,mk4.000118.12.01,OX_Smed_1.0.01929,dd_smedV4_8382_0_1	Cluster1322
OX_Smed_1.0.05244	OX_Smed_1.0.05244	Cluster1323
OX_Smed_1.0.07606	OX_Smed_1.0.07606,OX_Smed_1.0.10078,dd_smedV4_8493_0_1,dd_smedV4_8493_0_2	Cluster1324
dd_smedV4_10142_0_2	dd_smedV4_10142_0_2	Cluster1325
dd_smedV4_3294_1_1	mk4.001353.06.01,mk4.001353.07.01,OX_Smed_1.0.01508,OX_Smed_1.0.02156,OX_Smed_1.0.16941,dd_smedV4_3294_1_1,dd_smedV4_3294_1_2	Cluster1326
dd_smedV4_6527_0_1	mk4.001720.00.01,OX_Smed_1.0.01960,dd_smedV4_6527_0_1	Cluster1327
ASA.00182.01	ASA.00182.01,mk4.001673.03.01,mk4.001673.04.01	Cluster1328
OX_Smed_1.0.08528	mk4.000251.04.01,mk4.000251.06.01,OX_Smed_1.0.08528,dd_smedV4_19925_0_1	Cluster1329
dd_smedV4_12732_0_1	OX_Smed_1.0.05545,OX_Smed_1.0.05546,OX_Smed_1.0.15515,dd_smedV4_12732_0_1	Cluster1330
dd_smedV4_5069_0_9	dd_smedV4_5069_0_10,dd_smedV4_5069_0_9	Cluster1331
dd_smedV4_5190_0_1	mk4.000374.00.01,mk4.000374.01.01,OX_Smed_1.0.01122,OX_Smed_1.0.04721,OX_Smed_1.0.13803,dd_smedV4_5190_0_1	Cluster1332
OX_Smed_1.0.00657	OX_Smed_1.0.00657	Cluster1333
OX_Smed_1.0.12656	mk4.013012.01.01,OX_Smed_1.0.12656,dd_smedV4_481_1_1	Cluster1334
OX_Smed_1.0.18700	OX_Smed_1.0.18700	Cluster1335
dd_smedV4_13271_0_1	mk4.000020.18.01,OX_Smed_1.0.08023,dd_smedV4_13271_0_1,dd_smedV4_13271_0_2	Cluster1336
mk4.007595.00.01	mk4.007595.00.01	Cluster1337
dd_smedV4_8943_0_1	OX_Smed_1.0.05659,OX_Smed_1.0.09140,OX_Smed_1.0.15582,dd_smedV4_8943_0_1	Cluster1338
OX_Smed_1.0.01068	mk4.001316.01.01,mk4.001316.02.01,OX_Smed_1.0.00789,OX_Smed_1.0.01068,dd_smedV4_3045_0_1	Cluster1339
OX_Smed_1.0.07986	OX_Smed_1.0.06761,OX_Smed_1.0.07986,dd_smedV4_11127_0_1,dd_smedV4_11127_0_2	Cluster1340
dd_smedV4_13385_0_1	OX_Smed_1.0.01088,dd_smedV4_13385_0_1	Cluster1341
dd_smedV4_6129_0_1	mk4.005647.03.01,mk4.005647.04.01,OX_Smed_1.0.06429,OX_Smed_1.0.16176,OX_Smed_1.0.18571,OX_Smed_1.0.18764,dd_smedV4_6129_0_1	Cluster1342
dd_smedV4_7374_0_1	OX_Smed_1.0.05840,OX_Smed_1.0.17335,dd_smedV4_7374_0_1	Cluster1343
dd_smedV4_13275_0_1	mk4.008079.00.01,OX_Smed_1.0.07607,dd_smedV4_13275_0_1	Cluster1344
OX_Smed_1.0.03055	OX_Smed_1.0.03055	Cluster1345
OX_Smed_1.0.05849	mk4.000397.00.01,OX_Smed_1.0.05849,dd_smedV4_3122_0_1	Cluster1346
OX_Smed_1.0.10249	mk4.008109.01.01,mk4.039473.00.01,OX_Smed_1.0.10249,dd_smedV4_11841_0_1,dd_smedV4_8449_0_1,dd_smedV4_8449_0_2	Cluster1347
OX_Smed_1.0.19550	OX_Smed_1.0.19550,dd_smedV4_8915_0_1	Cluster1348
dd_smedV4_9504_0_1	OX_Smed_1.0.16799,dd_smedV4_9504_0_1	Cluster1349
OX_Smed_1.0.20513	OX_Smed_1.0.20513	Cluster1350
mk4.000820.02.01	mk4.000820.02.01,OX_Smed_1.0.16743,dd_smedV4_343_0_1,dd_smedV4_343_0_2	Cluster1351
dd_smedV4_6275_0_1	mk4.000224.09.01,OX_Smed_1.0.21582,dd_smedV4_6275_0_1	Cluster1352
dd_smedV4_13182_0_1	OX_Smed_1.0.06471,dd_smedV4_13182_0_1	Cluster1353
OX_Smed_1.0.08119	mk4.002217.01.01,OX_Smed_1.0.08119,dd_smedV4_11830_0_1	Cluster1354
dd_smedV4_12872_0_1	mk4.021759.00.01,OX_Smed_1.0.14914,OX_Smed_1.0.18301,dd_smedV4_12872_0_1	Cluster1355
dd_smedV4_13670_0_1	mk4.002572.02.01,OX_Smed_1.0.01120,dd_smedV4_13670_0_1	Cluster1356
mk4.021405.00.01	mk4.021405.00.01	Cluster1357
dd_smedV4_13411_0_2	mk4.000704.09.01,mk4.000704.10.01,OX_Smed_1.0.05755,OX_Smed_1.0.09867,OX_Smed_1.0.13541,OX_Smed_1.0.13875,dd_smedV4_13411_0_1,dd_smedV4_13411_0_2,dd_smedV4_13411_0_3,dd_smedV4_13411_0_4	Cluster1358
dd_smedV4_3753_0_1	mk4.008961.00.01,OX_Smed_1.0.09103,OX_Smed_1.0.21325,OX_Smed_1.0.23300,dd_smedV4_3753_0_1	Cluster1359
OX_Smed_1.0.22510	mk4.002359.01.01,mk4.002535.09.01,OX_Smed_1.0.14115,OX_Smed_1.0.21644,OX_Smed_1.0.22510,dd_smedV4_3657_0_1	Cluster1360
dd_smedV4_12130_0_1	mk4.003150.01.01,OX_Smed_1.0.14912,OX_Smed_1.0.21198,dd_smedV4_12130_0_1	Cluster1361
dd_smedV4_13836_0_1	mk4.005268.00.01,mk4.012236.00.01,OX_Smed_1.0.03121,OX_Smed_1.0.09846,dd_smedV4_13836_0_1	Cluster1362
dd_smedV4_15396_0_1	mk4.001534.07.01,OX_Smed_1.0.10888,dd_smedV4_15396_0_1	Cluster1363
dd_smedV4_2533_0_1	mk4.000037.09.01,OX_Smed_1.0.18605,dd_smedV4_2533_0_1	Cluster1364
dd_smedV4_9363_0_2	OX_Smed_1.0.05399,dd_smedV4_9363_0_2	Cluster1365
OX_Smed_1.0.10570	OX_Smed_1.0.10570,OX_Smed_1.0.21795,dd_smedV4_3690_0_1	Cluster1366
OX_Smed_1.0.12473	OX_Smed_1.0.12473,dd_smedV4_12465_0_1	Cluster1367
dd_smedV4_8956_0_2	mk4.002977.02.01,mk4.003552.00.01,OX_Smed_1.0.10305,dd_smedV4_8956_0_1,dd_smedV4_8956_0_2	Cluster1368
dd_smedV4_10670_0_3	mk4.013443.00.01,dd_smedV4_10670_0_3	Cluster1369
dd_smedV4_5064_0_1	OX_Smed_1.0.03221,OX_Smed_1.0.16541,dd_smedV4_5064_0_1,dd_smedV4_5064_0_2	Cluster1370
OX_Smed_1.0.12261	OX_Smed_1.0.12261	Cluster1371
dd_smedV4_12715_0_1	mk4.001573.05.01,mk4.001858.02.01,OX_Smed_1.0.03837,OX_Smed_1.0.09880,dd_smedV4_12715_0_1,dd_smedV4_12715_0_2,dd_smedV4_12715_0_3,dd_smedV4_12715_0_4	Cluster1372
dd_smedV4_2483_0_2	OX_Smed_1.0.16546,dd_smedV4_2483_0_2,dd_smedV4_2483_0_5,dd_smedV4_2483_0_6	Cluster1373
OX_Smed_1.0.13010	mk4.019559.00.01,OX_Smed_1.0.13010,OX_Smed_1.0.14864,dd_smedV4_12429_0_1	Cluster1374
dd_smedV4_16440_0_1	OX_Smed_1.0.06016,dd_smedV4_16440_0_1,dd_smedV4_16440_0_2	Cluster1375
OX_Smed_1.0.10273	OX_Smed_1.0.10273,dd_smedV4_3307_0_1	Cluster1376
dd_smedV4_13961_0_1	mk4.001367.01.01,OX_Smed_1.0.11034,OX_Smed_1.0.21738,dd_smedV4_13961_0_1	Cluster1377
dd_smedV4_2534_0_1	mk4.000443.00.01,mk4.000875.02.01,mk4.000875.04.01,OX_Smed_1.0.03156,OX_Smed_1.0.20409,dd_smedV4_2534_0_1	Cluster1378
dd_smedV4_4832_0_1	OX_Smed_1.0.01215,OX_Smed_1.0.03509,dd_smedV4_4832_0_1	Cluster1379
ASA.00204.01	ASA.00204.01,mk4.001434.03.01,mk4.001434.04.01	Cluster1380
OX_Smed_1.0.21322	OX_Smed_1.0.21322,dd_smedV4_9450_0_1	Cluster1381
dd_smedV4_3407_0_4	dd_smedV4_3407_0_4	Cluster1382
dd_smedV4_3940_0_1	mk4.000456.04.01,OX_Smed_1.0.02748,OX_Smed_1.0.13823,dd_smedV4_3940_0_1,dd_smedV4_3940_0_2,dd_smedV4_3940_0_3,dd_smedV4_3940_0_4	Cluster1383
dd_smedV4_7952_0_2	dd_smedV4_7952_0_2	Cluster1384
OX_Smed_1.0.22314	mk4.025718.00.01,OX_Smed_1.0.03675,OX_Smed_1.0.22314,dd_smedV4_3170_0_2,dd_smedV4_4559_0_1	Cluster1385
dd_smedV4_13054_0_1	mk4.001650.03.01,OX_Smed_1.0.02703,OX_Smed_1.0.09777,dd_smedV4_13054_0_1	Cluster1386
dd_smedV4_5364_0_1	mk4.003068.00.01,OX_Smed_1.0.01207,OX_Smed_1.0.04463,OX_Smed_1.0.12740,OX_Smed_1.0.17028,dd_smedV4_5364_0_1	Cluster1387
OX_Smed_1.0.11135	mk4.006557.03.01,OX_Smed_1.0.10457,OX_Smed_1.0.11135,dd_smedV4_3798_0_1,dd_smedV4_3798_0_2,dd_smedV4_3798_0_3,dd_smedV4_3798_0_4	Cluster1388
dd_smedV4_10147_0_1	mk4.004168.01.01,OX_Smed_1.0.13020,dd_smedV4_10147_0_1,dd_smedV4_10147_0_2,dd_smedV4_10147_0_7,dd_smedV4_10147_0_8	Cluster1389
dd_smedV4_6322_0_1	OX_Smed_1.0.22264,OX_Smed_1.0.22683,dd_smedV4_6322_0_1	Cluster1390
OX_Smed_1.0.14497	mk4.001159.08.01,OX_Smed_1.0.14497,dd_smedV4_9244_0_1	Cluster1391
dd_smedV4_2032_0_1	mk4.005560.00.01,mk4.010451.00.01,mk4.010451.01.01,OX_Smed_1.0.21671,dd_smedV4_2032_0_1	Cluster1392
dd_smedV4_5069_0_11	dd_smedV4_5069_0_11,dd_smedV4_5069_0_13	Cluster1393
dd_smedV4_5069_0_12	OX_Smed_1.0.14863,dd_smedV4_5069_0_12,dd_smedV4_5069_0_14	Cluster1394
dd_smedV4_7195_0_1	mk4.005324.03.01,mk4.029493.00.01,OX_Smed_1.0.04706,OX_Smed_1.0.10802,dd_smedV4_7195_0_1,dd_smedV4_7195_0_2	Cluster1395
dd_smedV4_9120_1_1	mk4.000959.04.01,OX_Smed_1.0.13920,OX_Smed_1.0.13921,OX_Smed_1.0.15739,dd_smedV4_9120_1_1	Cluster1396
dd_smedV4_12275_0_1	mk4.008270.00.01,mk4.008436.01.01,dd_smedV4_12275_0_1,dd_smedV4_12275_0_2	Cluster1397
dd_smedV4_3047_0_1	OX_Smed_1.0.08716,OX_Smed_1.0.12334,dd_smedV4_3047_0_1	Cluster1398
dd_smedV4_3264_0_1	mk4.000191.02.01,mk4.000191.03.02,OX_Smed_1.0.05551,OX_Smed_1.0.16039,dd_smedV4_3264_0_1	Cluster1399
dd_smedV4_5930_0_1	mk4.023794.00.01,OX_Smed_1.0.09946,dd_smedV4_5930_0_1	Cluster1400
OX_Smed_1.0.04775	mk4.002285.04.01,OX_Smed_1.0.04775,dd_smedV4_6873_0_1	Cluster1401
OX_Smed_1.0.10341	mk4.009458.00.01,mk4.030241.01.01,OX_Smed_1.0.03708,OX_Smed_1.0.10341,dd_smedV4_3448_0_1,dd_smedV4_3448_0_2	Cluster1402
dd_smedV4_6102_0_1	mk4.029465.00.01,OX_Smed_1.0.04024,OX_Smed_1.0.13001,dd_smedV4_6102_0_1	Cluster1403
dd_smedV4_6391_0_1	mk4.003153.00.01,OX_Smed_1.0.03567,OX_Smed_1.0.06261,OX_Smed_1.0.10316,dd_smedV4_6391_0_1	Cluster1404
mk4.000094.15.01	mk4.000094.15.01	Cluster1405
OX_Smed_1.0.03678	mk4.000282.03.01,OX_Smed_1.0.03678,OX_Smed_1.0.05636,OX_Smed_1.0.09682,dd_smedV4_1233_0_1	Cluster1406
mk4.000477.04.02	mk4.000477.04.02	Cluster1407
OX_Smed_1.0.10343	mk4.015264.00.01,mk4.025402.00.01,OX_Smed_1.0.10343,dd_smedV4_15419_0_1	Cluster1408
OX_Smed_1.0.11576	OX_Smed_1.0.01111,OX_Smed_1.0.06435,OX_Smed_1.0.11576,dd_smedV4_7476_0_1	Cluster1409
OX_Smed_1.0.13972	mk4.001332.00.01,OX_Smed_1.0.13972,dd_smedV4_15120_0_1	Cluster1410
dd_smedV4_10751_0_1	mk4.002473.02.01,mk4.002473.03.01,OX_Smed_1.0.05925,OX_Smed_1.0.10333,dd_smedV4_10751_0_1	Cluster1411
dd_smedV4_12073_0_1	OX_Smed_1.0.04970,OX_Smed_1.0.13993,OX_Smed_1.0.22729,dd_smedV4_12073_0_1	Cluster1412
dd_smedV4_15272_0_1	OX_Smed_1.0.08567,dd_smedV4_15272_0_1	Cluster1413
dd_smedV4_1665_0_4	mk4.007985.00.01,mk4.013592.00.01,OX_Smed_1.0.00257,OX_Smed_1.0.03639,OX_Smed_1.0.03641,OX_Smed_1.0.14720,OX_Smed_1.0.18866,dd_smedV4_1665_0_1,dd_smedV4_1665_0_2,dd_smedV4_1665_0_3,dd_smedV4_1665_0_4,dd_smedV4_1665_0_5,dd_smedV4_1665_0_6	Cluster1414
dd_smedV4_6309_0_1	mk4.003464.03.01,mk4.018940.01.01,OX_Smed_1.0.01202,dd_smedV4_6309_0_1	Cluster1415
dd_smedV4_651_0_1	dd_smedV4_651_0_1	Cluster1416
dd_smedV4_6541_0_1	mk4.000345.03.01,OX_Smed_1.0.23025,dd_smedV4_6541_0_1,dd_smedV4_6541_0_2	Cluster1417
OX_Smed_1.0.18546	mk4.001264.00.01,OX_Smed_1.0.18546,dd_smedV4_13549_0_1,dd_smedV4_5065_0_1	Cluster1418
dd_smedV4_12638_0_2	dd_smedV4_12638_0_2	Cluster1419
dd_smedV4_8341_0_1	OX_Smed_1.0.06018,OX_Smed_1.0.11010,OX_Smed_1.0.21696,dd_smedV4_8341_0_1	Cluster1420
dd_smedV4_9753_0_1	OX_Smed_1.0.13527,OX_Smed_1.0.23016,dd_smedV4_9753_0_1	Cluster1421
OX_Smed_1.0.03569	OX_Smed_1.0.03569,OX_Smed_1.0.05228	Cluster1422
OX_Smed_1.0.07405	OX_Smed_1.0.07405,dd_smedV4_6189_0_1	Cluster1423
OX_Smed_1.0.17692	OX_Smed_1.0.17692,dd_smedV4_5389_0_1,dd_smedV4_5636_0_1	Cluster1424
OX_Smed_1.0.19473	OX_Smed_1.0.19473,dd_smedV4_11583_0_1	Cluster1425
dd_smedV4_17106_0_1	mk4.016371.00.01,OX_Smed_1.0.08823,dd_smedV4_17106_0_1	Cluster1426
dd_smedV4_18934_0_6	OX_Smed_1.0.15952,dd_smedV4_18934_0_1,dd_smedV4_18934_0_2,dd_smedV4_18934_0_3,dd_smedV4_18934_0_4,dd_smedV4_18934_0_5,dd_smedV4_18934_0_6,dd_smedV4_18934_0_7,dd_smedV4_18934_0_8	Cluster1427
dd_smedV4_5652_0_1	mk4.000595.05.01,mk4.001431.05.01,OX_Smed_1.0.05710,OX_Smed_1.0.13642,dd_smedV4_5652_0_1	Cluster1428
dd_smedV4_7792_0_3	dd_smedV4_7792_0_3,dd_smedV4_7792_0_4	Cluster1429
OX_Smed_1.0.08285	OX_Smed_1.0.08285,dd_smedV4_11253_0_1,dd_smedV4_9154_0_1	Cluster1430
OX_Smed_1.0.10329	mk4.020532.00.01,OX_Smed_1.0.10329,dd_smedV4_11345_0_1	Cluster1431
dd_smedV4_11092_0_2	mk4.005356.00.01,mk4.006378.00.01,OX_Smed_1.0.06432,OX_Smed_1.0.09807,OX_Smed_1.0.22678,dd_smedV4_11092_0_1,dd_smedV4_11092_0_2,dd_smedV4_11092_0_3,dd_smedV4_11092_0_4,dd_smedV4_11092_0_5,dd_smedV4_11092_0_6	Cluster1432
dd_smedV4_9018_0_1	mk4.003373.00.01,OX_Smed_1.0.04268,OX_Smed_1.0.09841,OX_Smed_1.0.18411,OX_Smed_1.0.21654,dd_smedV4_9018_0_1	Cluster1433
OX_Smed_1.0.08034	mk4.000497.04.01,mk4.000497.04.02,OX_Smed_1.0.08034,dd_smedV4_14344_0_1	Cluster1434
dd_smedV4_4799_0_3	dd_smedV4_4799_0_3,dd_smedV4_4799_0_4	Cluster1435
mk4.029562.00.01	mk4.000012.16.01,mk4.000104.16.01,mk4.000248.04.02,mk4.000475.12.01,mk4.000620.06.02,mk4.001188.09.01,mk4.001530.03.01,mk4.009543.00.01,mk4.020159.00.01,mk4.020256.00.01,mk4.020265.00.01,mk4.021113.01.01,mk4.022866.00.01,mk4.028516.00.01,mk4.028803.00.01,mk4.029513.00.01,mk4.029562.00.01,mk4.029873.00.01,mk4.030350.00.01,mk4.030394.00.01,mk4.030930.00.01,mk4.031367.00.01,mk4.031442.00.01,mk4.0325…	Cluster1436
OX_Smed_1.0.00662	mk4.003868.00.01,OX_Smed_1.0.00305,OX_Smed_1.0.00662,dd_smedV4_2825_0_1,dd_smedV4_5331_0_1	Cluster1437
dd_smedV4_13412_0_1	mk4.024752.00.01,mk4.057394.00.01,OX_Smed_1.0.00549,dd_smedV4_13412_0_1	Cluster1438
dd_smedV4_2493_0_1	mk4.000292.10.01,OX_Smed_1.0.03798,dd_smedV4_2493_0_1,dd_smedV4_2493_0_3	Cluster1439
mk4.000189.08.01	mk4.000189.08.01,OX_Smed_1.0.03245,OX_Smed_1.0.18500,dd_smedV4_1249_0_1	Cluster1440
mk4.033153.00.01	mk4.033153.00.01	Cluster1441
OX_Smed_1.0.00649	mk4.000281.01.01,OX_Smed_1.0.00649,dd_smedV4_2672_0_1	Cluster1442
OX_Smed_1.0.10593	mk4.021727.00.01,mk4.025196.01.01,mk4.033042.01.01,OX_Smed_1.0.10593,dd_smedV4_5383_0_1,dd_smedV4_9894_0_1	Cluster1443
OX_Smed_1.0.21588	mk4.024433.00.01,OX_Smed_1.0.21588,dd_smedV4_4047_0_1	Cluster1444
dd_smedV4_12222_0_1	OX_Smed_1.0.10254,dd_smedV4_12222_0_1,dd_smedV4_12222_0_2,dd_smedV4_12222_0_3,dd_smedV4_12222_0_4	Cluster1445
dd_smedV4_15438_0_1	OX_Smed_1.0.10122,dd_smedV4_15438_0_1,dd_smedV4_15438_0_2	Cluster1446
dd_smedV4_27312_0_1	dd_smedV4_27312_0_1	Cluster1447
mk4.003692.00.01	mk4.003692.00.01,OX_Smed_1.0.03686,OX_Smed_1.0.10839,dd_smedV4_628_0_1	Cluster1448
mk4.015339.00.01	mk4.015339.00.01	Cluster1449
OX_Smed_1.0.10291	mk4.017536.00.01,OX_Smed_1.0.10291,dd_smedV4_11579_0_1	Cluster1450
dd_smedV4_14117_0_1	mk4.000779.05.01,mk4.000779.06.01,OX_Smed_1.0.12289,dd_smedV4_14117_0_1,dd_smedV4_14117_0_2	Cluster1451
OX_Smed_1.0.22316	OX_Smed_1.0.22316,dd_smedV4_11734_0_1	Cluster1452
dd_smedV4_12768_0_1	OX_Smed_1.0.20289,dd_smedV4_12768_0_1	Cluster1453
dd_smedV4_16629_0_1	mk4.015969.00.01,OX_Smed_1.0.22063,dd_smedV4_16629_0_1	Cluster1454
dd_smedV4_20683_0_1	OX_Smed_1.0.05564,OX_Smed_1.0.21894,dd_smedV4_20683_0_1	Cluster1455
mk4.001159.07.01	mk4.001159.07.01	Cluster1456
OX_Smed_1.0.02814	mk4.000467.00.01,OX_Smed_1.0.02814,dd_smedV4_3636_0_1	Cluster1457
dd_smedV4_10986_0_1	OX_Smed_1.0.04729,OX_Smed_1.0.22828,dd_smedV4_10986_0_1	Cluster1458
dd_smedV4_12771_0_5	dd_smedV4_12771_0_5,dd_smedV4_12771_0_6,dd_smedV4_12771_0_7	Cluster1459
dd_smedV4_7527_0_1	OX_Smed_1.0.06517,OX_Smed_1.0.20506,dd_smedV4_7527_0_1,dd_smedV4_7527_0_2,dd_smedV4_7527_0_3	Cluster1460
OX_Smed_1.0.01094	OX_Smed_1.0.01094,dd_smedV4_10670_0_4	Cluster1461
OX_Smed_1.0.05454	mk4.000090.07.01,mk4.022153.01.01,OX_Smed_1.0.05454,dd_smedV4_11252_0_1,dd_smedV4_12845_0_1	Cluster1462
OX_Smed_1.0.08124	mk4.001247.22.01,OX_Smed_1.0.08124,dd_smedV4_12142_0_1	Cluster1463
dd_smedV4_12261_0_1	mk4.000667.06.01,mk4.000667.08.01,OX_Smed_1.0.10828,dd_smedV4_12261_0_1	Cluster1464
dd_smedV4_16599_0_1	mk4.004901.01.01,OX_Smed_1.0.06325,OX_Smed_1.0.06326,dd_smedV4_16599_0_1	Cluster1465
OX_Smed_1.0.08372	OX_Smed_1.0.08372	Cluster1466
dd_smedV4_11605_0_1	mk4.004197.00.01,OX_Smed_1.0.20325,OX_Smed_1.0.20396,dd_smedV4_11605_0_1	Cluster1467
dd_smedV4_14189_0_1	mk4.013899.01.01,OX_Smed_1.0.07398,OX_Smed_1.0.14725,dd_smedV4_14189_0_1	Cluster1468
dd_smedV4_9677_0_1	mk4.001975.03.01,OX_Smed_1.0.10355,dd_smedV4_9677_0_1	Cluster1469
OX_Smed_1.0.14289	mk4.004524.00.01,OX_Smed_1.0.14289,dd_smedV4_13423_0_1,dd_smedV4_17621_0_1	Cluster1470
OX_Smed_1.0.15493	OX_Smed_1.0.15493	Cluster1471
OX_Smed_1.0.22322	OX_Smed_1.0.13019,OX_Smed_1.0.22322,dd_smedV4_8662_0_1,dd_smedV4_8662_0_2	Cluster1472
dd_smedV4_5069_0_15	dd_smedV4_5069_0_15,dd_smedV4_5069_0_16	Cluster1473
mk4.000165.21.01	mk4.000165.21.01,mk4.000351.01.01,mk4.000812.04.01,mk4.001523.03.01,mk4.001655.01.01,mk4.002337.00.01,mk4.004164.03.01,mk4.005496.00.01,mk4.005785.02.01,mk4.017451.00.01,mk4.018118.00.01,mk4.021137.00.01,mk4.021360.00.01,mk4.025673.00.01,mk4.026437.00.01,mk4.026499.00.01,mk4.027243.00.01,mk4.027797.00.01,mk4.028141.00.01,mk4.028269.00.01,mk4.028790.00.01,mk4.028802.00.01,mk4.029101.00.01,mk4.0294…	Cluster1474
mk4.000403.09.01	mk4.000403.09.01,OX_Smed_1.0.04827,OX_Smed_1.0.13105	Cluster1475
dd_smedV4_10257_0_1	OX_Smed_1.0.08924,OX_Smed_1.0.22273,dd_smedV4_10257_0_1	Cluster1476
dd_smedV4_7511_0_1	mk4.010705.00.01,OX_Smed_1.0.01051,OX_Smed_1.0.15167,dd_smedV4_7511_0_1	Cluster1477
OX_Smed_1.0.22013	OX_Smed_1.0.22013,dd_smedV4_12689_0_1,dd_smedV4_25352_0_1	Cluster1478
dd_smedV4_14243_0_1	mk4.004755.00.01,mk4.007847.00.01,OX_Smed_1.0.06341,dd_smedV4_14243_0_1	Cluster1479
dd_smedV4_14410_0_1	mk4.010780.00.01,OX_Smed_1.0.01733,OX_Smed_1.0.14624,dd_smedV4_14410_0_1	Cluster1480
dd_smedV4_16928_0_1	mk4.000256.04.01,OX_Smed_1.0.08397,OX_Smed_1.0.13760,dd_smedV4_16928_0_1	Cluster1481
dd_smedV4_3149_0_1	mk4.006745.01.01,OX_Smed_1.0.02087,dd_smedV4_3149_0_1	Cluster1482
dd_smedV4_7871_0_1	OX_Smed_1.0.03822,OX_Smed_1.0.11748,OX_Smed_1.0.12275,dd_smedV4_7871_0_1	Cluster1483
dd_smedV4_8138_0_1	mk4.012205.04.01,mk4.014381.01.01,mk4.021839.00.01,OX_Smed_1.0.14917,OX_Smed_1.0.19290,dd_smedV4_8138_0_1	Cluster1484
mk4.001649.01.01	mk4.001649.01.01	Cluster1485
OX_Smed_1.0.18562	OX_Smed_1.0.18562,dd_smedV4_4923_0_1	Cluster1486
dd_smedV4_2313_0_1	mk4.006034.00.01,mk4.006604.00.01,mk4.011090.00.01,OX_Smed_1.0.03881,OX_Smed_1.0.14637,dd_smedV4_2313_0_1	Cluster1487
dd_smedV4_5620_0_1	OX_Smed_1.0.05388,OX_Smed_1.0.14427,dd_smedV4_5620_0_1,dd_smedV4_5620_0_3,dd_smedV4_5620_0_5	Cluster1488
dd_smedV4_6644_0_1	mk4.004821.04.01,mk4.007842.04.01,mk4.010148.00.01,mk4.015183.00.01,OX_Smed_1.0.15992,OX_Smed_1.0.18217,OX_Smed_1.0.22079,dd_smedV4_6644_0_1,dd_smedV4_6644_0_2,dd_smedV4_6644_0_3	Cluster1489
mk4.009353.00.01	mk4.009353.00.01,OX_Smed_1.0.21017	Cluster1490
OX_Smed_1.0.08114	mk4.011581.00.01,OX_Smed_1.0.08114,dd_smedV4_15332_0_1	Cluster1491
mk4.000701.07.01	mk4.000701.07.01	Cluster1492
dd_smedV4_10147_0_3	dd_smedV4_10147_0_3,dd_smedV4_10147_0_4,dd_smedV4_10147_0_5	Cluster1493
dd_smedV4_7127_0_1	mk4.000867.03.01,OX_Smed_1.0.04732,OX_Smed_1.0.10545,dd_smedV4_7127_0_1	Cluster1494
mk4.000068.16.01	mk4.000068.16.01,OX_Smed_1.0.22128,OX_Smed_1.0.22238,dd_smedV4_20189_0_1,dd_smedV4_25342_0_1,dd_smedV4_25342_0_2	Cluster1495
dd_smedV4_10380_0_1	mk4.015711.00.01,OX_Smed_1.0.20522,OX_Smed_1.0.20582,OX_Smed_1.0.20957,dd_smedV4_10380_0_1,dd_smedV4_10380_0_2	Cluster1496
dd_smedV4_1137_0_2	mk4.001626.03.01,OX_Smed_1.0.07216,OX_Smed_1.0.12763,dd_smedV4_1137_0_1,dd_smedV4_1137_0_2	Cluster1497
dd_smedV4_2215_0_1	OX_Smed_1.0.04314,OX_Smed_1.0.14292,dd_smedV4_2215_0_1,dd_smedV4_2215_0_2	Cluster1498
OX_Smed_1.0.10382	mk4.027235.00.01,OX_Smed_1.0.10382,dd_smedV4_14613_0_1	Cluster1499
OX_Smed_1.0.14623	mk4.010775.01.01,OX_Smed_1.0.14623,dd_smedV4_14317_0_1	Cluster1500
OX_Smed_1.0.21849	mk4.003963.01.01,OX_Smed_1.0.21849,dd_smedV4_7930_0_1	Cluster1501
dd_smedV4_18782_0_2	OX_Smed_1.0.20469,OX_Smed_1.0.20696,OX_Smed_1.0.20871,dd_smedV4_18782_0_1,dd_smedV4_18782_0_2	Cluster1502
dd_smedV4_7202_0_2	OX_Smed_1.0.08141,OX_Smed_1.0.22532,dd_smedV4_7202_0_1,dd_smedV4_7202_0_2	Cluster1503
dd_smedV4_7792_0_2	mk4.002177.00.01,OX_Smed_1.0.10239,dd_smedV4_7792_0_2	Cluster1504
dd_smedV4_8098_0_1	mk4.014057.00.01,OX_Smed_1.0.14729,dd_smedV4_8098_0_1	Cluster1505
mk4.002682.02.01	mk4.002682.02.01,OX_Smed_1.0.15578,dd_smedV4_12173_0_1	Cluster1506
mk4.006817.02.01	mk4.006817.02.01	Cluster1507
OX_Smed_1.0.10321	mk4.002819.01.01,OX_Smed_1.0.00325,OX_Smed_1.0.10321,dd_smedV4_6251_0_1	Cluster1508
OX_Smed_1.0.10349	OX_Smed_1.0.10349,dd_smedV4_6782_0_1	Cluster1509
OX_Smed_1.0.16255	mk4.012305.00.01,mk4.016301.00.01,OX_Smed_1.0.16255,dd_smedV4_3542_0_1	Cluster1510
dd_smedV4_10069_0_1	mk4.010718.00.01,mk4.039813.00.01,mk4.039813.01.01,mk4.047824.00.01,OX_Smed_1.0.20561,dd_smedV4_10069_0_1	Cluster1511
dd_smedV4_11507_0_4	mk4.002589.04.01,mk4.002589.05.01,mk4.019111.00.01,OX_Smed_1.0.14124,OX_Smed_1.0.18770,OX_Smed_1.0.22643,dd_smedV4_11507_0_1,dd_smedV4_11507_0_2,dd_smedV4_11507_0_3,dd_smedV4_11507_0_4	Cluster1512
OX_Smed_1.0.00942	mk4.000131.11.01,OX_Smed_1.0.00942,dd_smedV4_6651_0_1	Cluster1513
OX_Smed_1.0.18708	mk4.000204.00.01,OX_Smed_1.0.18708,dd_smedV4_1945_0_1	Cluster1514
OX_Smed_1.0.10958	mk4.002381.00.01,mk4.012479.00.01,mk4.016332.00.01,OX_Smed_1.0.06699,OX_Smed_1.0.10958,dd_smedV4_5674_0_1,dd_smedV4_9542_0_1	Cluster1515
dd_smedV4_13468_0_1	mk4.001905.00.01,mk4.009586.00.01,OX_Smed_1.0.09932,dd_smedV4_13468_0_1	Cluster1516
dd_smedV4_7405_0_1	mk4.009719.01.01,mk4.009719.02.01,mk4.009719.05.01,mk4.020921.01.01,OX_Smed_1.0.09902,dd_smedV4_7405_0_1	Cluster1517
OX_Smed_1.0.08045	mk4.000662.04.01,OX_Smed_1.0.08045,dd_smedV4_3957_0_1	Cluster1518
dd_smedV4_5747_0_1	OX_Smed_1.0.13478,dd_smedV4_5747_0_1	Cluster1519
dd_smedV4_9237_0_2	OX_Smed_1.0.06104,dd_smedV4_9237_0_1,dd_smedV4_9237_0_2	Cluster1520
ASA.00058.01	ASA.00058.01,mk4.014588.02.01	Cluster1521
OX_Smed_1.0.01420	OX_Smed_1.0.01420,dd_smedV4_8908_0_1	Cluster1522
dd_smedV4_16285_0_1	mk4.005484.00.01,OX_Smed_1.0.06352,OX_Smed_1.0.08028,dd_smedV4_16285_0_1	Cluster1523
dd_smedV4_21207_0_1	mk4.008371.00.01,OX_Smed_1.0.10430,OX_Smed_1.0.17488,dd_smedV4_21207_0_1	Cluster1524
dd_smedV4_2667_0_1	mk4.000431.14.01,mk4.000431.15.01,mk4.016621.00.01,OX_Smed_1.0.03448,dd_smedV4_2667_0_1,dd_smedV4_2667_0_2	Cluster1525
dd_smedV4_6157_0_1	mk4.016949.05.01,mk4.021410.00.01,OX_Smed_1.0.01873,dd_smedV4_6157_0_1	Cluster1526
dd_smedV4_7153_0_1	OX_Smed_1.0.18116,dd_smedV4_7153_0_1	Cluster1527
mk4.010538.00.01	mk4.010538.00.01	Cluster1528
OX_Smed_1.0.02221	mk4.000811.02.01,OX_Smed_1.0.02221,dd_smedV4_7475_0_1,dd_smedV4_7475_0_2,dd_smedV4_7475_0_3	Cluster1529
dd_smedV4_15033_0_1	mk4.003680.06.01,mk4.012970.00.01,OX_Smed_1.0.02906,dd_smedV4_15033_0_1	Cluster1530
dd_smedV4_23085_0_1	mk4.007943.00.01,OX_Smed_1.0.10763,dd_smedV4_23085_0_1,dd_smedV4_23085_0_2	Cluster1531
dd_smedV4_8661_0_1	mk4.015442.00.01,OX_Smed_1.0.00374,OX_Smed_1.0.04638,OX_Smed_1.0.19404,dd_smedV4_8661_0_1	Cluster1532
dd_smedV4_2159_0_1	mk4.001874.01.01,OX_Smed_1.0.05941,OX_Smed_1.0.15744,dd_smedV4_2159_0_1	Cluster1533
OX_Smed_1.0.20244	mk4.002214.02.01,mk4.002214.03.01,mk4.014398.00.01,OX_Smed_1.0.20244,dd_smedV4_5859_0_1	Cluster1534
dd_smedV4_13944_0_1	OX_Smed_1.0.11461,dd_smedV4_13944_0_1,dd_smedV4_13944_0_2	Cluster1535
dd_smedV4_17219_0_1	mk4.009073.00.01,OX_Smed_1.0.06200,OX_Smed_1.0.06605,OX_Smed_1.0.14228,OX_Smed_1.0.19045,dd_smedV4_17219_0_1	Cluster1536
OX_Smed_1.0.04449	OX_Smed_1.0.04449	Cluster1537
OX_Smed_1.0.09610	mk4.000097.07.01,mk4.000097.07.02,OX_Smed_1.0.09610,dd_smedV4_6196_0_1	Cluster1538
OX_Smed_1.0.22689	mk4.018762.00.01,mk4.019533.00.01,mk4.021900.01.01,OX_Smed_1.0.22689,dd_smedV4_10454_0_1,dd_smedV4_14338_0_1	Cluster1539
dd_smedV4_1147_0_2	mk4.002340.00.01,mk4.002340.00.02,OX_Smed_1.0.02091,OX_Smed_1.0.04129,OX_Smed_1.0.06237,OX_Smed_1.0.19196,dd_smedV4_1147_0_1,dd_smedV4_1147_0_2	Cluster1540
dd_smedV4_6221_0_1	OX_Smed_1.0.00820,OX_Smed_1.0.06779,dd_smedV4_6221_0_1	Cluster1541
OX_Smed_1.0.17729	OX_Smed_1.0.17729	Cluster1542
OX_Smed_1.0.22592	OX_Smed_1.0.15810,OX_Smed_1.0.18461,OX_Smed_1.0.22592,dd_smedV4_9882_0_1	Cluster1543
dd_smedV4_13823_0_1	mk4.016760.00.01,OX_Smed_1.0.22590,dd_smedV4_13823_0_1	Cluster1544
dd_smedV4_4890_0_13	dd_smedV4_4890_0_10,dd_smedV4_4890_0_11,dd_smedV4_4890_0_12,dd_smedV4_4890_0_13,dd_smedV4_4890_0_14,dd_smedV4_4890_0_15,dd_smedV4_4890_0_16,dd_smedV4_4890_0_9	Cluster1545
dd_smedV4_7700_0_1	mk4.004665.04.01,mk4.004665.06.01,OX_Smed_1.0.04545,OX_Smed_1.0.13289,dd_smedV4_7700_0_1	Cluster1546
OX_Smed_1.0.22083	OX_Smed_1.0.22083,dd_smedV4_14364_0_1,dd_smedV4_14364_0_2	Cluster1547
dd_smedV4_8701_0_1	mk4.000303.04.01,mk4.000303.06.01,OX_Smed_1.0.15375,dd_smedV4_8701_0_1	Cluster1548
mk4.013693.01.01	mk4.013693.01.01,mk4.020373.00.01	Cluster1549
dd_smedV4_12771_0_8	dd_smedV4_12771_0_8	Cluster1550
mk4.013994.02.01	mk4.013994.02.01	Cluster1551
OX_Smed_1.0.05457	mk4.000046.14.01,OX_Smed_1.0.05457,dd_smedV4_3365_0_1	Cluster1552
OX_Smed_1.0.06046	mk4.002436.07.01,OX_Smed_1.0.06046,dd_smedV4_14523_0_1	Cluster1553
OX_Smed_1.0.13542	mk4.006727.00.01,mk4.011254.00.01,OX_Smed_1.0.06474,OX_Smed_1.0.13542,dd_smedV4_6879_0_1	Cluster1554
OX_Smed_1.0.18800	mk4.003879.04.01,OX_Smed_1.0.18800,dd_smedV4_6467_0_1	Cluster1555
OX_Smed_1.0.22064	OX_Smed_1.0.22064,dd_smedV4_9914_0_1	Cluster1556
dd_smedV4_11007_0_1	dd_smedV4_11007_0_1,dd_smedV4_11007_0_14,dd_smedV4_11007_0_15	Cluster1557
dd_smedV4_28587_0_1	mk4.000821.03.01,OX_Smed_1.0.13895,dd_smedV4_28587_0_1	Cluster1558
dd_smedV4_8112_0_1	mk4.010559.00.01,mk4.010559.01.01,OX_Smed_1.0.06578,OX_Smed_1.0.10467,dd_smedV4_8112_0_1,dd_smedV4_8112_0_2	Cluster1559
OX_Smed_1.0.00512	mk4.005143.00.01,mk4.005143.01.01,mk4.032676.00.01,OX_Smed_1.0.00512,dd_smedV4_8487_0_1	Cluster1560
dd_smedV4_14209_0_2	mk4.004331.00.01,OX_Smed_1.0.14275,OX_Smed_1.0.21853,dd_smedV4_14209_0_1,dd_smedV4_14209_0_2	Cluster1561
mk4.025185.00.01	mk4.025185.00.01	Cluster1562
OX_Smed_1.0.10125	mk4.001312.00.01,mk4.001312.01.01,OX_Smed_1.0.10125,dd_smedV4_17019_0_1,dd_smedV4_17019_0_2	Cluster1563
dd_smedV4_11464_0_1	mk4.012302.00.01,OX_Smed_1.0.20823,OX_Smed_1.0.21769,dd_smedV4_11464_0_1	Cluster1564
dd_smedV4_14167_0_1	OX_Smed_1.0.00538,OX_Smed_1.0.14657,dd_smedV4_14167_0_1,dd_smedV4_14167_0_2,dd_smedV4_14167_0_3	Cluster1565
dd_smedV4_2939_0_1	mk4.000526.02.02,OX_Smed_1.0.04273,OX_Smed_1.0.10233,OX_Smed_1.0.18819,dd_smedV4_2939_0_1	Cluster1566
dd_smedV4_4770_0_1	mk4.002668.05.01,OX_Smed_1.0.03534,OX_Smed_1.0.06290,OX_Smed_1.0.12939,dd_smedV4_4770_0_1	Cluster1567
dd_smedV4_5548_0_1	mk4.001269.00.01,OX_Smed_1.0.18444,OX_Smed_1.0.22312,dd_smedV4_5548_0_1	Cluster1568
mk4.000106.10.01	mk4.000106.10.01,OX_Smed_1.0.04490,OX_Smed_1.0.13522,dd_smedV4_8255_0_1	Cluster1569
OX_Smed_1.0.12789	mk4.005094.05.01,mk4.005094.06.01,mk4.005094.07.01,mk4.009776.00.01,mk4.009776.01.01,mk4.009776.02.01,mk4.041693.00.01,OX_Smed_1.0.12789,dd_smedV4_3984_0_1	Cluster1570
dd_smedV4_3718_0_2	OX_Smed_1.0.12040,dd_smedV4_3718_0_1,dd_smedV4_3718_0_2,dd_smedV4_3718_0_3,dd_smedV4_3718_0_4	Cluster1571
dd_smedV4_4531_0_1	mk4.000757.03.01,OX_Smed_1.0.01713,OX_Smed_1.0.03899,OX_Smed_1.0.05785,dd_smedV4_4531_0_1	Cluster1572
dd_smedV4_4558_0_1	mk4.011887.03.01,OX_Smed_1.0.12776,dd_smedV4_4558_0_1	Cluster1573
dd_smedV4_6249_0_1	OX_Smed_1.0.08794,OX_Smed_1.0.15687,dd_smedV4_6249_0_1	Cluster1574
ASA.00149.01	ASA.00149.01,mk4.000005.35.01,mk4.000005.39.01	Cluster1575
OX_Smed_1.0.04079	mk4.002299.04.01,mk4.002299.04.02,mk4.021250.00.01,OX_Smed_1.0.04079,dd_smedV4_2828_0_1	Cluster1576
OX_Smed_1.0.08097	mk4.014297.00.01,OX_Smed_1.0.08097,dd_smedV4_16566_0_1,dd_smedV4_16566_0_2,dd_smedV4_16566_0_3	Cluster1577
OX_Smed_1.0.14824	OX_Smed_1.0.14824,dd_smedV4_12464_0_1	Cluster1578
dd_smedV4_13022_0_1	OX_Smed_1.0.06401,OX_Smed_1.0.11733,dd_smedV4_13022_0_1	Cluster1579
OX_Smed_1.0.08197	mk4.002514.00.01,OX_Smed_1.0.08197,dd_smedV4_13822_0_1	Cluster1580
OX_Smed_1.0.21473	mk4.000281.06.01,OX_Smed_1.0.05582,OX_Smed_1.0.21473,dd_smedV4_4695_0_1,dd_smedV4_4695_0_2	Cluster1581
dd_smedV4_1006_0_1	mk4.000281.10.01,OX_Smed_1.0.03548,dd_smedV4_1006_0_1	Cluster1582
dd_smedV4_17743_0_1	OX_Smed_1.0.08498,dd_smedV4_17743_0_1	Cluster1583
dd_smedV4_6574_0_1	mk4.003818.00.01,OX_Smed_1.0.22875,dd_smedV4_6574_0_1	Cluster1584
dd_smedV4_9216_0_1	OX_Smed_1.0.06174,dd_smedV4_9216_0_1	Cluster1585
OX_Smed_1.0.07984	mk4.007358.02.01,OX_Smed_1.0.07984,dd_smedV4_2654_0_1	Cluster1586
dd_smedV4_13040_0_1	mk4.000350.10.01,mk4.000350.11.01,OX_Smed_1.0.03402,OX_Smed_1.0.05625,dd_smedV4_13040_0_1	Cluster1587
dd_smedV4_4730_0_1	mk4.006862.00.01,mk4.028976.00.01,OX_Smed_1.0.04525,OX_Smed_1.0.18633,dd_smedV4_4730_0_1,dd_smedV4_4730_0_2	Cluster1588
mk4.025305.00.01	mk4.000500.09.01,mk4.001025.09.01,mk4.001115.06.01,mk4.002004.04.01,mk4.003208.02.01,mk4.004672.01.01,mk4.005690.00.01,mk4.018654.00.01,mk4.019807.00.01,mk4.020216.00.01,mk4.023616.00.01,mk4.024120.00.01,mk4.024245.00.01,mk4.025305.00.01,mk4.026086.00.01,mk4.026204.00.01,mk4.026907.00.01,mk4.027726.00.01,mk4.028511.00.01,mk4.029009.00.01,mk4.029519.00.01,mk4.030160.00.01,mk4.030434.00.01,mk4.0307…	Cluster1589
OX_Smed_1.0.23100	mk4.000363.11.01,OX_Smed_1.0.03836,OX_Smed_1.0.11822,OX_Smed_1.0.23100,dd_smedV4_3818_0_1	Cluster1590
mk4.006914.00.01	mk4.006914.00.01,OX_Smed_1.0.08799,OX_Smed_1.0.18350,dd_smedV4_8025_0_1	Cluster1591
OX_Smed_1.0.06293	OX_Smed_1.0.06293,OX_Smed_1.0.10361,dd_smedV4_9831_0_1,dd_smedV4_9831_0_2,dd_smedV4_9831_0_3,dd_smedV4_9831_0_4	Cluster1592
OX_Smed_1.0.10377	mk4.025885.00.01,OX_Smed_1.0.10377,dd_smedV4_17004_0_1,dd_smedV4_17004_0_2	Cluster1593
dd_smedV4_1137_0_3	mk4.004325.04.01,mk4.004325.04.02,dd_smedV4_1137_0_11,dd_smedV4_1137_0_3,dd_smedV4_1137_0_4	Cluster1594
dd_smedV4_17255_0_1	mk4.019574.01.01,OX_Smed_1.0.10885,OX_Smed_1.0.14954,dd_smedV4_17255_0_1	Cluster1595
dd_smedV4_7093_0_1	OX_Smed_1.0.01529,OX_Smed_1.0.08153,dd_smedV4_7093_0_1	Cluster1596
mk4.000193.05.01	mk4.000193.05.01,mk4.000743.09.01,mk4.002930.00.01,mk4.003618.03.01,mk4.003618.03.02,mk4.005285.01.01,mk4.005706.00.01,mk4.006325.02.01,mk4.006557.01.01,mk4.007327.00.01,mk4.013664.00.01,mk4.016874.02.01,OX_Smed_1.0.10366,OX_Smed_1.0.11876,dd_smedV4_17904_0_1,dd_smedV4_17904_0_10,dd_smedV4_17904_0_11,dd_smedV4_17904_0_4,dd_smedV4_17904_0_5,dd_smedV4_17904_0_6,dd_smedV4_17904_0_7,dd_smedV4_17904_0…	Cluster1597
mk4.011959.00.01	mk4.011959.00.01	Cluster1598
OX_Smed_1.0.14619	mk4.010655.00.01,OX_Smed_1.0.14619,dd_smedV4_13570_0_1	Cluster1599
dd_smedV4_13614_0_1	dd_smedV4_13614_0_1	Cluster1600
dd_smedV4_14500_0_1	mk4.003274.00.01,OX_Smed_1.0.06282,dd_smedV4_14500_0_1	Cluster1601
dd_smedV4_1833_0_1	mk4.002654.01.01,OX_Smed_1.0.14584,OX_Smed_1.0.14691,dd_smedV4_1833_0_1	Cluster1602
dd_smedV4_4566_0_3	mk4.000344.04.01,mk4.000344.05.01,OX_Smed_1.0.02110,OX_Smed_1.0.02111,OX_Smed_1.0.13551,OX_Smed_1.0.15401,OX_Smed_1.0.16073,dd_smedV4_4566_0_1,dd_smedV4_4566_0_2,dd_smedV4_4566_0_3	Cluster1603
dd_smedV4_6470_0_1	OX_Smed_1.0.10376,OX_Smed_1.0.14839,dd_smedV4_6470_0_1	Cluster1604
dd_smedV4_8061_0_1	OX_Smed_1.0.20551,OX_Smed_1.0.20976,OX_Smed_1.0.21728,dd_smedV4_8061_0_1	Cluster1605
mk4.000807.06.01	mk4.000807.06.01	Cluster1606
OX_Smed_1.0.17326	mk4.004610.05.01,OX_Smed_1.0.06483,OX_Smed_1.0.17326,OX_Smed_1.0.18510,dd_smedV4_4160_0_1	Cluster1607
dd_smedV4_12432_0_1	mk4.010156.01.01,OX_Smed_1.0.06486,OX_Smed_1.0.06498,dd_smedV4_12432_0_1	Cluster1608
dd_smedV4_21489_0_2	mk4.006328.02.01,mk4.018770.00.01,dd_smedV4_21489_0_1,dd_smedV4_21489_0_2	Cluster1609
dd_smedV4_2234_0_1	mk4.006710.04.01,mk4.006710.05.01,mk4.054971.00.01,OX_Smed_1.0.03860,OX_Smed_1.0.03861,dd_smedV4_2234_0_1	Cluster1610
dd_smedV4_6825_0_1	mk4.001809.06.01,mk4.001809.09.01,OX_Smed_1.0.02970,OX_Smed_1.0.15571,dd_smedV4_6825_0_1,dd_smedV4_6825_0_2	Cluster1611
mk4.000106.00.01	mk4.000106.00.01,OX_Smed_1.0.20501,OX_Smed_1.0.21913,dd_smedV4_10120_0_1	Cluster1612
mk4.000925.11.01	mk4.000925.11.01,OX_Smed_1.0.01987,OX_Smed_1.0.17947,dd_smedV4_2377_0_1	Cluster1613
OX_Smed_1.0.10232	mk4.003370.00.01,OX_Smed_1.0.02295,OX_Smed_1.0.10232,dd_smedV4_1179_0_1	Cluster1614
dd_smedV4_19123_0_1	dd_smedV4_19123_0_1,dd_smedV4_19123_0_10,dd_smedV4_19123_0_15,dd_smedV4_19123_0_18,dd_smedV4_19123_0_2,dd_smedV4_19123_0_3,dd_smedV4_19123_0_4,dd_smedV4_19123_0_5,dd_smedV4_19123_0_6,dd_smedV4_19123_0_7,dd_smedV4_19123_0_8	Cluster1615
dd_smedV4_6230_0_7	dd_smedV4_6230_0_7,dd_smedV4_6230_0_8	Cluster1616
mk4.014373.00.01	mk4.014373.00.01	Cluster1617
OX_Smed_1.0.22685	mk4.029008.00.01,OX_Smed_1.0.01362,OX_Smed_1.0.18799,OX_Smed_1.0.22685,dd_smedV4_2595_0_1	Cluster1618
dd_smedV4_5620_0_2	dd_smedV4_5620_0_2,dd_smedV4_5620_0_4,dd_smedV4_5620_0_7	Cluster1619
dd_smedV4_9236_0_1	mk4.004419.02.01,OX_Smed_1.0.01004,OX_Smed_1.0.02418,dd_smedV4_9236_0_1	Cluster1620
dd_smedV4_9582_0_1	OX_Smed_1.0.13340,dd_smedV4_9582_0_1	Cluster1621
mk4.019668.00.01	mk4.007344.00.01,mk4.019668.00.01	Cluster1622
OX_Smed_1.0.02023	mk4.003730.02.01,OX_Smed_1.0.02023,dd_smedV4_11447_0_1	Cluster1623
OX_Smed_1.0.13038	OX_Smed_1.0.13038,OX_Smed_1.0.18638	Cluster1624
OX_Smed_1.0.23156	OX_Smed_1.0.23156,dd_smedV4_3749_0_1	Cluster1625
dd_smedV4_7454_0_1	mk4.008894.02.01,mk4.011811.01.01,OX_Smed_1.0.08441,OX_Smed_1.0.09703,dd_smedV4_7454_0_1	Cluster1626
dd_smedV4_10147_0_6	OX_Smed_1.0.09668,dd_smedV4_10147_0_6	Cluster1627
dd_smedV4_10474_0_15	OX_Smed_1.0.16598,dd_smedV4_10474_0_1,dd_smedV4_10474_0_10,dd_smedV4_10474_0_11,dd_smedV4_10474_0_12,dd_smedV4_10474_0_13,dd_smedV4_10474_0_14,dd_smedV4_10474_0_15,dd_smedV4_10474_0_16,dd_smedV4_10474_0_17,dd_smedV4_10474_0_18,dd_smedV4_10474_0_19,dd_smedV4_10474_0_2,dd_smedV4_10474_0_20,dd_smedV4_10474_0_3,dd_smedV4_10474_0_4,dd_smedV4_10474_0_5,dd_smedV4_10474_0_6,dd_smedV4_10474_0_7,dd_smedV4_…	Cluster1628
dd_smedV4_15627_0_1	mk4.005851.00.01,mk4.005851.01.01,OX_Smed_1.0.08299,OX_Smed_1.0.21854,dd_smedV4_15627_0_1,dd_smedV4_15627_0_2,dd_smedV4_15627_0_3	Cluster1629
dd_smedV4_6928_0_1	mk4.024215.00.01,OX_Smed_1.0.00459,OX_Smed_1.0.14955,dd_smedV4_6928_0_1,dd_smedV4_6928_0_3	Cluster1630
dd_smedV4_8543_0_1	mk4.002011.04.01,OX_Smed_1.0.09697,dd_smedV4_8543_0_1	Cluster1631
dd_smedV4_9529_0_1	mk4.002519.04.01,OX_Smed_1.0.06110,OX_Smed_1.0.07642,dd_smedV4_9529_0_1	Cluster1632
OX_Smed_1.0.01822	OX_Smed_1.0.01822,OX_Smed_1.0.06328,dd_smedV4_4794_0_1,dd_smedV4_4794_0_3	Cluster1633
OX_Smed_1.0.12993	OX_Smed_1.0.12993,dd_smedV4_6563_0_1	Cluster1634
dd_smedV4_10107_0_1	mk4.011380.00.01,OX_Smed_1.0.04944,OX_Smed_1.0.18858,dd_smedV4_10107_0_1	Cluster1635
mk4.001438.03.01	mk4.001438.03.01	Cluster1636
mk4.014140.00.01	mk4.014140.00.01	Cluster1637
OX_Smed_1.0.05371	mk4.000996.07.01,mk4.000996.11.01,OX_Smed_1.0.05371,OX_Smed_1.0.15802,OX_Smed_1.0.18366,dd_smedV4_3340_0_1	Cluster1638
dd_smedV4_10244_0_3	OX_Smed_1.0.03576,OX_Smed_1.0.03577,dd_smedV4_10244_0_1,dd_smedV4_10244_0_2,dd_smedV4_10244_0_3	Cluster1639
dd_smedV4_16397_0_1	mk4.008818.00.01,OX_Smed_1.0.03204,OX_Smed_1.0.14788,dd_smedV4_16397_0_1	Cluster1640
dd_smedV4_2028_0_1	dd_smedV4_2028_0_1	Cluster1641
dd_smedV4_9475_0_1	OX_Smed_1.0.19437,dd_smedV4_9475_0_1	Cluster1642
OX_Smed_1.0.10421	mk4.002558.03.01,OX_Smed_1.0.10421,dd_smedV4_12053_0_1	Cluster1643
OX_Smed_1.0.19493	mk4.017493.02.01,OX_Smed_1.0.03109,OX_Smed_1.0.19493,dd_smedV4_3037_0_1,dd_smedV4_3037_0_2,dd_smedV4_3037_0_3,dd_smedV4_3037_0_4	Cluster1644
dd_smedV4_5269_0_1	OX_Smed_1.0.17771,dd_smedV4_5269_0_1,dd_smedV4_5269_0_2	Cluster1645
OX_Smed_1.0.08058	mk4.003702.01.01,mk4.004920.06.01,OX_Smed_1.0.03024,OX_Smed_1.0.08058,dd_smedV4_8003_0_1	Cluster1646
dd_smedV4_10627_0_1	OX_Smed_1.0.05779,dd_smedV4_10627_0_1	Cluster1647
dd_smedV4_12330_0_1	mk4.002899.01.01,mk4.006608.04.01,OX_Smed_1.0.01240,OX_Smed_1.0.14146,OX_Smed_1.0.19270,dd_smedV4_12330_0_1	Cluster1648
mk4.000357.13.01	mk4.000357.13.01,OX_Smed_1.0.00716,dd_smedV4_1149_0_1	Cluster1649
OX_Smed_1.0.05906	OX_Smed_1.0.05906	Cluster1650
dd_smedV4_5907_0_1	OX_Smed_1.0.21277,dd_smedV4_5907_0_1,dd_smedV4_5907_0_2	Cluster1651
dd_smedV4_728_0_1	mk4.011168.01.01,mk4.011168.01.02,OX_Smed_1.0.06587,dd_smedV4_728_0_1	Cluster1652
dd_smedV4_7792_0_1	dd_smedV4_7792_0_1	Cluster1653
OX_Smed_1.0.03341	OX_Smed_1.0.03341,OX_Smed_1.0.11108,dd_smedV4_14495_0_1,dd_smedV4_17127_0_1,dd_smedV4_17127_0_2,dd_smedV4_23355_0_1,dd_smedV4_23355_0_2	Cluster1654
OX_Smed_1.0.22450	mk4.000102.06.01,mk4.004540.00.01,OX_Smed_1.0.04205,OX_Smed_1.0.22450,dd_smedV4_1107_0_1	Cluster1655
dd_smedV4_10108_0_1	mk4.000260.10.01,OX_Smed_1.0.08422,dd_smedV4_10108_0_1	Cluster1656
dd_smedV4_12579_0_3	mk4.003392.02.01,OX_Smed_1.0.17971,dd_smedV4_12579_0_1,dd_smedV4_12579_0_2,dd_smedV4_12579_0_3,dd_smedV4_12579_0_4	Cluster1657
OX_Smed_1.0.03391	OX_Smed_1.0.03391,dd_smedV4_7431_0_1	Cluster1658
OX_Smed_1.0.09813	OX_Smed_1.0.09813,dd_smedV4_12275_0_3,dd_smedV4_12275_0_4	Cluster1659
OX_Smed_1.0.21831	OX_Smed_1.0.21831,dd_smedV4_7862_0_1	Cluster1660
dd_smedV4_1869_0_1	OX_Smed_1.0.02860,OX_Smed_1.0.06030,dd_smedV4_1869_0_1,dd_smedV4_1869_0_2	Cluster1661
dd_smedV4_5548_0_2	dd_smedV4_5548_0_2	Cluster1662
dd_smedV4_6418_0_1	OX_Smed_1.0.03572,OX_Smed_1.0.13336,dd_smedV4_6418_0_1	Cluster1663
dd_smedV4_9821_0_1	OX_Smed_1.0.05041,dd_smedV4_9821_0_1	Cluster1664
ASA.00106.01	ASA.00106.01,mk4.000193.18.01,mk4.000193.20.01,OX_Smed_1.0.16446,dd_smedV4_6142_0_1	Cluster1665
OX_Smed_1.0.02959	OX_Smed_1.0.02959,dd_smedV4_11673_0_1	Cluster1666
OX_Smed_1.0.11908	OX_Smed_1.0.11908	Cluster1667
dd_smedV4_5939_0_2	mk4.000805.10.01,OX_Smed_1.0.11370,dd_smedV4_5939_0_1,dd_smedV4_5939_0_2,dd_smedV4_5939_0_3	Cluster1668
dd_smedV4_7508_0_1	mk4.002835.01.01,OX_Smed_1.0.09798,dd_smedV4_7508_0_1	Cluster1669
mk4.005643.00.01	mk4.005643.00.01	Cluster1670
OX_Smed_1.0.03145	mk4.041075.00.01,OX_Smed_1.0.03145,dd_smedV4_1738_0_4,dd_smedV4_1738_0_6	Cluster1671
OX_Smed_1.0.10322	mk4.000765.05.01,mk4.000765.06.01,mk4.000765.07.01,OX_Smed_1.0.03717,OX_Smed_1.0.03718,OX_Smed_1.0.10322,dd_smedV4_5554_0_1	Cluster1672
OX_Smed_1.0.12537	OX_Smed_1.0.12537,dd_smedV4_12277_0_1,dd_smedV4_16446_0_1,dd_smedV4_16446_0_2	Cluster1673
dd_smedV4_18017_0_1	mk4.001070.16.01,OX_Smed_1.0.13269,dd_smedV4_18017_0_1	Cluster1674
dd_smedV4_3928_0_1	mk4.000799.03.01,OX_Smed_1.0.10282,dd_smedV4_3928_0_1,dd_smedV4_3928_0_2,dd_smedV4_3928_0_3,dd_smedV4_3928_0_4	Cluster1675
dd_smedV4_9106_0_1	mk4.012031.02.01,OX_Smed_1.0.04034,OX_Smed_1.0.13420,dd_smedV4_9106_0_1	Cluster1676
OX_Smed_1.0.10337	mk4.027961.00.01,OX_Smed_1.0.08846,OX_Smed_1.0.10337,OX_Smed_1.0.21713,dd_smedV4_6203_0_1,dd_smedV4_6203_0_2,dd_smedV4_6203_0_3	Cluster1677
OX_Smed_1.0.10873	mk4.075285.00.01,OX_Smed_1.0.10873,dd_smedV4_14111_0_1	Cluster1678
OX_Smed_1.0.13043	mk4.001437.01.01,mk4.008024.00.01,OX_Smed_1.0.03502,OX_Smed_1.0.13043,dd_smedV4_4301_0_1,dd_smedV4_4301_0_2,dd_smedV4_4301_0_3	Cluster1679
dd_smedV4_13498_0_1	mk4.002610.00.01,mk4.010351.01.01,OX_Smed_1.0.18275,dd_smedV4_13498_0_1	Cluster1680
dd_smedV4_13725_0_1	OX_Smed_1.0.06768,OX_Smed_1.0.08647,OX_Smed_1.0.14284,dd_smedV4_13725_0_1	Cluster1681
dd_smedV4_8391_0_1	OX_Smed_1.0.04945,OX_Smed_1.0.06633,OX_Smed_1.0.10530,dd_smedV4_8391_0_1,dd_smedV4_8391_0_2	Cluster1682
mk4.002826.02.01	mk4.000308.14.01,mk4.002826.02.01,mk4.005383.02.01,mk4.014122.01.01,mk4.015161.01.01,dd_smedV4_27814_0_1,dd_smedV4_27814_0_2	Cluster1683
OX_Smed_1.0.12873	mk4.029243.02.01,mk4.038028.00.01,OX_Smed_1.0.12873,dd_smedV4_17530_0_1,dd_smedV4_25617_0_1	Cluster1684
OX_Smed_1.0.22073	mk4.000881.03.01,OX_Smed_1.0.22073,dd_smedV4_20495_0_1	Cluster1685
dd_smedV4_11365_0_1	mk4.022380.00.02,OX_Smed_1.0.02363,OX_Smed_1.0.13357,dd_smedV4_11365_0_1	Cluster1686
dd_smedV4_18397_0_1	mk4.005619.01.01,OX_Smed_1.0.08389,dd_smedV4_18397_0_1	Cluster1687
mk4.000529.01.01	mk4.000529.01.01	Cluster1688
OX_Smed_1.0.10202	OX_Smed_1.0.10202	Cluster1689
mk4.000868.04.01	mk4.000868.04.01	Cluster1690
OX_Smed_1.0.09556	OX_Smed_1.0.09556	Cluster1691
OX_Smed_1.0.13039	mk4.009593.00.01,mk4.013496.00.01,mk4.024450.00.01,OX_Smed_1.0.13039,dd_smedV4_9631_0_1,dd_smedV4_9631_0_2	Cluster1692
OX_Smed_1.0.22692	mk4.014314.02.01,OX_Smed_1.0.22692,dd_smedV4_12571_0_1	Cluster1693
mk4.001291.04.01	mk4.001291.04.01,OX_Smed_1.0.03704,OX_Smed_1.0.13968,dd_smedV4_17850_0_1	Cluster1694
dd_smedV4_10319_0_1	OX_Smed_1.0.05449,dd_smedV4_10319_0_1	Cluster1695
dd_smedV4_10730_0_1	OX_Smed_1.0.17872,dd_smedV4_10730_0_1,dd_smedV4_10730_0_2	Cluster1696
dd_smedV4_14155_0_1	OX_Smed_1.0.04421,OX_Smed_1.0.16367,dd_smedV4_14155_0_1	Cluster1697
mk4.000339.07.01	mk4.000339.07.01,OX_Smed_1.0.08236,OX_Smed_1.0.21302,dd_smedV4_3492_0_1	Cluster1698
OX_Smed_1.0.10617	OX_Smed_1.0.10617,dd_smedV4_2778_0_1	Cluster1699
dd_smedV4_5955_0_1	OX_Smed_1.0.06934,dd_smedV4_5955_0_1	Cluster1700
mk4.025890.00.01	mk4.025890.00.01,dd_smedV4_674_0_1	Cluster1701
OX_Smed_1.0.00790	OX_Smed_1.0.00790	Cluster1702
dd_smedV4_8838_0_1	mk4.002532.02.01,OX_Smed_1.0.12398,dd_smedV4_8838_0_1	Cluster1703
OX_Smed_1.0.11457	mk4.011066.02.01,mk4.025469.00.01,mk4.029517.01.01,mk4.038122.00.01,mk4.045442.00.01,OX_Smed_1.0.11457,dd_smedV4_7240_0_1,dd_smedV4_7240_0_3	Cluster1704
OX_Smed_1.0.14094	OX_Smed_1.0.14094,dd_smedV4_4409_0_1,dd_smedV4_4409_0_2	Cluster1705
dd_smedV4_17717_0_2	OX_Smed_1.0.10028,OX_Smed_1.0.10864,dd_smedV4_17717_0_1,dd_smedV4_17717_0_2	Cluster1706
dd_smedV4_6514_0_6	mk4.016970.01.01,mk4.022777.00.01,OX_Smed_1.0.04107,OX_Smed_1.0.14775,dd_smedV4_6514_0_1,dd_smedV4_6514_0_2,dd_smedV4_6514_0_5,dd_smedV4_6514_0_6	Cluster1707
OX_Smed_1.0.09745	OX_Smed_1.0.09745	Cluster1708
OX_Smed_1.0.13003	OX_Smed_1.0.02159,OX_Smed_1.0.02160,OX_Smed_1.0.13003,OX_Smed_1.0.17317,OX_Smed_1.0.17579,OX_Smed_1.0.17789,dd_smedV4_1772_0_1	Cluster1709
dd_smedV4_6778_0_1	mk4.010932.00.01,OX_Smed_1.0.13166,dd_smedV4_6778_0_1	Cluster1710
dd_smedV4_9500_1_1	mk4.016155.00.01,mk4.018476.00.01,OX_Smed_1.0.03070,OX_Smed_1.0.10294,dd_smedV4_9500_1_1	Cluster1711
OX_Smed_1.0.03399	mk4.004278.01.01,mk4.005740.00.01,OX_Smed_1.0.00146,OX_Smed_1.0.01302,OX_Smed_1.0.03399,OX_Smed_1.0.18520,dd_smedV4_2090_0_1,dd_smedV4_2090_0_2	Cluster1712
mk4.000962.01.01	mk4.000962.01.01,dd_smedV4_85632_0_1	Cluster1713
OX_Smed_1.0.03810	OX_Smed_1.0.03810	Cluster1714
dd_smedV4_1738_0_3	mk4.005254.00.01,OX_Smed_1.0.03592,OX_Smed_1.0.04942,OX_Smed_1.0.06356,dd_smedV4_1738_0_1,dd_smedV4_1738_0_2,dd_smedV4_1738_0_3,dd_smedV4_1738_0_5	Cluster1715
dd_smedV4_4862_0_1	dd_smedV4_4862_0_1	Cluster1716
dd_smedV4_8816_0_1	mk4.000966.00.01,mk4.000966.01.01,OX_Smed_1.0.02218,OX_Smed_1.0.04875,dd_smedV4_8816_0_1	Cluster1717
OX_Smed_1.0.10399	OX_Smed_1.0.10399,dd_smedV4_5031_0_1,dd_smedV4_5031_0_2	Cluster1718
dd_smedV4_6928_0_2	OX_Smed_1.0.22026,dd_smedV4_6928_0_2	Cluster1719
mk4.001322.03.01	mk4.001322.03.01,dd_smedV4_64059_0_1,dd_smedV4_64260_0_1	Cluster1720
OX_Smed_1.0.10416	mk4.024940.01.01,OX_Smed_1.0.10416,dd_smedV4_18393_0_1,dd_smedV4_18393_0_2,dd_smedV4_18393_0_3,dd_smedV4_18393_0_4	Cluster1721
OX_Smed_1.0.22333	mk4.008812.00.01,mk4.012611.00.01,mk4.028170.00.01,OX_Smed_1.0.22333,dd_smedV4_5278_0_1	Cluster1722
dd_smedV4_7988_0_1	OX_Smed_1.0.01433,OX_Smed_1.0.22385,dd_smedV4_7988_0_1	Cluster1723
OX_Smed_1.0.16484	mk4.004260.04.01,mk4.004260.05.01,OX_Smed_1.0.04458,OX_Smed_1.0.06271,OX_Smed_1.0.06272,OX_Smed_1.0.16484,dd_smedV4_7670_0_1	Cluster1724
dd_smedV4_12023_0_1	mk4.019821.00.01,OX_Smed_1.0.22640,dd_smedV4_12023_0_1	Cluster1725
dd_smedV4_18313_0_2	mk4.021139.00.01,mk4.021513.00.01,OX_Smed_1.0.12923,dd_smedV4_18313_0_1,dd_smedV4_18313_0_2	Cluster1726
dd_smedV4_6481_0_1	mk4.006917.00.01,mk4.023452.00.01,OX_Smed_1.0.06428,OX_Smed_1.0.07775,OX_Smed_1.0.19757,OX_Smed_1.0.19939,dd_smedV4_6481_0_1,dd_smedV4_6481_0_2,dd_smedV4_6481_0_3	Cluster1727
mk4.003182.00.01	mk4.003182.00.01,OX_Smed_1.0.06300,OX_Smed_1.0.13125,dd_smedV4_659_0_1	Cluster1728
OX_Smed_1.0.07328	OX_Smed_1.0.07328,dd_smedV4_15623_0_1	Cluster1729
OX_Smed_1.0.10326	OX_Smed_1.0.10326,dd_smedV4_10585_0_1	Cluster1730
OX_Smed_1.0.22336	ASA.00052.01,mk4.001606.07.01,mk4.001606.08.01,OX_Smed_1.0.02773,OX_Smed_1.0.05718,OX_Smed_1.0.18485,OX_Smed_1.0.22336,dd_smedV4_4747_0_1	Cluster1731
OX_Smed_1.0.03883	OX_Smed_1.0.03883,dd_smedV4_5297_0_1	Cluster1732
OX_Smed_1.0.06134	OX_Smed_1.0.06134,dd_smedV4_12697_0_1,dd_smedV4_9828_0_1	Cluster1733
OX_Smed_1.0.06157	OX_Smed_1.0.06157,dd_smedV4_2224_0_1	Cluster1734
OX_Smed_1.0.08199	mk4.015402.00.01,mk4.032205.00.01,mk4.051627.00.01,OX_Smed_1.0.08199,dd_smedV4_17110_0_1	Cluster1735
OX_Smed_1.0.09582	mk4.001106.07.01,mk4.006052.00.01,OX_Smed_1.0.09582,dd_smedV4_3536_0_1	Cluster1736
OX_Smed_1.0.10231	mk4.013797.00.01,mk4.023508.00.01,OX_Smed_1.0.04077,OX_Smed_1.0.10231,OX_Smed_1.0.19165,dd_smedV4_5144_0_1,dd_smedV4_5144_0_2,dd_smedV4_5144_0_3,dd_smedV4_5144_0_4	Cluster1737
OX_Smed_1.0.13296	mk4.004155.03.01,OX_Smed_1.0.06315,OX_Smed_1.0.13296,dd_smedV4_11799_0_1	Cluster1738
dd_smedV4_6514_0_4	dd_smedV4_6514_0_3,dd_smedV4_6514_0_4	Cluster1739
dd_smedV4_652_0_1	mk4.000042.14.01,dd_smedV4_652_0_1,dd_smedV4_652_0_2,dd_smedV4_652_0_3,dd_smedV4_652_0_4,dd_smedV4_652_0_5,dd_smedV4_652_0_6,dd_smedV4_652_0_7,dd_smedV4_652_0_8,dd_smedV4_652_0_9	Cluster1740
dd_smedV4_7758_0_1	mk4.006782.00.01,OX_Smed_1.0.18820,OX_Smed_1.0.22090,dd_smedV4_7758_0_1,dd_smedV4_7758_0_2	Cluster1741
mk4.006851.00.01	mk4.006851.00.01,mk4.020599.00.01,OX_Smed_1.0.00369,OX_Smed_1.0.03238,dd_smedV4_1208_0_1	Cluster1742
mk4.006948.01.01	mk4.006948.01.01,mk4.027429.00.01	Cluster1743
OX_Smed_1.0.03311	OX_Smed_1.0.03311,OX_Smed_1.0.03312,OX_Smed_1.0.23365	Cluster1744
OX_Smed_1.0.05949	mk4.001419.04.01,OX_Smed_1.0.05949,dd_smedV4_10130_0_1	Cluster1745
dd_smedV4_12573_0_1	mk4.000477.01.01,mk4.000477.02.01,OX_Smed_1.0.10393,OX_Smed_1.0.21421,dd_smedV4_12573_0_1	Cluster1746
dd_smedV4_6083_0_1	OX_Smed_1.0.16452,OX_Smed_1.0.21628,dd_smedV4_6083_0_1	Cluster1747
dd_smedV4_8581_0_1	OX_Smed_1.0.14992,dd_smedV4_8581_0_1	Cluster1748
OX_Smed_1.0.22881	mk4.000431.10.01,mk4.004481.03.01,OX_Smed_1.0.22881,dd_smedV4_4511_0_1	Cluster1749
dd_smedV4_6858_0_1	OX_Smed_1.0.10478,dd_smedV4_6858_0_1	Cluster1750
ASA.00062.01	ASA.00062.01,mk4.000211.04.01,mk4.000385.17.01,mk4.000523.03.01,mk4.001363.00.01,mk4.001405.04.01,mk4.002620.01.01,mk4.003155.01.02,mk4.003304.01.01,mk4.003620.02.01,mk4.004763.00.01,mk4.005297.01.01,mk4.006952.00.01,mk4.006952.01.01,mk4.008502.00.01,mk4.009321.00.01,mk4.011522.01.01,mk4.011862.00.01,mk4.012518.00.01,mk4.012541.00.01,mk4.014798.01.01,mk4.016696.00.01,mk4.020325.00.01,mk4.023252.0…	Cluster1751
mk4.001067.04.01	mk4.001067.04.01,OX_Smed_1.0.17595,dd_smedV4_13165_0_1	Cluster1752
OX_Smed_1.0.13945	OX_Smed_1.0.03229,OX_Smed_1.0.13945,dd_smedV4_1410_0_1,dd_smedV4_1410_0_2,dd_smedV4_1410_0_3,dd_smedV4_2869_0_1	Cluster1753
dd_smedV4_10032_0_1	mk4.000489.09.01,OX_Smed_1.0.18803,OX_Smed_1.0.23127,dd_smedV4_10032_0_1	Cluster1754
dd_smedV4_4794_0_2	OX_Smed_1.0.07680,dd_smedV4_4794_0_2,dd_smedV4_4794_0_4	Cluster1755
dd_smedV4_7311_0_1	mk4.011261.01.01,mk4.031159.01.01,OX_Smed_1.0.03672,OX_Smed_1.0.14732,dd_smedV4_7311_0_1	Cluster1756
mk4.000883.08.01	mk4.000883.08.01,dd_smedV4_38428_0_1	Cluster1757
dd_smedV4_15557_0_1	mk4.000482.07.01,mk4.000482.08.01,OX_Smed_1.0.20527,dd_smedV4_15557_0_1	Cluster1758
dd_smedV4_18217_0_1	mk4.016612.00.01,OX_Smed_1.0.11609,OX_Smed_1.0.15080,dd_smedV4_18217_0_1	Cluster1759
dd_smedV4_26969_0_1	mk4.019384.00.01,dd_smedV4_26969_0_1	Cluster1760
ASA.00012.01	ASA.00012.01,mk4.001404.03.01,mk4.001404.04.01	Cluster1761
OX_Smed_1.0.03293	mk4.001303.00.01,OX_Smed_1.0.03293,OX_Smed_1.0.21470,dd_smedV4_351_0_1	Cluster1762
OX_Smed_1.0.09622	OX_Smed_1.0.09622,dd_smedV4_7039_0_3,dd_smedV4_7039_0_4	Cluster1763
OX_Smed_1.0.21441	OX_Smed_1.0.21441,dd_smedV4_2292_0_1	Cluster1764
dd_smedV4_14848_0_1	OX_Smed_1.0.06648,OX_Smed_1.0.14106,dd_smedV4_14848_0_1	Cluster1765
dd_smedV4_9990_0_1	OX_Smed_1.0.04707,OX_Smed_1.0.13052,dd_smedV4_9990_0_1,dd_smedV4_9990_0_2,dd_smedV4_9990_0_3,dd_smedV4_9990_0_4	Cluster1766
mk4.000439.00.01	mk4.000439.00.01	Cluster1767
mk4.020205.00.01	mk4.020205.00.01,OX_Smed_1.0.04170,OX_Smed_1.0.21391,dd_smedV4_1942_0_1	Cluster1768
OX_Smed_1.0.09993	mk4.005249.03.01,mk4.011367.03.01,OX_Smed_1.0.09993,dd_smedV4_20491_0_1,dd_smedV4_20491_0_2	Cluster1769
dd_smedV4_17217_0_1	OX_Smed_1.0.12545,dd_smedV4_17217_0_1	Cluster1770
dd_smedV4_19718_0_2	OX_Smed_1.0.22847,dd_smedV4_19718_0_1,dd_smedV4_19718_0_2	Cluster1771
dd_smedV4_7432_0_1	mk4.003672.04.01,OX_Smed_1.0.09962,dd_smedV4_7432_0_1	Cluster1772
OX_Smed_1.0.09615	OX_Smed_1.0.09615	Cluster1773
OX_Smed_1.0.13031	mk4.016605.00.01,OX_Smed_1.0.13031,dd_smedV4_19860_0_1	Cluster1774
OX_Smed_1.0.13035	mk4.014834.01.01,mk4.019064.00.01,mk4.021691.01.01,OX_Smed_1.0.13035,dd_smedV4_6739_0_1,dd_smedV4_6739_0_2,dd_smedV4_6739_0_3	Cluster1775
OX_Smed_1.0.22001	mk4.024512.00.01,OX_Smed_1.0.03712,OX_Smed_1.0.22001,dd_smedV4_4608_0_1,dd_smedV4_4608_0_2	Cluster1776
dd_smedV4_14029_0_1	OX_Smed_1.0.17510,dd_smedV4_14029_0_1	Cluster1777
dd_smedV4_15376_0_1	mk4.016333.00.01,OX_Smed_1.0.09117,dd_smedV4_15376_0_1	Cluster1778
dd_smedV4_3900_1_2	OX_Smed_1.0.02054,OX_Smed_1.0.02055,dd_smedV4_3900_1_1,dd_smedV4_3900_1_2,dd_smedV4_3900_1_3,dd_smedV4_3900_1_4	Cluster1779
dd_smedV4_6578_0_1	mk4.012050.00.01,mk4.029698.00.01,OX_Smed_1.0.07905,dd_smedV4_6578_0_1	Cluster1780
dd_smedV4_7609_0_1	mk4.001515.03.01,OX_Smed_1.0.10487,dd_smedV4_7609_0_1	Cluster1781
OX_Smed_1.0.11166	mk4.006339.01.01,OX_Smed_1.0.11166,dd_smedV4_10016_0_1,dd_smedV4_10016_0_2	Cluster1782
OX_Smed_1.0.13069	OX_Smed_1.0.13069,dd_smedV4_15276_1_1,dd_smedV4_15276_1_2	Cluster1783
OX_Smed_1.0.21447	OX_Smed_1.0.06424,OX_Smed_1.0.21447	Cluster1784
dd_smedV4_14778_0_1	mk4.024455.00.01,OX_Smed_1.0.08225,OX_Smed_1.0.14850,dd_smedV4_14778_0_1	Cluster1785
dd_smedV4_17537_0_1	mk4.002366.00.01,OX_Smed_1.0.08355,OX_Smed_1.0.21833,dd_smedV4_17537_0_1	Cluster1786
dd_smedV4_1764_0_1	mk4.000834.07.01,OX_Smed_1.0.02596,OX_Smed_1.0.03411,OX_Smed_1.0.10348,dd_smedV4_1764_0_1,dd_smedV4_1764_0_2,dd_smedV4_1764_0_3,dd_smedV4_1764_0_4	Cluster1787
dd_smedV4_7614_0_1	OX_Smed_1.0.06305,dd_smedV4_7614_0_1	Cluster1788
mk4.006579.04.01	mk4.000308.15.01,mk4.001142.06.01,mk4.001788.02.01,mk4.003278.02.01,mk4.003476.05.01,mk4.006579.04.01,mk4.008292.00.01,mk4.010670.01.01,mk4.012785.00.01,mk4.013460.01.01,mk4.026328.00.01	Cluster1789
OX_Smed_1.0.17181	OX_Smed_1.0.17181,dd_smedV4_3641_0_1	Cluster1790
dd_smedV4_18024_0_1	OX_Smed_1.0.08296,dd_smedV4_18024_0_1,dd_smedV4_18024_0_2	Cluster1791
dd_smedV4_7981_0_1	OX_Smed_1.0.13036,dd_smedV4_7981_0_1	Cluster1792
OX_Smed_1.0.13867	OX_Smed_1.0.13867,dd_smedV4_12538_0_1	Cluster1793
OX_Smed_1.0.14492	OX_Smed_1.0.14492,dd_smedV4_1071_0_3	Cluster1794
OX_Smed_1.0.22874	mk4.003228.02.01,OX_Smed_1.0.21141,OX_Smed_1.0.22874,dd_smedV4_3239_0_1	Cluster1795
dd_smedV4_14863_0_2	mk4.005037.01.01,OX_Smed_1.0.14324,dd_smedV4_14863_0_1,dd_smedV4_14863_0_2	Cluster1796
dd_smedV4_15181_0_1	mk4.021240.00.01,OX_Smed_1.0.08734,dd_smedV4_15181_0_1	Cluster1797
OX_Smed_1.0.11019	mk4.001737.00.01,mk4.001737.01.01,OX_Smed_1.0.05960,OX_Smed_1.0.11019,dd_smedV4_8587_0_1	Cluster1798
OX_Smed_1.0.11468	mk4.012852.00.01,OX_Smed_1.0.11468,dd_smedV4_19757_0_1	Cluster1799
OX_Smed_1.0.11829	OX_Smed_1.0.11829,dd_smedV4_4267_0_1,dd_smedV4_4267_0_5,dd_smedV4_4267_0_9	Cluster1800
OX_Smed_1.0.14969	OX_Smed_1.0.14969	Cluster1801
dd_smedV4_11163_0_1	mk4.000078.02.01,OX_Smed_1.0.09073,dd_smedV4_11163_0_1	Cluster1802
dd_smedV4_12475_0_1	dd_smedV4_12475_0_1	Cluster1803
dd_smedV4_13490_0_2	mk4.011763.00.01,OX_Smed_1.0.06695,OX_Smed_1.0.12129,OX_Smed_1.0.19339,dd_smedV4_13490_0_1,dd_smedV4_13490_0_2,dd_smedV4_13490_0_3,dd_smedV4_13490_0_4,dd_smedV4_13490_0_5,dd_smedV4_13490_0_6,dd_smedV4_13490_0_7,dd_smedV4_13490_0_8	Cluster1804
dd_smedV4_14655_0_1	mk4.001401.10.01,OX_Smed_1.0.09980,OX_Smed_1.0.13982,dd_smedV4_14655_0_1	Cluster1805
dd_smedV4_4267_0_10	OX_Smed_1.0.03253,dd_smedV4_4267_0_10,dd_smedV4_4267_0_13,dd_smedV4_4267_0_14,dd_smedV4_4267_0_15,dd_smedV4_4267_0_16,dd_smedV4_4267_0_17,dd_smedV4_4267_0_18,dd_smedV4_4267_0_2,dd_smedV4_4267_0_6	Cluster1806
dd_smedV4_5300_0_1	mk4.000723.06.01,mk4.000723.10.01,OX_Smed_1.0.18103,OX_Smed_1.0.20724,dd_smedV4_5300_0_1	Cluster1807
OX_Smed_1.0.00902	mk4.000041.07.01,OX_Smed_1.0.00902,dd_smedV4_9501_0_1,dd_smedV4_9501_0_2,dd_smedV4_9501_0_3	Cluster1808
dd_smedV4_13575_0_1	dd_smedV4_13575_0_1,dd_smedV4_13575_0_2	Cluster1809
dd_smedV4_3355_0_1	mk4.000775.16.01,OX_Smed_1.0.04552,OX_Smed_1.0.16950,dd_smedV4_3355_0_1	Cluster1810
mk4.001146.03.01	mk4.001146.03.01,OX_Smed_1.0.13310,dd_smedV4_6958_0_1	Cluster1811
OX_Smed_1.0.13453	OX_Smed_1.0.13453,dd_smedV4_13155_0_1	Cluster1812
OX_Smed_1.0.14274	mk4.004328.00.01,OX_Smed_1.0.00763,OX_Smed_1.0.14274,dd_smedV4_13148_0_1,dd_smedV4_13148_0_2	Cluster1813
dd_smedV4_4248_0_1	mk4.000015.26.01,OX_Smed_1.0.02132,OX_Smed_1.0.04043,dd_smedV4_4248_0_1	Cluster1814
OX_Smed_1.0.10816	mk4.003296.02.01,OX_Smed_1.0.10816,dd_smedV4_4444_0_1	Cluster1815
OX_Smed_1.0.18482	mk4.003141.02.01,OX_Smed_1.0.18482,dd_smedV4_4671_0_1,dd_smedV4_7575_0_1	Cluster1816
dd_smedV4_5553_0_1	OX_Smed_1.0.13315,dd_smedV4_5553_0_1	Cluster1817
dd_smedV4_2493_0_2	dd_smedV4_2493_0_2	Cluster1818
dd_smedV4_3004_0_1	mk4.015674.00.01,OX_Smed_1.0.00140,OX_Smed_1.0.00141,OX_Smed_1.0.00142,OX_Smed_1.0.03869,OX_Smed_1.0.03870,OX_Smed_1.0.06131,dd_smedV4_3004_0_1	Cluster1819
dd_smedV4_4267_0_11	OX_Smed_1.0.06740,OX_Smed_1.0.16673,OX_Smed_1.0.18885,dd_smedV4_4267_0_11,dd_smedV4_4267_0_4,dd_smedV4_4267_0_8	Cluster1820
dd_smedV4_4267_0_12	OX_Smed_1.0.18126,dd_smedV4_4267_0_12,dd_smedV4_4267_0_3,dd_smedV4_4267_0_7	Cluster1821
dd_smedV4_4702_0_1	OX_Smed_1.0.00930,OX_Smed_1.0.06249,OX_Smed_1.0.23202,dd_smedV4_4702_0_1	Cluster1822
OX_Smed_1.0.14018	mk4.001637.01.01,mk4.001637.02.01,mk4.001637.03.01,mk4.002273.04.01,mk4.027965.00.01,mk4.027965.02.01,OX_Smed_1.0.14018,dd_smedV4_5873_0_1,dd_smedV4_5873_0_2	Cluster1823
dd_smedV4_3542_0_2	OX_Smed_1.0.20738,dd_smedV4_3542_0_2	Cluster1824
mk4.002440.01.01	mk4.002440.01.01	Cluster1825
mk4.005353.02.01	mk4.005353.02.01	Cluster1826
OX_Smed_1.0.10433	mk4.001123.05.01,OX_Smed_1.0.10433,dd_smedV4_18341_0_1	Cluster1827
OX_Smed_1.0.11734	mk4.009134.00.01,OX_Smed_1.0.11734,dd_smedV4_9984_0_1	Cluster1828
dd_smedV4_1258_0_1	mk4.000945.05.01,OX_Smed_1.0.13239,OX_Smed_1.0.15596,dd_smedV4_1258_0_1	Cluster1829
dd_smedV4_4717_0_1	OX_Smed_1.0.20361,OX_Smed_1.0.20510,dd_smedV4_4717_0_1,dd_smedV4_4717_0_2	Cluster1830
dd_smedV4_6489_0_1	mk4.005269.02.01,OX_Smed_1.0.04475,dd_smedV4_6489_0_1	Cluster1831
dd_smedV4_7823_2_1	mk4.033594.00.01,OX_Smed_1.0.00711,OX_Smed_1.0.02017,OX_Smed_1.0.21731,OX_Smed_1.0.23098,dd_smedV4_7823_2_1	Cluster1832
mk4.058379.00.01	mk4.058379.00.01	Cluster1833
OX_Smed_1.0.19849	OX_Smed_1.0.19849,dd_smedV4_5234_0_1	Cluster1834
OX_Smed_1.0.22849	OX_Smed_1.0.03950,OX_Smed_1.0.22849,dd_smedV4_2996_0_1	Cluster1835
dd_smedV4_4486_0_1	mk4.000783.00.01,mk4.000783.01.01,mk4.009108.00.01,OX_Smed_1.0.05800,OX_Smed_1.0.14549,OX_Smed_1.0.15558,dd_smedV4_4486_0_1	Cluster1836
dd_smedV4_4708_0_1	OX_Smed_1.0.04717,OX_Smed_1.0.15793,OX_Smed_1.0.18728,dd_smedV4_4708_0_1	Cluster1837
mk4.001142.01.01	mk4.001142.01.01	Cluster1838
OX_Smed_1.0.04172	mk4.000455.00.01,OX_Smed_1.0.04172,dd_smedV4_4233_0_1	Cluster1839
OX_Smed_1.0.10250	mk4.007340.01.01,OX_Smed_1.0.10250,OX_Smed_1.0.10576,dd_smedV4_9092_0_1	Cluster1840
OX_Smed_1.0.22319	mk4.008993.00.01,OX_Smed_1.0.22319,dd_smedV4_893_0_1	Cluster1841
dd_smedV4_13705_0_1	mk4.010076.00.01,OX_Smed_1.0.06913,OX_Smed_1.0.09782,dd_smedV4_13705_0_1	Cluster1842
OX_Smed_1.0.01013	OX_Smed_1.0.01013,dd_smedV4_6943_0_1	Cluster1843
OX_Smed_1.0.10795	OX_Smed_1.0.10795,OX_Smed_1.0.19813,dd_smedV4_1371_0_1	Cluster1844
dd_smedV4_15216_0_1	mk4.006999.02.01,OX_Smed_1.0.07875,OX_Smed_1.0.11242,dd_smedV4_15216_0_1,dd_smedV4_15216_0_2	Cluster1845
dd_smedV4_4490_0_1	mk4.008174.01.01,OX_Smed_1.0.04695,OX_Smed_1.0.06496,dd_smedV4_4490_0_1	Cluster1846
dd_smedV4_9822_0_1	OX_Smed_1.0.13555,dd_smedV4_9822_0_1	Cluster1847
ASA.00054.01	ASA.00054.01,mk4.011395.01.01,mk4.011395.03.01	Cluster1848
OX_Smed_1.0.16184	mk4.011145.02.01,mk4.011700.02.01,OX_Smed_1.0.16184,dd_smedV4_15643_0_1	Cluster1849
dd_smedV4_16610_0_1	mk4.016509.00.01,mk4.047292.00.01,OX_Smed_1.0.03936,dd_smedV4_16610_0_1	Cluster1850
mk4.000774.10.01	mk4.000774.10.01	Cluster1851
mk4.005478.04.01	mk4.005478.04.01	Cluster1852
OX_Smed_1.0.07650	OX_Smed_1.0.07650,dd_smedV4_7240_0_2	Cluster1853
mk4.000783.09.01	mk4.000783.09.01	Cluster1854
mk4.003441.00.01	mk4.003441.00.01	Cluster1855
mk4.003692.01.01	mk4.003692.01.01	Cluster1856
OX_Smed_1.0.13047	mk4.000043.18.01,OX_Smed_1.0.02662,OX_Smed_1.0.13047,dd_smedV4_7905_0_1,dd_smedV4_7905_0_2	Cluster1857
dd_smedV4_14652_0_1	OX_Smed_1.0.10886,dd_smedV4_14652_0_1	Cluster1858
OX_Smed_1.0.07275	mk4.006018.00.01,mk4.006018.01.01,mk4.018274.00.01,OX_Smed_1.0.03473,OX_Smed_1.0.07275,dd_smedV4_5355_0_1	Cluster1859
dd_smedV4_11344_0_1	mk4.002725.03.01,OX_Smed_1.0.09816,OX_Smed_1.0.17506,dd_smedV4_11344_0_1	Cluster1860
dd_smedV4_15518_0_1	OX_Smed_1.0.07451,dd_smedV4_15518_0_1,dd_smedV4_15518_0_2	Cluster1861
dd_smedV4_4795_0_1	OX_Smed_1.0.01380,dd_smedV4_4795_0_1	Cluster1862
dd_smedV4_5815_0_1	mk4.015131.01.01,mk4.022848.00.01,OX_Smed_1.0.02030,OX_Smed_1.0.07304,dd_smedV4_5815_0_1	Cluster1863
mk4.006236.00.01	mk4.006236.00.01,dd_smedV4_19834_0_1	Cluster1864
OX_Smed_1.0.11348	ASA.00248.01,mk4.001038.07.01,OX_Smed_1.0.11348,dd_smedV4_2907_0_1	Cluster1865
OX_Smed_1.0.15655	OX_Smed_1.0.07623,OX_Smed_1.0.15655,dd_smedV4_5201_0_1	Cluster1866
dd_smedV4_19819_0_1	OX_Smed_1.0.12083,dd_smedV4_19819_0_1	Cluster1867
ASA.00198.01	ASA.00198.01,mk4.001166.06.01,mk4.001166.08.01,OX_Smed_1.0.19842	Cluster1868
ASA.00208.01	ASA.00208.01,mk4.017599.00.01	Cluster1869
mk4.000292.21.01	mk4.000292.21.01	Cluster1870
mk4.006884.00.01	mk4.006884.00.01,OX_Smed_1.0.06417	Cluster1871
OX_Smed_1.0.21983	mk4.002835.00.01,OX_Smed_1.0.21983,dd_smedV4_9140_0_1	Cluster1872
dd_smedV4_4361_0_1	mk4.002806.02.01,mk4.005706.01.02,mk4.010893.01.01,mk4.015670.00.01,OX_Smed_1.0.01235,OX_Smed_1.0.03483,OX_Smed_1.0.08667,dd_smedV4_4361_0_1	Cluster1873
mk4.010779.00.01	mk4.010779.00.01	Cluster1874
OX_Smed_1.0.01983	mk4.000124.18.01,OX_Smed_1.0.01983,OX_Smed_1.0.18814	Cluster1875
OX_Smed_1.0.10550	mk4.017211.00.01,OX_Smed_1.0.06785,OX_Smed_1.0.10550,OX_Smed_1.0.19102,dd_smedV4_3181_0_1	Cluster1876
dd_smedV4_10787_0_1	OX_Smed_1.0.01611,dd_smedV4_10787_0_1	Cluster1877
dd_smedV4_21837_0_1	mk4.015461.00.01,mk4.034184.00.01,OX_Smed_1.0.10549,dd_smedV4_21837_0_1,dd_smedV4_21837_0_2	Cluster1878
dd_smedV4_2617_0_1	mk4.031587.00.01,OX_Smed_1.0.04019,OX_Smed_1.0.20347,dd_smedV4_2617_0_1	Cluster1879
dd_smedV4_2813_0_2	OX_Smed_1.0.14737,dd_smedV4_2813_0_2,dd_smedV4_2813_0_4	Cluster1880
dd_smedV4_5950_0_1	mk4.024352.02.01,mk4.031529.01.01,OX_Smed_1.0.15050,dd_smedV4_5950_0_1,dd_smedV4_5950_0_2	Cluster1881
dd_smedV4_8092_0_1	OX_Smed_1.0.14858,OX_Smed_1.0.22059,dd_smedV4_8092_0_1,dd_smedV4_8092_0_2	Cluster1882
dd_smedV4_8571_0_1	OX_Smed_1.0.04519,OX_Smed_1.0.14205,dd_smedV4_8571_0_1	Cluster1883
dd_smedV4_9187_0_1	OX_Smed_1.0.16640,dd_smedV4_9187_0_1	Cluster1884
mk4.014980.02.01	mk4.014980.02.01	Cluster1885
OX_Smed_1.0.13261	OX_Smed_1.0.13261,dd_smedV4_64328_0_1	Cluster1886
dd_smedV4_10426_0_1	mk4.000618.05.01,OX_Smed_1.0.07609,dd_smedV4_10426_0_1	Cluster1887
dd_smedV4_7613_0_1	mk4.006953.00.01,mk4.020820.00.01,dd_smedV4_7613_0_1	Cluster1888
dd_smedV4_1518_0_1	mk4.000798.05.01,OX_Smed_1.0.03648,dd_smedV4_1518_0_1	Cluster1889
dd_smedV4_5478_0_1	mk4.002277.05.01,dd_smedV4_5478_0_1,dd_smedV4_5478_0_2	Cluster1890
dd_smedV4_7594_0_1	mk4.000678.07.01,OX_Smed_1.0.05286,OX_Smed_1.0.06956,dd_smedV4_7594_0_1	Cluster1891
OX_Smed_1.0.17805	mk4.000959.07.01,OX_Smed_1.0.02197,OX_Smed_1.0.04169,OX_Smed_1.0.05837,OX_Smed_1.0.17805,dd_smedV4_3029_0_1,dd_smedV4_3029_0_2	Cluster1892
dd_smedV4_17076_0_1	dd_smedV4_17076_0_1,dd_smedV4_17076_0_2	Cluster1893
mk4.002506.01.01	mk4.002506.01.01	Cluster1894
OX_Smed_1.0.02850	OX_Smed_1.0.02850	Cluster1895
ASA.00222.01	ASA.00222.01,mk4.011725.01.01,mk4.011725.02.01,mk4.024737.00.01,mk4.024737.02.01	Cluster1896
mk4.003962.01.01	mk4.003962.01.01,mk4.011985.00.01	Cluster1897
dd_smedV4_1029_0_1	mk4.000563.06.01,OX_Smed_1.0.03518,dd_smedV4_1029_0_1	Cluster1898
dd_smedV4_11557_0_1	mk4.040574.00.01,dd_smedV4_11557_0_1	Cluster1899
dd_smedV4_6412_0_1	mk4.000129.05.01,OX_Smed_1.0.13024,dd_smedV4_6412_0_1	Cluster1900
dd_smedV4_7112_1_1	OX_Smed_1.0.10572,dd_smedV4_7112_1_1,dd_smedV4_7112_1_2	Cluster1901
OX_Smed_1.0.14270	mk4.004203.02.01,OX_Smed_1.0.02099,OX_Smed_1.0.14270,OX_Smed_1.0.18039,dd_smedV4_2894_0_1	Cluster1902
dd_smedV4_11115_0_3	OX_Smed_1.0.03519,OX_Smed_1.0.22641,dd_smedV4_11115_0_1,dd_smedV4_11115_0_2,dd_smedV4_11115_0_3	Cluster1903
dd_smedV4_3780_0_2	mk4.002373.03.01,mk4.002373.03.02,mk4.002373.04.01,OX_Smed_1.0.07100,OX_Smed_1.0.10380,dd_smedV4_3780_0_1,dd_smedV4_3780_0_2	Cluster1904
dd_smedV4_7061_0_1	OX_Smed_1.0.10514,dd_smedV4_7061_0_1,dd_smedV4_7061_0_2	Cluster1905
mk4.005685.00.01	mk4.005685.00.01	Cluster1906
OX_Smed_1.0.02931	mk4.003684.00.01,mk4.003684.01.01,mk4.005112.00.01,mk4.005112.01.01,OX_Smed_1.0.02931,dd_smedV4_1423_0_1	Cluster1907
OX_Smed_1.0.03497	OX_Smed_1.0.03497	Cluster1908
dd_smedV4_11211_0_1	OX_Smed_1.0.12744,OX_Smed_1.0.22095,dd_smedV4_11211_0_1,dd_smedV4_11211_0_2	Cluster1909
dd_smedV4_18843_0_1	OX_Smed_1.0.09251,dd_smedV4_18843_0_1,dd_smedV4_18843_0_2	Cluster1910
dd_smedV4_3277_0_1	OX_Smed_1.0.00506,OX_Smed_1.0.11440,dd_smedV4_3277_0_1	Cluster1911
dd_smedV4_5396_0_1	OX_Smed_1.0.17196,dd_smedV4_5396_0_1	Cluster1912
OX_Smed_1.0.10450	mk4.004027.01.01,OX_Smed_1.0.10450,dd_smedV4_2688_0_1	Cluster1913
OX_Smed_1.0.13059	mk4.005896.03.01,OX_Smed_1.0.03007,OX_Smed_1.0.13059,dd_smedV4_5107_0_1,dd_smedV4_5107_0_2,dd_smedV4_5107_0_3,dd_smedV4_5107_0_4	Cluster1914
dd_smedV4_1180_0_1	OX_Smed_1.0.08059,OX_Smed_1.0.18733,OX_Smed_1.0.20780,dd_smedV4_1180_0_1	Cluster1915
dd_smedV4_3971_0_1	mk4.003172.03.01,mk4.003172.04.01,OX_Smed_1.0.15358,dd_smedV4_3971_0_1	Cluster1916
dd_smedV4_6799_0_2	OX_Smed_1.0.09374,dd_smedV4_6799_0_1,dd_smedV4_6799_0_2,dd_smedV4_6799_0_3	Cluster1917
dd_smedV4_7981_0_2	dd_smedV4_7981_0_2	Cluster1918
mk4.002204.00.01	mk4.002204.00.01	Cluster1919
OX_Smed_1.0.11490	mk4.000597.05.01,mk4.000597.06.01,OX_Smed_1.0.05650,OX_Smed_1.0.10989,OX_Smed_1.0.11490,dd_smedV4_7978_0_1	Cluster1920
OX_Smed_1.0.14833	mk4.008967.01.01,mk4.025011.01.01,OX_Smed_1.0.14833,dd_smedV4_12816_0_1	Cluster1921
dd_smedV4_12596_0_1	OX_Smed_1.0.02109,dd_smedV4_12596_0_1,dd_smedV4_12596_0_2	Cluster1922
dd_smedV4_13453_0_1	OX_Smed_1.0.09919,dd_smedV4_13453_0_1	Cluster1923
dd_smedV4_7732_0_1	mk4.001106.03.01,mk4.001106.03.02,mk4.001106.04.01,OX_Smed_1.0.05914,OX_Smed_1.0.10464,dd_smedV4_7732_0_1	Cluster1924
dd_smedV4_18579_0_1	OX_Smed_1.0.09074,OX_Smed_1.0.15451,dd_smedV4_18579_0_1,dd_smedV4_18579_0_2,dd_smedV4_18579_0_3	Cluster1925
mk4.001001.01.01	mk4.001001.01.01,OX_Smed_1.0.11732	Cluster1926
mk4.002817.02.01	mk4.002817.02.01,mk4.076156.00.01	Cluster1927
mk4.007761.00.01	mk4.007761.00.01,OX_Smed_1.0.20003	Cluster1928
dd_smedV4_11378_0_1	mk4.001275.05.01,mk4.001470.04.01,dd_smedV4_11378_0_1	Cluster1929
dd_smedV4_12588_0_1	OX_Smed_1.0.02452,dd_smedV4_12588_0_1	Cluster1930
dd_smedV4_15458_0_1	OX_Smed_1.0.10701,dd_smedV4_15458_0_1	Cluster1931
dd_smedV4_9813_0_1	mk4.002166.00.01,mk4.009633.05.01,mk4.015874.00.01,mk4.018676.00.01,mk4.024984.00.01,mk4.027191.00.01,mk4.030776.00.01,mk4.039751.00.01,OX_Smed_1.0.17174,dd_smedV4_9813_0_1	Cluster1932
dd_smedV4_11446_0_1	mk4.000159.08.01,mk4.010714.00.01,OX_Smed_1.0.13721,OX_Smed_1.0.19830,dd_smedV4_11446_0_1,dd_smedV4_11446_0_2,dd_smedV4_11446_0_3	Cluster1933
dd_smedV4_6581_1_1	mk4.000397.04.01,OX_Smed_1.0.09101,OX_Smed_1.0.22787,dd_smedV4_6581_1_1	Cluster1934
OX_Smed_1.0.12403	mk4.012884.00.01,mk4.014961.00.01,mk4.039044.00.01,OX_Smed_1.0.12403,OX_Smed_1.0.17951,dd_smedV4_3685_0_1,dd_smedV4_3685_0_2	Cluster1935
OX_Smed_1.0.13928	mk4.000993.08.01,mk4.000993.09.01,mk4.000993.09.02,mk4.001293.02.01,mk4.002629.03.01,mk4.023817.00.01,OX_Smed_1.0.13928,OX_Smed_1.0.19347,dd_smedV4_593_1_13,dd_smedV4_593_1_14,dd_smedV4_593_1_16,dd_smedV4_593_1_17,dd_smedV4_593_1_19,dd_smedV4_593_1_22,dd_smedV4_593_1_25,dd_smedV4_593_1_28,dd_smedV4_593_1_32,dd_smedV4_593_1_36,dd_smedV4_593_1_5,dd_smedV4_593_1_8	Cluster1936
OX_Smed_1.0.14760	OX_Smed_1.0.14760,dd_smedV4_21574_0_1	Cluster1937
dd_smedV4_14737_0_1	ASA.00084.01,mk4.000001.32.01,mk4.000001.32.02,OX_Smed_1.0.18623,dd_smedV4_14737_0_1	Cluster1938
dd_smedV4_2618_0_1	OX_Smed_1.0.09084,OX_Smed_1.0.10315,dd_smedV4_2618_0_1	Cluster1939
dd_smedV4_4507_0_1	mk4.007637.01.01,OX_Smed_1.0.01760,OX_Smed_1.0.03491,dd_smedV4_4507_0_1,dd_smedV4_4507_0_2	Cluster1940
dd_smedV4_9119_0_1	mk4.000207.05.01,OX_Smed_1.0.04065,dd_smedV4_9119_0_1	Cluster1941
ASA.00114.01	ASA.00114.01,mk4.002315.03.01	Cluster1942
mk4.002706.05.01	mk4.002706.05.01,dd_smedV4_44622_0_1	Cluster1943
OX_Smed_1.0.05370	mk4.013426.00.01,OX_Smed_1.0.05370,OX_Smed_1.0.14563,dd_smedV4_1885_0_1	Cluster1944
OX_Smed_1.0.09214	OX_Smed_1.0.09214,dd_smedV4_8131_0_1	Cluster1945
OX_Smed_1.0.22368	OX_Smed_1.0.22368	Cluster1946
OX_Smed_1.0.22691	mk4.005240.00.01,mk4.005240.00.02,OX_Smed_1.0.02644,OX_Smed_1.0.22691,dd_smedV4_11853_0_1	Cluster1947
OX_Smed_1.0.13881	OX_Smed_1.0.02066,OX_Smed_1.0.13881,dd_smedV4_6210_0_1,dd_smedV4_6490_1_1,dd_smedV4_6490_1_2	Cluster1948
OX_Smed_1.0.22317	mk4.000184.02.01,mk4.000184.03.01,OX_Smed_1.0.22317,dd_smedV4_6234_0_1	Cluster1949
dd_smedV4_4371_0_1	mk4.014663.00.01,mk4.014694.01.01,mk4.027051.00.01,OX_Smed_1.0.03154,OX_Smed_1.0.06663,OX_Smed_1.0.13323,dd_smedV4_4371_0_1,dd_smedV4_4371_0_2	Cluster1950
mk4.001829.09.01	mk4.001829.09.01	Cluster1951
OX_Smed_1.0.13709	mk4.000116.08.01,mk4.000116.10.01,OX_Smed_1.0.13709,dd_smedV4_16296_0_1	Cluster1952
dd_smedV4_10485_0_1	OX_Smed_1.0.14843,OX_Smed_1.0.15249,dd_smedV4_10485_0_1	Cluster1953
dd_smedV4_6175_0_2	mk4.001347.03.01,OX_Smed_1.0.07512,OX_Smed_1.0.12909,dd_smedV4_6175_0_2,dd_smedV4_6175_0_1	Cluster1954
mk4.001631.07.01	mk4.001631.07.01,OX_Smed_1.0.05997	Cluster1955
OX_Smed_1.0.05537	OX_Smed_1.0.05537,dd_smedV4_5111_0_1,dd_smedV4_5111_0_2	Cluster1956
OX_Smed_1.0.07631	mk4.008398.04.01,OX_Smed_1.0.07631,dd_smedV4_4436_0_1	Cluster1957
dd_smedV4_2996_0_2	dd_smedV4_2996_0_2	Cluster1958
dd_smedV4_7442_0_1	mk4.005952.00.01,OX_Smed_1.0.03232,OX_Smed_1.0.11316,OX_Smed_1.0.14513,dd_smedV4_7442_0_1,dd_smedV4_7442_0_3,dd_smedV4_7442_0_5	Cluster1959
dd_smedV4_7765_0_1	mk4.000507.11.01,dd_smedV4_7765_0_1	Cluster1960
OX_Smed_1.0.13175	mk4.010275.00.01,mk4.010275.01.01,OX_Smed_1.0.13175,dd_smedV4_3463_0_1	Cluster1961
dd_smedV4_10338_0_1	mk4.001452.11.01,mk4.005407.01.01,mk4.013382.00.01,OX_Smed_1.0.14359,OX_Smed_1.0.16261,dd_smedV4_10338_0_1,dd_smedV4_10338_0_2	Cluster1962
dd_smedV4_22332_0_1	mk4.014004.00.01,OX_Smed_1.0.10140,OX_Smed_1.0.14726,dd_smedV4_22332_0_1	Cluster1963
mk4.002320.08.01	mk4.002320.08.01,mk4.010905.00.01	Cluster1964
OX_Smed_1.0.10187	OX_Smed_1.0.10187	Cluster1965
OX_Smed_1.0.11480	OX_Smed_1.0.11480,dd_smedV4_10716_0_1	Cluster1966
dd_smedV4_13450_0_1	OX_Smed_1.0.15473,OX_Smed_1.0.16213,dd_smedV4_13450_0_1	Cluster1967
OX_Smed_1.0.05732	mk4.000612.04.01,OX_Smed_1.0.05732,OX_Smed_1.0.19367,dd_smedV4_11334_0_1	Cluster1968
OX_Smed_1.0.10255	mk4.001329.05.01,OX_Smed_1.0.05936,OX_Smed_1.0.10255,OX_Smed_1.0.17058,dd_smedV4_2332_0_1	Cluster1969
OX_Smed_1.0.13081	OX_Smed_1.0.06287,OX_Smed_1.0.13081,dd_smedV4_2260_0_1	Cluster1970
OX_Smed_1.0.16790	mk4.002846.00.01,mk4.011356.00.01,mk4.013394.00.01,OX_Smed_1.0.16790,dd_smedV4_20665_0_1,dd_smedV4_20665_0_2	Cluster1971
dd_smedV4_5738_0_2	mk4.003540.00.01,OX_Smed_1.0.14210,dd_smedV4_5738_0_1,dd_smedV4_5738_0_2	Cluster1972
dd_smedV4_6267_0_1	mk4.029821.00.01,mk4.029821.00.02,OX_Smed_1.0.15030,dd_smedV4_6267_0_1	Cluster1973
mk4.030480.01.01	mk4.030480.01.01	Cluster1974
dd_smedV4_6508_0_1	mk4.004294.04.01,OX_Smed_1.0.07955,OX_Smed_1.0.18040,dd_smedV4_6508_0_1	Cluster1975
OX_Smed_1.0.08371	OX_Smed_1.0.08371,dd_smedV4_5467_0_1	Cluster1976
dd_smedV4_12684_0_1	OX_Smed_1.0.00964,OX_Smed_1.0.05268,OX_Smed_1.0.14882,dd_smedV4_12684_0_1	Cluster1977
dd_smedV4_8315_0_1	mk4.000234.15.01,OX_Smed_1.0.10292,OX_Smed_1.0.16272,dd_smedV4_8315_0_1	Cluster1978
OX_Smed_1.0.07721	mk4.003069.06.01,OX_Smed_1.0.07721,OX_Smed_1.0.14161,OX_Smed_1.0.18513,dd_smedV4_7671_0_1	Cluster1979
OX_Smed_1.0.12134	mk4.012776.01.01,OX_Smed_1.0.12134,dd_smedV4_5218_0_1	Cluster1980
dd_smedV4_3620_0_1	OX_Smed_1.0.10943,OX_Smed_1.0.12898,dd_smedV4_3620_0_1	Cluster1981
dd_smedV4_10229_0_1	OX_Smed_1.0.08479,dd_smedV4_10229_0_1,dd_smedV4_10229_0_2	Cluster1982
dd_smedV4_11232_0_1	mk4.010072.00.01,mk4.013441.00.01,OX_Smed_1.0.12063,OX_Smed_1.0.14409,OX_Smed_1.0.14715,dd_smedV4_11232_0_1	Cluster1983
dd_smedV4_24405_0_1	OX_Smed_1.0.07492,OX_Smed_1.0.10093,dd_smedV4_24405_0_1	Cluster1984
OX_Smed_1.0.03300	mk4.003049.00.01,OX_Smed_1.0.03300,dd_smedV4_4454_0_1,dd_smedV4_4454_0_2,dd_smedV4_4454_0_5,dd_smedV4_4454_0_6,dd_smedV4_8696_0_1,dd_smedV4_8696_0_2,dd_smedV4_8696_0_3	Cluster1985
dd_smedV4_13600_0_1	OX_Smed_1.0.10319,dd_smedV4_13600_0_1	Cluster1986
dd_smedV4_3621_0_1	OX_Smed_1.0.14552,dd_smedV4_3621_0_1	Cluster1987
mk4.000895.01.01	mk4.000895.01.01,dd_smedV4_20961_0_1	Cluster1988
dd_smedV4_14262_0_1	mk4.002525.00.01,mk4.002525.01.01,OX_Smed_1.0.05073,OX_Smed_1.0.13515,dd_smedV4_14262_0_1,dd_smedV4_14262_0_2	Cluster1989
dd_smedV4_1707_0_1	OX_Smed_1.0.05390,dd_smedV4_1707_0_1	Cluster1990
dd_smedV4_4639_0_1	OX_Smed_1.0.16885,OX_Smed_1.0.19628,dd_smedV4_4639_0_1,dd_smedV4_4639_0_2	Cluster1991
mk4.021336.01.01	mk4.021336.01.01,mk4.021599.00.01	Cluster1992
OX_Smed_1.0.04162	OX_Smed_1.0.04162	Cluster1993
OX_Smed_1.0.10441	OX_Smed_1.0.10441,dd_smedV4_11554_0_1	Cluster1994
dd_smedV4_5594_0_3	OX_Smed_1.0.03608,OX_Smed_1.0.06631,OX_Smed_1.0.09805,dd_smedV4_5594_0_1,dd_smedV4_5594_0_10,dd_smedV4_5594_0_2,dd_smedV4_5594_0_3,dd_smedV4_5594_0_4,dd_smedV4_5594_0_5,dd_smedV4_5594_0_6,dd_smedV4_5594_0_7,dd_smedV4_5594_0_8,dd_smedV4_5594_0_9	Cluster1995
dd_smedV4_7935_0_1	mk4.002013.03.01,OX_Smed_1.0.08157,OX_Smed_1.0.20000,dd_smedV4_7935_0_1	Cluster1996
OX_Smed_1.0.12021	mk4.001298.08.01,mk4.007154.02.01,OX_Smed_1.0.03429,OX_Smed_1.0.10264,OX_Smed_1.0.12021,dd_smedV4_1858_0_1	Cluster1997
OX_Smed_1.0.12878	mk4.022758.00.01,OX_Smed_1.0.12878,dd_smedV4_8549_0_1	Cluster1998
[truncated: 29,991 more rows]
