# Supplementary material for: Genome-Wide Analysis of Polyadenylation Events in Schmidtea mediterranea
Source: G3 (Bethesda). 2016 Aug 2;6(10):3035–48. doi: 10.1534/g3.116.031120 (PMC5068929; doi:10.1534/g3.116.031120)
Supplement: Supplemental Material [file supp_g3.116.031120_TableS4.xls]

## Sheet: Multiplepeaks_Revigo_BP_table.c
term_ID	description	frequency	plot_X	plot_Y	plot_size	log10 p-value	uniqueness	dispensability	representative	eliminated
GO:0000910	cytokinesis	0.00367	1.094	-0.155	5.261	0	0.885	0	910	0
GO:0006886	intracellular protein transport	0.00521	3.57	4.502	5.413	-7.0043	0.85	0	6886	0
GO:0015031	protein transport	0.01595	null	null	5.9	-2.6978	0.867	0.855	6886	1
GO:0051205	protein insertion into membrane	0.00114	null	null	4.755	-0.1218	0.73	0.883	6886	1
GO:0046907	intracellular transport	0.00739	null	null	5.566	-0.5036	0.87	0.815	6886	1
GO:0006606	protein import into nucleus	0.00022	null	null	4.03	-0.2476	0.834	0.841	6886	1
GO:0006605	protein targeting	0.0038	null	null	5.277	-0.4062	0.806	0.918	6886	1
GO:0009306	protein secretion	0.00569	null	null	5.452	-0.1108	0.774	0.863	6886	1
GO:0006614	SRP-dependent cotranslational protein targeting to membrane	0.00097	null	null	4.682	-3.5792	0.721	0.815	6886	1
GO:0007156	homophilic cell adhesion via plasma membrane adhesion molecules	0.00028	0.714	0.107	4.138	-17.6354	0.986	0	7156	0
GO:0007186	G-protein coupled receptor signaling pathway	0.00368	4.418	-2.045	5.263	-14.1891	0.777	0	7186	0
GO:0007218	neuropeptide signaling pathway	0.00022	null	null	4.035	-0.2981	0.814	0.72	7186	1
GO:0007205	protein kinase C-activating G-protein coupled receptor signaling pathway	0.00068	null	null	4.531	-0.1735	0.801	0.783	7186	1
GO:0007169	transmembrane receptor protein tyrosine kinase signaling pathway	0.0004	null	null	4.3	-0.1937	0.806	0.752	7186	1
GO:0048013	ephrin receptor signaling pathway	4e-05	null	null	3.334	-0.1522	0.829	0.825	7186	1
GO:0008152	metabolic process	0.82183	0.146	-0.034	7.612	-1.2688	0.999	0	8152	0
GO:0023052	signaling	0.03838	0.034	-0.21	6.281	-1.3743	0.995	0	23052	0
GO:0032259	methylation	0.02781	-0.161	0.036	6.141	-0.5685	0.987	0	32259	0
GO:0042157	lipoprotein metabolic process	0.00098	-3.898	-2.953	4.687	0	0.882	0	42157	0
GO:0050829	defense response to Gram-negative bacterium	7e-05	3.726	-0.728	3.523	0	0.904	0	50829	0
GO:0051260	protein homooligomerization	0.00026	2.613	-7.172	4.108	-3.2282	0.853	0	51260	0
GO:0051289	protein homotetramerization	4e-05	null	null	3.256	-0.8314	0.867	0.723	51260	1
GO:0009058	biosynthetic process	0.30325	0.174	-0.103	7.179	0	0.985	0.009	9058	0
GO:0006807	nitrogen compound metabolic process	0.3865	0.051	-0.138	7.284	-0.2289	0.985	0.015	6807	0
GO:0019835	cytolysis	0.00185	0.085	0.039	4.963	0	0.963	0.024	19835	0
GO:0019079	viral genome replication	0.00208	1.565	0.625	5.016	-1.2107	0.915	0.024	19079	0
GO:0015074	DNA integration	0.00781	-6.877	-2.996	5.59	-9.3542	0.814	0.027	15074	0
GO:0050909	sensory perception of taste	0.0001	0.91	-0.023	3.683	0	0.934	0.038	50909	0
GO:0006821	chloride transport	0.00067	3.391	4.598	4.521	0	0.865	0.044	6821	0
GO:0000103	sulfate assimilation	0.00099	-0.502	1.253	4.692	-1.6945	0.932	0.048	103	0
GO:0006801	superoxide metabolic process	0.00138	0.032	-0.257	4.836	-0.3246	0.942	0.05	6801	0
GO:0015979	photosynthesis	0.00343	-0.209	-0.184	5.232	-0.1341	0.938	0.054	15979	0
GO:0006629	lipid metabolic process	0.03094	-1.013	1.588	6.187	-4.2784	0.875	0.076	6629	0
GO:0007018	microtubule-based movement	0.00065	0.903	0.179	4.511	-3.4054	0.885	0.078	7018	0
GO:0071973	bacterial-type flagellum-dependent cell motility	0.00316	null	null	5.196	-0.2703	0.83	0.808	7018	1
GO:0031110	regulation of microtubule polymerization or depolymerization	5e-05	null	null	3.39	-0.8502	0.749	0.737	7018	1
GO:0000226	microtubule cytoskeleton organization	0.00053	null	null	4.42	-0.0758	0.766	0.854	7018	1
GO:0042073	intraciliary transport	3e-05	null	null	3.151	-0.6798	0.733	0.714	7018	1
GO:0042981	regulation of apoptotic process	0.00129	2.938	-1.535	4.806	0	0.842	0.082	42981	0
GO:0007017	microtubule-based process	0.00172	0.081	0.424	4.932	-0.084	0.905	0.084	7017	0
GO:0006013	mannose metabolic process	0.0002	-1.164	0.403	3.99	-3.2229	0.894	0.094	6013	0
GO:0006725	cellular aromatic compound metabolic process	0.33051	-1.08	0.26	7.216	-0.7124	0.902	0.096	6725	0
GO:0006505	GPI anchor metabolic process	0.00031	-2.436	3	4.193	-4.6109	0.814	0.098	6505	0
GO:0016114	terpenoid biosynthetic process	0.00275	null	null	5.136	-0.7078	0.793	0.948	6505	1
GO:0016117	carotenoid biosynthetic process	0.0004	null	null	4.3	-0.1507	0.809	0.81	6505	1
GO:0046488	phosphatidylinositol metabolic process	0.00149	null	null	4.87	-0.8603	0.807	0.807	6505	1
GO:0008654	phospholipid biosynthetic process	0.00857	null	null	5.63	-1.807	0.734	0.709	6505	1
GO:0006665	sphingolipid metabolic process	0.00022	null	null	4.044	-0.8502	0.826	0.706	6505	1
GO:0046856	phosphatidylinositol dephosphorylation	9e-05	null	null	3.632	-0.8314	0.831	0.746	6505	1
GO:0046854	phosphatidylinositol phosphorylation	0.00105	null	null	4.716	-0.1937	0.805	0.871	6505	1
GO:0008299	isoprenoid biosynthetic process	0.00463	null	null	5.362	-1.1417	0.785	0.736	6505	1
GO:0006631	fatty acid metabolic process	0.00867	null	null	5.635	-0.6594	0.78	0.75	6505	1
GO:0006633	fatty acid biosynthetic process	0.00629	null	null	5.496	-1.4274	0.745	0.759	6505	1
GO:0006506	GPI anchor biosynthetic process	0.0002	null	null	3.993	-0.2229	0.702	0.783	6505	1
GO:0005975	carbohydrate metabolic process	0.05984	-0.663	-0.264	6.474	-0.151	0.928	0.1	5975	0
GO:0007049	cell cycle	0.0141	0.179	1.159	5.846	-0.5582	0.888	0.102	7049	0
GO:0006559	L-phenylalanine catabolic process	0.00011	-3.737	3.644	3.744	-1.6411	0.807	0.106	6559	0
GO:0008652	cellular amino acid biosynthetic process	0.03697	-6.157	3.49	6.265	0	0.705	0.113	8652	0
GO:0006520	cellular amino acid metabolic process	0.06437	null	null	6.505	0	0.746	0.724	8652	1
GO:0031167	rRNA methylation	0.00402	-3.627	-6.377	5.301	0	0.651	0.132	31167	0
GO:0007154	cell communication	0.04358	0.135	2.086	6.336	-0.4345	0.876	0.136	7154	0
GO:0022900	electron transport chain	0.01163	-0.351	1.768	5.763	-1.6411	0.85	0.142	22900	0
GO:0009060	aerobic respiration	0.01366	-0.296	1.924	5.832	0	0.847	0.148	9060	0
GO:0042773	ATP synthesis coupled electron transport	0.00439	null	null	5.339	0	0.743	0.762	9060	1
GO:0006730	one-carbon metabolic process	0.0026	-2.212	3.898	5.112	-0.4735	0.855	0.16	6730	0
GO:0044237	cellular metabolic process	0.53874	-0.104	0.191	7.428	-0.4629	0.936	0.164	44237	0
GO:0006576	cellular biogenic amine metabolic process	0.00455	-4.587	1.733	5.355	-1.3644	0.858	0.181	6576	0
GO:0008203	cholesterol metabolic process	7e-05	-2.474	3.426	3.519	0	0.85	0.187	8203	0
GO:0009159	deoxyribonucleoside monophosphate catabolic process	7e-05	-3.85	3.101	3.569	0	0.81	0.188	9159	0
GO:0032957	inositol trisphosphate metabolic process	2e-05	-2.735	4.137	2.993	-1.1624	0.866	0.198	32957	0
GO:0046836	glycolipid transport	3e-05	3.393	4.272	3.139	0	0.877	0.203	46836	0
GO:0032968	positive regulation of transcription elongation from RNA polymerase II promoter	2e-05	-3.819	-2.501	2.984	0	0.781	0.21	32968	0
GO:0055114	oxidation-reduction process	0.15044	-1.792	3.278	6.874	-1.982	0.882	0.21	55114	0
GO:0048870	cell motility	0.00402	3.254	4.655	5.301	0	0.827	0.221	48870	0
GO:0045765	regulation of angiogenesis	0.00011	3.54	-1.616	3.742	-1.543	0.861	0.225	45765	0
GO:0045995	regulation of embryonic development	7e-05	null	null	3.568	-0.7697	0.866	0.737	45765	1
GO:0006412	translation	0.04698	-6.533	-2.732	6.369	-4.4018	0.752	0.226	6412	0
GO:0007224	smoothened signaling pathway	9e-05	4.44	-2.196	3.644	0	0.824	0.234	7224	0
GO:0007050	cell cycle arrest	0.00011	3.41	-2.225	3.749	-3.8748	0.849	0.234	7050	0
GO:0000079	regulation of cyclin-dependent protein serine/threonine kinase activity	0.00024	null	null	4.08	-1.7441	0.713	0.748	7050	1
GO:0009308	amine metabolic process	0.00522	-3.583	2.475	5.414	-0.5541	0.88	0.246	9308	0
GO:0015991	ATP hydrolysis coupled proton transport	0.00196	3.941	5.483	4.989	-6.9445	0.815	0.252	15991	0
GO:0006897	endocytosis	0.002	3.217	4.29	4.998	-1.3494	0.905	0.252	6897	0
GO:0006904	vesicle docking involved in exocytosis	0.00012	null	null	3.774	-0.1235	0.822	0.967	6897	1
GO:0006888	ER to Golgi vesicle-mediated transport	0.00019	null	null	3.984	-0.1628	0.843	0.752	6897	1
GO:0006887	exocytosis	0.00034	null	null	4.231	-0.5908	0.815	0.782	6897	1
GO:0006891	intra-Golgi vesicle-mediated transport	9e-05	null	null	3.66	-0.093	0.85	0.865	6897	1
GO:0048278	vesicle docking	0.00014	null	null	3.854	-0.7124	0.854	0.737	6897	1
GO:0048193	Golgi vesicle transport	0.00044	null	null	4.344	-0.2365	0.837	0.797	6897	1
GO:0006836	neurotransmitter transport	0.00046	3.272	4.422	4.357	-0.964	0.887	0.26	6836	0
GO:0016192	vesicle-mediated transport	0.00381	3.413	4.709	5.277	-2.2774	0.92	0.267	16192	0
GO:0016485	protein processing	0.0021	-5.098	-4.308	5.018	0	0.855	0.28	16485	0
GO:0006465	signal peptide processing	0.00023	null	null	4.061	0	0.806	0.838	16485	1
GO:0006213	pyrimidine nucleoside metabolic process	0.00469	-5.998	2.829	5.368	-1.7404	0.769	0.283	6213	0
GO:0006207	'de novo' pyrimidine nucleobase biosynthetic process	0.00166	null	null	4.916	-1.4866	0.763	0.741	6213	1
GO:0006221	pyrimidine nucleotide biosynthetic process	0.00646	null	null	5.507	-1.0059	0.706	0.838	6213	1
GO:0009229	thiamine diphosphate biosynthetic process	0.00145	null	null	4.857	-1.2642	0.764	0.733	6213	1
GO:0006051	N-acetylmannosamine metabolic process	0.00032	-1.81	2.092	4.2	-1.1624	0.932	0.283	6051	0
GO:0006914	autophagy	0.00099	-0.849	0.943	4.69	-0.4565	0.906	0.291	6914	0
GO:0008380	RNA splicing	0.00097	-5.313	-3.314	4.683	-0.9778	0.818	0.298	8380	0
GO:0009298	GDP-mannose biosynthetic process	0.00017	-5.406	2.906	3.937	0	0.776	0.305	9298	0
GO:0035307	positive regulation of protein dephosphorylation	1e-05	-2.752	-2.888	2.791	-0.6798	0.766	0.309	35307	0
GO:0043666	regulation of phosphoprotein phosphatase activity	4e-05	null	null	3.246	-0.3487	0.849	0.832	35307	1
GO:0008053	mitochondrial fusion	2e-05	2.157	-6.557	3.084	-2.1679	0.801	0.319	8053	0
GO:0007342	fusion of sperm to egg plasma membrane	2e-05	null	null	2.94	-0.8502	0.779	0.857	8053	1
GO:0045454	cell redox homeostasis	0.00596	3.907	-1.577	5.472	-1.4414	0.811	0.321	45454	0
GO:0006879	cellular iron ion homeostasis	0.0013	null	null	4.811	-0.7961	0.832	0.813	45454	1
GO:0009372	quorum sensing	0.00044	null	null	4.337	-0.8502	0.849	0.714	45454	1
GO:0006357	regulation of transcription from RNA polymerase II promoter	0.00211	-5.231	-2.48	5.022	-1.6538	0.729	0.323	6357	0
GO:0006367	transcription initiation from RNA polymerase II promoter	0.00019	null	null	3.986	-0.3654	0.82	0.821	6357	1
GO:0006368	transcription elongation from RNA polymerase II promoter	5e-05	null	null	3.41	-0.2855	0.833	0.753	6357	1
GO:0009190	cyclic nucleotide biosynthetic process	0.0011	-5.924	2.594	4.739	-1.3128	0.754	0.326	9190	0
GO:0009214	cyclic nucleotide catabolic process	2e-05	null	null	3.033	-0.6543	0.822	0.771	9190	1
GO:2001256	regulation of store-operated calcium entry	0	4.427	2.908	2.243	-0.8314	0.85	0.329	2001256	0
GO:0006452	translational frameshifting	3e-05	-4.676	-3.105	3.197	-0.5475	0.849	0.331	6452	0
GO:0006259	DNA metabolic process	0.06339	-7.203	-2.159	6.499	-0.2444	0.793	0.336	6259	0
GO:0010038	response to metal ion	0.00065	2.949	-1.337	4.509	-0.7052	0.933	0.342	10038	0
GO:0018342	protein prenylation	7e-05	-4.901	-4.06	3.532	-1.3494	0.848	0.351	18342	0
GO:0016255	attachment of GPI anchor to protein	3e-05	-7.386	0.502	3.208	0	0.73	0.357	16255	0
GO:0001558	regulation of cell growth	0.00021	3.288	-5.833	4.015	-0.1256	0.774	0.36	1558	0
GO:0016598	protein arginylation	8e-05	-4.962	-2.936	3.601	-1.1624	0.81	0.362	16598	0
GO:0051603	proteolysis involved in cellular protein catabolic process	0.00218	null	null	5.036	-0.4701	0.8	0.785	16598	1
GO:0006511	ubiquitin-dependent protein catabolic process	0.00111	null	null	4.741	-0.1301	0.809	0.944	16598	1
GO:0018142	protein-DNA covalent cross-linking	4e-05	-4.113	-3.436	3.317	0	0.852	0.362	18142	0
GO:0016560	protein import into peroxisome matrix, docking	3e-05	5.056	-3.24	3.132	0	0.723	0.367	16560	0
GO:0050790	regulation of catalytic activity	0.00651	3.106	-1.828	5.51	-1.5446	0.886	0.367	50790	0
GO:0032780	negative regulation of ATPase activity	0.00027	null	null	4.121	-0.3791	0.72	0.715	50790	1
GO:0043085	positive regulation of catalytic activity	0.00209	null	null	5.017	-0.1418	0.894	0.847	50790	1
GO:0006471	protein ADP-ribosylation	5e-05	-5.593	-1.597	3.422	0	0.766	0.368	6471	0
GO:0006487	protein N-linked glycosylation	0.0001	-5.712	-1.624	3.706	-0.9778	0.757	0.369	6487	0
GO:0018279	protein N-linked glycosylation via asparagine	2e-05	null	null	3.06	-0.9778	0.775	0.716	6487	1
GO:0006486	protein glycosylation	0.00081	null	null	4.606	-0.6643	0.724	0.872	6487	1
GO:0006139	nucleobase-containing compound metabolic process	0.29917	-6.382	0.463	7.173	-0.0529	0.822	0.374	6139	0
GO:0006352	DNA-templated transcription, initiation	0.00463	-7.52	-1.72	5.362	-1.2206	0.783	0.38	6352	0
GO:0006366	transcription from RNA polymerase II promoter	0.00236	-7.524	-1.707	5.07	-0.9813	0.794	0.383	6366	0
GO:0019370	leukotriene biosynthetic process	3e-05	-4.145	4.853	3.138	-0.3791	0.821	0.384	19370	0
GO:0009396	folic acid-containing compound biosynthetic process	0.00294	-5.842	2.881	5.165	-1.4094	0.725	0.404	9396	0
GO:0006729	tetrahydrobiopterin biosynthetic process	0.0002	null	null	3.996	-0.8314	0.831	0.784	9396	1
GO:0006749	glutathione metabolic process	0.00123	null	null	4.786	-0.9746	0.789	0.731	9396	1
GO:0006979	response to oxidative stress	0.00539	3.111	-1.554	5.428	-1.5949	0.922	0.409	6979	0
GO:0006955	immune response	0.0038	3.1	-1.461	5.277	-0.2175	0.93	0.41	6955	0
GO:0008272	sulfate transport	0.00147	3.302	4.458	4.865	-2.5278	0.858	0.415	8272	0
GO:0006694	steroid biosynthetic process	0.0003	-4.413	2.47	4.178	-0.4099	0.819	0.417	6694	0
GO:0009607	response to biotic stimulus	0.00465	3.284	-1.339	5.364	-0.2703	0.929	0.418	9607	0
GO:0019722	calcium-mediated signaling	8e-05	3.813	-2.029	3.602	-1.0632	0.832	0.418	19722	0
GO:0016042	lipid catabolic process	0.00181	-1.469	2.741	4.955	0	0.835	0.423	16042	0
GO:0019089	transmission of virus	0	1.888	1.025	2.34	-0.4996	0.934	0.43	19089	0
GO:0000290	deadenylation-dependent decapping of nuclear-transcribed mRNA	2e-05	-3.942	-2.439	2.883	-0.3487	0.832	0.434	290	0
GO:0000184	nuclear-transcribed mRNA catabolic process, nonsense-mediated decay	4e-05	null	null	3.337	-0.1807	0.822	0.846	290	1
GO:0006275	regulation of DNA replication	0.00088	-3.952	-3.765	4.642	-0.3072	0.767	0.435	6275	0
GO:0033198	response to ATP	1e-05	2.577	-1.211	2.791	-0.4836	0.944	0.436	33198	0
GO:0043401	steroid hormone mediated signaling pathway	0.00024	null	null	4.081	-0.2632	0.815	0.755	33198	1
GO:0006432	phenylalanyl-tRNA aminoacylation	0.00085	-6.815	-0.927	4.628	-2.2015	0.713	0.438	6432	0
GO:0043039	tRNA aminoacylation	0.00987	null	null	5.691	-1.2653	0.701	0.783	6432	1
GO:0006418	tRNA aminoacylation for protein translation	0.00967	null	null	5.682	-0.6532	0.657	0.988	6432	1
GO:0006177	GMP biosynthetic process	0.00081	-6.616	3.172	4.607	0	0.737	0.442	6177	0
GO:0000045	autophagic vacuole assembly	3e-05	3.214	-5.746	3.195	-2.2015	0.715	0.446	45	0
GO:0010508	positive regulation of autophagy	6e-05	null	null	3.5	-0.0775	0.837	0.822	45	1
GO:0010506	regulation of autophagy	0.00078	null	null	4.589	-0.5541	0.829	0.789	45	1
GO:0043087	regulation of GTPase activity	0.00133	null	null	4.822	-0.2831	0.689	0.86	45	1
GO:0031412	gas vesicle organization	3e-05	2.447	-6.835	3.189	-0.8502	0.851	0.447	31412	0
GO:0032012	regulation of ARF protein signal transduction	0.00021	4.293	-2.238	4.02	-2.2335	0.815	0.447	32012	0
GO:0035023	regulation of Rho protein signal transduction	0.00037	null	null	4.266	-0.6124	0.808	0.848	32012	1
GO:0051056	regulation of small GTPase mediated signal transduction	0.00112	null	null	4.746	-1.1205	0.795	0.792	32012	1
GO:0009966	regulation of signal transduction	0.00363	null	null	5.257	-0.5605	0.779	0.895	32012	1
GO:0016567	protein ubiquitination	0.00107	-5.351	-4.358	4.726	-4.078	0.818	0.448	16567	0
GO:0016579	protein deubiquitination	8e-05	null	null	3.606	-0.3495	0.845	0.814	16567	1
GO:0006396	RNA processing	0.02784	-6.48	-2.523	6.141	-0.4622	0.787	0.449	6396	0
GO:0009312	oligosaccharide biosynthetic process	0.00353	-4.06	2.205	5.244	-0.8049	0.821	0.452	9312	0
GO:0045947	negative regulation of translational initiation	1e-05	-2.424	-4.099	2.781	-2.2893	0.798	0.453	45947	0
GO:0006122	mitochondrial electron transport, ubiquinol to cytochrome c	4e-05	-4.224	3.963	3.305	-1.4866	0.811	0.456	6122	0
GO:0015886	heme transport	0.00116	3.908	5.001	4.761	-1.1624	0.863	0.457	15886	0
GO:0030436	asexual sporulation	9e-05	1.534	-0.17	3.627	-0.4996	0.92	0.459	30436	0
GO:0042173	regulation of sporulation resulting in formation of a cellular spore	6e-05	null	null	3.476	-0.1807	0.847	0.754	30436	1
GO:0007029	endoplasmic reticulum organization	6e-05	2.346	-6.779	3.448	-0.8314	0.845	0.46	7029	0
GO:0071816	tail-anchored membrane protein insertion into ER membrane	1e-05	null	null	2.806	-0.6798	0.759	0.774	7029	1
GO:0007268	synaptic transmission	0.00034	2.669	-1.053	4.234	-0.8552	0.877	0.462	7268	0
GO:0006323	DNA packaging	0.00174	-2.539	-7.167	4.938	0	0.732	0.464	6323	0
GO:0006476	protein deacetylation	0.0004	-4.595	-3.717	4.303	-0.4996	0.831	0.469	6476	0
GO:0009166	nucleotide catabolic process	0.04982	-5.496	2.036	6.394	-0.8314	0.695	0.474	9166	0
GO:0009116	nucleoside metabolic process	0.08228	null	null	6.612	-0.4001	0.712	0.844	9166	1
GO:0046034	ATP metabolic process	0.05374	null	null	6.427	-2.2015	0.702	0.706	9166	1
GO:0009405	pathogenesis	0.0062	1.518	0.609	5.489	0	0.948	0.474	9405	0
GO:0016032	viral process	0.01744	null	null	5.938	0	0.904	0.764	9405	1
GO:0019064	fusion of virus membrane with host plasma membrane	0.00199	null	null	4.995	0	0.787	0.77	9405	1
GO:0042710	biofilm formation	6e-05	2.148	0.679	3.47	-0.3487	0.933	0.478	42710	0
GO:0006165	nucleoside diphosphate phosphorylation	0.00044	-6.275	3.256	4.336	-0.7211	0.766	0.479	6165	0
GO:0009186	deoxyribonucleoside diphosphate metabolic process	0.00096	null	null	4.68	-0.3882	0.801	0.882	6165	1
GO:0019988	charged-tRNA amino acid modification	0.00041	-5.799	-4.241	4.309	-0.1979	0.768	0.482	19988	0
GO:0006265	DNA topological change	0.00299	-6.439	-3.187	5.173	-0.0555	0.825	0.485	6265	0
GO:0009847	spore germination	0.00029	0.809	-0.745	4.163	-0.1536	0.966	0.489	9847	0
GO:0006413	translational initiation	0.00267	-6.1	-2.991	5.123	-0.126	0.801	0.494	6413	0
GO:0046439	L-cysteine metabolic process	9e-05	-3.479	5.029	3.646	-0.7124	0.831	0.495	46439	0
GO:0035434	copper ion transmembrane transport	0.0002	3.238	4.365	3.997	-1.5446	0.837	0.499	35434	0
GO:0070836	caveola assembly	0	2.08	-6.433	2.389	-0.4629	0.857	0.501	70836	0
GO:0009307	DNA restriction-modification system	0.00094	-3.425	-4.054	4.67	-1.0059	0.751	0.502	9307	0
GO:0006306	DNA methylation	0.00211	null	null	5.022	-0.8049	0.715	0.853	9307	1
GO:0042742	defense response to bacterium	0.00075	null	null	4.569	-0.4062	0.89	0.725	9307	1
GO:0006529	asparagine biosynthetic process	0.0005	-5.41	3.415	4.392	-0.7243	0.772	0.504	6529	0
GO:0042262	DNA protection	4e-05	-1.185	-4.091	3.297	-2.1679	0.794	0.513	42262	0
GO:0006298	mismatch repair	0.00135	-3.291	-3.946	4.827	-0.9398	0.755	0.517	6298	0
GO:0030168	platelet activation	7e-05	4.218	-1.939	3.523	-0.6145	0.815	0.517	30168	0
GO:0009253	peptidoglycan catabolic process	0.00206	-5.113	1.628	5.011	-1.1417	0.812	0.518	9253	0
GO:0006024	glycosaminoglycan biosynthetic process	0.00726	null	null	5.558	-0.3072	0.744	0.812	9253	1
GO:0006313	transposition, DNA-mediated	0.00609	-6.665	-2.605	5.482	-3.3463	0.783	0.519	6313	0
GO:0071229	cellular response to acid chemical	0.00027	3.659	-1.283	4.123	-0.6798	0.905	0.522	71229	0
GO:0009451	RNA modification	0.01915	-6.39	-2.791	5.979	-1.8715	0.755	0.524	9451	0
GO:0006464	cellular protein modification process	0.02895	null	null	6.158	-1.0677	0.766	0.754	9451	1
GO:0006468	protein phosphorylation	0.01206	null	null	5.778	-0.3348	0.743	0.864	9451	1
GO:0006950	response to stress	0.04119	3.193	-1.486	6.312	-0.1716	0.916	0.526	6950	0
GO:0006820	anion transport	0.02199	3.613	4.785	6.039	-2.0227	0.829	0.527	6820	0
GO:0098655	cation transmembrane transport	0.02858	null	null	6.153	-0.4836	0.774	0.864	6820	1
GO:0030001	metal ion transport	0.01471	null	null	5.864	-0.5723	0.83	0.791	6820	1
GO:0015672	monovalent inorganic cation transport	0.02709	null	null	6.13	-0.7413	0.82	0.775	6820	1
GO:0006812	cation transport	0.03981	null	null	6.297	-0.5126	0.82	0.821	6820	1
GO:0034220	ion transmembrane transport	0.03995	null	null	6.298	-0.8502	0.773	0.752	6820	1
GO:0006000	fructose metabolic process	0.00015	-1.009	0.306	3.872	-0.2152	0.896	0.528	6000	0
GO:0019236	response to pheromone	2e-05	3.283	-1.25	3.017	-0.1522	0.943	0.529	19236	0
GO:0006635	fatty acid beta-oxidation	0.00053	-2.973	4.01	4.418	-0.1979	0.786	0.531	6635	0
GO:0006338	chromatin remodeling	0.00018	2.659	-7.176	3.955	-2.1771	0.82	0.533	6338	0
GO:0034968	histone lysine methylation	0.00023	null	null	4.051	-0.2365	0.669	0.863	6338	1
GO:0016573	histone acetylation	0.00017	null	null	3.928	-0.5436	0.679	0.815	6338	1
GO:0043044	ATP-dependent chromatin remodeling	4e-05	null	null	3.321	-2.0859	0.833	0.754	6338	1
GO:0046168	glycerol-3-phosphate catabolic process	0.00056	-2.456	2.668	4.446	-0.5067	0.857	0.534	46168	0
GO:0046813	receptor-mediated virion attachment to host cell	4e-05	2.112	0.576	3.334	-0.8502	0.925	0.537	46813	0
GO:0051726	regulation of cell cycle	0.00147	3.322	-1.745	4.864	-0.4575	0.836	0.538	51726	0
GO:0006541	glutamine metabolic process	0.00458	-4.141	4.235	5.357	-0.7078	0.791	0.538	6541	0
GO:0007264	small GTPase mediated signal transduction	0.00234	4.585	-2.115	5.067	-5.8927	0.792	0.539	7264	0
GO:0006376	mRNA splice site selection	4e-05	-1.496	-7.62	3.323	-2.9682	0.729	0.541	6376	0
GO:0006388	tRNA splicing, via endonucleolytic cleavage and ligation	0.00014	null	null	3.829	-0.2152	0.826	0.731	6376	1
GO:0000398	mRNA splicing, via spliceosome	0.00036	null	null	4.259	-1.2542	0.812	0.879	6376	1
GO:0046938	phytochelatin biosynthetic process	1e-05	-4.206	3.036	2.756	-0.1979	0.835	0.544	46938	0
GO:0006269	DNA replication, synthesis of RNA primer	0.0009	-7.441	-1.946	4.652	-0.253	0.795	0.546	6269	0
GO:0006811	ion transport	0.05991	3.585	4.814	6.474	-12.9124	0.832	0.546	6811	0
GO:0090063	positive regulation of microtubule nucleation	0	3.529	-6.668	0.845	-0.2054	0.784	0.546	90063	0
GO:0006750	glutathione biosynthetic process	0.00061	-5.424	3.502	4.485	0	0.76	0.549	6750	0
GO:0006470	protein dephosphorylation	0.00176	-5.673	-2.297	4.942	-1.2505	0.777	0.549	6470	0
GO:0032801	receptor catabolic process	0.0002	-3.475	-1.25	3.99	-0.5541	0.867	0.549	32801	0
GO:0043066	negative regulation of apoptotic process	0.00047	3.029	-1.834	4.365	-1.7441	0.842	0.551	43066	0
GO:0006342	chromatin silencing	9e-05	null	null	3.651	-0.4996	0.758	0.736	43066	1
GO:0045892	negative regulation of transcription, DNA-templated	0.00422	null	null	5.322	-1.2035	0.712	0.703	43066	1
GO:0043065	positive regulation of apoptotic process	0.00021	null	null	4.023	-1.1624	0.842	0.824	43066	1
GO:0006414	translational elongation	0.00715	-6.274	-2.942	5.551	-3.2031	0.785	0.555	6414	0
GO:0006479	protein methylation	0.00199	-4.987	-4.025	4.995	-1.4866	0.803	0.555	6479	0
GO:0008033	tRNA processing	0.01587	null	null	5.897	-0.5579	0.764	0.855	6479	1
GO:0001510	RNA methylation	0.00785	null	null	5.592	-1.4848	0.762	0.793	6479	1
GO:0030488	tRNA methylation	0.00209	null	null	5.018	-0.8032	0.757	0.797	6479	1
GO:0006400	tRNA modification	0.01088	null	null	5.734	-1.3164	0.73	0.828	6479	1
GO:0006481	C-terminal protein methylation	0.00018	null	null	3.963	-0.3487	0.832	0.838	6479	1
GO:0019752	carboxylic acid metabolic process	0.09041	-2.87	4.938	6.653	-0.3758	0.773	0.556	19752	0
GO:0043248	proteasome assembly	4e-05	2.204	-6.704	3.27	-1.5281	0.865	0.558	43248	0
GO:0043461	proton-transporting ATP synthase complex assembly	4e-05	2.355	-6.915	3.272	-0.2734	0.865	0.558	43461	0
GO:0016570	histone modification	0.00063	-2.126	-7.248	4.495	0	0.656	0.562	16570	0
GO:0045895	positive regulation of mating-type specific transcription, DNA-templated	1e-05	-2.803	-2.369	2.834	0	0.75	0.564	45895	0
GO:0007531	mating type determination	2e-05	null	null	2.882	0	0.897	0.902	45895	1
GO:0019087	transformation of host cell by virus	0.00037	3.333	-0.912	4.268	-0.3616	0.852	0.566	19087	0
GO:0006457	protein folding	0.00863	-5.017	-3.934	5.633	-2.7413	0.826	0.568	6457	0
GO:0007005	mitochondrion organization	0.00046	2.352	-6.855	4.363	-1.1046	0.828	0.569	7005	0
GO:0009231	riboflavin biosynthetic process	0.00234	-5.81	2.769	5.066	0	0.77	0.57	9231	0
GO:0010207	photosystem II assembly	6e-05	2.094	-6.404	3.465	-0.4996	0.814	0.572	10207	0
GO:0000413	protein peptidyl-prolyl isomerization	0.00268	-5.271	-4.32	5.124	-0.8675	0.806	0.572	413	0
GO:0006351	transcription, DNA-templated	0.09014	-7.523	-1.478	6.652	-1.8668	0.715	0.573	6351	0
GO:0006355	regulation of transcription, DNA-templated	0.08419	null	null	6.622	-1.1024	0.64	0.883	6351	1
GO:0006508	proteolysis	0.03705	-4.994	-3.733	6.266	-0.2111	0.842	0.578	6508	0
GO:0019060	intracellular transport of viral protein in host cell	1e-05	4.639	1.912	2.513	-0.2734	0.792	0.578	19060	0
GO:0008643	carbohydrate transport	0.01467	4.022	5.142	5.863	-0.3047	0.838	0.579	8643	0
GO:0060478	acrosomal vesicle exocytosis	0	3.743	3.508	2.076	-0.8502	0.818	0.579	60478	0
GO:0034227	tRNA thio-modification	0.0004	-5.622	-4.068	4.296	0	0.787	0.581	34227	0
GO:0016070	RNA metabolic process	0.13709	-7.453	-1.98	6.834	-1.4567	0.775	0.582	16070	0
GO:0061025	membrane fusion	0.0067	2.611	-7.127	5.523	-0.8502	0.852	0.582	61025	0
GO:0001522	pseudouridine synthesis	0.00336	-6.235	-3.451	5.223	-1.2456	0.782	0.586	1522	0
GO:0000245	spliceosomal complex assembly	5e-05	-1.544	-7.29	3.415	0	0.726	0.586	245	0
GO:0015936	coenzyme A metabolic process	0.00228	-5.996	3.227	5.056	-1.1624	0.754	0.587	15936	0
GO:0015937	coenzyme A biosynthetic process	0.0021	null	null	5.019	-0.4284	0.708	0.934	15936	1
GO:0006570	tyrosine metabolic process	0.00045	-4.178	3.627	4.35	-1.6411	0.817	0.589	6570	0
GO:0006260	DNA replication	0.01998	-7.274	-2.193	5.997	-1.7284	0.779	0.59	6260	0
GO:0006783	heme biosynthetic process	0.00248	-6.12	2.549	5.092	-0.9778	0.751	0.59	6783	0
GO:0015996	chlorophyll catabolic process	2e-05	null	null	3.069	-0.3791	0.819	0.814	6783	1
GO:0019354	siroheme biosynthetic process	0.00033	null	null	4.217	-0.4136	0.783	0.835	6783	1
GO:0006788	heme oxidation	7e-05	null	null	3.555	-0.4996	0.805	0.753	6783	1
GO:0006779	porphyrin-containing compound biosynthetic process	0.00478	null	null	5.376	-0.6979	0.784	0.932	6783	1
GO:0009236	cobalamin biosynthetic process	0.00321	null	null	5.203	-0.9483	0.752	0.815	6783	1
GO:0033014	tetrapyrrole biosynthetic process	0.00805	null	null	5.603	-0.6534	0.791	0.896	6783	1
GO:0006813	potassium ion transport	0.00393	3.518	4.742	5.292	-4.8687	0.841	0.596	6813	0
GO:0006814	sodium ion transport	0.00362	null	null	5.255	-4.4837	0.842	0.745	6813	1
GO:0006084	acetyl-CoA metabolic process	0.00146	-2.306	3.263	4.861	-0.7124	0.859	0.598	6084	0
GO:0019478	D-amino acid catabolic process	0.00049	-3.883	4.474	4.39	-1.2284	0.796	0.6	19478	0
GO:0006546	glycine catabolic process	0.00144	null	null	4.855	-0.1418	0.78	0.709	19478	1
GO:0016055	Wnt signaling pathway	0.00056	4.729	-2.228	4.443	0	0.803	0.6	16055	0
GO:0051321	meiotic cell cycle	0.00023	1.695	-0.093	4.066	0	0.894	0.602	51321	0
GO:0051028	mRNA transport	0.00053	3.632	4.528	4.422	-0.5475	0.893	0.602	51028	0
GO:0016973	poly(A)+ mRNA export from nucleus	2e-05	null	null	2.969	-0.5541	0.799	0.731	51028	1
GO:0051382	kinetochore assembly	4e-05	2.529	-7.111	3.245	-2.0118	0.826	0.602	51382	0
GO:0006334	nucleosome assembly	0.0002	null	null	3.987	-0.737	0.714	0.876	51382	1
GO:0006364	rRNA processing	0.00759	-3.516	-6.65	5.577	-1.8715	0.673	0.602	6364	0
GO:0042254	ribosome biogenesis	0.01029	null	null	5.709	-0.6862	0.852	0.952	6364	1
GO:0030420	establishment of competence for transformation	0.00068	4.718	-0.622	4.526	-0.3616	0.813	0.603	30420	0
GO:0007606	sensory perception of chemical stimulus	0.001	0.881	0.117	4.698	-0.3896	0.924	0.605	7606	0
GO:0002949	tRNA threonylcarbamoyladenosine modification	0.00063	-6.542	-4.545	4.494	-0.0706	0.781	0.605	2949	0
GO:0032324	molybdopterin cofactor biosynthetic process	0.00327	-7.462	0.322	5.211	-0.8314	0.718	0.605	32324	0
GO:0006777	Mo-molybdopterin cofactor biosynthetic process	0.00326	null	null	5.21	-0.1266	0.716	0.996	32324	1
GO:0045747	positive regulation of Notch signaling pathway	2e-05	3.8	-2.342	2.941	-0.4062	0.818	0.61	45747	0
GO:0016226	iron-sulfur cluster assembly	0.00247	0.505	-6.687	5.089	-0.2981	0.801	0.611	16226	0
GO:0006289	nucleotide-excision repair	0.00245	-3.644	-3.735	5.085	-0.4629	0.744	0.611	6289	0
GO:0006281	DNA repair	0.01953	null	null	5.988	-0.0928	0.698	0.773	6289	1
GO:0006796	phosphate-containing compound metabolic process	0.16693	-2.417	2.515	6.919	-0.3791	0.848	0.617	6796	0
GO:0030155	regulation of cell adhesion	0.00021	3.427	-1.572	4.016	-0.7697	0.894	0.618	30155	0
GO:0030041	actin filament polymerization	0.00023	2.312	-6.884	4.051	-1.2642	0.759	0.618	30041	0
GO:0000921	septin ring assembly	0.00014	null	null	3.835	-0.373	0.81	0.75	30041	1
GO:0051016	barbed-end actin filament capping	1e-05	null	null	2.63	-0.5857	0.742	0.816	30041	1
GO:0007015	actin filament organization	0.00039	null	null	4.285	-0.3487	0.761	0.951	30041	1
GO:0030036	actin cytoskeleton organization	0.00073	null	null	4.559	-0.3605	0.764	0.918	30041	1
GO:0030833	regulation of actin filament polymerization	0.00021	null	null	4.029	-0.1108	0.707	0.972	30041	1
GO:0034314	Arp2/3 complex-mediated actin nucleation	6e-05	null	null	3.502	-0.6534	0.712	0.907	30041	1
GO:0009452	7-methylguanosine RNA capping	0.0017	-5.405	-3.148	4.928	-1.4848	0.809	0.619	9452	0
GO:0006370	7-methylguanosine mRNA capping	0.00076	null	null	4.576	-0.4658	0.806	0.939	9452	1
GO:0019069	viral capsid assembly	0.00037	2.63	-5.665	4.26	-0.25	0.824	0.619	19069	0
GO:0006433	prolyl-tRNA aminoacylation	0.00044	-6.793	-0.974	4.343	-0.8502	0.725	0.621	6433	0
GO:0006850	mitochondrial pyruvate transport	3e-05	3.543	4.526	3.182	-2.8231	0.846	0.622	6850	0
GO:0030150	protein import into mitochondrial matrix	3e-05	null	null	3.236	-1.1046	0.724	0.811	6850	1
GO:0045040	protein import into mitochondrial outer membrane	2e-05	null	null	3.04	-0.5857	0.724	0.85	6850	1
GO:0042823	pyridoxal phosphate biosynthetic process	0.00174	-5.691	2.885	4.938	-1.1011	0.733	0.623	42823	0
GO:0006098	pentose-phosphate shunt	0.0037	null	null	5.264	-0.7534	0.706	0.783	42823	1
GO:0006094	gluconeogenesis	0.00274	null	null	5.134	-0.1507	0.821	0.847	42823	1
GO:0006096	glycolytic process	0.00522	null	null	5.414	-0.1801	0.758	0.805	42823	1
GO:0006741	NADP biosynthetic process	0.00047	null	null	4.37	-0.1628	0.746	0.817	42823	1
GO:0042819	vitamin B6 biosynthetic process	0.00102	null	null	4.706	-1.1011	0.777	0.799	42823	1
GO:0042176	regulation of protein catabolic process	0.00019	-1.759	-2.907	3.972	-0.5541	0.786	0.623	42176	0
GO:0051694	pointed-end actin filament capping	0	2.987	-5.88	0.301	-1.1624	0.798	0.627	51694	0
GO:0007304	chorion-containing eggshell formation	1e-05	2.895	0.496	2.565	-0.8314	0.862	0.633	7304	0
GO:0045901	positive regulation of translational elongation	3e-05	-2.762	-4.142	3.239	-0.5475	0.781	0.636	45901	0
GO:0006420	arginyl-tRNA aminoacylation	0.00062	-6.854	-0.957	4.491	-0.4629	0.719	0.636	6420	0
GO:0006621	protein retention in ER lumen	3e-05	4.553	2.435	3.209	-2.8231	0.778	0.638	6621	0
GO:0007016	cytoskeletal anchoring at plasma membrane	2e-05	null	null	2.88	-0.3825	0.702	0.813	6621	1
GO:0006869	lipid transport	0.00093	null	null	4.666	-0.2272	0.849	0.83	6621	1
GO:0019915	lipid storage	6e-05	null	null	3.483	-0.3791	0.84	0.812	6621	1
GO:0034453	microtubule anchoring	8e-05	null	null	3.573	-0.9701	0.673	0.878	6621	1
GO:0032006	regulation of TOR signaling	5e-05	4.22	-2.183	3.393	-1.4567	0.83	0.638	32006	0
GO:0003333	amino acid transmembrane transport	0.00593	3.369	4.676	5.47	-1.0989	0.788	0.641	3333	0
GO:0006835	dicarboxylic acid transport	0.00192	null	null	4.98	-0.9743	0.844	0.746	3333	1
GO:0019076	viral release from host cell	0.00062	1.581	0.604	4.489	-0.5541	0.922	0.643	19076	0
GO:0019083	viral transcription	0.00064	-5.174	-1.284	4.506	-0.1979	0.772	0.645	19083	0
GO:0005978	glycogen biosynthetic process	0.00082	-6.043	0.314	4.612	-0.1341	0.775	0.645	5978	0
GO:0016310	phosphorylation	0.063	-2.404	3.067	6.496	-0.3791	0.863	0.649	16310	0
GO:0006556	S-adenosylmethionine biosynthetic process	0.00044	-5.823	3.126	4.344	0	0.727	0.651	6556	0
GO:0007155	cell adhesion	0.00564	0.719	0.112	5.448	-0.2157	0.985	0.652	7155	0
GO:0007034	vacuolar transport	6e-05	3.569	4.34	3.498	-0.7932	0.861	0.653	7034	0
GO:0016051	carbohydrate biosynthetic process	0.01539	-5.4	3.03	5.884	-0.2734	0.8	0.653	16051	0
GO:0006310	DNA recombination	0.0184	-7.187	-2.791	5.962	-0.2264	0.799	0.653	6310	0
GO:0007010	cytoskeleton organization	0.00151	2.357	-6.886	4.876	-0.3731	0.815	0.654	7010	0
GO:0051276	chromosome organization	0.00336	null	null	5.223	-0.2703	0.806	0.76	7010	1
GO:0007067	mitotic nuclear division	0.00047	2.673	-6.702	4.367	-0.1418	0.769	0.654	7067	0
GO:0000902	cell morphogenesis	0.00841	2.773	-6.459	5.622	-1.4904	0.745	0.656	902	0
GO:0007275	multicellular organismal development	0.0046	null	null	5.36	-0.1754	0.898	0.835	902	1
GO:0030154	cell differentiation	0.00281	null	null	5.146	-0.7955	0.873	0.844	902	1
GO:0000105	histidine biosynthetic process	0.00363	-6.341	3.028	5.256	0	0.748	0.658	105	0
GO:0007517	muscle organ development	0.00022	0.966	-0.357	4.046	-0.6798	0.914	0.658	7517	0
GO:0033617	mitochondrial respiratory chain complex IV assembly	0	2.406	-6.907	2.35	-0.8502	0.843	0.669	33617	0
GO:0006397	mRNA processing	0.00373	-5.874	-3.128	5.269	-0.8583	0.785	0.675	6397	0
GO:0006378	mRNA polyadenylation	0.00017	null	null	3.931	-0.7124	0.824	0.741	6397	1
GO:0031124	mRNA 3'-end processing	0.0002	null	null	3.996	-0.0922	0.823	0.81	6397	1
GO:0006402	mRNA catabolic process	0.00113	null	null	4.752	-0.1229	0.785	0.854	6397	1
GO:0000723	telomere maintenance	0.00021	0.122	-6.366	4.024	-1.2456	0.67	0.676	723	0
GO:0015986	ATP synthesis coupled proton transport	0.0045	-3.599	4.928	5.35	-2.5561	0.619	0.678	15986	0
GO:0015992	proton transport	0.01974	null	null	5.992	-1.6945	0.823	0.825	15986	1
GO:0006183	GTP biosynthetic process	0.00043	null	null	4.328	-0.7211	0.746	0.799	15986	1
GO:0006164	purine nucleotide biosynthetic process	0.01468	null	null	5.864	-0.6322	0.688	0.846	15986	1
GO:0006241	CTP biosynthetic process	0.00126	null	null	4.797	-0.7211	0.725	0.924	15986	1
GO:0006228	UTP biosynthetic process	0.00043	null	null	4.328	-0.7211	0.744	0.776	15986	1
GO:0009165	nucleotide biosynthetic process	0.0278	null	null	6.141	-0.0963	0.685	0.888	15986	1
GO:0006542	glutamine biosynthetic process	0.00071	-4.855	4.014	4.547	-0.7078	0.781	0.679	6542	0
GO:0006099	tricarboxylic acid cycle	0.00483	-0.299	1.762	5.381	-0.1807	0.856	0.679	6099	0
GO:0015696	ammonium transport	0.00048	3.497	4.767	4.374	-0.5061	0.858	0.682	15696	0
GO:0007219	Notch signaling pathway	0.0001	4.392	-2.201	3.704	-1.543	0.822	0.683	7219	0
GO:0035556	intracellular signal transduction	0.02718	4.05	-1.524	6.131	-3.095	0.75	0.683	35556	0
GO:0007166	cell surface receptor signaling pathway	0.00621	null	null	5.49	-0.0595	0.778	0.724	35556	1
GO:0007165	signal transduction	0.03804	null	null	6.277	-1.8812	0.743	0.912	35556	1
GO:0051259	protein oligomerization	0.00124	2.65	-7.236	4.789	-1.1624	0.84	0.688	51259	0
GO:0051258	protein polymerization	0.00107	null	null	4.725	-0.6145	0.838	0.849	51259	1
GO:0045905	positive regulation of translational termination	3e-05	null	null	3.227	-0.5475	0.678	0.754	51259	1
GO:0006415	translational termination	0.00178	null	null	4.947	-0.7052	0.66	0.723	51259	1
GO:0017004	cytochrome complex assembly	0.00188	null	null	4.971	-1.1046	0.832	0.794	51259	1
GO:0030334	regulation of cell migration	0.00033	5.516	2.452	4.212	-0.7697	0.803	0.689	30334	0
GO:0016043	cellular component organization	0.04287	2.655	-7.232	6.329	-0.3605	0.851	0.695	16043	0
GO:0015684	ferrous iron transport	0.00056	3.43	4.647	4.443	-0.9209	0.857	0.699	15684	0
GO:0034755	iron ion transmembrane transport	0.00023	null	null	4.066	-0.4735	0.835	0.812	15684	1
GO:0015693	magnesium ion transport	0.00078	null	null	4.587	-0.6175	0.857	0.852	15684	1
GO:0006825	copper ion transport	0.00027	null	null	4.128	-0.7124	0.867	0.712	15684	1
GO:0055085	transmembrane transport	0.09397	3.377	5.804	6.67	-11.4881	0.773	0.699	55085	0
GO:0006810	transport	0.17382	3.583	4.754	6.937	-4.2718	0.887	0.7	6810	0

## Sheet: CRApA_MF_scatterplot_table.csv
term_ID	description	frequency	plot_X	plot_Y	plot_size	log10 p-value	uniqueness	dispensability	representative	eliminated
GO:0003700	sequence-specific DNA binding transcription factor activity	0.04958	1.23	4.251	6.37	-0.4627	0.968	0	3700	0
GO:0003723	RNA binding	0.0586	4.224	4.38	6.443	0	0.89	0	3723	0
GO:0003777	microtubule motor activity	0.0006	-7.099	2.04	4.452	0	0.841	0	3777	0
GO:0003824	catalytic activity	0.69295	0.405	3.921	7.516	-0.3169	0.99	0	3824	0
GO:0004867	serine-type endopeptidase inhibitor activity	0.0003	0.611	-0.829	4.155	-5.8933	0.946	0	4867	0
GO:0005198	structural molecule activity	0.0364	-3.318	3.805	6.236	-2.0379	0.968	0	5198	0
GO:0005201	extracellular matrix structural constituent	8e-05	0.555	-2.864	3.601	-3.0769	0.95	0	5201	0
GO:0008855	exodeoxyribonuclease VII activity	0.0008	-6.419	0.045	4.579	-27.3083	0.822	0	8855	0
GO:0015093	ferrous iron transmembrane transporter activity	0.00035	1.166	1.474	4.225	-1.0228	0.953	0	15093	0
GO:0045502	dynein binding	4e-05	0.356	-7.559	3.25	-6.1905	0.88	0	45502	0
GO:0003910	DNA ligase (ATP) activity	0.00032	-1.2	-0.313	4.185	-2.9428	0.95	0.015	3910	0
GO:0008168	methyltransferase activity	0.02916	2.943	-4.823	6.14	-18.8246	0.894	0.021	8168	0
GO:0046923	ER retention sequence binding	3e-05	-3.311	2.181	3.195	-4.2544	0.944	0.025	46923	0
GO:0016614	oxidoreductase activity, acting on CH-OH group of donors	0.02312	3.717	-1.055	6.039	-4.2252	0.919	0.031	16614	0
GO:0005509	calcium ion binding	0.00365	2.228	6.702	5.237	-4.6005	0.891	0.033	5509	0
GO:0016787	hydrolase activity	0.21764	-1.894	3.49	7.013	-2.6336	0.942	0.045	16787	0
GO:0005515	protein binding	0.02482	-0.67	1.428	6.07	-0.8038	0.927	0.056	5515	0
GO:0016491	oxidoreductase activity	0.14657	-2.502	-0.237	6.841	-0.7495	0.941	0.065	16491	0
GO:0043565	sequence-specific DNA binding	0.01944	4.693	3.966	5.963	-0.2269	0.899	0.068	43565	0
GO:0050660	flavin adenine dinucleotide binding	0.01624	3.492	7.232	5.885	-2.1167	0.879	0.151	50660	0
GO:0004359	glutaminase activity	0.00023	-5.584	1.39	4.045	-2.7459	0.873	0.154	4359	0
GO:0004484	mRNA guanylyltransferase activity	3e-05	3.851	-4.824	3.104	-3.0693	0.906	0.167	4484	0
GO:0017176	phosphatidylinositol N-acetylglucosaminyltransferase activity	4e-05	1.346	-4.57	3.293	-3.945	0.902	0.172	17176	0
GO:0008375	acetylglucosaminyltransferase activity	0.00088	null	null	4.617	-0.3522	0.892	0.732	17176	1
GO:0004180	carboxypeptidase activity	0.00216	-6.825	0.654	5.01	-4.3927	0.808	0.18	4180	0
GO:0003676	nucleic acid binding	0.21746	5.062	5.372	7.012	-5.7031	0.898	0.181	3676	0
GO:0003774	motor activity	0.00216	-8.078	1.994	5.009	-1.8827	0.829	0.194	3774	0
GO:0035091	phosphatidylinositol binding	0.00046	1.078	6.957	4.338	-0.9739	0.911	0.209	35091	0
GO:0004017	adenylate kinase activity	0.00055	4.294	-5.045	4.416	-2.3872	0.89	0.24	4017	0
GO:0004749	ribose phosphate diphosphokinase activity	0.00054	4.627	-5.166	4.408	-0.9168	0.894	0.289	4749	0
GO:0005525	GTP binding	0.01692	3.202	6.432	5.903	-0.0638	0.875	0.309	5525	0
GO:0000287	magnesium ion binding	0.02872	2.337	7.828	6.133	-2.5401	0.873	0.344	287	0
GO:0016705	oxidoreductase activity, acting on paired donors, with incorporation or reduction of molecular oxygen	0.00772	3.671	-0.682	5.563	-1.2809	0.922	0.38	16705	0
GO:0008253	5'-nucleotidase activity	0.00048	-7.636	0.73	4.36	-5.7947	0.816	0.388	8253	0
GO:0005216	ion channel activity	0.00258	3.699	1.516	5.087	-0.348	0.953	0.399	5216	0
GO:0016616	oxidoreductase activity, acting on the CH-OH group of donors, NAD or NADP as acceptor	0.01929	3.481	-0.941	5.96	-0.4853	0.919	0.425	16616	0
GO:0042803	protein homodimerization activity	0.00122	-0.343	-6.725	4.76	-5.9287	0.861	0.426	42803	0
GO:0008026	ATP-dependent helicase activity	0.00501	-8.121	1.644	5.374	-1.1362	0.82	0.431	8026	0
GO:0017025	TBP-class protein binding	8e-05	-0.484	-6.939	3.551	-2.8286	0.877	0.445	17025	0
GO:0008270	zinc ion binding	0.03455	2.346	7.886	6.213	-0.04	0.871	0.456	8270	0
GO:0016887	ATPase activity	0.05234	-7.824	1.519	6.394	0	0.79	0.475	16887	0
GO:0003735	structural constituent of ribosome	0.02608	-1.155	-2.961	6.091	-0.1146	0.951	0.49	3735	0
GO:0004525	ribonuclease III activity	0.0007	-7.411	-0.563	4.519	-8.6109	0.815	0.492	4525	0
GO:0016891	endoribonuclease activity, producing 5'-phosphomonoesters	0.00339	null	null	5.205	-2.7459	0.799	0.832	4525	1
GO:0004672	protein kinase activity	0.01875	3.57	-5.149	5.948	-0.7551	0.869	0.493	4672	0
GO:0003924	GTPase activity	0.00935	-7.107	2.009	5.646	-0.3696	0.813	0.494	3924	0
GO:0003677	DNA binding	0.13924	5.088	4.727	6.819	0	0.883	0.497	3677	0
GO:0031072	heat shock protein binding	0.0007	-0.241	-7.016	4.523	-2.2292	0.865	0.516	31072	0
GO:0005524	ATP binding	0.13885	3.408	6.525	6.817	-0.0332	0.852	0.521	5524	0
GO:0008234	cysteine-type peptidase activity	0.00221	-7.024	0.668	5.019	-1.2065	0.814	0.554	8234	0
GO:0008134	transcription factor binding	0.00246	0.005	-7.307	5.066	-2.8776	0.856	0.567	8134	0
GO:0046872	metal ion binding	0.15488	2.403	7.265	6.865	-1.648	0.856	0.594	46872	0
GO:0004222	metalloendopeptidase activity	0.00505	-7.702	1.009	5.378	-0.7395	0.797	0.595	4222	0
GO:0004181	metallocarboxypeptidase activity	0.00037	null	null	4.248	-0.5822	0.819	0.704	4222	1
GO:0016773	phosphotransferase activity, alcohol group as acceptor	0.04038	3.733	-5.386	6.281	-0.1084	0.867	0.603	16773	0
GO:0008601	protein phosphatase type 2A regulator activity	7e-05	0.37	-1.265	3.53	-1.6705	0.946	0.613	8601	0
GO:0008138	protein tyrosine/serine/threonine phosphatase activity	0.00031	-6.263	1.51	4.168	-1.9232	0.815	0.618	8138	0
GO:0004725	protein tyrosine phosphatase activity	0.00154	null	null	4.863	-1.6632	0.8	0.835	8138	1
GO:0051082	unfolded protein binding	0.00451	1.038	-7.533	5.329	-0.8531	0.852	0.632	51082	0
GO:0004197	cysteine-type endopeptidase activity	0.00102	-7.165	0.139	4.682	-0.7211	0.819	0.645	4197	0
