# Supplementary material for: Genome-Wide Analysis of Polyadenylation Events in Schmidtea mediterranea
Source: G3 (Bethesda). 2016 Aug 2;6(10):3035–48. doi: 10.1534/g3.116.031120 (PMC5068929; doi:10.1534/g3.116.031120)
Supplement: Supplemental Material [file supp_g3.116.031120_TableS5.xls]

## Sheet: ApA_cand_Planaria_to_OtherOrg
Planaria_Transcript_Id	Other_Org_Id	Annotation	No.of.Peaks	Peak_Ids	Category
OX_Smed_1.0.07431	sp|P55345|ANM2_HUMAN	Protein_arginine_N-methyltransferase_2_OS=Homo_sapiens	1	Contig5105_-_18980_19067	OnlyInside
OX_Smed_1.0.10835	sp|Q12996|CSTF3_HUMAN	Cleavage_stimulation_factor_subunit_3_OS=Homo	1	Contig1622_+_33592_33642	OnlyInside
dd_smedV4_7562_0_1	sp|P42262|GRIA2_HUMAN	Glutamate_receptor_2_OS=Homo_sapiens_GN=GRIA2	1	Contig104_-_154087_154135	OnlyInside
mk4.000167.16.01	sp|P62152|CALM_DROME	Calmodulin_OS=Drosophila_melanogaster_GN=Cam_PE=1_SV=2	1	Contig167_-_99544_99672	OnlyInside
OX_Smed_1.0.22937	tr|A1ZA18|A1ZA18_DROME	Kinesin-like_protein_OS=Drosophila_melanogaster_GN=Khc-73_PE=1	1	Contig3433_+_21231_21280	OnlyInside
OX_Smed_1.0.11273	sp|P53350|PLK1_HUMAN	Serine/threonine-protein_kinase_PLK1_OS=Homo_sapiens_GN=PLK1	1	Contig7361_+_15602_15675	OnlyInside
dd_smedV4_11310_0_1	sp|P04626|ERBB2_HUMAN	Receptor_tyrosine-protein_kinase_erbB-2_OS=Homo_sapiens	1	Contig5607_+_30623_30694	OnlyInside
mk4.001765.04.01	sp|Q8TCT9|HM13_HUMAN	Minor_histocompatibility_antigen_H13_OS=Homo_sapiens	2	Contig1765_-_79769_79873,Contig1765_-_79960_80080	OnlyInside
dd_smedV4_3979_0_1	sp|P29218|IMPA1_HUMAN	Inositol_monophosphatase_1_OS=Homo_sapiens_GN=IMPA1	2	Contig6138_+_12724_12771,Contig6138_+_12956_13004	InsideOut
OX_Smed_1.0.22375	tr|Q9W158|Q9W158_DROME	CG4612,_isoform_A_OS=Drosophila_melanogaster_GN=CG4612	2	Contig114_+_33884_33940,Contig114_+_77359_77407	InsideOut
dd_smedV4_3757_0_1	tr|O44382|O44382_DROME	Slimb_OS=Drosophila_melanogaster_GN=slmb_PE=2_SV=1	2	Contig8643_-_9308_9362,Contig8643_-_9783_9841	OnlyInside
dd_smedV4_1146_0_1	sp|Q24337|ER_DROME	Protein_enhancer_of_rudimentary_OS=Drosophila_melanogaster	2	Contig177_-_156497_156545,Contig177_-_31460_31541	InsideOut
mk4.004398.01.01	tr|Q9VYI0|Q9VYI0_DROME	Found_in_neurons,_isoform_A_OS=Drosophila	3	Contig4398_-_23288_23333,Contig4398_-_22183_22233,Contig4398_-_21852_21960	InsideOut
mk4.002257.00.01	sp|P61026|RAB10_HUMAN	Ras-related_protein_Rab-10_OS=Homo_sapiens_GN=RAB10	3	Contig2257_-_26805_26892,Contig2257_-_26569_26623,Contig2257_-_25733_25780	InsideOut
dd_smedV4_3582_0_1	sp|Q14103|HNRPD_HUMAN	Heterogeneous_nuclear_ribonucleoprotein_D0_OS=Homo_sapiens	3	Contig20459_-_7457_7517,Contig20459_-_7666_7714,Contig20459_-_7840_7889	OnlyInside
OX_Smed_1.0.21077	sp|P60709|ACTB_HUMAN	Actin,_cytoplasmic_1_OS=Homo_sapiens_GN=ACTB	4	Contig205_+_165913_166039,Contig205_+_166324_166370,Contig205_+_177704_177752,Contig205_+_179037_179084	InsideOut
OX_Smed_1.0.03421	sp|P48729|KC1A_HUMAN	Casein_kinase_I_isoform_alpha_OS=Homo	5	Contig674_-_72921_72969,Contig674_-_73052_73099,Contig674_-_73122_73173,Contig674_-_73189_73250,Contig674_-_72763_72818	InsideOut
dd_smedV4_4225_0_1	sp|Q9UNQ0|ABCG2_HUMAN	ATP-binding_cassette_sub-family_G_member_2	0	-	-
OX_Smed_1.0.01935	sp|Q07152|IMDH_DROME	Inosine-5'-monophosphate_dehydrogenase_OS=Drosophila_melanogaster_GN=ras_PE=1	0	-	-
OX_Smed_1.0.10450	sp|P35222|CTNB1_HUMAN	Catenin_beta-1_OS=Homo_sapiens_GN=CTNNB1_PE=1	0	-	-
OX_Smed_1.0.18919	sp|Q13371|PHLP_HUMAN	Phosducin-like_protein_OS=Homo_sapiens_GN=PDCL_PE=1	0	-	-
dd_smedV4_14782_0_1	sp|Q9V4M2|WECH_DROME	Protein_wech_OS=Drosophila_melanogaster_GN=wech_PE=1	0	-	-
