# Supplementary material for: Genome-Wide Analysis of Polyadenylation Events in Schmidtea mediterranea
Source: G3 (Bethesda). 2016 Aug 2;6(10):3035–48. doi: 10.1534/g3.116.031120 (PMC5068929; doi:10.1534/g3.116.031120)
Supplement: Supplemental Material [file supp_g3.116.031120_TableS6.xls]

## Sheet: Planaria_Sexual_Genome
Subtype-I	miRNAs with complete complementarity with target
Subtype-II	miRNAs mapping completeley at {2-11} and {2-8 (seed) and 10-11}
Subtype-III	miRNAs with perfect seed (2-8) and either 9/10/11 match
Contig	Orientation	miRNA_id	Query_id	Category	Z-score	Evalue	Genome_Tag_position	Number_of_Tags	miRNA_seq	Alignment	Query_seq
Contig18332	+	sme-miR-2147b	Contig18332_7019_7059_+	Subtype-I	125.2	720	7039	1	CACGUGCGAGUUUUCCG	:::::::::::::::::	AGUUGACGAUGACACGUGCGAGUUUUCCGCCGUUAGUAU
Contig3379	+	sme-miR-2147b	Contig3379_5698_5738_+	Subtype-I	125.2	720	5718	1	CACGUGCGAGUUUUCCG	:::::::::::::::::	AAUUUGACGAUGACACGUGCGAGUUUUCCGCCGUUAGUG
Contig6979	+	sme-miR-2147b	Contig6979_18630_18670_+	Subtype-I	125.2	720	18650	1	CACGUGCGAGUUUUCCG	:::::::::::::::::	AGUUGGCAAUGACACGUGCGAGUUUUCCGCCGUUAGCAU
Contig1276	+	sme-miR-2147b	Contig1276_15667_15707_+	Subtype-I	125.2	720	15687	1	CACGUGCGAGUUUUCCG	:::::::::::::::::	AAGUUGACGAUGACACGUGCGAGUUUUCCGCCGUUAGUA
Contig8751	+	sme-miR-2147b	Contig8751_15197_15237_+	Subtype-I	125.2	720	15217	1	CACGUGCGAGUUUUCCG	:::::::::::::::::	AGUUGGCAAUGACACGUGCGAGUUUUCCGCCGUUAGCUU
Contig47534	+	sme-miR-2147b	Contig47534_1076_1116_+	Subtype-I	125.2	720	1096	1	CACGUGCGAGUUUUCCG	:::::::::::::::::	AAGUUGACAAUGACACGUGCGAGUUUUCCGCCGUUAGUA
Contig2616	+	sme-miR-2147b	Contig2616_60942_60982_+	Subtype-I	125.2	720	60962	1	CACGUGCGAGUUUUCCG	:::::::::::::::::	AGUUGACGAUGACACGUGCGAGUUUUCCGCCGUUAGUAU
Contig1695	-	sme-miR-746-3p	Contig1695_140640_140680_-	Subtype-I	130.5	1500	140660	1	AUCCCGAUAUACCCUGGUGCUA	::::::::::::::::::::::	GUUUCAAUCCCGAUAUACCCUGGUGCUAGAUAUGGUAGA
Contig297	+	sme-miR-2c-3p	Contig297_116033_116073_+	Subtype-I	135.9	3100	116053	2	AGAUCAUCAGUUUUGGCUGUGA	::::::::::::::::::::::	AAUUUAUAAGAUCAUCAGUUUUGGCUGUGAUAAAAGCCA
Contig383	+	sme-miR-2147c	Contig383_163973_164013_+	Subtype-I	148.3	1400	163993	1	ACGAUGGCACGAGCGAGUUUUCCG	::::::::::::::::::::::::	AGACGACGAUGGCACGAGCGAGUUUUCCGCCGUUAUUAC
Contig927	+	sme-miR-2147c	Contig927_39935_39975_+	Subtype-I	148.3	1400	39955	1	ACGAUGGCACGAGCGAGUUUUCCG	::::::::::::::::::::::::	AGACGACGAUGGCACGAGCGAGUUUUCCGCCGUUAUUAC
Contig3896	+	sme-miR-2147c	Contig3896_11745_11785_+	Subtype-I	148.3	1400	11765	1	ACGAUGGCACGAGCGAGUUUUCCG	::::::::::::::::::::::::	AAGUCGACGAUGGCACGAGCGAGUUUUCCGCCGUUAUUA
Contig468	+	sme-miR-2147c	Contig468_149886_149926_+	Subtype-I	148.3	1400	149906	1	ACGAUGGCACGAGCGAGUUUUCCG	::::::::::::::::::::::::	AAGACGACGAUGGCACGAGCGAGUUUUCCGCCGUUAUUA
Contig3089	+	sme-miR-2147c	Contig3089_48920_48960_+	Subtype-I	148.3	1400	48940	1	ACGAUGGCACGAGCGAGUUUUCCG	::::::::::::::::::::::::	AGACGACGAUGGCACGAGCGAGUUUUCCGCCGUUAUUAC
Contig62	+	sme-miR-2147c	Contig62_232042_232082_+	Subtype-I	148.3	1400	232062	3	ACGAUGGCACGAGCGAGUUUUCCG	::::::::::::::::::::::::	AAGUCGACGAUGGCACGAGCGAGUUUUCCGUCGUUAUUA
Contig1	+	sme-miR-2147c	Contig1_87592_87632_+	Subtype-I	147.2	1600	87612	1	ACGAUGGCACGAGCGAGUUUUCCG	.:::::::::::::::::::::::	AAGUUGGCGAUGGCACGAGCGAGUUUUCCGCCGUUAUUA
Contig17109	+	sme-miR-2147c	Contig17109_6852_6892_+	Subtype-I	147.2	1600	6872	1	ACGAUGGCACGAGCGAGUUUUCCG	.:::::::::::::::::::::::	AGUUGGCGAUGGCACGAGCGAGUUUUCCGCCGUUAUUAU
Contig3725	+	sme-miR-125a-5p	Contig3725_34234_34274_+	Subtype-I	143	3100	34254	1	AUGCAGUCAAUGGUCUCAGGGA	::::::::::::::::::::::	UCAAACAAAUGCAGUCAAUGGUCUCAGGGAUAUAAAUAC
Contig23847	+	sme-miR-216-5p	Contig23847_7650_7690_+	Subtype-I	139	9400	7670	1	AACUCCUAUUAACAGGCUGAGAUUG	:::::::::::::::::::::::::	UCCAAACUCCUAUUAACAGGCUGAGAUUGCUUGCUAAAU
Contig1363	+	sme-miR-36a-3p	Contig1363_16368_16408_+	Subtype-II	81.6	720	16388	65	UA-AUGAAUGUCUACCCGGUGA	:. ::: ::.::::.::::	AUUCGGUAUGCAUGCUGGUUUACCUGGUGUUUAAUGUUA
Contig2064	+	sme-miR-36a-3p	Contig2064_43708_43748_+	Subtype-II	79.9	890	43728	63	UAAUGAA-UG--UCUACCCGGUGA	.::.. :: ::: ::.:::::	GUUGUCGUGUGGGCUGAUUCUUCCUGGUGAUGAUAAAUA
Contig9007	+	sme-miR-36a-3p	Contig9007_10390_10430_+	Subtype-II	79	990	10410	100	UAAUGAAUGUCUACCCGGUGA	::. :::.:::::::	UAGCAUCCGAACAGAGAUUCUGCCCGGUGCCAUGAAUGU
Contig1191	-	sme-miR-36a-3p	Contig1191_25750_25790_-	Subtype-II	75.7	1500	25770	804	UAAUGAAUGUCUACCCGGUGA	:::.: ..::::::	UUUAAAGUUUUUUUUUGUUUUUUCGGUGAUCAGGACCAA
Contig213	+	sme-miR-36a-3p	Contig213_33912_33952_+	Subtype-II	70.6	2900	33932	83	UAAUGAAUGUCUACCCGGUGA	:::.: ::....::::	AAAACUAUUCUAUGGA---CUGUUUGGUGUUGGUUAUAC
Contig213	+	sme-miR-36a-3p	Contig213_33913_33953_+	Subtype-II	70.6	2900	33933	124	UAAUGAAUGUCUACCCGGUGA	:::.: ::....::::	AAACUAUUCUAUGGA---CUGUUUGGUGUUGGUUAUACA
Contig9967	+	sme-miR-36a-3p	Contig9967_5582_5622_+	Subtype-II	63.4	7100	5602	69	UAAUGAAUGUCUACCCGGUGA	:::::.::::	GUAAUUUCUUCCUAACACCCUACCUGGUGUUUAAUGUAA
Contig21724	+	sme-miR-2147b	Contig21724_14252_14292_+	Subtype-II	85.6	430	14272	105	CACGUGCGAGUUUUCCG	.:: ::::::::::.	AUCUACUUGUUUUUAC--GCGAGUUUUCUAUGAUCGUAU
Contig2269	-	sme-miR-2147b	Contig2269_7796_7836_-	Subtype-II	66.3	4900	7816	61	CACGUGCGAGUUUUCCG	:: :::::::	ACUACUUCACCAAAUACAACGUGUUUUCCAUCCAACCAA
Contig6465	+	sme-miR-184-5p	Contig6465_7110_7150_+	Subtype-II	62.1	8200	7130	134	UGAAACGGAGAUACACAAAGGAGU	: :...:::::::	AUUUGGAUUUUUCCUAAAUGUAAAGGAGAGAAAAAAAUC
Contig14546	+	sme-miR-184-5p	Contig14546_12127_12167_+	Subtype-II	62.1	8200	12147	122	UGAAACGGAGAUACACAAAGGAGU	: :...:::::::	AUUUGGAUUUUUCCUAAAUGUAAAGGAGAGAAAAAAAUC
Contig771	+	sme-miR-87c-5p	Contig771_114362_114402_+	Subtype-II	93.3	160	114382	57	UGGGGCCCAUUAUCAAUUGAC	:.. ::::::::::::.	GAGGGUUUUAAGUUAAUUAUCAAUUGAUUUAUGCGGAAA
Contig2436	+	sme-miR-87c-5p	Contig2436_49506_49546_+	Subtype-II	87.2	350	49526	67	UGGGGCC-CAUUAUCAAUUGAC	:::. .:::: ..::::::	CCGUACAACUUGGCUAUAUUACUGAUUGACUACAAAAUU
Contig8780	+	sme-miR-87c-5p	Contig8780_14532_14572_+	Subtype-II	81.6	720	14552	368	UGGGGCCCAUUAUCAAUUGAC	: ..::::...:::..	CACUGGGUUCAUUUCGUGUUAUUGGUUGGUUGUAUAUAU
Contig6836	+	sme-miR-87c-5p	Contig6836_9477_9517_+	Subtype-II	81.6	720	9497	461	UGGGGCCCAUUAUCAAUUGAC	: ..::::...:::..	CACUGGGUUCAUUUCGUGUUAUUGGUUGGUUGUAUAUAU
Contig632	-	sme-miR-87c-5p	Contig632_101064_101104_-	Subtype-II	80.7	800	101084	70	UGGGGCCCAU-UAUCAAUUGAC	: ...: :.:::::::::	UUUUGUUCUUUUGAUUGUCUGUCAAUUGACGUCGCAUAG
Contig632	-	sme-miR-87c-5p	Contig632_101065_101105_-	Subtype-II	80.7	800	101085	85	UGGGGCCCAU-UAUCAAUUGAC	: ...: :.:::::::::	UUUGUUCUUUUGAUUGUCUGUCAAUUGACGUCGCAUAGC
Contig5393	+	sme-miR-87c-5p	Contig5393_2201_2241_+	Subtype-II	78.1	1100	2221	871	UGG-GG-CCC--AU-UAUCAAUUGAC	::: :: .:: :: :::..::::..	GGUUUGGAGGAUCCUAAUCUAUUGAUUGGUAGUAGAGCA
Contig25276	+	sme-miR-87c-5p	Contig25276_9246_9286_+	Subtype-II	78.1	1100	9266	78	UGGGGCCCAUUAUCAAUUGAC	:::::.:.::::.	AAUAUUUAUGCAAUGAAUUAUUAGUUGAUUACCAACAGA
Contig23417	+	sme-miR-87c-5p	Contig23417_2983_3023_+	Subtype-II	78.1	1100	3003	76	UGGGGCCCAUUAUCAAUUGAC	:::::.:.::::.	AAUAUUUAUGCAAUAAAUUAUUAGUUGAUUACCAACAGA
Contig3943	+	sme-miR-87c-5p	Contig3943_10297_10337_+	Subtype-II	77.7	1200	10317	65	UGGGGCCCAUUAUCAAUUGAC	:: :.: :.::::::::.	GUGCAAAUAAAGGACUC--UGUCAAUUGAUCCGAGACGU
Contig3943	+	sme-miR-87c-5p	Contig3943_10298_10338_+	Subtype-II	77.7	1200	10318	83	UGGGGCCCAUUAUCAAUUGAC	:: :.: :.::::::::.	UGCAAAUAAAGGACUC--UGUCAAUUGAUCCGAGACGUG
Contig3943	+	sme-miR-87c-5p	Contig3943_10299_10339_+	Subtype-II	77.7	1200	10319	113	UGGGGCCCAUUAUCAAUUGAC	:: :.: :.::::::::.	GCAAAUAAAGGACUC--UGUCAAUUGAUCCGAGACGUGC
Contig642	+	sme-miR-87c-5p	Contig642_41026_41066_+	Subtype-II	76.4	1400	41046	415	UGGGGCCCAUUAUCAAUUGAC	.::: :.:...:::.	AUUGGUUCAUAUUCCAAUGUUGGUUGGAUUUUCUCUAUC
Contig23326	+	sme-miR-87c-5p	Contig23326_6046_6086_+	Subtype-II	76.4	1400	6066	610	UGGGGCCCAUUAUCAAUUGAC	.: ::.:..::::..	CAUUAAAACUAAUAUCUUUGUUGAUUGGUAGUAGUAACU
Contig7808	+	sme-miR-87c-5p	Contig7808_29467_29507_+	Subtype-II	72.5	2300	29487	106	UGGGGCCCAUUAUCAAUUGAC	..: :::.:::::.	AGAGACAAUCAUAUUACUAUUAAUUGGGCAAGAAUUGAA
Contig7808	+	sme-miR-87c-5p	Contig7808_29465_29505_+	Subtype-II	72.5	2300	29485	118	UGGGGCCCAUUAUCAAUUGAC	..: :::.:::::.	ACAGAGACAAUCAUAUUACUAUUAAUUGGGCAAGAAUUG
Contig8762	+	sme-miR-87c-5p	Contig8762_4540_4580_+	Subtype-II	72.5	2300	4560	54	UGGGGCCCAUUAUCAAUUGAC	. :::.:.:::::.	UCGAAUUAUAGAAUAAUUGUUAAUUGGAAUUGUUUCAAA
Contig7808	+	sme-miR-87c-5p	Contig7808_29466_29506_+	Subtype-II	72.5	2300	29486	87	UGGGGCCCAUUAUCAAUUGAC	..: :::.:::::.	CAGAGACAAUCAUAUUACUAUUAAUUGGGCAAGAAUUGA
Contig6319	+	sme-miR-87c-5p	Contig6319_10700_10740_+	Subtype-II	72	2400	10720	115	UGGGGCCCAUUAUCAAUUGAC	:..: :.:::.::::	AAAGUCAAGAAUAACUUA-UGUCAGUUGAAACUUGAAUU
Contig15520	+	sme-miR-87c-5p	Contig15520_11819_11859_+	Subtype-II	71.2	2700	11839	86	UGGGGCCCAUUAUCAAUUGAC	:.::. .:.:::.:	AAAACACUGCAAAAAACGUUGCUAGUUGGCAGACUGUUU
Contig15520	+	sme-miR-87c-5p	Contig15520_11820_11860_+	Subtype-II	71.2	2700	11840	88	UGGGGCCCAUUAUCAAUUGAC	:.::. .:.:::.:	AAACACUGCAAAAAACGUUGCUAGUUGGCAGACUGUUUC
Contig3401	+	sme-miR-87c-5p	Contig3401_34420_34460_+	Subtype-II	70.7	2800	34440	143	UGGGGCCCAUUAUCAAUUGAC	...: :::..:::::	AACUUAUUGAAAAUUUA-UAUUGAUUGAAGAAAUUUAUA
Contig13837	+	sme-miR-87c-5p	Contig13837_17385_17425_+	Subtype-II	69.4	3300	17405	287	UGGGGCCCA--UUAUCAAUUGAC	: : ... :::::..:::.	GAAUUUGAAGUGAUUGUUUUAUCGGUUGGAAAUGUCAAU
Contig13837	+	sme-miR-87c-5p	Contig13837_17386_17426_+	Subtype-II	69.4	3300	17406	294	UGGGGCCCA--UUAUCAAUUGAC	: : ... :::::..:::.	AAUUUGAAGUGAUUGUUUUAUCGGUUGGAAAUGUCAAUU
Contig3459	+	sme-miR-87c-5p	Contig3459_20228_20268_+	Subtype-II	68.1	3900	20248	148	UGGGGCCCAUUAUCAAUUGAC	:.. ::: .:::::.	GCGUUAUGUUAUUCCUUCUUACUAAUUGGAAUUGUGUUA
Contig8142	+	sme-miR-87c-5p	Contig8142_18306_18346_+	Subtype-II	68.1	3900	18326	132	UGGGGCCCAUUAUCAAUUGAC	.. : :::.:::::.	AAGAAGCUCAAAAAUUGAGUAUUAAUUGGGCAAGACUUG
Contig33	+	sme-miR-87c-5p	Contig33_321479_321519_+	Subtype-II	66.8	4600	321499	59	UGGGGCCCAUUAUCAAUUGAC	... :. :::::::.	AAUUACUCCAGAUAUUGAUGACAAUUGAUCCGAAUUUCG
Contig16025	+	sme-miR-87c-5p	Contig16025_238_278_+	Subtype-II	66.8	4600	258	509	UGGGGCCCAUUAUCAAUUGAC	.: : :::...:::.	GUAGCAGAAUAUCUCAAAUAUUGGUUGGGGGGGGGGUGC
Contig4478	+	sme-miR-87c-5p	Contig4478_14961_15001_+	Subtype-II	65.5	5400	14981	56	UGGGGCCCAUUAUCAAUUGAC	.. . :::...::::	UAGUUUUCAUUUUUAGAUAUUGGUUGAGUCGAGCAUGUU
Contig4478	+	sme-miR-87c-5p	Contig4478_14960_15000_+	Subtype-II	65.5	5400	14980	54	UGGGGCCCAUUAUCAAUUGAC	.. . :::...::::	AUAGUUUUCAUUUUUAGAUAUUGGUUGAGUCGAGCAUGU
Contig2814	+	sme-miR-87c-5p	Contig2814_17247_17287_+	Subtype-II	63.4	7100	17267	1307	UGGGGCCCAUUAUCAAUUGAC	:::: ::.::::	ACAAAGGAAAAAUUGAAUUAGCAGUUGAACUUUAAAAAA
Contig13510	+	sme-miR-87c-5p	Contig13510_11501_11541_+	Subtype-II	63.4	7100	11521	277	UGGGGCCCAUUAUCAAUUGAC	: :::.::::::	UUAAAAAUGUAUUGAAAUAUUAAUUGAAACUCUAAGAAA
Contig13510	+	sme-miR-87c-5p	Contig13510_11500_11540_+	Subtype-II	63.4	7100	11520	356	UGGGGCCCAUUAUCAAUUGAC	: :::.::::::	UUUAAAAAUGUAUUGAAAUAUUAAUUGAAACUCUAAGAA
Contig8169	+	sme-miR-87c-5p	Contig8169_5268_5308_+	Subtype-II	62.1	8300	5288	1333	UGGGGCCCAUUAUCAAUUGAC	:::. ::.::::	AUGUAAAGAAAAUUGAAUUGGCAGUUGAACUUUAAAAAA
Contig10	+	sme-miR-87c-5p	Contig10_104444_104484_+	Subtype-II	62.1	8300	104464	1340	UGGGGCCCAUUAUCAAUUGAC	:::. ::.::::	ACAAAGGAAAAAUUGAAUUGGCAGUUGAACUUUAAAAAA
Contig3992	+	sme-miR-87c-5p	Contig3992_8174_8214_+	Subtype-II	62.1	8300	8194	54	UGGGGCCCAUUAUCAAUUGAC	:::. ::.::::	UACAAAGGAAAAAUUGAAUUGGCAGUUGAACUUUAUAAA
Contig8104	+	sme-miR-87c-5p	Contig8104_18819_18859_+	Subtype-II	62.1	8300	18839	1366	UGGGGCCCAUUAUCAAUUGAC	:::. ::.::::	ACAAAGGGAAAAUUGAAUUGGCAGUUGAACUUUAAAAAA
Contig14856	+	sme-miR-87c-5p	Contig14856_2496_2536_+	Subtype-II	62.1	8300	2516	1347	UGGGGCCCAUUAUCAAUUGAC	:::. ::.::::	ACAAAGAGAAAAUUGAAUUGGCAGUUGAACUUUAAAAAA
Contig29771	+	sme-miR-7c-3p	Contig29771_4861_4901_+	Subtype-II	88.9	280	4881	3698	UGA-GAAGAAAGAAGACCCGCUG	::: : :::.: ::::...:.:	UAAUGAUUGAUGUAGAGACAAGAUUUGUUAGUCUUAAUG
Contig2018	+	sme-miR-7c-3p	Contig2018_42741_42781_+	Subtype-II	87.4	340	42761	63	UGAGAAGAAAGAAGACCCGCUG	::::.:: :: :...:.::	AUUGAACUUUGAAGGAACAAAAUUUGUUGGUAGUAUUUA
Contig2298	-	sme-miR-7c-3p	Contig2298_16399_16439_-	Subtype-II	85.6	430	16419	85	AGAAGAA-AG----AAGACCCGCUG	.:::::: :: .::...::.:	CUGGGAAGAAGAGCAUUGAGGUUCGUUAUAAAUACCACU
Contig44147	+	sme-miR-7c-3p	Contig44147_1071_1111_+	Subtype-II	79.1	980	1091	168	UGAGAAGAAAG----AAGACCCGCUG	:: :::.::: :. ::.::.::	AUCAGAUAAGGAAGCUUCAGUACUCGUUGGAUUUGAUUU
Contig5480	+	sme-miR-7c-3p	Contig5480_11529_11569_+	Subtype-II	78.1	1100	11549	1103	UGAGAA-GAAAGAAGACCCGCUG	:::: :: .::: .:..:.:	UUUUAUAAAGAAUGAUGGAAUGCUUGUUAAACUUUAAAU
Contig16204	+	sme-miR-7c-3p	Contig16204_10640_10680_+	Subtype-II	75.9	1500	10660	83	UG-AGAAGA-AAGAAGACCCGCUG	:: :::::. . .: :..:::::	AAGCUUGCAGAAGGCGUCGAUAUUCGCUGAUUAGUACGG
Contig4659	+	sme-miR-7c-3p	Contig4659_25337_25377_+	Subtype-II	75.5	1600	25357	1015	UGAGAAGAAAG-AAGACCCGCUG	::::: :: : :: .:..:.:	CAUCAUAGAGAAUAAUGUAAUGCUUGUUAAACUUUAAAU
Contig2298	-	sme-miR-7c-3p	Contig2298_16397_16437_-	Subtype-II	71.9	2400	16417	241	UGAGAAGAA-AG----AAGACCCGCUG	::.:::::: :: .::...::.:	AACUGGGAAGAAGAGCAUUGAGGUUCGUUAUAAAUACCA
Contig27159	+	sme-miR-7c-3p	Contig27159_1860_1900_+	Subtype-II	71.6	2600	1880	62	UGAGAAGAAAGAAGACCCGCUG	.::::: :.:::.:	GAACUUAAGAUUCAGAAGAAAAUCCGUUUGACUAAAGAU
Contig969	+	sme-miR-7c-3p	Contig969_23246_23286_+	Subtype-II	70.1	3100	23266	1032	UGAGAAGAAAG-AAGACCCGCUG	:::: :: : :: .:..:.:	UAAUAUAAAGAAUAAUGUAAUGCUUGUUAAACUUUAAGU
Contig1794	+	sme-miR-7c-3p	Contig1794_53583_53623_+	Subtype-II	70.1	3100	53603	82	UGAGAAGAAAGAAGACCCGCUG	:: .: ::. :: ...::.:	UUUUUUGUUGUUGAAAAGAAAUGUUCGUUAUCCUGUCUU
Contig85	+	sme-miR-7c-3p	Contig85_104423_104463_+	Subtype-II	70.1	3100	104443	77	UGAGAAGAAAGAAGACCCGCUG	:: .: ::. :: ...::.:	UUUUUUGUUGUUGAAAAGAAAUGUUCGUUAUCCUGUCUU
Contig11691	+	sme-miR-7c-3p	Contig11691_2513_2553_+	Subtype-II	64.7	6000	2533	83	UGAGAAGAAA---GAAGACCCGCUG	::. : ::: ::::..::.:	AAAAUGGAAUCAAAUACCAAGAUUCGUUUGUAGGUUCAU
Contig19225	+	sme-miR-7c-3p	Contig19225_1411_1451_+	Subtype-II	61.5	8900	1431	55	UGAGAAGAAAGAAGACCCGCUG	:: :: ....::::	ACUUUUUGACUCCCCAAAAAUGUUUGCUGAUUGGUUACA
Contig335	+	sme-miR-7c-3p	Contig335_176050_176090_+	Subtype-II	61.1	9300	176070	1034	UGAGAAGAA-AGAAGACCCGCUG	: :: :: : :: .:..:.:	CAUUAUAAAAAAUAAUACAAUGCUUGUUAAACUUUAAAU
Contig335	+	sme-miR-7c-3p	Contig335_144281_144321_+	Subtype-II	61.1	9300	144301	1142	UGAGAAGAA-AGAAGACCCGCUG	: :: :: : :: .:..:.:	CAUUAUAAAAAAUAAUACAAUGCUUGUUAAACUUUAAAU
Contig1522	+	sme-miR-7c-3p	Contig1522_9953_9993_+	Subtype-II	61.1	9300	9973	1007	UGAGAAGAAAG-AAGACCCGCUG	::: :: : :: .:..:.:	GAUUAUAAAGAUUAAUGCAAUGCUUGUUAAACUUUAAAU
Contig6072	+	sme-miR-7c-3p	Contig6072_16932_16972_+	Subtype-II	61.1	9300	16952	1083	UGAGAAGAA-AGAAGACCCGCUG	:::: :: :: .:..:.:	CAUUAUAAAGAAUAAUUUAAUGCUUGUUAAACUUUAAAC
Contig1757	+	sme-miR-7c-3p	Contig1757_44493_44533_+	Subtype-II	61.1	9300	44513	102	UGAGAAGAAAGAAGACCCGCUG	:.:....:.::	AUUGUUAUCUAAUCUUGUUAGGGUUUGUUGGUUUUGAUU
Contig21	+	sme-miR-752-3p	Contig21_56230_56270_+	Subtype-II	90.3	240	56250	76	AAACCACCAAUGCUGACU	..:.. ..::::.::..:	UUGACAGUAUCGGGAUUUUUAAUGUUGGUUAAUUUUGAU
Contig12101	+	sme-miR-752-3p	Contig12101_7823_7863_+	Subtype-II	86.8	370	7843	70	AAACCACCAAUGCUGACU	.::.:::::.::..:	UUGGUUUUCACUUCCUCAUCAAUGUUGGUUAAUUUUAUC
Contig85	-	sme-miR-752-3p	Contig85_51589_51629_-	Subtype-II	82.3	660	51609	473	AAACCACCAAUGCUGACU	: :..::.::.::.::	UUAACCCAUUCUUCAACGUCAGUGUUGGCUUUUAAAAUU
Contig8758	+	sme-miR-752-3p	Contig8758_7790_7830_+	Subtype-II	81.9	700	7810	54	AAACCACCAAUGCUGACU	::: :: :::::.:::.	GUUAAUGGUUAAAAAGCAGCAAUGUUGAUCACGUUAUCA
Contig36219	+	sme-miR-752-3p	Contig36219_3688_3728_+	Subtype-II	81.4	740	3708	327	AAACCAC-CAAUGCUGACU	: :..:. .:.::.:::.:	GAAAUAUGAAUAUAUUAUAUAGUGUUGAUUGAUGAAUCA
Contig2118	+	sme-miR-752-3p	Contig2118_56955_56995_+	Subtype-II	81	780	56975	203	AAACCACCAAUGCUGACU	. ..:.....::.::..	AUGUCGGUUAUGGUGUCGUUGGUGUUGGUGGAGGAGGAG
Contig129	+	sme-miR-752-3p	Contig129_60581_60621_+	Subtype-II	77.9	1200	60601	55	AAACCACCAAUGCUGACU	::. :..: ::.::.::	GUCUAUCUAGUUUAAUGAUUAUUGUUGGCUGAAUGUCCU
Contig129	+	sme-miR-752-3p	Contig129_60582_60622_+	Subtype-II	77.9	1200	60602	52	AAACCACCAAUGCUGACU	::. :..: ::.::.::	UCUAUCUAGUUUAAUGAUUAUUGUUGGCUGAAUGUCCUC
Contig15520	+	sme-miR-752-3p	Contig15520_11671_11711_+	Subtype-II	76.1	1400	11691	266	AAACCAC--CAAUGCUGACU	..::. ..:::.:::::	UUGUUAUGAUUGUCAUUGUGAUGUUGACUGACUCGGCUG
Contig15520	+	sme-miR-752-3p	Contig15520_11670_11710_+	Subtype-II	76.1	1400	11690	404	AAACCAC--CAAUGCUGACU	..::. ..:::.:::::	AUUGUUAUGAUUGUCAUUGUGAUGUUGACUGACUCGGCU
Contig15520	+	sme-miR-752-3p	Contig15520_11672_11712_+	Subtype-II	76.1	1400	11692	137	AAACCAC--CAAUGCUGACU	..::. ..:::.:::::	UGUUAUGAUUGUCAUUGUGAUGUUGACUGACUCGGCUGU
Contig190	+	sme-miR-752-3p	Contig190_103516_103556_+	Subtype-II	73.4	2000	103536	88	AAAC-CACCAAUGCUGACU	:.: .: .:::::::::	AGUAGUAAGCAGCGUAGUAAUGCUGACAAUAAUUCAACU
Contig23765	+	sme-miR-752-3p	Contig23765_6760_6800_+	Subtype-II	70.8	2800	6780	62	AAACCACCAAUGCUGACU	.: :. ..::::::.::	UUUUAGUGUUGUUGAGCG-UGAUGCUGGCUCCAGAAAUU
Contig9803	+	sme-miR-752-3p	Contig9803_15730_15770_+	Subtype-II	70.8	2800	15750	55	AAACC-ACCAAUGCUGACU	..:: :::. ::.:::.	UCGCACUGACCGGCCGACCGUUGUUGAUAGAGCUUUAGA
Contig3515	+	sme-miR-752-3p	Contig3515_14832_14872_+	Subtype-II	69.4	3400	14852	51	AAACC-ACCAAUGCUGACU	:.. :..: ::.::.::	GUCUAUUUAUUCUAUUGAUUAUUGUUGGCUGAAUGUCCA
Contig278	+	sme-miR-752-3p	Contig278_69507_69547_+	Subtype-II	69.4	3400	69527	51	AAACC-ACCAAUGCUGACU	:.. :..: ::.::.::	CUCUAUCUAUUCUAUUGAUUAUUGUUGGCUGAAUGUCCA
Contig6281	+	sme-miR-752-3p	Contig6281_15916_15956_+	Subtype-II	67.2	4400	15936	69	AAACCACCAAUGCUGACU	: : :::::.::..:	AUUCAAAAGGUUUUCCAAACAAUGUUGGUUAAUUUCAAA
Contig928	+	sme-miR-752-3p	Contig928_107662_107702_+	Subtype-II	63.6	6900	107682	63	AAACCACCAAUGCUGACU	::. . ..: ::.::..:	AAAUUUGCAGUGAAGGU-UUAUUGUUGGUUUAUUGUUAC
Contig2846	+	sme-miR-752-3p	Contig2846_28780_28820_+	Subtype-II	61	9500	28800	56	AAACCA-CCAAUGCUGACU	:. ... :.. ::.::..	GGUUACCUGCCAGUUUGUCUGUUGUUGGUAUAUUUCCAG
Contig2846	+	sme-miR-752-3p	Contig2846_21269_21309_+	Subtype-II	61	9500	21289	52	AAACCA-CCAAUGCUGACU	:. ... :.. ::.::..	GGUUACCUGCCAGUUUGUCUGUUGUUGGUAUAUUUCCAG
Contig20839	+	sme-miR-61a-3p	Contig20839_3212_3252_+	Subtype-II	87.7	330	3232	114	ACAGUAA-GUGAACUUUCUAGUCA	:: :.. :: : ::::::.:::.	GAUUGUUCAAUGGCGUCAUCUUUCUGGUCGUUUGAUGUA
Contig27788	+	sme-miR-61a-3p	Contig27788_9465_9505_+	Subtype-II	87.3	350	9485	509	ACAGUAA-GUGAACUUUCUAGUCA	. : ::: :: ::.:::.::::.:	GAGAUGAAAUAAUGU-AAUUUUUUAGUUAUUUGUUGCAU
Contig151	+	sme-miR-61a-3p	Contig151_187685_187725_+	Subtype-II	86.5	380	187705	89	ACAGUAAGUGAACUUUCUAGUCA	:.. ::: : :.:::.::::.:	CUCACAAUGUUAA-UUCAUUUUUUAGUUAAAGAUAGAGU
Contig4622	+	sme-miR-61a-3p	Contig4622_30209_30249_+	Subtype-II	82.5	640	30229	68	ACAGUAAGUGAACUUUCUAGUCA	.:: :: : ::::::::.:::.	UUCUUUUGCA--AAAU-AACUUUCUGGUCGUUUGACAAG
Contig4622	+	sme-miR-61a-3p	Contig4622_30210_30250_+	Subtype-II	82.5	640	30230	56	ACAGUAAGUGAACUUUCUAGUCA	.:: :: : ::::::::.:::.	UCUUUUGCA--AAAU-AACUUUCUGGUCGUUUGACAAGG
Contig590	+	sme-miR-61a-3p	Contig590_106744_106784_+	Subtype-II	81.7	710	106764	431	ACAGUAAGUGAACUUUCUAGUCA	..: : :::..: :.:::::.	AUCAAUCGUAUUCCCUGAGUUCUUUAGUCGACGAAAAAA
Contig25485	+	sme-miR-61a-3p	Contig25485_2493_2533_+	Subtype-II	76.8	1300	2513	618	ACAGUAAGUGAACUUUCUAGUCA	.. ::..:: .:::.:.::.	UACCAGGUCGUGGGU--CUUUUUUGGUUUGAAAGUAGAG
Contig6377	+	sme-miR-61a-3p	Contig6377_11575_11615_+	Subtype-II	75.2	1600	11595	103	ACAGUAAGUGAACUUUCUAGUCA	::: : :.:::.::::.	UACAAAUCUUUAAAUCCAUUUUUUAGUUUGAUUAUUUUA
Contig570	+	sme-miR-61a-3p	Contig570_17893_17933_+	Subtype-II	75.2	1600	17913	59	ACAGUAAGUGAACUUUCUAGUCA	::.:::.::::.:	AUUAGCAACCCCCCAAAUUUUUUAGUUAGGAUCAGCCUC
Contig193	+	sme-miR-61a-3p	Contig193_66805_66845_+	Subtype-II	70.3	3000	66825	2691	ACAGUAAGUGAACUUUCUAGUCA	. :: : : :::::.:.::..	CCAAAUUUGU-ACUUUACUUUUUGGUUGUACUGUUAAGA
Contig20593	-	sme-miR-61a-3p	Contig20593_1838_1878_-	Subtype-II	69.1	3500	1858	206	ACAGUAAGUGAACUUUCUAGUCA	.:::::::.::.	UAUACUUUCAAUUUACGACUUUCUGGUUCUCUUUCCGUC
Contig4274	+	sme-miR-61a-3p	Contig4274_25971_26011_+	Subtype-II	68.7	3700	25991	552	ACAGUAAGUGAACUUUCUAGUCA	: : ::: : : .: :.::::.:	ACUUCAAAAAUAA-UUAUUUAUUUAGUUAUUUGUUGGAA
Contig11875	-	sme-miR-61a-3p	Contig11875_4139_4179_-	Subtype-II	67.9	4100	4159	174	ACAGUAAGUGAACUUUCUAGUCA	.: : : : .:::.:.::::	AAUAUUUAUUUAUUUCUUUUUUUGGUCAACAGCCAAAAC
Contig6298	-	sme-miR-61a-3p	Contig6298_10941_10981_-	Subtype-II	66.7	4700	10961	52	ACAGUAAGUGAA--CUUUCUAGUCA	::: : : .:::.:.::::	AAAUUUUUUUAAUUUCAUCUUUUUUGGUCAUAGGAGCAU
Contig3856	-	sme-miR-61a-3p	Contig3856_43225_43265_-	Subtype-II	66.3	5000	43245	1833	ACAGUAAGUGAACUUUCUAGUCA	: . : :.:::::::::	UAUUCUUUUUUUGUUUUAUUUUCUAGUCUUGUGUAAAUU
Contig3856	-	sme-miR-61a-3p	Contig3856_43226_43266_-	Subtype-II	66.3	5000	43246	539	ACAGUAAGUGAACUUUCUAGUCA	: . : :.:::::::::	AUUCUUUUUUUGUUUUAUUUUCUAGUCUUGUGUAAAUUC
Contig5595	-	sme-miR-61a-3p	Contig5595_3388_3428_-	Subtype-II	63	7400	3408	105	ACAGUAAGU-GAA---CUUUCUAGUCA	.:::. : :: :: :.::::.:	CUUCAGGUAGCUCUAAGCCCUCUUUAGUUACACAUACCA
Contig56471	-	sme-miR-61a-3p	Contig56471_839_879_-	Subtype-II	63	7400	859	111	ACAGUAAGU-GAA---CUUUCUAGUCA	.:::. : :: :: :.::::.:	CUUCAGGUAGCUCUAAGCCCUCUUUAGUUACACAUACCA
Contig7882	+	sme-miR-746-3p	Contig7882_11061_11101_+	Subtype-II	91.6	200	11081	123	AUCCCGAUAUACCCUGGUGCUA	::. :. .:::..:::::::.	UAUUAAAUUGGGGAGUACUUUGGUGCUGCUAAAUUAAAU
Contig19770	+	sme-miR-746-3p	Contig19770_1579_1619_+	Subtype-II	87	360	1599	120	AUCCCGAUAUACCCUGGUGCUA	::. : : .:::..:::::::.	UUAUUAAAUUGCCA-GUACUUUGGUGCUGCUAAAUUAAU
Contig14856	+	sme-miR-746-3p	Contig14856_2843_2883_+	Subtype-II	86.6	380	2863	115	AUCCCGAU--AUACCCUGGUGCUA	: .. :.: .:::..:::::::.	AUUAAAUUGGGUGAGUACUUUGGUGCUGCUAAAUUUGAA
Contig657	+	sme-miR-746-3p	Contig657_55183_55223_+	Subtype-II	79.1	980	55203	68	AUCCCGAUAUACCCUGGUGCUA	. ::: :...:::::.:.	AUAAAUAAAAUUAUAAAUUUUGGUGUUGUUUCUGUAUUG
Contig2926	+	sme-miR-746-3p	Contig2926_17036_17076_+	Subtype-II	78.8	1000	17056	55	AUCCCGAUAUACCCUGGUGCUA	.::: : ..:.:::::.:.	UGAGUGUGGAAUCGA-AAGUCUUGGUGUUGCAUCGGAAC
Contig16488	-	sme-miR-746-3p	Contig16488_6704_6744_-	Subtype-II	72.4	2300	6724	116	UCCCGA-UAU---A--CCCUGGUGCUA	:...:: :.: : ...:::::.:	GUAUUUUGAUUGUCUGAGUUUUUGGUGUUUCUCCACCUA
Contig16488	-	sme-miR-746-3p	Contig16488_7941_7981_-	Subtype-II	72.4	2300	7961	148	UCCCGA-UAU---A--CCCUGGUGCUA	:...:: :.: : ...:::::.:	GUAUUUUGAUUGUCUGAGUUUUUGGUGUUUCUCCACCUA
Contig310	-	sme-miR-746-3p	Contig310_170434_170474_-	Subtype-II	72	2400	170454	141	AUCCCGAUAUACCCUGGUGCUA	:..: : : ...:::::.:	UUUUCUUGCUUUCUUUCUUUUUUGGUGUUUCUCCAUCUU
Contig109	+	sme-miR-754c-5p	Contig109_122955_122995_+	Subtype-II	89.6	260	122975	70	AUAGUAAUACCCCAAGCAAC	::: :: ::::.:..::.:	ACAAAAUCCAUAAUAUUACCUCGGGCGAGUGGGGGGACG
Contig5739	+	sme-miR-754c-5p	Contig5739_13860_13900_+	Subtype-II	88.7	290	13880	92	AUAGUAAUACCCCAAGCAAC	:.: .::::.....::.:	AUUCUCGGGCUGGCGAUACUUUGGGCGAGGCAAAAUGGG
Contig19639	+	sme-miR-754c-5p	Contig19639_2713_2753_+	Subtype-II	85.7	430	2733	136	AUAGUAAUACCCCAAGCAAC	::.: :: .....:::.::	AACUAAAAAUGGGAAAGUUUUAAGUAAACCUGAAAUAAC
Contig3978	+	sme-miR-754c-5p	Contig3978_31655_31695_+	Subtype-II	84.8	480	31675	700	AUAGUAAU--ACCCCAAGCAAC	:::: :: ::.:.:::.::.	UAGACUUUAGUCAUAGACUCUAAGUAAUAGAAAAAAUAU
Contig11860	+	sme-miR-754c-5p	Contig11860_23367_23407_+	Subtype-II	83.9	530	23387	83	AUAGUAA-UACCCCAAGCAAC	:::::.: : ..:..::...	ACACGCGAUAGUGAUUUUUCUGAGUGGGCAUAAAAGUGA
Contig881	+	sme-miR-754c-5p	Contig881_75373_75413_+	Subtype-II	83.9	530	75393	110	AUAGUAAUACCCCAAGCAAC	: : ::: :..:.:::.::.	UGUAAGUUAAAUUAAAAUUCUAAGUAAUAAAUGUUAUUC
Contig495	+	sme-miR-754c-5p	Contig495_108328_108368_+	Subtype-II	83.9	530	108348	116	AUAGUAAUACCCCAAGCAAC	: : ::: :..:.:::.::.	UGUAGGUUAAAUUAAAAUUCUAAGUAAUAAAUGUUAUUC
Contig1190	+	sme-miR-754c-5p	Contig1190_69829_69869_+	Subtype-II	80.9	790	69849	76	AUA-GUAAUACCCCAAGCAAC	::. ::. :.:.::::..:.	UAGAUUUAAAUGUUUAGAAUCUCAAGUGAUCGGACACGU
Contig1190	+	sme-miR-754c-5p	Contig1190_69830_69870_+	Subtype-II	80.9	790	69850	54	AUA-GUAAUACCCCAAGCAAC	::. ::. :.:.::::..:.	AGAUUUAAAUGUUUAGAAUCUCAAGUGAUCGGACACGUU
Contig4	+	sme-miR-754c-5p	Contig4_280023_280063_+	Subtype-II	80	880	280043	70	AUAGUAAUACCCCAAGCAAC	: : ::: :....:::....	UCUGGAAAAAAAUAAAAUUUUAAGUGGUUGUCGAAGGGA
Contig4	+	sme-miR-754c-5p	Contig4_280021_280061_+	Subtype-II	80	880	280041	98	AUAGUAAUACCCCAAGCAAC	: : ::: :....:::....	UUUCUGGAAAAAAAUAAAAUUUUAAGUGGUUGUCGAAGG
Contig10897	+	sme-miR-754c-5p	Contig10897_21158_21198_+	Subtype-II	78.7	1000	21178	131	AUAGUAAUACCCCAAGCAAC	: .: ..: ....:::..::	GAUCUUUGAGGGAGGUUUUUUAAGUGACUAGGAUGAUUU
Contig14651	+	sme-miR-754c-5p	Contig14651_10140_10180_+	Subtype-II	78.3	1100	10160	114	AUAGUAAUA-CCCCAAGCAAC	:::: : :: ::..:::.:.	CGGAUAUAUAGCAUUAUCCUUAAGUAGGUAAAGAAAGGU
Contig3387	+	sme-miR-754c-5p	Contig3387_42855_42895_+	Subtype-II	76.5	1400	42875	133	AU-AGUAAUACCCCAAGCAAC	:: : :.. .:.::::::::.	UGUGCCACUAUCAAUGG-GCUCCAAGCAAUCAGUGGCAC
Contig550	+	sme-miR-754c-5p	Contig550_118454_118494_+	Subtype-II	75.7	1500	118474	14502	AUAGU-AAUACCCCAAGCAAC	: .:: :: ::..:.::.:.	ACGAGAAAAGGUAAAGACUUCGAGUAGAAUUAACUCUUG
Contig22579	+	sme-miR-754c-5p	Contig22579_5200_5240_+	Subtype-II	75.2	1600	5220	92	AUAGUAAUACCCCAAGCAAC	: :..::.. ::::.::	ACAAAAUAUUUAAAUGGUAUUGCAAGUAAAAGAUUUCAC
Contig3036	+	sme-miR-754c-5p	Contig3036_13935_13975_+	Subtype-II	74.8	1700	13955	182	AUAGUAAUACCCCAAGCAAC	::::......:.::	UGAUUUUCCCCACAAUAUUUUGGGUAAAUUGUAAAUGUU
Contig7424	+	sme-miR-754c-5p	Contig7424_10489_10529_+	Subtype-II	74.4	1800	10509	60	AU-AGUAAUACCCCAAGCAAC	:: :: ::: .:....:..:	AGUUACAAUCAGAAAUUUCUUGGGUGAGAAAUUAGAUCG
Contig4599	+	sme-miR-754c-5p	Contig4599_36862_36902_+	Subtype-II	73.9	1900	36882	64	AUA-GUA-AUACCCCAAGCAAC	::. :. .:......:::...	CCGAUAAUGCCUGUGUGUUUUGAGCGGUAAACUUAAAUU
Contig1293	+	sme-miR-754c-5p	Contig1293_14728_14768_+	Subtype-II	73.1	2100	14748	326	AUAGUAAUA-CCCCAAGCAAC	.:.:: : : ....:::..:	AUAUACAUGUGGUUACAUUUUUAAGUGAAUUUACCAUUA
Contig9994	+	sme-miR-754c-5p	Contig9994_543_583_+	Subtype-II	72.6	2200	563	112	AUAGUA---AUACCCCAAGCAAC	::: :. .:......:::..	GCUCGAUAAUGCCUGUGUUUUGAGCGGGAAACUUAAAUU
Contig4764	+	sme-miR-754c-5p	Contig4764_2071_2111_+	Subtype-II	71.8	2500	2091	82	AUAGUAA-UACCCCAAGCAAC	. : :.: ::.:....::..	UUUAAGUUGAAAUGAUUAUCUUGGGCGGGUUUUGGGCCA
Contig1531	-	sme-miR-754c-5p	Contig1531_71748_71788_-	Subtype-II	71.3	2600	71768	123	AUAGUAAUACCCCAAGCAAC	: .: :::::.::.::	UCUUUUGUUUUGUUUUGUUCCCCAGGCGACGAAUAUUUA
Contig6242	+	sme-miR-754c-5p	Contig6242_2045_2085_+	Subtype-II	70.9	2800	2065	63	AUAGUAAUACCCCAAGCAAC	: : :::..: ::.:..:	AUCAUUAGAGUUCGGAAUGUCACAGGUGAAAUUAUAAUA
Contig14789	+	sme-miR-754c-5p	Contig14789_15720_15760_+	Subtype-II	70.9	2800	15740	127	AUAGUAAUACCCCAAGCAAC	:: :.. .:.::::.::	CAGAAUAUUUAAUGGAUUCUCAAGUAAAAAUGGUUUUGU
Contig220	+	sme-miR-754c-5p	Contig220_106015_106055_+	Subtype-II	70.5	2900	106035	90	AUAGUAAUACCCCAAGCAAC	:.:::: ::::::.	UUGAAAACAUACACAAGUACCGCAAGCAGAAACCAGAAA
Contig6763	-	sme-miR-754c-5p	Contig6763_8247_8287_-	Subtype-II	70.5	2900	8267	266	AUAGUAAUACCCCAAGCAAC	.. .:::::.:...:	CCUUGUCCAGAACCCGGAGCCCCAGGUGGCGCCUGACCA
Contig6763	-	sme-miR-754c-5p	Contig6763_8248_8288_-	Subtype-II	70.5	2900	8268	142	AUAGUAAUACCCCAAGCAAC	.. .:::::.:...:	CUUGUCCAGAACCCGGAGCCCCAGGUGGCGCCUGACCAG
Contig13582	+	sme-miR-754c-5p	Contig13582_15187_15227_+	Subtype-II	69.6	3300	15207	79	AUAGUAAUACCCCAAGCAAC	:: :: .....:::.::	GUUUUAGGUUAAAAAAGUUUUAAGUAAGUAAUUCUAAAA
Contig13582	+	sme-miR-754c-5p	Contig13582_15186_15226_+	Subtype-II	69.6	3300	15206	70	AUAGUAAUACCCCAAGCAAC	:: :: .....:::.::	UGUUUUAGGUUAAAAAAGUUUUAAGUAAGUAAUUCUAAA
Contig123	+	sme-miR-754c-5p	Contig123_81217_81257_+	Subtype-II	69.6	3300	81237	72	AU-AGUA-AUACCCCAAGCAAC	:: :: : ::.:: ::::::.	GCUAUAACAUAAGCACAUGCCGCAAGCAGAAACCAAAAA
Contig14904	+	sme-miR-754c-5p	Contig14904_270_310_+	Subtype-II	69.6	3300	290	84	AUAGUAAUACCCCAAGCAAC	:: :: .....:::.::	UGUUUUAGGUUAAAAAAGUUUUAAGUAAGUAAUUCUAAA
Contig670	-	sme-miR-754c-5p	Contig670_90075_90115_-	Subtype-II	69.6	3300	90095	110	AUAGUAAUACCCCAAGCAAC	::::...::.:..	UAGGUCCCUUCUUUCUACCUUGAGUAGUUACAACAUUGA
Contig14904	+	sme-miR-754c-5p	Contig14904_271_311_+	Subtype-II	69.6	3300	291	64	AUAGUAAUACCCCAAGCAAC	:: :: .....:::.::	GUUUUAGGUUAAAAAAGUUUUAAGUAAGUAAUUCUAAAA
Contig6326	+	sme-miR-754c-5p	Contig6326_17944_17984_+	Subtype-II	68.7	3700	17964	107	AUA-GUA-AUACCCCAAGCAAC	::. :. .:......:::..	AUGAUAAUGCCUGUGUGUUUUGAGCGGAAAACUUAAAAA
Contig4884	+	sme-miR-754c-5p	Contig4884_810_850_+	Subtype-II	67.4	4300	830	101	AUAGUA-AUACCCCAAGCAAC	:: .:......:::..	ACGAUAACGCCUAUGUGUUUUGAGCGGAAAACUUAAACU
Contig5611	+	sme-miR-754c-5p	Contig5611_3945_3985_+	Subtype-II	66.6	4800	3965	151	AUAGUAAUACCCCAAGCAAC	.: ..:::..::::	CAACCAUUCAAACCGAAGUCCCGGGCAAGGACAGGGAGG
Contig3605	+	sme-miR-754c-5p	Contig3605_30720_30760_+	Subtype-II	66.1	5100	30740	96	AUAGUAAUACCCCAAGCAAC	:: .:......:::..	ACGAUAACGCCUGU-GUGUUUUGAGCGGAAAACUUAAAU
Contig5836	+	sme-miR-754c-5p	Contig5836_2183_2223_+	Subtype-II	66.1	5100	2203	93	AUAGUAAUACCCCAAGCAAC	:: .:......:::..	ACGAUAACGCCUGU-GUGUUUUGAGCGGAAAACUUAAAA
Contig44	+	sme-miR-754c-5p	Contig44_245658_245698_+	Subtype-II	66.1	5100	245678	93	AUAGU--AAUACCCCAAGCAAC	::. : .:: ......:..:	UUUCGUGAUGAUUGGAUUUUUUGGGUGAAGAUUUGUCAU
Contig525	+	sme-miR-754c-5p	Contig525_53653_53693_+	Subtype-II	66.1	5100	53673	111	AUAGUAAUACCCCAAGCAAC	:: .:......:::..	ACGAUAACGCCUGU-GUGUUUUGAGCGGAAAACUUAAAA
Contig1353	+	sme-miR-754c-5p	Contig1353_55120_55160_+	Subtype-II	66.1	5100	55140	106	AUAGUAAUACCCCAAGCAAC	:: .:......:::..	ACGAUAACGCCUGU-GUGUUUUGAGCGGAAAACUUAAAU
Contig2728	+	sme-miR-754c-5p	Contig2728_35610_35650_+	Subtype-II	66.1	5100	35630	74	AUAGUAAUACCCCAAGCAAC	:: .:......:::..	ACGAUAACGCCUGU-GUGUUUUGAGCGGAAAACUUAAAA
Contig30097	+	sme-miR-754c-5p	Contig30097_3759_3799_+	Subtype-II	66.1	5100	3779	99	AUAGUAAUACCCCAAGCAAC	:: .:......:::..	ACGAUAACGCCUGU-GUGUUUUGAGCGGAAAACUUAAAA
Contig35026	+	sme-miR-754c-5p	Contig35026_911_951_+	Subtype-II	66.1	5100	931	103	AUAGUAAUACCCCAAGCAAC	.:: .:......:::..	AUGAUAAUGCCGGU-GUGUUUUGAGCGGAAAACUUAAAU
Contig6786	+	sme-miR-754c-5p	Contig6786_9580_9620_+	Subtype-II	65.7	5300	9600	96	AUAGUAAU--ACCCCAAGCAAC	:::: :: .:: ::::::.	AUUAUCACAUAGACAUUCGCCGCAAGCAGAAACCAAAGA
Contig506	+	sme-miR-754c-5p	Contig506_138862_138902_+	Subtype-II	65.7	5300	138882	105	AUAGUAAUACCCCAAGCAAC	.:......:::..	GCACGAUAACGCCUGUGUUUUGAGCGGAAAACUUAAAUU
Contig33930	+	sme-miR-754c-5p	Contig33930_925_965_+	Subtype-II	65.7	5300	945	88	AUAGUAAU--ACCCCAAGCAAC	:::: :: .:: ::::::.	AUUAUCACAUAGACAUUCGCCGCAAGCAGAAACCAAAGA
Contig5266	+	sme-miR-754c-5p	Contig5266_26795_26835_+	Subtype-II	65.3	5600	26815	148	AUAGUA-AUACCCCAAGCAAC	:: :: :: ......:...	UUAAUUAAUUAUUACAUUUUUUGGGUGGGGGAACUUGUC
Contig57357	+	sme-miR-754c-5p	Contig57357_1591_1631_+	Subtype-II	64.8	5900	1611	236	AUAGUAAUACCCCAAGCAAC	:.: :....::::.:	CAAUUCAAGAAUUUGA-AUUUUAAGCGAAAAUAGAACGA
Contig1552	+	sme-miR-754c-5p	Contig1552_64745_64785_+	Subtype-II	64.8	5900	64765	124	AUAGUAA---UA--CCCCAAGCAAC	.:: ::: :: .:.::::.::	UUCGUAAUAAAACUAUUUCUCAAGUAAAAAUGGUUUUCA
Contig22821	+	sme-miR-754c-5p	Contig22821_5439_5479_+	Subtype-II	64.4	6300	5459	770	AUAGUAAUACCCCAAGCAAC	.:.:.:::.::.	UUUCAUCAUUUCUUCAGCUCUAAGUAAUAGAAAAAUCCU
Contig144	+	sme-miR-754c-5p	Contig144_178262_178302_+	Subtype-II	64	6600	178282	89	AUAGUAAUACCCCAAGCAAC	.: :....:::..:	UCUAAUGAAAAAAGAAAUUUUAAGUGAAUUGUAGGUAUU
Contig7136	+	sme-miR-754c-5p	Contig7136_13851_13891_+	Subtype-II	64	6600	13871	99	AUAGUAAUACCCCAAGCAAC	.:::: ::::::.	CACUGUACAUACACAUGUACCGCAAGCAGAAACCAAAAA
Contig1275	+	sme-miR-754c-5p	Contig1275_24361_24401_+	Subtype-II	64	6600	24381	54	AUAGUAAUACCCCAAGCAAC	.: :.....:.:::	UUCAUGAAAUUACCUGUUCUUUGGGUAACGGUAUUUGUU
Contig65	+	sme-miR-754c-5p	Contig65_263809_263849_+	Subtype-II	63.1	7300	263829	137	AUA-GUA-AUACCCCAAGCAAC	::. ::. .: .....:::..	CACGAUAAUGCGUGCGU-UUUUGAGCGGGAAACUUAAAU
Contig6875	+	sme-miR-754c-5p	Contig6875_14106_14146_+	Subtype-II	62.7	7700	14126	220	AUAGUAAU-----ACCCCAAGCAAC	:: :::: :.:...:::..	UAACUACUAAUUUCUCAUCUUGAGCGGAAACAUCAAAAC
Contig60665	+	sme-miR-754c-5p	Contig60665_1694_1734_+	Subtype-II	62.7	7700	1714	96	AUAGUAAUACCCCAAGCAAC	.:::: ::::.:.	CACUGUACAUACACAUGUACCACAAGUAGAAACUAAAAA
Contig5057	+	sme-miR-754c-5p	Contig5057_40220_40260_+	Subtype-II	62.2	8200	40240	153	AUAGUAAUACCCCAAGCAAC	:.: ::. :.::.:.	ACAUAAGAAUUUCUUGAAACUGCGAGUAGGACUCAGUGG
Contig1440	+	sme-miR-754c-5p	Contig1440_76528_76568_+	Subtype-II	61.4	9100	76548	139	AUAGUAAUACCCCAAGCAAC	::. :.....:::..	CGAUAAUUCCUGUGUGAUUUUGAGCGGGAAACUUAAAUU
Contig7999	+	sme-miR-754c-5p	Contig7999_6929_6969_+	Subtype-II	61.4	9100	6949	107	AUAGUA---AUA-CCCCAAGCAAC	::: :. .:. .....:::..	CACGAUAAUGCCUGUGUUUUUGAGCGGAAAACUUAAAUU
Contig4431	+	sme-miR-754c-5p	Contig4431_6744_6784_+	Subtype-II	61.4	9100	6764	101	AUAGUA---AUA-CCCCAAGCAAC	::: :. .:. .....:::..	CACGAUAAUGCCUGUGUUUUUGAGCGGAAAACUUAAAUU
Contig1666	+	sme-miR-754c-5p	Contig1666_90084_90124_+	Subtype-II	61.4	9100	90104	107	AUAGUA---AUA-CCCCAAGCAAC	::: :. .:. .....:::..	CACGAUAAUGCCUGUGUUUUUGAGCGGGAAACUUAAAUU
Contig1511	+	sme-miR-754c-5p	Contig1511_89512_89552_+	Subtype-II	61.4	9100	89532	115	AUAGUA---AUA-CCCCAAGCAAC	::: :. .:. .....:::..	CACGAUAAUGCCUGUGUUUUUGAGCGGAAAACUUAAAUU
Contig10277	+	sme-miR-754c-5p	Contig10277_46694_46734_+	Subtype-II	61.4	9100	46714	134	AUAGUA---AUA-CCCCAAGCAAC	::: :. .:. .....:::..	CACGAUAAUGCCUGUGUUUUUGAGCGGGAAACUUAAAUU
Contig9589	+	sme-miR-754c-5p	Contig9589_11138_11178_+	Subtype-II	61.4	9100	11158	105	AUAGUA---AUA-CCCCAAGCAAC	::: :. .:. .....:::..	CACGAUAAUGCCUGUGUUUUUGAGCGGAAAACUUAAAUU
Contig3819	+	sme-miR-754c-5p	Contig3819_14296_14336_+	Subtype-II	61.4	9100	14316	109	AUAGUA---AUA-CCCCAAGCAAC	::: :. .:. .....:::..	CACGAUAAUGCCUGUGUUUUUGAGCGGAAAACUUAAAUU
Contig1478	+	sme-miR-754c-5p	Contig1478_67659_67699_+	Subtype-II	61.4	9100	67679	129	AUAGUA---AUA-CCCCAAGCAAC	::: :. .:. .....:::..	CACGAUAAUGCCUGUGUUUUUGAGCGGGAAACUUAAAUU
Contig4816	+	sme-miR-754c-5p	Contig4816_12255_12295_+	Subtype-II	60.9	9500	12275	86	AUAGUAAUACCCCAAGCAAC	::: : ::: ::::::.	CUGCUGUAUCAUAACCACACCGCAAGCAGAAACCAAAAA
Contig3443	+	sme-miR-13-5p	Contig3443_17663_17703_+	Subtype-II	73.7	1900	17683	95	AUAUCACAGCCGCCAAAGGCUC	::: ::. :.:: :.:::::	GGUCGAUGAUAACAU-UCUGCAAGAGGCUGAACAAUUAC
Contig705	+	sme-miR-13-5p	Contig705_108005_108045_+	Subtype-II	67.6	4200	108025	51	AUAUCACAGCCGCCAAAGGCUC	: : .. .:. :: :::::::.	ACACCCGAAGAGUG-GGUGGCGAAAGGCUUUCCCUGAGC
Contig706	+	sme-miR-13-5p	Contig706_29703_29743_+	Subtype-II	67.6	4200	29723	52	AUAUCACAGCCGCCAAAGGCUC	: : .. .:. :: :::::::.	ACACCCGAAGAAUG-GGUGGCGAAAGGCUUUCCCUGAAC
Contig230	+	sme-miR-13-5p	Contig230_167579_167619_+	Subtype-II	67.6	4200	167599	57	AUAUCACAGCCGCCAAAGGCUC	: : .. .:. :: :::::::.	ACACCCGAAGAAUG-GGUGGCGAAAGGCUUUCCCUGAGC
Contig3896	+	sme-miR-13-5p	Contig3896_13379_13419_+	Subtype-II	67.6	4200	13399	69	AUAUCACAGCCGCCAAAGGCUC	: : .. .:. :: :::::::.	ACACCCGAAGAAUG-GGUGGCGAAAGGCUUUCCCUGAAC
Contig10575	+	sme-miR-13-5p	Contig10575_6251_6291_+	Subtype-II	67.6	4200	6271	52	AUAUCACAGCCGCCAAAGGCUC	: : .. .:. :: :::::::.	ACACCUGAAGAAUG-GGUGGCGAAAGGCUUUCCCUGAAC
Contig5208	+	sme-miR-13-5p	Contig5208_17176_17216_+	Subtype-II	67.6	4200	17196	65	AUAUCACAGCCGCCAAAGGCUC	: : .. .:. :: :::::::.	AUACCCGAAGAGUG-GGUGGCGAAAGGCUUUCCCUGAGC
Contig1604	+	sme-miR-13-5p	Contig1604_27899_27939_+	Subtype-II	67.6	4200	27919	55	AUAUCACAGCCGCCAAAGGCUC	: : .. .:. :: :::::::.	ACACCCGAAGAGUG-GGUGGCGAAAGGCUUUCCCUGAGC
Contig3608	+	sme-miR-13-5p	Contig3608_19565_19605_+	Subtype-II	67.6	4200	19585	61	AUAUCACAGCCGCCAAAGGCUC	: : .. .:. :: :::::::.	ACAUCCGAAGAAUG-GGUGGCGAAAGGCUUUCCCUGAAC
Contig10836	+	sme-miR-13-5p	Contig10836_2867_2907_+	Subtype-II	67.6	4200	2887	61	AUAUCACAGCCGCCAAAGGCUC	: : .. .:. :: :::::::.	ACACCCGAAGAAUG-GGUGGCGAAAGGCUUUCCCUGAAC
Contig1485	+	sme-miR-13-5p	Contig1485_62750_62790_+	Subtype-II	67.6	4200	62770	61	AUAUCACAGCCGCCAAAGGCUC	: : .. .:. :: :::::::.	ACACCCGAAGAGUG-GGUGGCGAAAGGCUUUCCCUGAGC
Contig705	+	sme-miR-13-5p	Contig705_16354_16394_+	Subtype-II	67.6	4200	16374	72	AUAUCACAGCCGCCAAAGGCUC	: : .. .:. :: :::::::.	ACACCCGAAAAAUG-GGUGGCGAAAGGCUUUCCCUGAAC
Contig5848	+	sme-miR-13-5p	Contig5848_18884_18924_+	Subtype-II	67.6	4200	18904	58	AUAUCACAGCCGCCAAAGGCUC	: : .. .:. :: :::::::.	ACACCCGAAGAAUG-GGUGGCGAAAGGCUUUCCCUGAAC
Contig25089	+	sme-miR-13-5p	Contig25089_10103_10143_+	Subtype-II	67.6	4200	10123	52	AUAUCACAGCCGCCAAAGGCUC	: : .. .:. :: :::::::.	ACACCCGAAGAAUG-GGUGGCGAAAGGCUUUCCCUGAAC
Contig4387	+	sme-miR-13-5p	Contig4387_14700_14740_+	Subtype-II	67.6	4200	14720	52	AUAUCACAGCCGCCAAAGGCUC	: : .. .:. :: :::::::.	ACACCCGAAGAAUG-GGUGGCGAAAGGCUUUCCCUGAAC
Contig7313	+	sme-miR-13-5p	Contig7313_18466_18506_+	Subtype-II	67.6	4200	18486	56	AUAUCACAGCCGCCAAAGGCUC	: : .. .:. :: :::::::.	ACACCCGAAGAAUG-GGUGGCGAAAGGCUUUCCCUGAAC
Contig1140	+	sme-miR-13-5p	Contig1140_23887_23927_+	Subtype-II	65.2	5600	23907	142	AUAUCACAGCCGCCAAAGGCUC	. : .. .:. :: :.:::::.	CCCCAGAGGAAUG-GGUAGCAAGAGGCUUCGCGGACACA
Contig23217	-	sme-miR-13-5p	Contig23217_9312_9352_-	Subtype-II	65.2	5600	9332	135	AUAUCACAGCCGCCAAAGGCUC	:: :. .: . :. ::.::.:.	UACUUUUUAUUUUCUA-UAGUGAAGGGUUUAUCUCAGUG
Contig1831	-	sme-miR-13-5p	Contig1831_7357_7397_-	Subtype-II	65.2	5600	7377	123	AUAUCACAGCCGCCAAAGGCUC	:: :. .: . :. ::.::.:.	CUUUUUUUAUUUUCUA-UAGUGAAGGGUUUAUCUCAGUG
Contig15447	-	sme-miR-13-5p	Contig15447_10905_10945_-	Subtype-II	65.2	5600	10925	117	AUAUCACAGCCGCCAAAGGCUC	:: :. .: . :. ::.::.:.	UACUUUUUAUUUUCUA-UAGUGAAGGGUUUAUCUCAGUG
Contig550	+	sme-miR-96b-5p	Contig550_16342_16382_+	Subtype-II	85.3	450	16362	51	GUGACGAUUCCU--UAAGUGCCAAA	:::.: : ..: :..:::...:.	UAUCUUUGAUGCUCUUUAAUGGGUGUUGAGGAUGACCGA
Contig18320	-	sme-miR-96b-5p	Contig18320_5141_5181_-	Subtype-II	69	3600	5161	138	GUGACGAUUC-CUUAAGUGCCAAA	:::: : ::::::.:..:	UUAAUUACUCGAUGCAGAUAAGUGUCGGAAUCUUCUGGC
Contig18320	-	sme-miR-96b-5p	Contig18320_5142_5182_-	Subtype-II	69	3600	5162	188	GUGACGAUUC-CUUAAGUGCCAAA	:::: : ::::::.:..:	UAAUUACUCGAUGCAGAUAAGUGUCGGAAUCUUCUGGCA
Contig18320	-	sme-miR-96b-5p	Contig18320_5140_5180_-	Subtype-II	69	3600	5160	95	GUGACGAUUC-CUUAAGUGCCAAA	:::: : ::::::.:..:	AUUAAUUACUCGAUGCAGAUAAGUGUCGGAAUCUUCUGG
Contig491	+	sme-miR-96b-5p	Contig491_99961_100001_+	Subtype-II	63.5	7000	99981	409	GUGACGAUUCCUUAAGUGCCAAA	: ::: ::: :::...:	GAUAUAAAUCCCAUUGAUUAUGUGUUGACGACAUAAUAU
Contig3284	+	sme-miR-2202-5p	Contig3284_5641_5681_+	Subtype-II	86.4	390	5661	131	UCGAUUAAUAUUCUUUUUGCGCA	:: ::.: .::::::.:.:	AAAUGUAUUUUUAUGUCUUUUUUGUGUACUGUACUUUAU
Contig2020	-	sme-miR-2202-5p	Contig2020_53881_53921_-	Subtype-II	78.4	1100	53901	388	UCGA-UUAAUA-UUCUUUUUGCGCA	:::: : :: ::.:::::::::	AGGUUCGAGUCUUUACUUUUUUUUGCGCCAUGCCAUCAA
Contig13393	-	sme-miR-2202-5p	Contig13393_13389_13429_-	Subtype-II	73.1	2100	13409	108	UCGAUUA-AUAUUCUUUUUGCGCA	:. ::. .: ::.: ::::.:.:	UAUUUUUCCUUGCGU-UUUUAUUUGUGUAGUGGACAGCG
Contig1372	-	sme-miR-277b-5p	Contig1372_54706_54746_-	Subtype-II	91.4	200	54726	131	GAAGCUGCAUUUCUGAUCAA	::: :::::::.::::.:	CAAAGAGUGCAAAG-UGCAUUUUUGAUUACAGUCAGAGG
Contig12537	+	sme-miR-277b-5p	Contig12537_14467_14507_+	Subtype-II	89.8	250	14487	147	GAAGCUGCAUUUCUGAUCAA	::: .: .::::.::::..:	AUUUAAAAGAA-UUAUAUUUUUGAUUGAAGAAAUUUUAU
Contig16585	-	sme-miR-277b-5p	Contig16585_4704_4744_-	Subtype-II	89	280	4724	136	GAAGCUGCAUUUCUGAUCAA	:: .:::::: .::.:...	GAGAAAUGAUUAAAUUGCAUUAUUGGUUGGAGUUAGGAU
Contig20211	-	sme-miR-277b-5p	Contig20211_2305_2345_-	Subtype-II	89	280	2325	154	GAAGCUGCAUUUCUGAUCAA	:: .:::::: .::.:...	GAGAAAUGAUUAAAUUGCAUUAUUGGUUGGAGUUAGGAU
Contig759	+	sme-miR-277b-5p	Contig759_22687_22727_+	Subtype-II	85.5	440	22707	64	GAAGCUGCAUUUCUGAUCAA	. :::: ::::.::.:.:	AACAAUGUACGUGCUGAAUUUUUGGUUAUUUGUUUAGCU
Contig2436	+	sme-miR-277b-5p	Contig2436_49506_49546_+	Subtype-II	85.5	440	49526	67	GAAGCUGCAUUUCUGAUCAA	.::: .::: :::::..:	CCGUACAACUUGGCUAUAUUACUGAUUGACUACAAAAUU
Contig23	+	sme-miR-277b-5p	Contig23_60777_60817_+	Subtype-II	81.5	730	60797	99	GAAGCUGCAUUUCUGAUCAA	: ::.: ..:::.::.:..	AAUUACUUGCAGUU-UGUUUUUGGUUGUGGGACACAAAA
Contig596	+	sme-miR-277b-5p	Contig596_128278_128318_+	Subtype-II	79.2	980	128298	65	GAAGCUGCAUUUCUGAUCAA	.::::::::::::	ACAAAAAUUACAUUUAUUAUUUCUGAUCAAUUAUUUAAG
Contig9148	+	sme-miR-277b-5p	Contig9148_3251_3291_+	Subtype-II	79.2	980	3271	64	GAAGCUGCAUUUCUGAUCAA	.::::::::::::	UCCAUUUGGCCAUUUCAUAUUUCUGAUCAAUUAUUGAUU
Contig9148	+	sme-miR-277b-5p	Contig9148_23050_23090_+	Subtype-II	79.2	980	23070	72	GAAGCUGCAUUUCUGAUCAA	.::::::::::::	UCCAUUUGGCCAUUUCAUAUUUCUGAUCAAUUAUUGAUU
Contig421	+	sme-miR-277b-5p	Contig421_101890_101930_+	Subtype-II	78	1100	101910	242	GAAGCUGC-AUUUCUGAUCAA	:.: : :::::::.:...	GUGUUGCAUUUGUUCCAAUUUCUGGUUGGAACGGAGAUA
Contig421	+	sme-miR-277b-5p	Contig421_101889_101929_+	Subtype-II	78	1100	101909	167	GAAGCUGC-AUUUCUGAUCAA	:.: : :::::::.:...	AGUGUUGCAUUUGUUCCAAUUUCUGGUUGGAACGGAGAU
Contig421	+	sme-miR-277b-5p	Contig421_101891_101931_+	Subtype-II	78	1100	101911	198	GAAGCUGC-AUUUCUGAUCAA	:.: : :::::::.:...	UGUUGCAUUUGUUCCAAUUUCUGGUUGGAACGGAGAUAA
Contig368	+	sme-miR-277b-5p	Contig368_82640_82680_+	Subtype-II	75.6	1500	82660	455	GAAGCUGCAUUUCUGAUCAA	.::::.::::..:	GCAACUAUUUUGACAUAUUUUUGAUUGAACAACAACAAA
Contig11341	+	sme-miR-277b-5p	Contig11341_16647_16687_+	Subtype-II	75.6	1500	16667	481	GAAGCUGCAUUUCUGAUCAA	.::::.::::..:	GCAACAAUUUUGACAUAUUUUUGAUUGAACAACAACAAA
Contig32587	+	sme-miR-277b-5p	Contig32587_1301_1341_+	Subtype-II	75.6	1500	1321	515	GAAGCUGCAUUUCUGAUCAA	.::::.::::..:	GCAACAAUUUUGACAUAUUUUUGAUUGAACAACAAAAAU
Contig11875	-	sme-miR-277b-5p	Contig11875_4139_4179_-	Subtype-II	75.6	1500	4159	174	GAAGCUGCAUUUCUGAUCAA	: .: . :::.::.::::	AAUAUUUAUUUAUUUCUUUUUUUGGUCAACAGCCAAAAC
Contig20850	+	sme-miR-277b-5p	Contig20850_86_126_+	Subtype-II	75.6	1500	106	543	GAAGCUGCAUUUCUGAUCAA	.::::.::::..:	GCAACAAUUUUGACAUAUUUUUGAUUGAACAACAAAAAA
Contig21945	+	sme-miR-277b-5p	Contig21945_9321_9361_+	Subtype-II	75.6	1500	9341	502	GAAGCUGCAUUUCUGAUCAA	.::::.::::..:	GCAACAAUUUUGACAUAUUUUUGAUUGAACAACAAAAAU
Contig8765	+	sme-miR-277b-5p	Contig8765_4718_4758_+	Subtype-II	75.6	1500	4738	491	GAAGCUGCAUUUCUGAUCAA	.::::.::::..:	GCAACAAUUUUGACAUAUUUUUGAUUGAACAACAACAAA
Contig753	-	sme-miR-277b-5p	Contig753_113481_113521_-	Subtype-II	72.8	2200	113501	158	GAAGCUGCA--UUUCUGAUCAA	:.: .: :::.::.:..:	UUCCGUUUUGUUUUAUUUUUUUGGUUGAAUUACCCUUGU
Contig3756	+	sme-miR-277b-5p	Contig3756_32890_32930_+	Subtype-II	72.1	2400	32910	51	GAAGCUGCAUUUCUGAUCAA	::: : :: .::.::::	UUCAUUCAUGUUGCUACCUUAUUGGUCAAAUGGUAGAUG
Contig1006	+	sme-miR-277b-5p	Contig1006_19746_19786_+	Subtype-II	72.1	2400	19766	51	GAAGCUG--CA-UUUCUGAUCAA	:: .:: .: ::::::.:::	UAUUAAAAUUUGGAUAUUUUCUGGUCAUUUAGCCAGUAA
Contig2808	+	sme-miR-277b-5p	Contig2808_41214_41254_+	Subtype-II	71.7	2500	41234	61	GAAGCUGCAUUUCUGAUCAA	:::. :::.::::..:	UAUUCCGGUAAGUAAAUUUUUUGAUUGACUUAAAAUUAG
Contig11	+	sme-miR-277b-5p	Contig11_278724_278764_+	Subtype-II	70.9	2800	278744	525	GAAGCUGCAUUUCUGAUCAA	::::.::::..:	GCAACAAUUUUGACAAAUUUUUGAUUGAACAACAAAAAA
Contig11525	+	sme-miR-277b-5p	Contig11525_2060_2100_+	Subtype-II	70.9	2800	2080	68	GAAGCUG-CAUUUCUGAUCAA	: :: ..:::.::.:..	GCCGCUCCUUGAUGAUGUUUUUGGUUGUUGCGGCUGCCC
Contig11525	+	sme-miR-277b-5p	Contig11525_2058_2098_+	Subtype-II	70.9	2800	2078	72	GAAGCUG-CAUUUCUGAUCAA	: :: ..:::.::.:..	UAGCCGCUCCUUGAUGAUGUUUUUGGUUGUUGCGGCUGC
Contig11525	+	sme-miR-277b-5p	Contig11525_2059_2099_+	Subtype-II	70.9	2800	2079	164	GAAGCUG-CAUUUCUGAUCAA	: :: ..:::.::.:..	AGCCGCUCCUUGAUGAUGUUUUUGGUUGUUGCGGCUGCC
Contig8780	+	sme-miR-277b-5p	Contig8780_14532_14572_+	Subtype-II	70.5	2900	14552	368	GAAGCU-GCAUUUCUGAUCAA	: .: :..:: .::.:...	CACUGGGUUCAUUUCGUGUUAUUGGUUGGUUGUAUAUAU
Contig6836	+	sme-miR-277b-5p	Contig6836_9477_9517_+	Subtype-II	70.5	2900	9497	461	GAAGCU-GCAUUUCUGAUCAA	: .: :..:: .::.:...	CACUGGGUUCAUUUCGUGUUAUUGGUUGGUUGUAUAUAU
Contig11270	+	sme-miR-277b-5p	Contig11270_9564_9604_+	Subtype-II	69.7	3200	9584	81	GAAGCUGCAUUUCUGAUCAA	.::::.::::..	AUCGAUAAAUGGAAAUAUUUUUGAUUGUACUUUUAUUGU
Contig25834	-	sme-miR-277b-5p	Contig25834_5781_5821_-	Subtype-II	69.7	3200	5801	82	GAAGCUGCAUUUCUGAUCAA	.:::::::.:..	GAUUCUGCGCAGUGACAUAUUUCUGGUUGUAUCAUUAUC
Contig12465	-	sme-miR-277b-5p	Contig12465_14909_14949_-	Subtype-II	69.7	3200	14929	109	GAAGCUGCAUUUCUGAUCAA	.:::::::.:..	GAUUCUGCGCAGUGACAUAUUUCUGGUUGUAUCAUUAUC
Contig1071	+	sme-miR-277b-5p	Contig1071_86730_86770_+	Subtype-II	69.3	3400	86750	243	GAAGCUGC-AUUUCUGAUCAA	: .: . :::::::::..	GUUUUAUUUUAUUUUUAAUUUCUGAUUGCGGUGAAUGUU
Contig1809	+	sme-miR-277b-5p	Contig1809_75505_75545_+	Subtype-II	69.3	3400	75525	56	GAAGCUGCAUUUCUGAUCAA	: . .: .:::.::.:.:	CAAUUUUGUGUGAUUCGGUUUUUGGUUAUUUGUUUAUUA
Contig5414	+	sme-miR-277b-5p	Contig5414_28413_28453_+	Subtype-II	68.9	3600	28433	57	GAAGCUGC-AUUUCUGAUCAA	:.: .: : .:: .::::..	GAAUUCGAUGGACUUCCUGUUCUUGAUUGUUCCGUAUAA
Contig703	+	sme-miR-277b-5p	Contig703_36955_36995_+	Subtype-II	66.1	5100	36975	54	GAAGCUGCAUUUCUGAUCAA	:::::::::..	UUAUGUACCAUCAAUAUAAUUUCUGAUUGUUUCUCUAUU
Contig193	+	sme-miR-277b-5p	Contig193_66805_66845_+	Subtype-II	66.1	5100	66825	2691	GAAGCUGCA-UUUCUGAUCAA	:: .: :::.::.:..	CCAAAUUUGUACUUUACUUUUUGGUUGUACUGUUAAGAU
Contig7300	+	sme-miR-277b-5p	Contig7300_15060_15100_+	Subtype-II	63.8	6800	15080	69	GAAGCUGCAUUUCUGAUCAA	: ::. :: .::::..	CUUUUAUCAUUUUGGUGUUUUAUUGAUUGUACUGUGCUU
Contig9454	+	sme-miR-277b-5p	Contig9454_12210_12250_+	Subtype-II	63.8	6800	12230	114	GAAGCUGCAUUUCUGAUCAA	. : .:: .::.::::	AUUGAAUAUACUAUAGAGUUAUUGGUCAACCAAAGCCUA
Contig892	+	sme-miR-277b-5p	Contig892_88494_88534_+	Subtype-II	61.8	8600	88514	77	GAAGCUGCAUUUCUGAUCAA	::: : ::: .:::::.	ACAAAGAUAGAAAGAAG-AUUCUUGAUCGUAAAGCAGCU
Contig4622	+	sme-miR-277b-5p	Contig4622_30210_30250_+	Subtype-II	60.6	9900	30230	56	GAAGCUGCAUUUCUGAUCAA	:: . : ::::::.::.	UCUUUUGCAAAAUAAC-UUUCUGGUCGUUUGACAAGGGA
Contig4622	+	sme-miR-277b-5p	Contig4622_30208_30248_+	Subtype-II	60.6	9900	30228	312	GAAGCUGCAUUUCUGAUCAA	:: . : ::::::.::.	CUUCUUUUGCAAAAUAAC-UUUCUGGUCGUUUGACAAGG
Contig4622	+	sme-miR-277b-5p	Contig4622_30209_30249_+	Subtype-II	60.6	9900	30229	68	GAAGCUGCAUUUCUGAUCAA	:: . : ::::::.::.	UUCUUUUGCAAAAUAAC-UUUCUGGUCGUUUGACAAGGG
Contig760	+	sme-miR-753c	Contig760_27720_27760_+	Subtype-II	101.8	54	27740	66	UGAGAUC--ACAAUCCAAGCUU	::::.:. :..::....:.::	UUUGGGUUGAGGUUCGAUGAUUUGGGUUUGAUCGUUGGU
Contig214	+	sme-miR-753c	Contig214_60120_60160_+	Subtype-II	95.1	130	60140	382	UGAGAUCACAAUCCAAGCUU	:::::: : :::..:.:.:	GCCGAAAUGUGAGAUGAAAAUUUAGGUUGAAAUUAUAGG
Contig1072	+	sme-miR-753c	Contig1072_28572_28612_+	Subtype-II	74.6	1700	28592	193	UGAGAUCACAAUCCAAGCUU	::.:.:..:::.:	AAUUGCAUCCGAAUUCCAUAGUUUAAGUUAUUCUUCAUU
Contig11035	+	sme-miR-753c	Contig11035_488_528_+	Subtype-II	73.2	2100	508	124	UGAGAUCACAAUCCAAGCUU	: ::.: :::..:::.:	GCAAGCGAAAUAAAUUA-AAUUUAAGUUAUUCUUAAAUU
Contig11035	+	sme-miR-753c	Contig11035_487_527_+	Subtype-II	73.2	2100	507	91	UGAGAUCACAAUCCAAGCUU	: ::.: :::..:::.:	GGCAAGCGAAAUAAAUUA-AAUUUAAGUUAUUCUUAAAU
Contig1410	-	sme-miR-753c	Contig1410_27373_27413_-	Subtype-II	71.8	2500	27393	55	UGAGAUCAC-AAUCCAAGCUU	:.:: . :.:.::::.:	UGCACUAACCGGUCUUGAGUUCAAGUUCGUCCCCAUCAU
Contig10593	+	sme-miR-753c	Contig10593_14879_14919_+	Subtype-II	71.8	2500	14899	55	UGAGAUCA--CAAUCCAAGCUU	::.: ::::..:.:.:	UAAUUGACUAAUUAUUCAAUUUAGGUUCUUUGGGUUGGA
Contig459	-	sme-miR-753c	Contig459_104986_105026_-	Subtype-II	69.4	3400	105006	89	UGAGAUCACAAUCCAAGCUU	:.: :::..:.:.::	UACAUUUUUUCUUUUA-AAUUUAGGUUUCCGCUCAAAAA
Contig3551	+	sme-miR-753c	Contig3551_10415_10455_+	Subtype-II	69.4	3400	10435	392	UGAG-AUCACAAUCCAAGCUU	:: : : :.:::..:.:.:	UUGAGCCGUGUGUAAAAUAAUUUAGGUUGAAAUUAAAGA
Contig459	-	sme-miR-753c	Contig459_104985_105025_-	Subtype-II	69.4	3400	105005	809	UGAGAUCACAAUCCAAGCUU	:.: :::..:.:.::	UUACAUUUUUUCUUUUA-AAUUUAGGUUUCCGCUCAAAA
Contig4622	+	sme-miR-753c	Contig4622_30174_30214_+	Subtype-II	68	4000	30194	60	UGAGAUCACAAUCCAAGCUU	::.. :: :::::.:	UAUUCAGACCACAAUUGAAAACCAAGUUCGGAGUCUUCU
Contig33056	+	sme-miR-753c	Contig33056_2637_2677_+	Subtype-II	66.5	4800	2657	635	UGAGAUCACAAUCCAAGCUU	:.. :::....:.::	UUGGAAUAGUUUUUUG-AAUUUGGGUUUUUGUUUUUGUU
Contig33056	+	sme-miR-753c	Contig33056_2636_2676_+	Subtype-II	66.5	4800	2656	18161	UGAGAUCACAAUCCAAGCUU	:.. :::....:.::	UUUGGAAUAGUUUUUUG-AAUUUGGGUUUUUGUUUUUGU
Contig16411	+	sme-miR-753c	Contig16411_2648_2688_+	Subtype-II	66.5	4800	2668	648	UGAGAUCACAAUCCAAGCUU	:.. :::....:.::	UUGGAAUAGUUUUUUG-AAUUUGGGUUUUUGUUUUUGUU
Contig16411	+	sme-miR-753c	Contig16411_2647_2687_+	Subtype-II	66.5	4800	2667	18045	UGAGAUCACAAUCCAAGCUU	:.. :::....:.::	UUUGGAAUAGUUUUUUG-AAUUUGGGUUUUUGUUUUUGU
Contig1007	+	sme-miR-753c	Contig1007_39381_39421_+	Subtype-II	63.7	6800	39401	113	UGAGAUCACAAUCCAAGCUU	:::: ::.: ..:.:::	UAAUUAGGUAUGAG---ACGAAUUAGGCUGUUCAUUGGG
Contig5457	+	sme-miR-87a-3p	Contig5457_8671_8711_+	Subtype-II	81.4	740	8691	345	UACACUUGAAACUUUGCUCA	.:::: ::..::::.:..	UGUUGGGCUAGCACU--AAGUUUUGUUUGAAUGGGUUGG
Contig17496	+	sme-miR-87a-3p	Contig17496_1083_1123_+	Subtype-II	79	990	1103	96	UACACUUGAAACUUUGCUCA	:: :.: .::.::::.:.	CCUAGUAUUAAAUUGUGAAUUUUGUUUCGUCUGUAUGCG
Contig1883	+	sme-miR-87a-3p	Contig1883_22026_22066_+	Subtype-II	78.7	1000	22046	146	UA-CACUUGAAACUUUGCUCA	:: .: : ::.:.::::.:.	UAUUAAUUUAUUAAUGGAGAUUUUGUUUUCUACCUUUAA
Contig1235	-	sme-miR-87a-3p	Contig1235_77368_77408_-	Subtype-II	75.9	1500	77388	67	UACACUU-GAAACUUUGCUCA	: ..::: .::::::.:::	UCCUUGGGUUCUGCUUCUUGACUUUGUUCACCACCAGUG
Contig1235	-	sme-miR-87a-3p	Contig1235_77369_77409_-	Subtype-II	75.9	1500	77389	227	UACACUU-GAAACUUUGCUCA	: ..::: .::::::.:::	CCUUGGGUUCUGCUUCUUGACUUUGUUCACCACCAGUGU
Contig1235	-	sme-miR-87a-3p	Contig1235_77370_77410_-	Subtype-II	75.9	1500	77390	70	UACACUU-GAAACUUUGCUCA	: ..::: .::::::.:::	CUUGGGUUCUGCUUCUUGACUUUGUUCACCACCAGUGUG
Contig8070	+	sme-miR-87a-3p	Contig8070_1528_1568_+	Subtype-II	71.5	2600	1548	74	UACACUUGAAACUUUGCUCA	..:. : ::.::::.:.:	UUGAUCUCAGUAUAU--AAUUUUGUUUAUCGUCAAAUGU
Contig8070	+	sme-miR-87a-3p	Contig8070_1527_1567_+	Subtype-II	71.5	2600	1547	98	UACACUUGAAACUUUGCUCA	..:. : ::.::::.:.:	CUUGAUCUCAGUAUAU--AAUUUUGUUUAUCGUCAAAUG
Contig1490	+	sme-miR-87a-3p	Contig1490_75682_75722_+	Subtype-II	69.5	3300	75702	54	UACACUUGA-AACUUUGCUCA	::.: :: :::::::.:..	UAAAAUGGUAUA-GCGAUAACUUUGUUUGGAGCAAGUGG
Contig3231	+	sme-miR-87a-3p	Contig3231_19914_19954_+	Subtype-II	67.2	4400	19934	61	UACACUUGAAACUUUGCUCA	..:.::::::..	GUAUGACACCAAAAAUGGAUUUUGCUUGAGGACAAGAUA
Contig938	+	sme-miR-87a-3p	Contig938_22312_22352_+	Subtype-II	66.4	4900	22332	104	UACACUUGAAACUUUGCUCA	:: :.: ::.:::::::	AAUCGAAAAUAAAUU---AAUUUUGCUCUCAUUAGUUGC
Contig9099	+	sme-miR-87a-3p	Contig9099_5303_5343_+	Subtype-II	63.6	6900	5323	82	UACA--CUUGAAACUUUGCUCA	:... : : :.: ::::.:.	GGUGUAAUGUGAUCGUUAGAAUUUGUUUUGUGAACUGAA
Contig910	+	sme-miR-87a-3p	Contig910_38201_38241_+	Subtype-II	62.8	7600	38221	82	UACACUUGAAACUUUGCUCA	:::: ::: :::::::	UAAAAGAAUCACAC---AAAAUUUGCUCUGAACUAAAUU
Contig5519	+	sme-miR-87a-3p	Contig5519_22573_22613_+	Subtype-II	62.8	7600	22593	76	UACACUUGAAACUUUGCUCA	:::: ::: :::::::	UUUAAACAAUCACAC---AAAAUUUGCUCUGAACUAAAU
Contig910	+	sme-miR-87a-3p	Contig910_38200_38240_+	Subtype-II	62.8	7600	38220	82	UACACUUGAAACUUUGCUCA	:::: ::: :::::::	UUAAAAGAAUCACAC---AAAAUUUGCUCUGAACUAAAU
Contig5519	+	sme-miR-87a-3p	Contig5519_22574_22614_+	Subtype-II	62.8	7600	22594	74	UACACUUGAAACUUUGCUCA	:::: ::: :::::::	UUAAACAAUCACAC---AAAAUUUGCUCUGAACUAAAUA
Contig26010	+	sme-miR-2a-2-5p	Contig26010_5839_5879_+	Subtype-II	100.3	65	5859	128	UAUAUCACAACACCGUAGAAC	::::::. ......::.:.::	ACAGAGUAUAUAUCGAGGUGUUGUGGGACAAUGAAGCCU
Contig18024	+	sme-miR-2a-2-5p	Contig18024_5316_5356_+	Subtype-II	91.6	200	5336	131	UAUAUCACAACACCGUAGAAC	::::::. . ....::.:.::	ACAGAGUAUAUAUCGAGUUGUUGUGGGACAAUGAAGCCU
Contig3079	+	sme-miR-2a-2-5p	Contig3079_24594_24634_+	Subtype-II	86.4	390	24614	62	UAUAUCACAACACCGUAGAAC	:.::: .::..: .::.:::.	AUUGAAAUUUGUAU-GCAGUAAUGUGGAAUUGACAAUAU
Contig641	+	sme-miR-2a-2-5p	Contig641_50017_50057_+	Subtype-II	82.8	620	50037	116	UAUAUCACAACACCGUAGAAC	:::: . :: :::.::::::	CUCUACAACUAUAAUCCAUCACUGUAGAAAAUCAAUACU
Contig9432	+	sme-miR-2a-2-5p	Contig9432_5515_5555_+	Subtype-II	78.4	1100	5535	142	UAUAUCACAACACCGUAGAAC	:. .. :::::.::::::	AAGGAUUAGCUUGCUGAAACACUGUAGAAAAUCAAUUAA
Contig4658	+	sme-miR-2a-2-5p	Contig4658_10080_10120_+	Subtype-II	74.4	1800	10100	94	UAUAUCACAACACCGUAGAAC	:: . . ..:....::.:::	ACCGGAGAUUACGGUUUGAUGUUGUGGAAAGCCGGGCAG
Contig4658	+	sme-miR-2a-2-5p	Contig4658_10082_10122_+	Subtype-II	74.4	1800	10102	58	UAUAUCACAACACCGUAGAAC	:: . . ..:....::.:::	CGGAGAUUACGGUUUGAUGUUGUGGAAAGCCGGGCAGUA
Contig914	+	sme-miR-2a-2-5p	Contig914_100455_100495_+	Subtype-II	72.8	2200	100475	156	UAUAUCACAACACCGUAGAAC	:: :.: ::::.::::::	AUUAAUUUUUAACUUAAUACACUGUAGAAAAUCAAAAAA
Contig5057	+	sme-miR-2a-2-5p	Contig5057_7716_7756_+	Subtype-II	72	2400	7736	113	UAUAUCA-CAACACCGUAGAAC	: :. .::.:..::.:.::	UUCUCAAACAAACGUUAAUAUUGUGGGACAAUGAAAAAU
Contig5057	+	sme-miR-2a-2-5p	Contig5057_7717_7757_+	Subtype-II	72	2400	7737	665	UAUAUCA-CAACACCGUAGAAC	: :. .::.:..::.:.::	UCUCAAACAAACGUUAAUAUUGUGGGACAAUGAAAAAUU
Contig6513	+	sme-miR-2a-2-5p	Contig6513_15782_15822_+	Subtype-II	71.6	2600	15802	145	UAUAUCACAACACCGUAGAAC	:: : . :: .::.::::::	CUCUACAAUUAAAAUUCAUUACUGUAGAAAAUCAAUACU
Contig4688	+	sme-miR-2a-2-5p	Contig4688_37821_37861_+	Subtype-II	71.6	2600	37841	172	UAUAUCACAACACCGUAGAAC	: .:.:: :::.::.:.:.	ACUCAUUUGGACGUUAC-UCACUGUGGGAUUGUAUUUAA
Contig2808	+	sme-miR-2a-2-5p	Contig2808_41650_41690_+	Subtype-II	70	3100	41670	53	UAUAUCACA-ACACCGUAGAAC	: :: :::: :.:..::.::::	AUCUGCGCUUUAACACAUAUAUUGUGGAACAGUGAUCAU
Contig2298	-	sme-miR-2a-2-5p	Contig2298_16548_16588_-	Subtype-II	66	5100	16568	135	UAUA-UCA--CAACACCGUAGAAC	::. :.. :: .:::::.:..	GAAGCCAAUGCUUGCUCAUUACCGUGGGGGAUAUCAGAG
Contig670	+	sme-miR-2a-2-5p	Contig670_49006_49046_+	Subtype-II	66	5100	49026	112	UAUAUCA--CAACACCGUAGAAC	: ::::: . :...::::::	UGCGCUUUUAUCAGUUCUCGUUGUAGAAAUUGAUGGGAA
Contig2298	-	sme-miR-2a-2-5p	Contig2298_16549_16589_-	Subtype-II	66	5100	16569	205	UAUA-UCA--CAACACCGUAGAAC	::. :.. :: .:::::.:..	AAGCCAAUGCUUGCUCAUUACCGUGGGGGAUAUCAGAGA
Contig2298	-	sme-miR-2a-2-5p	Contig2298_16550_16590_-	Subtype-II	66	5100	16570	148	UAUA-UCA--CAACACCGUAGAAC	::. :.. :: .:::::.:..	AGCCAAUGCUUGCUCAUUACCGUGGGGGAUAUCAGAGAA
Contig5918	+	sme-miR-2a-2-5p	Contig5918_25400_25440_+	Subtype-II	65.6	5400	25420	171	UAUAUCA-CAACACCGUAGAAC	::: :::: ::::::.:	AAUUUAGGCCUUCAGGAACAACGUAGAGCAAUGCAGCUG
Contig1466	+	sme-miR-2a-2-5p	Contig1466_80749_80789_+	Subtype-II	64.4	6200	80769	51	UAUA-UCACAA---CACCGUAGAAC	.:: :.: :: .:..::::::	UUAAGUAGUUAAAAAGUUAUUGUAGAAGAUAGUAACUUA
Contig1275	+	sme-miR-2a-2-5p	Contig1275_55768_55808_+	Subtype-II	64	6600	55788	62	UAUAUCACAACACCGUAGAAC	: :: .. .:..::::::.	UUUUUGUCUUUAAAGUCUUAUUGUAGAAUAAACCUAGCU
Contig661	+	sme-miR-2f-3p	Contig661_85119_85159_+	Subtype-II	74.1	1900	85139	55	AACUCUGUAGCAUGGCUGUGAUA	::.: . ..:: .:::::::	GAUAUCAAUUGAAAGAUGUGAUUGUGAUAAAUCGGAAUA
Contig7808	+	sme-miR-2f-3p	Contig7808_29633_29673_+	Subtype-II	69.2	3500	29653	53	AACUCUGUAGCA--UGGCUGUGAUA	::: :: :: : :: .::::::	ACUAUAACAGUGAAGGAUUUGCUUGUGAUCCUCGAGAAA
Contig7808	+	sme-miR-2f-3p	Contig7808_29634_29674_+	Subtype-II	69.2	3500	29654	123	AACUCUGUAGCA--UGGCUGUGAUA	::: :: :: : :: .::::::	CUAUAACAGUGAAGGAUUUGCUUGUGAUCCUCGAGAAAA
Contig741	-	sme-miR-2203-5p	Contig741_61307_61347_-	Subtype-II	87	360	61327	688	AUGAUAAUCAUUAAGCCUUCGU	::::::::.::::::	UAUUUCAUUAUUUUUUCAUUAAGUCUUCGUUGCUAACAC
Contig18788	-	sme-miR-2203-5p	Contig18788_15312_15352_-	Subtype-II	84.6	490	15332	54	AUGAUAAUCAUUAAGCCUUCGU	: : :: .:::::::.::.:	AAGUACAUUAAAAAAUAUUAAGCUUUUGAAGGUUUUUGU
Contig1623	+	sme-miR-2203-5p	Contig1623_13342_13382_+	Subtype-II	70.2	3000	13362	61	AUGAUAAUC-AUUAAGCCUUCGU	.:: : :: : ::::.:::.:	UAAAUUGUGUUUCUCUAAUAAGUCUUUGGCAGCUAGAUA
Contig27346	+	sme-miR-2203-5p	Contig27346_10041_10081_+	Subtype-II	65.8	5200	10061	57	AUGAUAA--UCA-UUAAGCCUUCGU	:: ::.: :: ::: :..::::	GAAAAAUAAUGAACCCAUUUAUGUUUUCGGAUUUCUAUA
Contig27346	+	sme-miR-2203-5p	Contig27346_10042_10082_+	Subtype-II	65.8	5200	10062	60	AUGAUAA--UCA-UUAAGCCUUCGU	:: ::.: :: ::: :..::::	AAAAAUAAUGAACCCAUUUAUGUUUUCGGAUUUCUAUAA
Contig336	+	sme-miR-8a-5p	Contig336_108095_108135_+	Subtype-II	88.5	300	108115	59	UA-AACUGUCUGAUUCGAUGUC	:. ::: :.::.::.:.:::.	UUAGUUUUGUAACGUUUUGGUUUGGUGUUGGUUAUUGAU
Contig3625	+	sme-miR-8a-5p	Contig3625_1437_1477_+	Subtype-II	81.8	700	1457	628	UAAACUGUCUGAUUCGAUGUC	:::: : .:::::.:::::	AUUGUCAGUAAA-UAAUUGAUUUGAUGUGAUCGGAUGUC
Contig26294	+	sme-miR-8a-5p	Contig26294_8223_8263_+	Subtype-II	76.6	1400	8243	72	UAAACUGUCUGAUUCGAUGUC	:.:::::.:::::	UCACUGUUUUUUUAUUUUGAUUUGAUGUAGAAUAAUAAU
Contig4604	-	sme-miR-8a-5p	Contig4604_8098_8138_-	Subtype-II	73.6	2000	8118	53	UAAACUG-UCU-GAUUCGAUGUC	..:: :.: :: :.::::::	AGGUUGUUCGUUGAUUUCGAAUUGAUGUCGCAGUUGAAU
Contig77	-	sme-miR-8a-5p	Contig77_271325_271365_-	Subtype-II	73.6	2000	271345	91	UAAACUGUCUGAUUCGAUGUC	:: :.::. :.:::::	CUGGUAUUUCUUUCUUUUUGGGUUGAUGUGAUCGAGGAA
Contig4658	+	sme-miR-8a-5p	Contig4658_10076_10116_+	Subtype-II	72.5	2300	10096	53	UAAACUGUCUGAUUCGAUGUC	:.:.: : :.::.:::::.	AACUACCGGAGAUU-AC-GGUUUGAUGUUGUGGAAAGCC
Contig2964	-	sme-miR-8a-5p	Contig2964_4611_4651_-	Subtype-II	63.2	7300	4631	101	UAAACUGU----C-UGAUUCGAUGUC	:.:.::: : :: :.:.:::.	AGUGCAGAUUGUGCAGCGGGACUUGGUGUUCGUGAUUUA
Contig2964	-	sme-miR-8a-5p	Contig2964_4612_4652_-	Subtype-II	63.2	7300	4632	102	UAAACUGU----C-UGAUUCGAUGUC	:.:.::: : :: :.:.:::.	GUGCAGAUUGUGCAGCGGGACUUGGUGUUCGUGAUUUAG
Contig16411	+	sme-miR-2200-3p	Contig16411_2648_2688_+	Subtype-II	98.7	80	2668	648	ACAG----CUGAAUUCGGAUUUUUU	:.:: .::::::.::.:::::	UUGGAAUAGUUUUUUGAAUUUGGGUUUUUGUUUUUGUUU
Contig33056	+	sme-miR-2200-3p	Contig33056_2637_2677_+	Subtype-II	98.7	80	2657	635	ACAG----CUGAAUUCGGAUUUUUU	:.:: .::::::.::.:::::	UUGGAAUAGUUUUUUGAAUUUGGGUUUUUGUUUUUGUUU
Contig561	+	sme-miR-2200-3p	Contig561_89011_89051_+	Subtype-II	89	280	89031	675	ACAGCUG-AAU-UCGGAUUUUUU	:. :.:: .:: :.::.:::::	UUCUUUGAUUGUUGUGAUAUUGGGUUUUUGUUUUUUGAU
Contig408	+	sme-miR-2200-3p	Contig408_63226_63266_+	Subtype-II	83.3	580	63246	676	ACAGCUG-AAUUCGGAUUUUUU	..:.:: ::.::.:::::	CCAACAAAUUGGUUGUUUUUUGGGUUUUUGUUUUUUCGA
Contig13729	+	sme-miR-2200-3p	Contig13729_5819_5859_+	Subtype-II	63.1	7400	5839	55	ACAGCU--GAA---UUCGGAUUUUUU	: :.: ::: ::. :.:::::	CAUCUCCGUUAAGAAUAUUUUUGGUUUUUACGAUAUUGC
Contig2906	+	sme-miR-1992-3p	Contig2906_59630_59670_+	Subtype-II	101.1	59	59650	60	GUCAAUGGA-ACAACUGCUGA	:.:.:::: :.::.::.::.	CCACCAUUGUUUAGUGGAUAUAAUUGUUGGUUUACUAAA
Contig46723	+	sme-miR-1992-3p	Contig46723_1366_1406_+	Subtype-II	101.1	59	1386	58	GUCAAUGGA-ACAACUGCUGA	:.:.:::: :.::.::.::.	CCACCAUUGUUUAGUGGAUAUAAUUGUUGGUUUACUAAA
Contig13727	+	sme-miR-1992-3p	Contig13727_12791_12831_+	Subtype-II	89.9	250	12811	70	GUC-AAUGGAACAACUGCUGA	::. ::: :::::.::.:::	GCUUGCCGAGUUAAAUUAAACAAUUGUUGAAACUCUUGG
Contig5322	+	sme-miR-1992-3p	Contig5322_33406_33446_+	Subtype-II	89.5	260	33426	118	GUCAAUGGAACAACUGCUGA	:.:: ::.:.::.::.::	CAAGUAGGCUUAA-GGGAUAAUUGUUGUUUAAUGUAAUG
Contig24861	+	sme-miR-1992-3p	Contig24861_11159_11199_+	Subtype-II	86.1	410	11179	68	GUCAAUGGA-ACAACUGCUGA	::. . ::: :.::.::.::.	UCAACAUAAGUUUGGGGAUAUAAUUGUUGGUUUACUAAA
Contig42118	+	sme-miR-1992-3p	Contig42118_1295_1335_+	Subtype-II	86.1	410	1315	54	GUCAAUGGA-ACAACUGCUGA	::. . ::: :.::.::.::.	UCAACAUAAGUUUGGGGAUAUAAUUGUUGGUUUACUAAA
Contig31659	+	sme-miR-1992-3p	Contig31659_2628_2668_+	Subtype-II	86.1	410	2648	51	GUCAAUGGA-ACAACUGCUGA	::. . ::: :.::.::.::.	UCAACAUAAGUUUGGGGAUAUAAUUGUUGGUUUACUAAA
Contig20777	+	sme-miR-1992-3p	Contig20777_13054_13094_+	Subtype-II	86.1	410	13074	58	GUCAAUGGA-ACAACUGCUGA	::. . ::: :.::.::.::.	UCAACAUAAGUUUGGGGAUAUAAUUGUUGGUUUACUAAA
Contig60814	+	sme-miR-1992-3p	Contig60814_927_967_+	Subtype-II	86.1	410	947	53	GUCAAUGGA-ACAACUGCUGA	::. . ::: :.::.::.::.	UCAACAUAAGUUUGGGGAUAUAAUUGUUGGUUUACUAAA
Contig34462	+	sme-miR-1992-3p	Contig34462_4320_4360_+	Subtype-II	86.1	410	4340	55	GUCAAUGGA-ACAACUGCUGA	::. . ::: :.::.::.::.	UCAACAUAAGUUUGGGGAUAUAAUUGUUGGUUUACUAAA
Contig30772	+	sme-miR-1992-3p	Contig30772_4889_4929_+	Subtype-II	86.1	410	4909	57	GUCAAUGGA-ACAACUGCUGA	::. . ::: :.::.::.::.	UCAACAUAAGUUUGGGGAUAUAAUUGUUGGUUUACUAAA
Contig56010	+	sme-miR-1992-3p	Contig56010_1327_1367_+	Subtype-II	86.1	410	1347	59	GUCAAUGGA-ACAACUGCUGA	::. . ::: :.::.::.::.	UCAACAUAAGUUUGGGGAUAUAAUUGUUGGUUUACUAAA
Contig33798	+	sme-miR-1992-3p	Contig33798_2337_2377_+	Subtype-II	86.1	410	2357	58	GUCAAUGGA-ACAACUGCUGA	::. . ::: :.::.::.::.	UCAACAUAAGUUUGGGGAUAUAAUUGUUGGUUUACUAAA
Contig11	+	sme-miR-1992-3p	Contig11_214694_214734_+	Subtype-II	83.9	540	214714	300	GUCAAUGGAACAACUGCUGA	::.::: :: ::::::::	UGAUUUACACCGCAGUGG-ACUACUGCUGAAUUCAAUUC
Contig12976	+	sme-miR-1992-3p	Contig12976_19454_19494_+	Subtype-II	82.2	670	19474	63	GUCAAU-GGAACAACUGCUGA	: ...: : ...::.::.::.	CUCUGAUCCGAUGGUCGUGGUAAUUGUUGGUUUACCGAU
Contig25669	+	sme-miR-1992-3p	Contig25669_6498_6538_+	Subtype-II	82.2	670	6518	2366	GUCAA-UG-GAACAACUGCUGA	.:: :: :::::::::.::	UGAUGCAGAAUAAUUGAGAACAACUGUUGUUUUAUAGAG
Contig11561	+	sme-miR-1992-3p	Contig11561_9396_9436_+	Subtype-II	82.2	670	9416	2335	GUCAA-UG-GAACAACUGCUGA	.:: :: :::::::::.::	UGAUGCAGAAUAAUUGAGAACAACUGUUGUUUUAUAGAG
Contig44505	+	sme-miR-1992-3p	Contig44505_1934_1974_+	Subtype-II	78.3	1100	1954	60	GUCA-AUGGAACAACUGCUGA	:.. :: :..::.::.::.	UGUGUUUACUUUGUAUUUAGUAAUUGUUGGUUUACGUAA
Contig20907	+	sme-miR-1992-3p	Contig20907_3883_3923_+	Subtype-II	76.6	1400	3903	56	GUCAAUGGA--ACAACUGCUGA	:.: :: : :.::.::.::.	ACUAUUAUUAUUGAAAUAUAAUUGUUGGUGUUGCACAUC
Contig11515	+	sme-miR-1992-3p	Contig11515_21878_21918_+	Subtype-II	76.6	1400	21898	124	GUC-AAUGGAACAACUGCUGA	::: ::: .....::::::	AAAACGUUCGUCAAAUCCCGUGGUUGCUGAGAAUCUACU
Contig24296	+	sme-miR-1992-3p	Contig24296_10996_11036_+	Subtype-II	74.5	1800	11016	171	GUCAAUGGAACAACUGCUGA	:: ....:.::.::.	ACGUGCUAGCACUUUGAGGUGAUUGUUGGUGUGAAAAAA
Contig27837	+	sme-miR-1992-3p	Contig27837_4892_4932_+	Subtype-II	74.5	1800	4912	67	GUCAAUGGAACAACUGCUGA	: :: :::::.::.:::	UUUAGAUUUUAAACAAAACAAUUGUUGAAACUCAUUUAU
Contig27837	+	sme-miR-1992-3p	Contig27837_4890_4930_+	Subtype-II	74.5	1800	4910	56	GUCAAUGGAACAACUGCUGA	: :: :::::.::.:::	AAUUUAGAUUUUAAACAAAACAAUUGUUGAAACUCAUUU
Contig129	+	sme-miR-1992-3p	Contig129_60581_60621_+	Subtype-II	74.5	1800	60601	55	GUCAAUGGAACAACUGCUGA	:.:::: :. :.::.::.	GUCUAUCUAGUUUAAUG--AUUAUUGUUGGCUGAAUGUC
Contig129	+	sme-miR-1992-3p	Contig129_60582_60622_+	Subtype-II	74.5	1800	60602	52	GUCAAUGGAACAACUGCUGA	:.:::: :. :.::.::.	UCUAUCUAGUUUAAUG--AUUAUUGUUGGCUGAAUGUCC
Contig24296	+	sme-miR-1992-3p	Contig24296_10995_11035_+	Subtype-II	74.5	1800	11015	215	GUCAAUGGAACAACUGCUGA	:: ....:.::.::.	GACGUGCUAGCACUUUGAGGUGAUUGUUGGUGUGAAAAA
Contig25044	+	sme-miR-1992-3p	Contig25044_6141_6181_+	Subtype-II	74	1900	6161	58	GUCA--AUGGAACAACUGCUGA	:.. :: :..::.::.::.	UGUGUUUACUUGGUAUUUAGUAAUUGUUGGUUUACAAAA
Contig2084	+	sme-miR-1992-3p	Contig2084_1064_1104_+	Subtype-II	72.3	2300	1084	207	GUCAAUGGAACAACUGCUGA	::::: :: :.::.::	AACUCUGAAAACAAUGAUACUAUUGUUGUAUUAGUAUUA
Contig701	+	sme-miR-1992-3p	Contig701_56284_56324_+	Subtype-II	71.5	2600	56304	63	GUCAA--UGGAACAACUGCUGA	:::: : ::..:.::.::	CUUUGAUUCAAUUUUAAAUGAUUGUUGUAUUAGUUAUGA
Contig555	+	sme-miR-1992-3p	Contig555_149236_149276_+	Subtype-II	70.6	2900	149256	82	GUCAAUGGA--ACAACUGCUGA	::: : :::..::.:::	UGACUUUUGAAUAUGAAUUACAGUUGUUGAAUAUGGGAA
Contig4897	+	sme-miR-1992-3p	Contig4897_6239_6279_+	Subtype-II	69.3	3400	6259	479	GUCA-AUGGAACAACUGCUGA	:: ::: ...:.::.::.	CAUAUAUUCCACAUGUUGUGAUUGUUGGAGAGCUUCUGC
Contig1008	+	sme-miR-1992-3p	Contig1008_72367_72407_+	Subtype-II	68	4000	72387	131	GUCAAUGGAACAACUGCUGA	: :: : .:.:.::.::.	UAUCGUAGAACUAUAG-GCGAUUGUUGGAGUCUUUUUAU
Contig3934	+	sme-miR-1992-3p	Contig3934_37889_37929_+	Subtype-II	68	4000	37909	2294	GUCAAUGGAACAACUGCUGA	:. :: :::::::.::	CCGGGUAGACAUUCAUUAUACAACUGUUGUUUUAUCCUC
Contig2115	+	sme-miR-1992-3p	Contig2115_29705_29745_+	Subtype-II	68	4000	29725	134	GUCAAUGGAACAACUGCUGA	: :: : .:.:.::.::.	UAUCGUAGAACUAUAG-GCGAUUGUUGGAGUCUUUUUAU
Contig587	+	sme-miR-1992-3p	Contig587_158740_158780_+	Subtype-II	67.6	4200	158760	2218	GUCAAU-GGAACAACUGCUGA	: ::: :.::::::.::	GACACAUUCAUGAAUAACAGCAACUGUUGUUUUAUCUUC
Contig3234	-	sme-miR-1992-3p	Contig3234_14659_14699_-	Subtype-II	67.2	4400	14679	62	GU-CAAUGGAACAACUGCUGA	:: :::: :::..:::::	AAGUUCAUUGUACAAU---ACAGUUGCUGCAUCUGUCGC
Contig278	+	sme-miR-1992-3p	Contig278_69507_69547_+	Subtype-II	65	5800	69527	51	GUCAAUGGAACAACUGCUGA	:: :: : :. :.::.::.	CUCUAUCUAUUCUAUUG-AUUAUUGUUGGCUGAAUGUCC
Contig3515	+	sme-miR-1992-3p	Contig3515_14832_14872_+	Subtype-II	65	5800	14852	51	GUCAAUGGAACAACUGCUGA	:: :: : :. :.::.::.	GUCUAUUUAUUCUAUUG-AUUAUUGUUGGCUGAAUGUCC
Contig735	+	sme-miR-1992-3p	Contig735_99209_99249_+	Subtype-II	64.2	6400	99229	843	GUCAAUGGAACAACUGCUGA	:.: :: :..:.::.::	UCUGUUAACUUAUUG--AUGAUUGUUGUAAAGGAUUUAU
Contig735	+	sme-miR-1992-3p	Contig735_66331_66371_+	Subtype-II	64.2	6400	66351	800	GUCAAUGGAACAACUGCUGA	:.: :: :..:.::.::	UCUGUUAACUUAUUG--AUGAUUGUUGUAAAGGAUUUAU
Contig568	+	sme-miR-1992-3p	Contig568_50435_50475_+	Subtype-II	63.3	7100	50455	55	GUCAAUGGAACAACUGCUGA	.:..::::.::	GAACAUUUGUGUUCCCAGAUGACUGUUGUUAAAAUGUAG
Contig972	+	sme-miR-1992-3p	Contig972_25401_25441_+	Subtype-II	62	8300	25421	85	GUCAAUGGAACAACUGCUGA	.:: .:. :.::.::	GGAAAACAUUAAAGAUAAGAUUAUUGUUGUAUUAGGGUU
Contig3949	+	sme-miR-1992-3p	Contig3949_33531_33571_+	Subtype-II	61.6	8800	33551	59	GUCAAUGGAACAACUGCUGA	::. .:::::::	CAGUAGCAAAAAAUCAUAAAUUGCUGCUGAGAUGUAAAA
Contig6137	+	sme-miR-125b-5p	Contig6137_1204_1244_+	Subtype-II	77.2	1300	1224	185	GGCA-UAUU----AUGAUCUCAGGGA	:: : :::: :::: .:::::::	AAUGGAAUUAUUUCUGAUGAGUUCAGGGAAGUUCACAUU
Contig6137	+	sme-miR-125b-5p	Contig6137_1203_1243_+	Subtype-II	77.2	1300	1223	111	AGGCA-UAUU----AUGAUCUCAGGGA	:: : :::: :::: .:::::::	CAAUGGAAUUAUUUCUGAUGAGUUCAGGGAAGUUCACAU
Contig3076	+	sme-miR-125b-5p	Contig3076_16757_16797_+	Subtype-II	70.8	2800	16777	85	AGGCAUAUUAUGAUCUCAGGGA	.:::. : : :: :::.:::	ACCAAGAGGGCG-AGGAAGAACUCGGGGUCGUGGAGGAU
Contig3076	+	sme-miR-125b-5p	Contig3076_16756_16796_+	Subtype-II	70.8	2800	16776	78	AGGCAUAUUAUGAUCUCAGGGA	.:::. : : :: :::.:::	GACCAAGAGGGCG-AGGAAGAACUCGGGGUCGUGGAGGA
Contig2467	+	sme-miR-2164-3p	Contig2467_42660_42700_+	Subtype-II	78.2	1100	42680	181	AUUAUACUUGAUAUCACGCACAA	::: :: ::.:.:.:.:..:	AUAAGUGUAAAUAAUU-AUGUUAUGUAUGAAAUGUUAUA
Contig2066	+	sme-miR-2164-3p	Contig2066_28568_28608_+	Subtype-II	71.6	2600	28588	273	AUUAUA-CUUGAUAUCACGCACAA	.::::. : : . :: :.:.:.:.	GUAAAAGUUAUGCCAUCGCAUGAUGUAUAGACGAAUGUU
Contig2929	+	sme-miR-2164-3p	Contig2929_36762_36802_+	Subtype-II	71.6	2600	36782	68	AUUAUACUUGAUAUCACGCACAA	.:::::.: : .: ..:.:::	UAAAUAAGUUAUAUUGGCAGUAGUGUACAUUGAUAUCAU
Contig13692	+	sme-miR-2164-3p	Contig13692_2927_2967_+	Subtype-II	71.6	2600	2947	52	AUUAUACUUGAUAUCACGCACAA	.:::::.: : .: ..:.:::	UAAAUAAGUUAUAUUGGCAGUAGUGUACAUUGAUAUCAU
Contig233	+	sme-miR-2164-3p	Contig233_226030_226070_+	Subtype-II	69.4	3400	226050	62	AUUAUACUUGAUAUCACGCACAA	:::: ..: : ::.:.:.::..	AUUCAAAUUA-GUUCCA-AUUAUGUACGGACUUGGAUGG
Contig686	+	sme-miR-2164-3p	Contig686_99922_99962_+	Subtype-II	67.9	4000	99942	150	AUUAUACU-UGAUAUCACGCACAA	: :: : : :::.: :::::.::	GAAGCAACUACAAUAAGAUGUAACGCAUAAAGGCAACUC
Contig3493	+	sme-miR-2164-3p	Contig3493_36655_36695_+	Subtype-II	65.4	5500	36675	1508	AUUAUA-C-UUGAUAUCACGCACAA	:::.:: : : ::::.:.:::.	UGUAAAUUGUAGCGUACCGAUCAUGUACAGUAGUAUAUA
Contig691	-	sme-miR-2164-3p	Contig691_98973_99013_-	Subtype-II	65.4	5500	98993	77	AUUAUACUUGAUAUCACGCACAA	:: : ::.:.:.::::	CUACAAGGGCCAUUCACAUUAUGUACAACCGUACACUAA
Contig8935	+	sme-miR-2164-3p	Contig8935_4939_4979_+	Subtype-II	65	5800	4959	255	AUU--AU-ACUUGAUAUCACGCACAA	::: :: : :: : ::::.::...:	UCGAAUUUGAUAAAUUCA-AUCAUGCGUGACUAAAUACU
Contig9048	+	sme-miR-2164-3p	Contig9048_6678_6718_+	Subtype-II	63.2	7300	6698	100	AUUAUAC--UUGA-UAUCACGCACAA	::: :.: : : :::.:.:.:..	CUUGAUUUUGCAGCUAACUAUUAUGUAUGUGACUUCUAA
Contig1794	+	sme-miR-2164-3p	Contig1794_16118_16158_+	Subtype-II	61.4	9000	16138	3023	AUUAUACUUGAUAUCACGCACAA	: .: :. ::::.:::..	UAAGAGAAAAGCGAGGGAUCAUGCAUGCAAAAAUGCUAA
Contig159	+	sme-miR-2164-3p	Contig159_56931_56971_+	Subtype-II	61	9500	56951	230	AUUAUACUUGAUAUCACGCACAA	:: .:: ::::.:.:..:	AACUGAGAAU-UUUCCAAUCAUGUAUGAAUGGUGAAAGA
Contig21829	+	sme-miR-87b-5p	Contig21829_15396_15436_+	Subtype-II	98.8	79	15416	51	GGAUUUGAGCAAAAUUUCGAAUGA	::::. :::::::.::::::	CAAUAUUUUUGGAGAAAAUUUUGAAUGAAUUCGUGAAUG
Contig4672	+	sme-miR-87b-5p	Contig4672_39283_39323_+	Subtype-II	85.8	420	39303	78	GGAUUUGAGCAAAAUUUCGAAUGA	:::::::::::::::	AAAUUGCAAAUUGCAAAAUUUCGAAUGUGAGAAAAAUUU
Contig3461	+	sme-miR-87b-5p	Contig3461_8824_8864_+	Subtype-II	83.9	530	8844	218	GGAUUUGAGC-AAAAUUUCGAAUGA	.:: : : :::::::.:::::.	UGAACAAGUUAAAUCGAAAAUUUUGAAUGGUGCCCAUGU
Contig3461	+	sme-miR-87b-5p	Contig3461_8825_8865_+	Subtype-II	83.9	530	8845	349	GGAUUUGAGC-AAAAUUUCGAAUGA	.:: : : :::::::.:::::.	GAACAAGUUAAAUCGAAAAUUUUGAAUGGUGCCCAUGUU
Contig3461	+	sme-miR-87b-5p	Contig3461_8826_8866_+	Subtype-II	83.9	530	8846	84	GGAUUUGAGC-AAAAUUUCGAAUGA	.:: : : :::::::.:::::.	AACAAGUUAAAUCGAAAAUUUUGAAUGGUGCCCAUGUUG
Contig25221	-	sme-miR-87b-5p	Contig25221_10517_10557_-	Subtype-II	82.8	620	10537	53	GGAUUUGAGCAAAAUUUCGAAUGA	::::: :: :::::.::.:::	AAUUACUAAUUUG-GC--AAUUUUGAGUGACCUGAUAGG
Contig198	+	sme-miR-87b-5p	Contig198_191770_191810_+	Subtype-II	80.1	870	191790	1513	GGAUUUGAGCA-AAAUUUCGAAUGA	: ::::: . :.:::.::::::	AUGAGUUUUGAAAGUUAGUUUUGAAUGAUGACAACUUGC
Contig1657	+	sme-miR-87b-5p	Contig1657_57411_57451_+	Subtype-II	78.6	1100	57431	68	GGAUUUGAGCAAAAUUUCGAAUGA	: : :: :.:::::.:.:::	CUCCCAAGUGGAAGAGAAUUUUGGAUGUGCAAAAAGCAU
Contig282	+	sme-miR-87b-5p	Contig282_127116_127156_+	Subtype-II	75.6	1500	127136	61	UUUGA--GCAA----AAUUUCGAAUGA	::::: :::: ::: :::::::	AUUUGAUCGCAACUGCAAUAUCGAAUGUGAGAACGAA
Contig7544	+	sme-miR-87b-5p	Contig7544_20935_20975_+	Subtype-II	75.6	1500	20955	66	GGAUUUGAGCAAAAUUUCGAAUGA	: : .:. ::::.:.::::	UCAAUUGUAAUCAAUAGUAUUUUGGAUGAUCAAAAGGAA
Contig282	+	sme-miR-87b-5p	Contig282_127251_127291_+	Subtype-II	75.6	1500	127271	60	UUUGA--GCAA----AAUUUCGAAUGA	::::: :::: ::: :::::::	AUUUGAUCGCAACUGCAAUAUCGAAUGUGAGAACGAA
Contig282	+	sme-miR-87b-5p	Contig282_127656_127696_+	Subtype-II	75.6	1500	127676	58	UUUGA--GCAA----AAUUUCGAAUGA	::::: :::: ::: :::::::	AUUUGAUCGCAACUGCAAUAUCGAAUGUGAGAACGAA
Contig282	+	sme-miR-87b-5p	Contig282_126447_126487_+	Subtype-II	74.4	1800	126467	58	UUUGA--GCAA----AAUUUCGAAUGA	::::: :::: ::: :::::::	GUUUGAUCGCAACUGCAAUAUCGAAUGUGAGAACGAA
Contig282	+	sme-miR-87b-5p	Contig282_126714_126754_+	Subtype-II	74.4	1800	126734	57	UUUGA--GCAA----AAUUUCGAAUGA	::::: :::: ::: :::::::	GUUUGAUCGCAACUGGAAUAUCGAAUGUGAGAACGAA
Contig282	+	sme-miR-87b-5p	Contig282_128191_128231_+	Subtype-II	74.4	1800	128211	51	UUUGA--GCAA----AAUUUCGAAUGA	::::: :::: ::: :::::::	GUUUGAUCGCAACUGCAAUAUCGAAUGUGAGAACGAA
Contig282	+	sme-miR-87b-5p	Contig282_126846_126886_+	Subtype-II	74.4	1800	126866	56	UUUGA--GCAA----AAUUUCGAAUGA	::::: :::: ::: :::::::	GUUUGAUCGCAACUGCAAUAUCGAAUGUGAGAACGAA
Contig282	+	sme-miR-87b-5p	Contig282_126316_126356_+	Subtype-II	74.4	1800	126336	52	UUUGA--GCAA----AAUUUCGAAUGA	::::: :::: ::: :::::::	GUUUGAUCGCAACUGGAAUAUCGAAUGUGAGAACGAA
Contig282	+	sme-miR-87b-5p	Contig282_126981_127021_+	Subtype-II	74.4	1800	127001	60	UUUGA--GCAA----AAUUUCGAAUGA	::::: :::: ::: :::::::	GUUUGAUCGCAACUGCAAUAUCGAAUGUGAGAACGAA
Contig772	+	sme-miR-87b-5p	Contig772_96641_96681_+	Subtype-II	73.6	2000	96661	494	GGA-UUUGAGCAAAAUUUCGAAUGA	:: ::: ::. .::::.:::::.	AAGGGAGAUUUUUAGU--GAUUUUGAAUGGGUUUAUUAG
Contig15253	+	sme-miR-87b-5p	Contig15253_7880_7920_+	Subtype-II	72.5	2300	7900	79	GGAUUUGAGCAAAAUUUCGAAUGA	:::: ::: .:::.:.:::	UCAACAAAUUU-UUCAACGUUUUGGAUGUAACUAAAAUU
Contig6318	+	sme-miR-87b-5p	Contig6318_20517_20557_+	Subtype-II	72.1	2400	20537	65	GAUUUGAGCAAA----AUUUCGAAUGA	:: ::: .::: ::::.:.::::	AAAGACUUG-UUAAAUUUUAUUUUGGAUGAUCAGAACCU
Contig20133	+	sme-miR-87b-5p	Contig20133_10302_10342_+	Subtype-II	71.7	2500	10322	294	GGAUUUGAGCAAAAUUUCGAAUGA	::: : . .::::.:.:::	CGUCGAAUCUUUCAAGGCGAUUUUGGAUGUUGAGUAUUG
Contig2898	+	sme-miR-87b-5p	Contig2898_50108_50148_+	Subtype-II	69.8	3200	50128	206	GGAUUUGAGCAAAAUUUCGAAUGA	::::: .:. :: :::::::	UCUAGAUGAUUU--UUAGUAUAUCGAAUGUUGGCUGAGA
Contig2898	+	sme-miR-87b-5p	Contig2898_50109_50149_+	Subtype-II	69.8	3200	50129	316	GGAUUUGAGCAAAAUUUCGAAUGA	::::: .:. :: :::::::	CUAGAUGAUUU--UUAGUAUAUCGAAUGUUGGCUGAGAA
Contig282	+	sme-miR-87b-5p	Contig282_128604_128644_+	Subtype-II	66	5100	128624	53	UUU-GAGCAA----AAUUUCGAAUGA	::: :::: ::: :::::::	GAUUUACCGCAAUUGCAAUAUCGAAUGUGAGAACGAAU
Contig282	+	sme-miR-87b-5p	Contig282_125385_125425_+	Subtype-II	64.9	5900	125405	67	UUUGA--GCAA----AAUUUCGAAUGA	::::: :: : ::: :::::::	GUUUGAUCGCCACUGCAAUAUCGAAUGUGAGAACGAA
Contig6597	+	sme-miR-87b-5p	Contig6597_11463_11503_+	Subtype-II	63.4	7100	11483	268	GGAUUUGAGCAAAAUUUCGAAUGA	::: :: .:::.:.:::	GAUCACCUUUUUGCUUUGUUUUGGAUGUGAAAUGAAAAU
Contig3425	+	sme-miR-87b-5p	Contig3425_12637_12677_+	Subtype-II	63	7400	12657	119	UUUGA--GCAA----AAUUUCGAAUGA	:::: :::: ::: :.:::::	UUGACCGCAACUGCAAUAUUGAAUGUGAGAGUAAA
Contig2962	+	sme-miR-87b-5p	Contig2962_48090_48130_+	Subtype-II	61.5	8900	48110	150	U-UUGAGCAAA-----AUUUCGAAUGA	: :: .:.::: :: :.:.:::	AUAUUAGGUAAACGUCCAUAUUGGAUGUGAAAUAAUA
Contig1609	-	sme-miR-10a-5p	Contig1609_45271_45311_-	Subtype-II	74.4	1800	45291	614	AUCUAACUCGGAUCUACAGGGUU	::: :. ::.::.:::::	GUGGUGAAGAUAAGUU-AAUUUAUAGGGUCUUUUCGUCU
Contig83	-	sme-miR-2158-5p	Contig83_1148_1188_-	Subtype-II	89.8	250	1168	1238	UCGGUAUAC-GAAAAAAUACUCA	:: ::::.: :::. :.::.:.:	UCCUCUUCUGUAUGCUGAAGCAGUAUUUAAAUCACUUGU
Contig722	+	sme-miR-2158-5p	Contig722_12806_12846_+	Subtype-II	80.4	840	12826	67	UCGGUAUACGAAAAAAUACUCA	::: : :. :::.::::.:::	AUAAAAACGG-AAAUCAAAGAAUAUUCAGUGACAAGGAA
Contig1194	+	sme-miR-2158-5p	Contig1194_81053_81093_+	Subtype-II	79.2	970	81073	57	UCGGUAUACGA---AAAAAUACUCA	:.:: : :.:: :::::::::::	UGUUGUUGG-AAAUGAUUCAAAAAUACUCACAACACAAA
Contig25875	+	sme-miR-2158-5p	Contig25875_863_903_+	Subtype-II	78.8	1000	883	175	UCGGUAUACGAAAAAAUACUCA	:::: ::::::::.:::	AGCAUCUAAAAAUAC-AAAAAAUAUUCAGUAAAAGUAUC
Contig5301	+	sme-miR-2158-5p	Contig5301_24718_24758_+	Subtype-II	76.8	1300	24738	51	UCGGUAUACGA---AAAAAUACUCA	:: : : :.:: :::::::::::	UACUUCUGAAAAUGAUUGAAAAAUACUCACAACACAAAU
Contig9967	+	sme-miR-2158-5p	Contig9967_13614_13654_+	Subtype-II	76.8	1300	13634	51	UCGGUAUACGAAAAAAUACUCA	:. : ::.:::: :.:::::	GAGAAUUUUCGACUAUGAAAUAGUACUCUUCAAUCUGCU
Contig1691	+	sme-miR-2158-5p	Contig1691_28427_28467_+	Subtype-II	76.4	1400	28447	250	UCGGUAUACGAAAAAAUACUCA	:.: :: . ::::::::.:::	UGAUAUUUGCAAU-UUAAAAAAUAUUCAGUCACACUAUU
Contig2794	+	sme-miR-2158-5p	Contig2794_30586_30626_+	Subtype-II	74.9	1700	30606	79	UCGGUA-UACGAAAAAAUACUCA	:: ::.:::. ..::::..	GAAAUUAGAACUAUUAUGAAGCGGUACUUGGAUUCUGAU
Contig11253	+	sme-miR-2158-5p	Contig11253_13142_13182_+	Subtype-II	74.1	1900	13162	55	UCGGUAUACGAAAAAAUACUCA	::.. :::::::::::	UUGCUAUUGUAAAUGUUCAAAAAUACUCACAACACAAAC
Contig6652	+	sme-miR-2158-5p	Contig6652_19623_19663_+	Subtype-II	73.3	2100	19643	59	UCGG-UAUAC-GAAAAAAUACUCA	:.:: ::.: :::::::::::	UGCUAUUGGAAAUGCUUCAAAAAUACUCACAACACAAAC
Contig4586	+	sme-miR-2158-5p	Contig4586_26529_26569_+	Subtype-II	73.3	2100	26549	52	UCGG-UAUAC-GAAAAAAUACUCA	:.:: ::.: :::::::::::	UGCUAUUGGAAAUGCUUCAAAAAUACUCACAACACAAAC
Contig24706	+	sme-miR-2158-5p	Contig24706_2418_2458_+	Subtype-II	73.3	2100	2438	54	UCGG-UAUAC-GAAAAAAUACUCA	:.:: ::.: :::::::::::	UGCUAUUGGAAAUGCUUCAAAAAUACUCACAACACAAAC
Contig12710	+	sme-miR-2158-5p	Contig12710_17879_17919_+	Subtype-II	73.3	2100	17899	68	UCGG-UAUAC-GAAAAAAUACUCA	:.:: ::.: :::::::::::	UGCUAUUGGAAAUGCUUCAAAAAUACUCACAACACAAAC
Contig37243	+	sme-miR-2158-5p	Contig37243_3091_3131_+	Subtype-II	73.3	2100	3111	60	UCGG-UA-UACGAAAAAAUACUCA	:.:: : : . ::::::::::::	UGCUAUUGGACAUUUUUAAAAAAUACUCACAACACAAAC
Contig15133	+	sme-miR-2158-5p	Contig15133_3074_3114_+	Subtype-II	73.3	2100	3094	53	UCGG-UAUAC-GAAAAAAUACUCA	:.:: ::.: :::::::::::	UGCCAUUGGAAAUGCUUCAAAAAUACUCACAACACAAAA
Contig18221	+	sme-miR-2158-5p	Contig18221_18158_18198_+	Subtype-II	73.3	2100	18178	63	UCGG-UAUAC-GAAAAAAUACUCA	:.:: ::.: :::::::::::	UGCUAUUGGAAAUGCUUCAAAAAUACUCACAACACAAAC
Contig26730	+	sme-miR-2158-5p	Contig26730_243_283_+	Subtype-II	73.3	2100	263	370	UCGG-UAUAC-GAAAAAAUACUCA	:.:: ::.: :::::::::::	UGCUAUUGGAAAUGCUUCAAAAAUACUCAAAACACAAAC
Contig7418	+	sme-miR-2158-5p	Contig7418_4311_4351_+	Subtype-II	72.9	2200	4331	107	UCGGUAUACGAAAAAAUACUCA	.:: :: . ::::.:::.:::	CUUAAAAAUGG-AU-UAAAAAGAUAUUCAGUCACAAUAG
Contig7062	+	sme-miR-2158-5p	Contig7062_27563_27603_+	Subtype-II	69.8	3200	27583	51	UCGGUAUACG---AAAAAAUACUCA	. ::: :.: :::::::::::	UGCUAUUGUAAAUGCUUCAAAAAUACUCACAACACAAAC
Contig4908	+	sme-miR-2158-5p	Contig4908_3912_3952_+	Subtype-II	69	3500	3932	176	UCGGUAUACGAAAAAAUACUCA	:::: :::::::.:::	GAGCAUCUAAAAAUAC--AAAAAUAUUCAGUAAAAGUAU
Contig1830	+	sme-miR-2158-5p	Contig1830_68226_68266_+	Subtype-II	69	3500	68246	62	UCGGUAUACG---AAAAAAUACUCA	.: : :..: :::::.:..::	UAAUACUGUUUUGUGGAAAAAAAGUGUUCUAUGUAUCGG
Contig126	+	sme-miR-2158-5p	Contig126_56802_56842_+	Subtype-II	69	3500	56822	57	UCGGUAUACGAAAAAAUACUCA	:.: :: : ::.:::::::..	AUUGCAUUGUUA-A--AAGAAAUACUUGUCAAAAUGUGA
Contig11284	+	sme-miR-2158-5p	Contig11284_972_1012_+	Subtype-II	69	3500	992	160	UCGGUAUACGAAAAAAUACUCA	:::: :::::::.:::	GAGCAUCUAAAAAUAC--AAAAAUAUUCAGUAAAAGUAU
Contig27136	+	sme-miR-2158-5p	Contig27136_15_55_+	Subtype-II	67.8	4100	35	56	UCGGUAUACGA---AAAAAUACUCA	:.:: : :.:: :::::::::::	UUAUAUUGG-AAAUGAUUCAAAAAUACUCACAACACAAA
Contig11213	+	sme-miR-2158-5p	Contig11213_3999_4039_+	Subtype-II	65.9	5200	4019	352	UCGGUAUACGAAAAAAUACUCA	:.: :: :.:::.::.::	GUAAAAUUUGAGAUUAAAGAAAGUAUUCUGUGUUCCAUU
Contig11883	+	sme-miR-2158-5p	Contig11883_19071_19111_+	Subtype-II	65.5	5500	19091	106	UCGGUAUACGAAAAAAUACUCA	: :. :::::::..:.:	CGAAAUAAACAAAAU-AAAAAAUGUUUAAAUUGGCUUUA
Contig5958	+	sme-miR-2158-5p	Contig5958_32568_32608_+	Subtype-II	65.5	5500	32588	113	UCGGUAUACGAAAAAAUACUCA	: :. :::::::..:.:	CGAAAUAAACAAAAU-AAAAAAUGUUUAAAUUGGCUUUA
Contig11883	+	sme-miR-2158-5p	Contig11883_9739_9779_+	Subtype-II	65.5	5500	9759	100	UCGGUAUACGAAAAAAUACUCA	: :. :::::::..:.:	CGAAAUAAACAAAAU-AAAAAAUGUUUAAAUUGGCUUUA
Contig2238	+	sme-miR-2158-5p	Contig2238_52326_52366_+	Subtype-II	65.5	5500	52346	58	UCGGUAU-ACGAAAAAAUACUCA	::: ::: . ::: :.::.:.	CAGCUUUCGUUAUCUUUAAAUAGUAUUUCUUUUAACUAU
Contig2238	+	sme-miR-2158-5p	Contig2238_52325_52365_+	Subtype-II	65.5	5500	52345	819	UCGGUAU-ACGAAAAAAUACUCA	::: ::: . ::: :.::.:.	CCAGCUUUCGUUAUCUUUAAAUAGUAUUUCUUUUAACUA
Contig5958	+	sme-miR-2158-5p	Contig5958_23357_23397_+	Subtype-II	65.5	5500	23377	96	UCGGUAUACGAAAAAAUACUCA	: :. :::::::..:.:	CGAAAUAAACAAAAU-AAAAAAUGUUUAAAUUGGCUUUA
Contig2381	+	sme-miR-2158-5p	Contig2381_54681_54721_+	Subtype-II	65.1	5700	54701	59	UCGGUAUAC-GAAAAAAUACUCA	::.: :::::::::::	UGCUAUUAGAAAUGCUUCAAAAAUACUCACAACACAAAC
Contig16332	+	sme-miR-2158-5p	Contig16332_944_984_+	Subtype-II	65.1	5700	964	58	UCGGUAUA-CGAAAAAAUACUCA	::. : :::::::::::	UGCUAUUAGAAAUGCCUCAAAAAUACUCACAACACAAAC
Contig4475	+	sme-miR-2158-5p	Contig4475_30297_30337_+	Subtype-II	65.1	5700	30317	52	UCGGUAUAC-GAAAAAAUACUCA	::.: :::::::::::	UACUAUUGAAAAUGCUUCAAAAAUACUCACAACACAAAC
Contig16192	+	sme-miR-2158-5p	Contig16192_8338_8378_+	Subtype-II	64.7	6000	8358	181	UCGGUA-UA-CGAAAAAAUACUCA	::: :: . .::.:.::.:.	GAAUGAUGUAUUAUUUGAAGAGUAUUUCUUUUAAUAUUG
Contig170	+	sme-miR-2158-5p	Contig170_144440_144480_+	Subtype-II	64.3	6300	144460	63	UCGGUAUACGAAAAAAUACUCA	:: :. :.: :: :.:.:::.	UCUAAUGCUCAUUGAAUG-AAUAGUGCUCGAUGAAUUAA
Contig5754	+	sme-miR-2158-5p	Contig5754_44525_44565_+	Subtype-II	63.9	6600	44545	55	UCGGUAUACG-AAAAAAUACUCA	::: : :::.:::::.:	GUUUUACUUCAAAUAAGCUAAAGAUACUUACGGUGGUUU
Contig6761	+	sme-miR-2158-5p	Contig6761_20564_20604_+	Subtype-II	62.3	8000	20584	73	UCGGUAUACGA--AAAAAUACUCA	:. : : :: : :::::::.::.	UUAUUUAG-AAACUAUCAAAAAUAUUCGGAGUUGCUGCU
Contig3701	-	sme-miR-2158-5p	Contig3701_9315_9355_-	Subtype-II	62.3	8000	9335	62	UCGGUAUACGAAAAAAUACUCA	. ::: :. :.: :::..::	UUUUGGAUAUUGUA-AUCAGACAAUGUUCUUCCGUCUUC
Contig3701	-	sme-miR-2158-5p	Contig3701_9087_9127_-	Subtype-II	62.3	8000	9107	53	UCGGUAUACGAAAAAAUACUCA	. ::: :. :.: :::..::	UUUUGGAUAUUGUA-AUCAGACAAUGUUCUUCCGUCUUC
Contig3701	-	sme-miR-2158-5p	Contig3701_9316_9356_-	Subtype-II	62.3	8000	9336	104	UCGGUAUACGAAAAAAUACUCA	. ::: :. :.: :::..::	UUUGGAUAUUGUA-AUCAGACAAUGUUCUUCCGUCUUCC
Contig3701	-	sme-miR-2158-5p	Contig3701_9088_9128_-	Subtype-II	62.3	8000	9108	82	UCGGUAUACGAAAAAAUACUCA	. ::: :. :.: :::..::	UUUGGAUAUUGUA-AUCAGACAAUGUUCUUCCGUCUUCC
Contig9969	+	sme-miR-2158-5p	Contig9969_23919_23959_+	Subtype-II	62.3	8000	23939	75	UCGGUAUACGA--AAAAAUACUCA	:. : : :: : :::::::.::.	UUAUUUAG-AAACUAUCAAAAAUAUUCGGAGUUGCUGCU
Contig5683	+	sme-miR-2158-5p	Contig5683_11435_11475_+	Subtype-II	62	8400	11455	83	UCGGUAU-ACGAAAAAAUACUCA	:: :. ::....::.:.	GAUAAUAAUAAUAAUAAAGGGGUAUUUUCGGGACAUGGA
Contig9080	+	sme-miR-2158-5p	Contig9080_6756_6796_+	Subtype-II	62	8400	6776	1053	UCGGUAUACGAAAAAAUACUCA	:::. ::. :.:..:..	UAAAUCGUUUACCAUAU-AAGUAGUGUUUGAACUGGUUU
Contig5683	+	sme-miR-2158-5p	Contig5683_11434_11474_+	Subtype-II	62	8400	11454	116	UCGGUAU-ACGAAAAAAUACUCA	:: :. ::....::.:.	GGAUAAUAAUAAUAAUAAAGGGGUAUUUUCGGGACAUGG
Contig5683	+	sme-miR-2158-5p	Contig5683_11433_11473_+	Subtype-II	62	8400	11453	141	UCGGUAU-ACGAAAAAAUACUCA	:: :. ::....::.:.	UGGAUAAUAAUAAUAAUAAAGGGGUAUUUUCGGGACAUG
Contig243	+	sme-miR-2158-5p	Contig243_136439_136479_+	Subtype-II	62	8400	136459	60	UCGGUAUACGAAAAAAUACUCA	: .: .:: .:::::.:	AGAAAUUUUAUAAAGCUGAAUGAUACUUAUCACCUGUAC
Contig3930	+	sme-miR-2158-5p	Contig3930_23050_23090_+	Subtype-II	61.2	9300	23070	55	UCGGUAUACGAAAAAAUACUCA	:. :..::::::::	UGUUGCUCCACCUGAAAGGAAAUACUCUGUAUGGAUCGG
Contig261	+	sme-miR-2158-5p	Contig261_184508_184548_+	Subtype-II	61.2	9300	184528	143	UCGGUAUACGAAAAAAUACUCA	:. :..::::::::	UUGUUGCUCCACCUGAAAGGAAAUACUCUGUAUGGAUCG
Contig3930	+	sme-miR-2158-5p	Contig3930_23049_23089_+	Subtype-II	61.2	9300	23069	158	UCGGUAUACGAAAAAAUACUCA	:. :..::::::::	UUGUUGCUCCACCUGAAAGGAAAUACUCUGUAUGGAUCG
Contig822	+	sme-miR-2158-5p	Contig822_92112_92152_+	Subtype-II	60.8	9700	92132	79	UCGGUAUACGAAAAAAUACUCA	: .. .:: .:::::.:	AGAGAUUUUAUAAAGUUGAAUGAUACUUAUCACCUGUAC
Contig140	+	sme-miR-2158-5p	Contig140_161046_161086_+	Subtype-II	60.8	9700	161066	54	UCGGUAUACGAAAAAAUACUCA	::: ::::::..:.:	GCCAAAAUUUACUUAC--AAAAAUGUUUAGACUACGACG
Contig140	+	sme-miR-2158-5p	Contig140_161047_161087_+	Subtype-II	60.8	9700	161067	54	UCGGUAUACGAAAAAAUACUCA	::: ::::::..:.:	CCAAAAUUUACUUAC--AAAAAUGUUUAGACUACGACGG
Contig453	+	sme-miR-2158-5p	Contig453_94472_94512_+	Subtype-II	60.8	9700	94492	73	UCGGUAUACGAAAAAAUACUCA	: .. .:: .:::::.:	AGAGAUUUUAUAAAGUUGAAUGAUACUUAUCACCUGUAC
Contig7374	+	sme-miR-7d-3p	Contig7374_24698_24738_+	Subtype-II	80	880	24718	127	UUGGAAAACAGAAAUAAUGUUG	::::.. ::.: :.::::::	CGGGCGAUAUGGAGG--AGGAUUGAUGUUGACAUUGAAG
Contig3315	+	sme-miR-7d-3p	Contig3315_18879_18919_+	Subtype-II	74.4	1800	18899	209	UUGGAAAA--CAGAAAUAAUGUUG	:::: .. ::.:.::::::	AGUUCUAAAAAAUUUGAAAGUGAUGUUGUUCCAGAACAC
Contig346	+	sme-miR-7d-3p	Contig346_29095_29135_+	Subtype-II	73.6	2000	29115	123	UUG-GAAAACAGAAAUAAUGUUG	::: : ::. ::::..:::::	AAAUUUUGUUAUAAUUAAAAUGGUGUUGGUUAUACGGGG
Contig1609	+	sme-miR-7d-3p	Contig1609_24336_24376_+	Subtype-II	69.1	3500	24356	101	UUGGAAAACAGAAAUAAUGUUG	:: ::: :: :. :.::::::	UAAUGCAUUUUAAAUCA-AGUUGAUGUUGUUUCUAAGCU
Contig4814	+	sme-miR-7d-3p	Contig4814_23789_23829_+	Subtype-II	68.3	3800	23809	1105	UUGGAAAACAGAAAUAAUGUUG	:: : :.: ::.::.::::	UAAAUAUUUUACCAUAUAAGUAGUGUUUGAACUGGUUUA
Contig2024	+	sme-miR-7d-3p	Contig2024_56369_56409_+	Subtype-II	68.3	3800	56389	1019	UUGGAAAACAGAAAUAAUGUUG	: :.: ::.::.::::	AAUCGUUUACCAUAUAUAAGUAGUGUUUGAACUGGUUUA
Contig27892	+	sme-miR-7d-3p	Contig27892_4587_4627_+	Subtype-II	68.3	3800	4607	96	UUGGAAAACAGAAAUAAUGUUG	.:. ::::.::::::	ACUGCAUUAAUUGAUUAAAAUGAUGUUGUAAGGAAAGUG
Contig2790	+	sme-miR-7d-3p	Contig2790_222_262_+	Subtype-II	67.2	4400	242	51	UUGGAAAACAGAAAUAAUGUUG	..:: :.:::.::::	AUUAUUUAAACGGACCCAGAUAGUGUUUUUUCGUCCUCG
Contig661	+	sme-miR-7d-3p	Contig661_19629_19669_+	Subtype-II	66.5	4800	19649	1007	UUGGAAAACAGAAAUAAUGUUG	:.: ::.::.::::	UAAAUCGUUUAUCAUAUAAGUAGUGUUUGAACUGGUUUA
Contig9080	+	sme-miR-7d-3p	Contig9080_6756_6796_+	Subtype-II	66.5	4800	6776	1053	UUGGAAAACAGAAAUAAUGUUG	:.: ::.::.::::	UAAAUCGUUUACCAUAUAAGUAGUGUUUGAACUGGUUUC
Contig24463	+	sme-miR-7d-3p	Contig24463_505_545_+	Subtype-II	65.3	5600	525	110	UUGGAAAACAGAAAUAAUGUUG	.: :.::..:::::	UAUUUCAUCGUCUUUAAAGAUGGUGUUGUGGAAGAAAAA
Contig32939	+	sme-miR-7d-3p	Contig32939_2699_2739_+	Subtype-II	62.3	8000	2719	1020	UUGGAAAACAGAAAUAAUGUUG	:::. ::.::.::::	UAAAUCGUUUACCAAAU--AAGUAGUGUUUGAACUGGUU
Contig20060	+	sme-miR-7d-3p	Contig20060_4901_4941_+	Subtype-II	62	8400	4921	55	UUGGAAAACAGAAAUAAUGUUG	.. :...:..::::	CGUCGUCUGUUUUUGUUGGGGUGGUGUUUCUUACUGGUU
Contig4251	+	sme-let-7b-3p	Contig4251_39883_39923_+	Subtype-II	79.9	890	39903	206	GAGAAGACAG-AUAGUUGAAUGG	:: :.:: ::: :::::::	UUCAAUAAUUAAUAUAGAAUAAUUGAAUGUCGGCAAGAA
Contig1625	+	sme-let-7b-3p	Contig1625_25704_25744_+	Subtype-II	77.2	1300	25724	555	GAGAAGACAGAUAGUUGAAUGG	:. :::. ::::::::	AAUAAAAUUGUACUAUCGAUGUUUGAAUGGGUUUAGAUU
Contig1452	+	sme-let-7b-3p	Contig1452_11948_11988_+	Subtype-II	74.5	1800	11968	62	GAGAAGACAGAUAGUUGAAUGG	:::. .::::::..::	AUUUAGUUAUUUAGAU--GUAGUUGGGUGUUUGUUUUGU
Contig5288	+	sme-let-7b-3p	Contig5288_47617_47657_+	Subtype-II	65.9	5200	47637	72	GAGAAGACAG-A-UAGUUGAAUGG	::: .:: : :.::::..::	UAGCAUUGAA-UUAGUAUUGGUUGGGUGUUUGUUUUAAC
Contig109	+	sme-let-7b-3p	Contig109_151182_151222_+	Subtype-II	62	8300	151202	185	GAGAAGACAGAUAGUUGAAUGG	:: : ::: :::::::	AAAGUUUAUUAAAUAAUCAUAAUUGAAUGUCGGCAACUU
Contig19526	+	sme-miR-87b-3p	Contig19526_7054_7094_+	Subtype-II	84.4	510	7074	57	CUCAUUUGAAGCUUUGCUCAC	:::: .::: :::.:.:.	ACGAGGAAUAGAUUUCGAGCGUUGUUUAUUAGGUCGAUU
Contig28819	+	sme-miR-87b-3p	Contig28819_6881_6921_+	Subtype-II	77.1	1300	6901	284	CUCA-UUUGAA--GCUUUGCUCAC	::.: ::: :: :. :::::...	GGUGGGCUUAUUUUUAAUUGUCUUGCUUGUGGAGCUGUU
Contig28819	+	sme-miR-87b-3p	Contig28819_6882_6922_+	Subtype-II	77.1	1300	6902	240	CUCA-UUUGAA--GCUUUGCUCAC	::.: ::: :: :. :::::...	GUGGGCUUAUUUUUAAUUGUCUUGCUUGUGGAGCUGUUU
Contig1774	-	sme-miR-87b-3p	Contig1774_8096_8136_-	Subtype-II	73.5	2000	8116	238	CUCAUUUGAAGCUUUGCUCAC	. :: : : :.::::::.:.	ACAAAGUUUCCACUAGCUGUUUUGCUUAUUGCUAGCGCU
Contig1774	-	sme-miR-87b-3p	Contig1774_8097_8137_-	Subtype-II	73.5	2000	8117	114	CUCAUUUGAAGCUUUGCUCAC	. :: : : :.::::::.:.	CAAAGUUUCCACUAGCUGUUUUGCUUAUUGCUAGCGCUC
Contig421	+	sme-miR-87b-3p	Contig421_102566_102606_+	Subtype-II	70.6	2900	102586	112	CUCAU-UUG-AAGCUUUGCUCAC	:: .: :: :.:. :::.::..	UUUAAAUCUGGUGAUGCAGGUCUUGUUCGUCUUAUUCCA
Contig421	+	sme-miR-87b-3p	Contig421_102567_102607_+	Subtype-II	70.6	2900	102587	71	CUCAU-UUG-AAGCUUUGCUCAC	:: .: :: :.:. :::.::..	UUAAAUCUGGUGAUGCAGGUCUUGUUCGUCUUAUUCCAU
Contig5457	+	sme-miR-87b-3p	Contig5457_8671_8711_+	Subtype-II	69.9	3200	8691	345	CUCAUUUGAAGCUUUGCUCAC	:::.::::.:..	UGUUGGGCUAGCACUAAGUUUUGUUUGAAUGGGUUGGAA
Contig3098	+	sme-miR-87b-3p	Contig3098_19436_19476_+	Subtype-II	66.3	5000	19456	55	CUCAUUUGAAGCUUUGCUCAC	: :: :. :: :::.:..	CCUUGGUUGACCUUAGGCGCAUUGUUUGGACUACUCAUG
Contig3327	+	sme-miR-61b-3p	Contig3327_16481_16521_+	Subtype-II	86.2	400	16501	508	AAAGAAGGUG-AACAUUCUAGUCA	::. :: ::.:::.::::.:	CGUUUUCGAGUUUGUAAUAUUUUAGUUAUUUGUUGCAAU
Contig427	+	sme-miR-61b-3p	Contig427_96651_96691_+	Subtype-II	86.2	400	96671	515	AAGAAGGUG---AACAUUCUAGUCA	:: : : :: ::..::.::::.:	AGAAACAUGCUGAAAAAUGUUUUAGUUAUUUGUUGUAAA
Contig9745	+	sme-miR-61b-3p	Contig9745_10600_10640_+	Subtype-II	84.6	490	10620	59	AAAGAAGGUGAACAUUCUAGUCA	:.: :: ::.:::.:.::::	CUACUGAGAAAACUAUAAUAUUUUGGUCAGAGGAAGACC
Contig2138	+	sme-miR-61b-3p	Contig2138_44756_44796_+	Subtype-II	81.3	740	44776	64	AAAGAAGGUGAACAUUCUAGUCA	:::: ::..::.::::..	AUACGGUUAGAAUUCCAAUGUUUUAGUUGGUGUUUAUGA
Contig7201	+	sme-miR-61b-3p	Contig7201_8409_8449_+	Subtype-II	79.3	960	8429	475	AAAGAAGGUGAACAUUCUAGUCA	::: : : ::.:::.::::.:	UAUACUAAACUA-GAAAAUAUUUUAGUUAUUUGUUGUUA
Contig23157	-	sme-miR-61b-3p	Contig23157_2881_2921_-	Subtype-II	78.1	1100	2901	83	AAAGAAGGUGAACAUUCUAGUCA	::::::::::::.	AUGGUUUUCUCAAAAUAACAUUCUAGUCGUUUGUUCCUG
Contig6341	+	sme-miR-61b-3p	Contig6341_23666_23706_+	Subtype-II	76.9	1300	23686	59	AAAGAAGGUGAACAUUCUAGUCA	:::::.: : :: :.:.::..	CAUGGAAAAGAGGUU---CAGUUUGGUUGUAAAUCUCAU
Contig15008	+	sme-miR-61b-3p	Contig15008_2206_2246_+	Subtype-II	76.9	1300	2226	59	AAAGAAGGUGAACAUUCUAGUCA	::::::.:::::.	GUGAUACAACUCAAUAAAACAUUUUAGUCGGUGAUUUAU
Contig1202	+	sme-miR-61b-3p	Contig1202_13242_13282_+	Subtype-II	75.7	1500	13262	108	AAAGAAGGUGAA-CAUUCUAGUCA	::::: : :: ..::.::::.	GAAGCAAGAA-AUCAAUUGUUUUAGUUUGAUUAUUAGGA
Contig1202	+	sme-miR-61b-3p	Contig1202_13240_13280_+	Subtype-II	75.7	1500	13260	101	AAAGAAGGUGAA-CAUUCUAGUCA	::::: : :: ..::.::::.	UGGAAGCAAGAA-AUCAAUUGUUUUAGUUUGAUUAUUAG
Contig8693	-	sme-miR-61b-3p	Contig8693_3951_3991_-	Subtype-II	74.5	1800	3971	541	AAAGAAGGUGAACAUUCUAGUCA	::...::.:::::	UAAAUUACUUCGUUUCGAGUGUUUUAGUCCUUUGCGUAC
Contig5463	+	sme-miR-61b-3p	Contig5463_23224_23264_+	Subtype-II	72.9	2200	23244	72	AAAGAAGGUGA--ACAUUCUAGUCA	:. :: : : :.:::.::::..	AGUUUAGUAAUAUAAAUAUAUUUUAGUUGGUGUUUAUCG
Contig720	+	sme-miR-61b-3p	Contig720_1444_1484_+	Subtype-II	70.9	2800	1464	439	AAAGAAGGUGAACAUUCUAGUCA	:.:::.::::::	CAUAUUUUUAUAUCAUAUAUUUUAGUCAUACUAAGCUUA
Contig698	+	sme-miR-61b-3p	Contig698_90279_90319_+	Subtype-II	70.9	2800	90299	63	AAAGAAGGUGAACAUUCUAGUCA	:.:::.::::::	UCGAAUUUGUAUAAAUAUAUUUUAGUCAGAAUAUUUGAA
Contig16836	+	sme-miR-61b-3p	Contig16836_3758_3798_+	Subtype-II	70.1	3100	3778	73	AAAGAAGGUG-AACAUUCUAGUCA	:: :: : .:::.::::..	CACGAAUUAAAUCUGUAUUAUUUUAGUUGGUGUUUUACC
Contig10160	+	sme-miR-61b-3p	Contig10160_18644_18684_+	Subtype-II	69.3	3400	18664	113	AAAGAAGGU-GAACAUUCUAGUCA	::: : : :: .:::.::::.	AUUAAAAAUAUUAUAGAUUAUUUUAGUUUGAUUAUAUUU
Contig741	+	sme-miR-61b-3p	Contig741_67695_67735_+	Subtype-II	68.1	4000	67715	65	AAAGAAGGUGAACAUUCUAGUCA	:::::: : :: :.:.::..	CAUGGAAAAGAAUUU---CAGUUUGGUUGUAAAUCUCAU
Contig28113	+	sme-miR-61b-3p	Contig28113_1733_1773_+	Subtype-II	67.3	4400	1753	116	AAAGAAGGUGA--ACAUUCUAGUCA	::: :.:::.::::.	UGAUUGCAAUACUGAUUAUAUUUUAGUUUGAUUAUAUGU
Contig47127	+	sme-miR-61b-3p	Contig47127_694_734_+	Subtype-II	66.9	4600	714	65	AAAGAAGGUGAACAUUCUAGUCA	:::::. : :: :.:.::..	CAGUGAAAAGAGUUU---CAGUUUGGUUGUAAAUCUCAU
Contig482	+	sme-miR-61b-3p	Contig482_131787_131827_+	Subtype-II	66.9	4600	131807	53	AAAGAAGGUGAACAUUCUAGUCA	:::::. : :: :.:.::..	GCAUGGAAAGAGUUU---CAGUUUGGUUGUAAAUCUCAU
Contig6586	+	sme-miR-61b-3p	Contig6586_5081_5121_+	Subtype-II	66.9	4600	5101	67	AAAGAAGGUGAACAUUCUAGUCA	:::::. : :: :.:.::..	CAUGGGAAAGAGUUU---CAAUUUGGUUGUAAAUCUCAU
Contig3741	+	sme-miR-61b-3p	Contig3741_3104_3144_+	Subtype-II	66.9	4600	3124	55	AAAGAAGGUGAACAUUCUAGUCA	:::::. : :: :.:.::..	CAUGGGAAAGAGUUU---CAAUUUGGUUGUAAAUCUCAU
Contig3054	+	sme-miR-61b-3p	Contig3054_22499_22539_+	Subtype-II	66.5	4800	22519	301	AAAGAAGGUGAACAUUCUAGUCA	::. .: :::.:::.	UGACCGGCAGCUAUUGGCUACUCUGGUCGGGAUAAAAUA
Contig109	+	sme-miR-61b-3p	Contig109_42880_42920_+	Subtype-II	65.7	5300	42900	173	AAAGAAGGUGAACAUUCUAGUCA	::.: :.::::.:	AAAAAUAACAAUCAUAUAAUACUUUAGUUAUUUGUCGGC
Contig75	+	sme-miR-61b-3p	Contig75_206795_206835_+	Subtype-II	64.9	5900	206815	157	AAAGAAGGU---GAACAUUCUAGUCA	:: :. :: ::.. :.::::.:	AUUAAUGGUUGUUAAAAAUGCUUUAGUUAUUUGUUUACG
Contig38031	+	sme-miR-61b-3p	Contig38031_1906_1946_+	Subtype-II	62.9	7500	1926	56	AAAG--AAGGUGAACAUUCUAGUCA	::: .: : . :: :.:.::.:	AAAUUAAGUCGAUUUUGUCAAUUUGGUUAAAUUACGGAU
Contig19294	+	sme-miR-61b-3p	Contig19294_7672_7712_+	Subtype-II	61.3	9100	7692	61	AAAGAAGGUGAACAUUCUAGUCA	..::.::::..	UUUUUUUAUAUAUUAUUUUGUUUUAGUUGGUGUUUUUAU
Contig701	+	sme-miR-61b-3p	Contig701_110008_110048_+	Subtype-II	61.3	9100	110028	77	AAAGAAGGUGAACAUUCUAGUCA	..::.::::..	CAACUAACUUUAAAUUCUGUUUUAGUUGAAAGAGCACAU
Contig0	+	sme-miR-61b-3p	Contig0_200939_200979_+	Subtype-II	61.3	9100	200959	132	AAAGAAGGUGAA-CAUUCUAGUCA	: :: .:::.::::.	UUUUUAAUUUAAUUAAAUUAUUUUAGUUUGAUUAUGUUA
Contig2216	+	sme-miR-2161-5p	Contig2216_21914_21954_+	Subtype-II	86.1	400	21934	119	UUUGUACGUA-AUAAAAAAGAUAC	: : ::. :: :::::::::::::	UCUAUAUAUAUAUAUAUAAAAAAGAUACACCUGCUUUAA
Contig2216	+	sme-miR-2161-5p	Contig2216_48547_48587_+	Subtype-II	86.1	400	48567	111	UUUGUACGUA-AUAAAAAAGAUAC	: : ::. :: :::::::::::::	ACAAUCUAUAUAUAUAUAAAAAAGAUACACCUGCUUUAA
Contig1188	+	sme-miR-2161-5p	Contig1188_7815_7855_+	Subtype-II	83	600	7835	57	UUUGUACGUAAU--AAAAAAGAUAC	:: ::.:: :: :.:::::.::.	AUAUUAUUCUAUGUUAUCCAGAAAAGGUAUCCACCAUUU
Contig1262	+	sme-miR-2161-5p	Contig1262_5355_5395_+	Subtype-II	78.1	1100	5375	63	UUUGUACGUAAUAAAAAAGAUAC	:: :. ::::::: ::.::::	UAUAAUAAUUAUG-GUAAUAAUAAGGAUAAUAAAAAUAG
Contig1262	+	sme-miR-2161-5p	Contig1262_10374_10414_+	Subtype-II	78.1	1100	10394	68	UUUGUACGUAAUAAAAAAGAUAC	:: :. ::::::: ::.::::	UAUAAUAAUUAUG-GUAAUAAUAAGGAUAAUAAAAAUAG
Contig1440	+	sme-miR-2161-5p	Contig1440_74233_74273_+	Subtype-II	74.9	1700	74253	427	UUUGUACGUAAUAAAAAAGAUAC	::: ::: ::.: .:.:.::.	UGGUUAGAUGU-CGUCAUGAUGAGGGUAUUAAAGAAUUC
Contig3945	+	sme-miR-2161-5p	Contig3945_12774_12814_+	Subtype-II	73.5	2000	12794	75	UUUGUACGUAAUAAAAAAGAUAC	:: :.: : :.:::::::::.	AGAUAAUUUUGC-CACUGAAAAAGAUAUUACUGUACGAC
Contig1169	+	sme-miR-2161-5p	Contig1169_90716_90756_+	Subtype-II	73.1	2100	90736	94	UUUGUACGUAAUAAAAAAGAUAC	:: : : .::..:..::.:.	AGGACCAGGUGAAGGAGAUGGAGGAGGUGGAGGAGGUGG
Contig1868	+	sme-miR-2161-5p	Contig1868_60872_60912_+	Subtype-II	72.4	2300	60892	51	UU--GUACGUAAU--AAAAAAGAUAC	:: : .. :::: ..::.::.::.	GUUUUAAGGGUAUAAUUGGGAAGAGGUAUAACAAUAAUG
Contig23798	+	sme-miR-2161-5p	Contig23798_5650_5690_+	Subtype-II	72.4	2300	5670	118	UUUGUACGUAAU---AAAAAAGAUAC	::: ::..: ::.::.::::	UCAAGCGUAAGUGGUUAGAAGAAGGAUAAAAACAAAAUA
Contig1258	+	sme-miR-2161-5p	Contig1258_35654_35694_+	Subtype-II	71.7	2500	35674	72	UUUGUACGUAAUAAAAAAGAUAC	::::: :: ..:::::::.	AUCCAAAAUGUAC--AACGGAAAAGAUGGAAAAGAAAUU
Contig40188	+	sme-miR-2161-5p	Contig40188_4733_4773_+	Subtype-II	71.4	2600	4753	123	UUUGUACG-U-AAUAAAAAAGAUAC	::::: : :: :..::.::::	UGGGUCAGUACGAUGAACAGGAAGGAUAAAAACAAUAAC
Contig1886	+	sme-miR-2161-5p	Contig1886_38565_38605_+	Subtype-II	70.3	3000	38585	134	UUUGUACGUAAUAAAAAAGAUAC	::: :. ::: .::::.:.::	GCUACAUUG-AU-UAAAGAAAAGGGUAGUAACUGAGUUA
Contig4610	+	sme-miR-2161-5p	Contig4610_43310_43350_+	Subtype-II	70	3100	43330	53	UUUGUACG-U---AAUAAAAAAGAUAC	:::: : ::::::::.::::	UGAAAGAUACGAUAAAAAUAAAAAGGAUAAGAGAGGAAU
Contig13235	+	sme-miR-2161-5p	Contig13235_8070_8110_+	Subtype-II	68.6	3700	8090	68	UUUGUACGUAAUAAAAAAGAUAC	: ::. ::: .: ::.::::	AUUAAUAAUAUAUAUAAGGAUAAGGAUAAUAAAAAUAAU
Contig5442	+	sme-miR-2161-5p	Contig5442_2379_2419_+	Subtype-II	68.6	3700	2399	76	UUUGU-AC-GUAAUAAAAAAGAUAC	: :: .: ::..:..:..::.:.	CGGUGGUGGUGGCGGUGGUGGAGGAGGUGGAGGAGGAGC
Contig10395	+	sme-miR-2161-5p	Contig10395_13323_13363_+	Subtype-II	68.2	3900	13343	59	UUUGUACGUA-AU-AAAAAAGAUAC	: :: .:: : :: .::.::::::.	AUGUCUG-GCGAACAUCGAAGAAGAUAUUGAAGCUGGCC
Contig22582	+	sme-miR-2161-5p	Contig22582_11476_11516_+	Subtype-II	68.2	3900	11496	278	UUG-UACGUAA--UAAAAAAGAUAC	::: : : : : :.::::::::::	ACAUUGUUCCAUCAUUUGAAAAAGAUACAGUUUGAUUUU
Contig167	+	sme-miR-2161-5p	Contig167_166089_166129_+	Subtype-II	68.2	3900	166109	57	UUUGUACGUA-AU-AAAAAAGAUAC	: :: .:: : :: .::.::::::.	AUGUCUG-GCGAACAUCGAAGAAGAUAUUGAAGCUGGCC
Contig18839	+	sme-miR-2161-5p	Contig18839_17136_17176_+	Subtype-II	68.2	3900	17156	286	UUG-UACGUAA--UAAAAAAGAUAC	::: : : : : :.::::::::::	ACAUUGUUCCAUCAUUUGAAAAAGAUACAGUUUGAUUUU
Contig6735	+	sme-miR-2161-5p	Contig6735_2134_2174_+	Subtype-II	65.4	5500	2154	59	UUUGUACGUAAUAAAAAAGAUAC	::. :. :::::.::::.	CUUGAAAGAAUUAUAUG--AAAAAGGAUAUUUACUAUCA
Contig421	+	sme-miR-2161-5p	Contig421_101901_101941_+	Subtype-II	63.6	6900	101921	88	UUUGUACGUAAUAAAAAAGAUAC	::: :. :: . :: ..:::::	GUUCCAAUUUCUG-GUUGGAACGGAGAUAAUAUGAUUGA
Contig3869	+	sme-miR-2161-5p	Contig3869_19747_19787_+	Subtype-II	62.6	7800	19767	129	UUUGUACGUAAUAAAAAAGAUAC	. :::: :: ::::.::	AGGGAAUACAAGAGUAAAAAUAAAGGUAGACAUUUUUAA
Contig2259	+	sme-miR-2161-5p	Contig2259_51612_51652_+	Subtype-II	62.2	8200	51632	64	UUUGUACGUAAUAAAAAAGAUAC	: .:::..:.::::	UGAUUCAACCGAAAUUGUAAGGAGGAUAAACAUUUUCUG
Contig2259	+	sme-miR-2161-5p	Contig2259_51613_51653_+	Subtype-II	62.2	8200	51633	63	UUUGUACGUAAUAAAAAAGAUAC	: .:::..:.::::	GAUUCAACCGAAAUUGUAAGGAGGAUAAACAUUUUCUGA
Contig279	+	sme-miR-2161-5p	Contig279_45447_45487_+	Subtype-II	62.2	8200	45467	92	UUUGUAC--G-UAAUAAAAAAGAUAC	:::.. : :: :.: ::.:::.	UGUGCUGUGUUAGCUAUUGACAAGGAUGGAGUAGGAGUU
Contig3649	+	sme-miR-2161-5p	Contig3649_67176_67216_+	Subtype-II	61.9	8500	67196	91	UUUG-U-ACGUAAUAAAAAAGAUAC	::: : : :: ::: ::.::::.	AUUAAUUGAUAAAAUAUUAAUAAGGAUAUUUAAGAUGAA
Contig22782	+	sme-miR-2161-5p	Contig22782_7701_7741_+	Subtype-II	61.9	8500	7721	59	UUUG-U-ACGUAAUAAAAAAGAUAC	::: : : :: ::: ::.::::.	AUUAAUUGAUAAAAUAUUAAUAAGGAUAUUUAAGAUGAA
Contig11199	+	sme-miR-2161-5p	Contig11199_10249_10289_+	Subtype-II	61.2	9300	10269	56	UUUGUACGUAAUAAAAAAGAUAC	:.: .::.:.:::.	UGAAGAGAAAGAAGUUGAAGAAGAGGAUGACGAAAAGAA
Contig23563	+	sme-miR-2161-5p	Contig23563_278_318_+	Subtype-II	60.8	9700	298	129	UUGUACGUAAU---AAAAAAGAUAC	::: : :: : ..:.:::::..	CAGUUGCAAGUUUUUCGGGAGAAGAUGUGACUCCUAGUG
Contig5182	+	sme-miR-2161-5p	Contig5182_8572_8612_+	Subtype-II	60.8	9700	8592	121	UUGUACGUAAU---AAAAAAGAUAC	::: : :: : ..:.:::::..	CAGUUGCAAGUUUUUCGGGAGAAGAUGUGACUCCUAGUG
Contig5182	+	sme-miR-2161-5p	Contig5182_8571_8611_+	Subtype-II	60.8	9700	8591	208	UUUGUACGUAAU---AAAAAAGAUAC	::: : :: : ..:.:::::..	ACAGUUGCAAGUUUUUCGGGAGAAGAUGUGACUCCUAGU
Contig23563	+	sme-miR-2161-5p	Contig23563_277_317_+	Subtype-II	60.8	9700	297	229	UUUGUACGUAAU---AAAAAAGAUAC	::: : :: : ..:.:::::..	ACAGUUGCAAGUUUUUCGGGAGAAGAUGUGACUCCUAGU
Contig10988	+	sme-miR-2161-5p	Contig10988_6552_6592_+	Subtype-II	60.8	9700	6572	72	UUUGUACGUAAUAAAAAAGAUAC	:: ::: ::.::::.	UUGACUGCAACAGUUAUUAAUAAGGAUAUUUAAGAUAUU
Contig15400	+	sme-miR-2c-3p	Contig15400_8035_8075_+	Subtype-II	99.6	72	8055	63	AGAUCAUCAGUUUUGGCUGUGA	:: .:. :::::::::::::	UAAUUACUUAUAGUUUGUUUUGGCUGUGAACCGAAAAAU
Contig3211	+	sme-miR-2c-3p	Contig3211_15140_15180_+	Subtype-II	98.4	83	15160	77	AGAUCAUCAGUUUUGGCUGUGA	.: ::. ::::::::::::.	UUCUAACUUGUAAUUUGUUUUGGCUGUGGGCAAAAAAAU
Contig9436	+	sme-miR-2c-3p	Contig9436_11401_11441_+	Subtype-II	98.4	83	11421	53	AGAUCAUCAGUUUUGGCUGUGA	::..: ::::::::::::.	UGCUUUCUUAUUGUAUGUUUUGGCUGUGGGCCGAAAAAG
Contig2720	+	sme-miR-2c-3p	Contig2720_16591_16631_+	Subtype-II	98.4	83	16611	81	AGAUCAUCAGUUUUGGCUGUGA	.: ::. ::::::::::::.	UUCUAACUUGUAAUUUGUUUUGGCUGUGGGCAAAAAAAU
Contig494	+	sme-miR-2c-3p	Contig494_40591_40631_+	Subtype-II	97.3	96	40611	69	AGAUCAUCAGUUUUGGCUGUGA	.: .:. ::::::::::::.	UAAUUACUUGUAGUUUGUUUUGGCUGUGGGCCAAAAAAU
Contig53	+	sme-miR-2c-3p	Contig53_134557_134597_+	Subtype-II	97.3	96	134577	61	AGAUCAUCAGUUUUGGCUGUGA	.:..: ::::::::::::.	UGCUUUCUUGUUGUAUGUUUUGGCUGUGGGCCGAAAAAG
Contig4632	+	sme-miR-2c-3p	Contig4632_37560_37600_+	Subtype-II	97.3	96	37580	218	AGAUCAUCAGUUUUGGCUGUGA	.:..: ::::::::::::.	UGCUUUCUUGUUGUAUGUUUUGGCUGUGGGUCGAAAAAG
Contig20	+	sme-miR-2c-3p	Contig20_234167_234207_+	Subtype-II	97.3	96	234187	56	AGAUCAUCAGUUUUGGCUGUGA	.:..: ::::::::::::.	UGCUUUCUUGUUGUAUGUUUUGGCUGUGGACCGAAAAAG
Contig4891	+	sme-miR-2c-3p	Contig4891_32872_32912_+	Subtype-II	97.3	96	32892	52	AGAUCAUCAGUUUUGGCUGUGA	.:..: ::::::::::::.	UGCUUUCUUGUUGUAUGUUUUGGCUGUGGGCCGAAAAAG
Contig6916	+	sme-miR-2c-3p	Contig6916_8516_8556_+	Subtype-II	97.3	96	8536	57	AGAUCAUCA-GUUUUGGCUGUGA	::::. ::::::::::::.	UAAUGUCUUGCAUCGUGUUUUGGCUGUGGACCGAAAAAG
Contig845	+	sme-miR-2c-3p	Contig845_56522_56562_+	Subtype-II	97.3	96	56542	53	AGAUCAUCAGUUUUGGCUGUGA	.:..: ::::::::::::.	UGCUUUCUUGUUGUAUGUUUUGGCUGUGGGCCAAAAAAG
Contig225	+	sme-miR-2c-3p	Contig225_116677_116717_+	Subtype-II	97.3	96	116697	215	AGAUCAUCAGUUUUGGCUGUGA	.:..: ::::::::::::.	UGCUUUCUUGUUGUAUGUUUUGGCUGUGGGUCGAAAAAG
Contig2063	+	sme-miR-2c-3p	Contig2063_30277_30317_+	Subtype-II	97.3	96	30297	54	AGAUCAUCAGUUUUGGCUGUGA	.:..: ::::::::::::.	UGCUUUCUUGUUGUAUGUUUUGGCUGUGGGCCGAAAAAG
Contig4467	+	sme-miR-2c-3p	Contig4467_41834_41874_+	Subtype-II	97.3	96	41854	61	AGAUCAUCAGUUUUGGCUGUGA	.:..: ::::::::::::.	UGCUUUCUUGUUGUAUGUUUUGGCUGUGGGCCAAAAAAG
Contig9629	+	sme-miR-2c-3p	Contig9629_10655_10695_+	Subtype-II	97.3	96	10675	55	AGAUCAUCAGUUUUGGCUGUGA	.:..: ::::::::::::.	UUCUUUCUUGUUGUAUGUUUUGGCUGUGGACCGAAAAAG
Contig3032	+	sme-miR-2c-3p	Contig3032_7373_7413_+	Subtype-II	97.3	96	7393	56	AGAUCAUCAGUUUUGGCUGUGA	.:..: ::::::::::::.	UGCUUUCUUGUUGUAUGUUUUGGCUGUGGACCGAAAAAG
Contig18663	+	sme-miR-2c-3p	Contig18663_16349_16389_+	Subtype-II	97.3	96	16369	59	AGAUCAUCAGUUUUGGCUGUGA	.: .:. ::::::::::::.	UAAUUACUUGUAGUUUGUUUUGGCUGUGGGCCGAAAAAU
Contig4172	+	sme-miR-2c-3p	Contig4172_19004_19044_+	Subtype-II	97.3	96	19024	183	AGAUCAUCA-GUUUUGGCUGUGA	:::.: ::::::::::::.	UACUUCCUUGCAUUAUGUUUUGGCUGUGGGUCGAAAAAA
Contig8163	+	sme-miR-2c-3p	Contig8163_26116_26156_+	Subtype-II	97.3	96	26136	55	AGAUCAUCAGUUUUGGCUGUGA	.:. :. ::::::::::::.	UAAUUACUUGUUUUUUGUUUUGGCUGUGGGCCGAAAAAA
Contig172	+	sme-miR-2c-3p	Contig172_204531_204571_+	Subtype-II	97.3	96	204551	63	AGAUCAUCAGUUUUGGCUGUGA	.:..: ::::::::::::.	UGCUUUCUUGUUGUAUGUUUUGGCUGUGGGCCUAAAAAG
Contig141	+	sme-miR-2c-3p	Contig141_218854_218894_+	Subtype-II	96.6	110	218874	91	AGAUCAUCAGUUUUGGCUGUGA	:.:.:: ::::::::::.	UUUCUAUCUUGCGUUAGGUUUGGCUGUGGGCUACCAAAA
Contig2715	+	sme-miR-2c-3p	Contig2715_57352_57392_+	Subtype-II	96.2	110	57372	9700	AGAUCAUCA-GUUUUGGCUGUGA	:.:.: ::::::::::::.	UUCUAUCUUGCGUUAUGUUUUGGCUGUGGACCACCAAAA
Contig4626	+	sme-miR-2c-3p	Contig4626_25044_25084_+	Subtype-II	96.2	110	25064	51	AGAUCAUCA-GUUUUGGCUGUGA	:.:.: ::::::::::::.	UUCUAACUUGCGUUAUGUUUUGGCUGUGGGCCGAAAAAG
Contig1988	+	sme-miR-2c-3p	Contig1988_25987_26027_+	Subtype-II	96.2	110	26007	53	AGAUCAUCA-GUUUUGGCUGUGA	:.:.: ::::::::::::.	UACUACCUUGCGUUAUGUUUUGGCUGUGGGCCGAAAAAG
Contig1807	+	sme-miR-2c-3p	Contig1807_64412_64452_+	Subtype-II	96.2	110	64432	52	AGAUCAUCA-GUUUUGGCUGUGA	:.:.: ::::::::::::.	UUCUAACUUGCGUUAUGUUUUGGCUGUGGGCCGAAAAAG
Contig35	+	sme-miR-2c-3p	Contig35_227778_227818_+	Subtype-II	96.2	110	227798	51	AGAUCAUCA-GUUUUGGCUGUGA	:.:.: ::::::::::::.	UACUAUCUUGCGUUAUGUUUUGGCUGUGGGCCGAAAAAA
Contig7033	+	sme-miR-2c-3p	Contig7033_36189_36229_+	Subtype-II	96.2	110	36209	67	AGAUCAUCA-GUUUUGGCUGUGA	:.:.: ::::::::::::.	UUCUAUCUUGCGUUAUGUUUUGGCUGUGGGCCACAAAAA
Contig150	+	sme-miR-2c-3p	Contig150_49123_49163_+	Subtype-II	96.2	110	49143	9947	AGAUCAUCA-GUUUUGGCUGUGA	:.:.: ::::::::::::.	UUCUAUCUUGCGUUAUGUUUUGGCUGUGGACCACCAAAA
Contig7942	+	sme-miR-2c-3p	Contig7942_12142_12182_+	Subtype-II	96.2	110	12162	91	AGAUCAUCA-GUUUUGGCUGUGA	:.:.: ::::::::::::.	UUCUAUCUUGCGUUAUGUUUUGGCUGUGGGCUACCAAAA
Contig18627	+	sme-miR-2c-3p	Contig18627_879_919_+	Subtype-II	96.2	110	899	98	AGAUCAUCA-GUUUUGGCUGUGA	:.:.: ::::::::::::.	UUCUAUUUUGCGUUAUGUUUUGGCUGUGGGCUACCAAAA
Contig762	+	sme-miR-2c-3p	Contig762_25713_25753_+	Subtype-II	96.2	110	25733	55	AGAUCAUCA-GUUUUGGCUGUGA	:.:.: ::::::::::::.	UACUAUCUUGCGUUAUGUUUUGGCUGUGGGCCAAAAAAG
Contig578	+	sme-miR-2c-3p	Contig578_12823_12863_+	Subtype-II	96.2	110	12843	63	AGAUCAUCA-GUUUUGGCUGUGA	:.:.: ::::::::::::.	UUCUAUCUUGCGUUAUGUUUUGGCUGUGGGCAACCGAAA
Contig84	+	sme-miR-2c-3p	Contig84_177358_177398_+	Subtype-II	96.2	110	177378	61	AGAUCAUCA-GUUUUGGCUGUGA	:.:.: ::::::::::::.	UUCUAUCUUGCGUUAUGUUUUGGCUGUGGGCCACAAAAA
Contig10256	+	sme-miR-2c-3p	Contig10256_5918_5958_+	Subtype-II	96.2	110	5938	76	AGAUCAUCA-GUUUUGGCUGUGA	:.:.: ::::::::::::.	UUCUAUCUUGCGUUAUGUUUUGGCUGUGGGCCACUAAAA
Contig8289	+	sme-miR-2c-3p	Contig8289_10225_10265_+	Subtype-II	96.2	110	10245	91	AGAUCAUCA-GUUUUGGCUGUGA	:.:.: ::::::::::::.	UUCUAUCUUGCGUUAUGUUUUGGCUGUGGGCCACUAAAA
Contig8372	+	sme-miR-2c-3p	Contig8372_3784_3824_+	Subtype-II	96.2	110	3804	88	AGAUCAUCA-GUUUUGGCUGUGA	:.:.: ::::::::::::.	UUGUAUCUUGCGUUAUGUUUUGGCUGUGGGCCACUAAAA
Contig1394	+	sme-miR-2c-3p	Contig1394_69776_69816_+	Subtype-II	96.2	110	69796	69	AGAUCAUCA-GUUUUGGCUGUGA	:.:.: ::::::::::::.	UUCUAUCUUGCGUUAUGUUUUGGCUGUGGGCAACCAAAA
Contig29487	+	sme-miR-2c-3p	Contig29487_2663_2703_+	Subtype-II	96.2	110	2683	87	AGAUCAUCA-GUUUUGGCUGUGA	:.:.: ::::::::::::.	UUCUAUCUUGCGUUAUGUUUUGGCUGUGGGCUACCAAAA
Contig3843	+	sme-miR-2c-3p	Contig3843_22773_22813_+	Subtype-II	96.2	110	22793	10028	AGAUCAUCA-GUUUUGGCUGUGA	:.:.: ::::::::::::.	UUCUAUCUUGCGUUAUGUUUUGGCUGUGGACCACCAAAA
Contig21	+	sme-miR-2c-3p	Contig21_126076_126116_+	Subtype-II	96.2	110	126096	9722	AGAUCAUCA-GUUUUGGCUGUGA	:.:.: ::::::::::::.	UUCUAUCUUGCGUUAUGUUUUGGCUGUGGACCACCAAAA
Contig11386	+	sme-miR-2c-3p	Contig11386_16139_16179_+	Subtype-II	96.2	110	16159	198	AGAUCAUCA-GUUUUGGCUGUGA	:.:.: ::::::::::::.	UUCUAACUUGCGUUAUGUUUUGGCUGUGGGUCGAAAAAG
Contig1105	+	sme-miR-2c-3p	Contig1105_49698_49738_+	Subtype-II	96.2	110	49718	52	AGAUCAUCA-GUUUUGGCUGUGA	:.:.: ::::::::::::.	UUCUAUCUUGCGUUAUGUUUUGGCUGUGGGCCACAAAAA
Contig150	+	sme-miR-2c-3p	Contig150_49122_49162_+	Subtype-II	96.2	110	49142	63	AGAUCAUCA-GUUUUGGCUGUGA	:.:.: ::::::::::::.	UUUCUAUCUUGCGUUAUGUUUUGGCUGUGGACCACCAAA
Contig6877	+	sme-miR-2c-3p	Contig6877_19225_19265_+	Subtype-II	96.2	110	19245	53	AGAUCAUCA-GUUUUGGCUGUGA	:.:.: ::::::::::::.	UUCUAACUUGCGUUAUGUUUUGGCUGUGGGCCGAAAAAG
Contig177	+	sme-miR-2c-3p	Contig177_126303_126343_+	Subtype-II	96.2	110	126323	51	AGAUCAUCA-GUUUUGGCUGUGA	:.:.: ::::::::::::.	UACUAUCUUGCGUUAUGUUUUGGCUGUGGGCCGAAAAAG
Contig2693	+	sme-miR-2c-3p	Contig2693_35433_35473_+	Subtype-II	96.2	110	35453	65	AGAUCAUCA-GUUUUGGCUGUGA	:.:.: ::::::::::::.	UUCUAUCUUGCGUUAUGUUUUGGCUGUGGGCCACUGAAA
Contig11386	+	sme-miR-2c-3p	Contig11386_14848_14888_+	Subtype-II	96.2	110	14868	160	AGAUCAUCA-GUUUUGGCUGUGA	:.:.: ::::::::::::.	UUCUAACUUGCGUUAUGUUUUGGCUGUGGGUCGAAAAAG
Contig937	+	sme-miR-2c-3p	Contig937_14410_14450_+	Subtype-II	96.2	110	14430	51	AGAUCAUCA-GUUUUGGCUGUGA	:.:.: ::::::::::::.	UACUAUCUUGCGUUAUGUUUUGGCUGUGGGCCGAAAAAG
Contig26028	+	sme-miR-2c-3p	Contig26028_8804_8844_+	Subtype-II	96.2	110	8824	9971	AGAUCAUCA-GUUUUGGCUGUGA	:.:.: ::::::::::::.	UUCUAUCUUGCGUUAUGUUUUGGCUGUGGACCACCAAAA
Contig7873	+	sme-miR-2c-3p	Contig7873_23068_23108_+	Subtype-II	96.2	110	23088	102	AGAUCAUCA-GUUUUGGCUGUGA	:.:.: ::::::::::::.	UUCUAUCUUGCGUUAUGUUUUGGCUGUGGGCUACCAAAA
Contig6276	+	sme-miR-2c-3p	Contig6276_13274_13314_+	Subtype-II	96.2	110	13294	51	AGAUCAUCA-GUUUUGGCUGUGA	:.:.: ::::::::::::.	UACUAUCUUGCGUUAUGUUUUGGCUGUGGGCCGAAAAAG
Contig11997	+	sme-miR-2c-3p	Contig11997_9823_9863_+	Subtype-II	95.1	130	9843	55	AGAUCAUCA-GUUUUGGCUGUGA	:.:.. ::::::::::::.	UACUUCCUUGCGUUGUGUUUUGGCUGUGGACCGAAAAAG
Contig439	+	sme-miR-2c-3p	Contig439_65593_65633_+	Subtype-II	94.7	130	65613	178	AGAUCAUCAGUUUUGGCUGUGA	:. ::. ::::::::::::.	UAAUAACUGGCAAUUUGUUUUGGCUGUGGGCCAGGAAAA
Contig1522	+	sme-miR-2c-3p	Contig1522_21537_21577_+	Subtype-II	93.2	160	21557	233	AGAUCAUCAGUUUUGGCUGUGA	. ::.:: . :::::::::::.	UCUAUCUUGCAUUAU-GUUUUUGGCUGUGGGUCGAAAAA
Contig5149	+	sme-miR-2c-3p	Contig5149_10215_10255_+	Subtype-II	93.2	160	10235	193	AGAUCAUCAGUUUUGGCUGUGA	:: :::::::::::::.	UACUGCCUUGCAAUAAGUUUUGGCUGUGGGUCGAAAAAG
Contig16070	+	sme-miR-2c-3p	Contig16070_7573_7613_+	Subtype-II	92.1	190	7593	57	AGAUCAUCAGUUUUGGCUGUGA	::. ::::::::::::.	UAAUAACUUGCAAUUUGUUUUGGCUGUGGGCCGAAAAAG
Contig5682	+	sme-miR-2c-3p	Contig5682_29266_29306_+	Subtype-II	92.1	190	29286	59	AGAUCAUCAGUUUUGGCUGUGA	::. ::::::::::::.	UACUACCUUGCAAUUUGUUUUGGCUGUGGGCCAAAAAAG
Contig978	+	sme-miR-2c-3p	Contig978_62401_62441_+	Subtype-II	92.1	190	62421	199	AGAUCAUCAGUUUUGGCUGUGA	::. ::::::::::::.	UAACAACUUGCAAUUUGUUUUGGCUGUGGGCCAGGAAAA
Contig392	+	sme-miR-2c-3p	Contig392_64582_64622_+	Subtype-II	92.1	190	64602	51	AGAUCAUCAGUUUUGGCUGUGA	::. ::::::::::::.	UAAUAACUUGCAAUUUGUUUUGGCUGUGGGCCGAAAAAG
Contig2416	+	sme-miR-2c-3p	Contig2416_4939_4979_+	Subtype-II	92.1	190	4959	57	AGAUCAUCAGUUUUGGCUGUGA	::. ::::::::::::.	UAAUAACUUGCAAUUUGUUUUGGCUGUGGGCCGAAAAAG
Contig4383	+	sme-miR-2c-3p	Contig4383_20941_20981_+	Subtype-II	92.1	190	20961	59	AGAUCAUCAGUUUUGGCUGUGA	::. ::::::::::::.	UACUAACUUGCAAUUUGUUUUGGCUGUGGGCCAAAAAAG
Contig9950	+	sme-miR-2c-3p	Contig9950_17757_17797_+	Subtype-II	92.1	190	17777	54	AGAUCAUCAGUUUUGGCUGUGA	::. ::::::::::::.	UAAUAACUUGCAAUUUGUUUUGGCUGUGGACCGAAAAAG
Contig604	+	sme-miR-2c-3p	Contig604_80047_80087_+	Subtype-II	92.1	190	80067	100	AGAUCAUCAGUUUUGGCUGUGA	::. ::::::::::::.	UAAUAACUUGCAAUUUGUUUUGGCUGUGGGCAAAAAAGC
Contig10	+	sme-miR-2c-3p	Contig10_178709_178749_+	Subtype-II	92.1	190	178729	138	AGAUCAUCAGUUUUGGCUGUGA	::. ::::::::::::.	UAAUAACUUGCAAUUUGUUUUGGCUGUGGGUCGAAAAAG
Contig519	+	sme-miR-2c-3p	Contig519_33842_33882_+	Subtype-II	92.1	190	33862	179	AGAUCAUCAGUUUUGGCUGUGA	::. ::::::::::::.	UAAUAACUUACAAUUUGUUUUGGCUGUGGGUCGAAAAAG
Contig1521	+	sme-miR-2c-3p	Contig1521_49359_49399_+	Subtype-II	92.1	190	49379	205	AGAUCAUCAGUUUUGGCUGUGA	::. ::::::::::::.	UAAUAACUUGCAAUUUGUUUUGGCUGUGGGUCGAAAAAG
Contig12907	+	sme-miR-2c-3p	Contig12907_9838_9878_+	Subtype-II	92.1	190	9858	206	AGAUCAUCAGUUUUGGCUGUGA	::. ::::::::::::.	UAAUAACUUGCAAUUUGUUUUGGCUGUGGGUCGAAAAAG
Contig7787	+	sme-miR-2c-3p	Contig7787_8270_8310_+	Subtype-II	92.1	190	8290	54	AGAUCAUCAGUUUUGGCUGUGA	. .:.:: . :::::::::::.	AAUAGCUUGCGUUAU-GUUUUUGGCUGUGGGCCGAAAAA
Contig105	+	sme-miR-2c-3p	Contig105_2131_2171_+	Subtype-II	92.1	190	2151	202	AGAUCAUCAGUUUUGGCUGUGA	.:: ::::::::::::.	UGCUAUCUUGCGGUCUGUUUUGGCUGUGGGUCGAAAAAU
Contig5080	+	sme-miR-2c-3p	Contig5080_1136_1176_+	Subtype-II	92.1	190	1156	62	AGAUCAUCAGUUUUGGCUGUGA	::. ::::::::::::.	UAAUAACUUGCAAUUUGUUUUGGCUGUGGGCCAAAAAAG
Contig5868	+	sme-miR-2c-3p	Contig5868_13931_13971_+	Subtype-II	92.1	190	13951	221	AGAUCAUCAGUUUUGGCUGUGA	::. ::::::::::::.	UACUAACUUGCAAUUUGUUUUGGCUGUGGGUCGAAAAAU
Contig14835	+	sme-miR-2c-3p	Contig14835_1803_1843_+	Subtype-II	92.1	190	1823	168	AGAUCAUCAGUUUUGGCUGUGA	::. ::::::::::::.	UACUAACUUGCAAUUUGUUUUGGCUGUGGGUCGAAAAAA
Contig24916	+	sme-miR-2c-3p	Contig24916_1218_1258_+	Subtype-II	92.1	190	1238	61	AGAUCAUCAGUUUUGGCUGUGA	::. ::::::::::::.	UAAUUACUUGCAAUUUGUUUUGGCUGUGGGCCACAAAAU
Contig581	+	sme-miR-2c-3p	Contig581_134319_134359_+	Subtype-II	92.1	190	134339	183	AGAUCAUCAGUUUUGGCUGUGA	. .:.:: . :::::::::::.	UCUAUCUUGCGUUAU-GUUUUUGGCUGUGGGUCGAAAAA
Contig2358	+	sme-miR-2c-3p	Contig2358_36981_37021_+	Subtype-II	92.1	190	37001	53	AGAUCAUCAGUUUUGGCUGUGA	::. ::::::::::::.	UACUAACUUGCAAUUUGUUUUGGCUGUGGGCCGAAAAAU
Contig3603	+	sme-miR-2c-3p	Contig3603_38163_38203_+	Subtype-II	92.1	190	38183	197	AGAUCAUCAGUUUUGGCUGUGA	::. ::::::::::::.	UAAUAACUUGCAAUUUGUUUUGGCUGUGGGUCGAAAAAG
Contig845	+	sme-miR-2c-3p	Contig845_86252_86292_+	Subtype-II	92.1	190	86272	60	AGAUCAUCAGUUUUGGCUGUGA	. .:.:: . :::::::::::.	UCUAUCUUGCGUUAU-GUUUUUGGCUGUGGACCGAAAAA
Contig125	+	sme-miR-2c-3p	Contig125_103918_103958_+	Subtype-II	91.4	210	103938	54	AGAUCAUCA--GUUUUGGCUGUGA	: ::. ::: ::::::::::::.	UUUACUAAAUU-UCAAUGUUUUGGCUGUGGGCCAAAAAA
Contig10180	+	sme-miR-2c-3p	Contig10180_11335_11375_+	Subtype-II	91	220	11355	72	AGAUCAUCAGUUUUGGCUGUGA	.:. ::::::::::::.	UAAUUACUUGCAGUUUGUUUUGGCUGUGGGCCACAAAAU
Contig15247	+	sme-miR-2c-3p	Contig15247_5605_5645_+	Subtype-II	91	220	5625	59	AGAUCAUCAGUUUUGGCUGUGA	.:. ::::::::::::.	UAAUUACUUGCAGUUUGUUUUGGCUGUGGGCCACAAAAU
Contig19554	+	sme-miR-2c-3p	Contig19554_1207_1247_+	Subtype-II	91	220	1227	59	AGAUCAUCAGUUUUGGCUGUGA	.:. ::::::::::::.	UAAUUACUUGCAGUUUGUUUUGGCUGUGGGCCACAAAAU
Contig2708	+	sme-miR-2c-3p	Contig2708_23831_23871_+	Subtype-II	91	220	23851	58	AGAUCAUCAGUUUUGGCUGUGA	.:. ::::::::::::.	UAAUUACUUGCAGUUUGUUUUGGCUGUGGGCCACAAAAU
Contig492	+	sme-miR-2c-3p	Contig492_84923_84963_+	Subtype-II	91	220	84943	59	AGAUCAUCAGUUUUGGCUGUGA	.:. ::::::::::::.	UAAUUACUUGCAGUUUGUUUUGGCUGUGGGCCACAAAAU
Contig4649	+	sme-miR-2c-3p	Contig4649_2233_2273_+	Subtype-II	91	220	2253	58	AGAUCAUCAGUUUUGGCUGUGA	.:. ::::::::::::.	UAAUUACUUGCAGUUUGUUUUGGCUGUGGGCCACAAAAU
Contig3393	+	sme-miR-2c-3p	Contig3393_37630_37670_+	Subtype-II	91	220	37650	60	AGAUCAUCAGUUUUGGCUGUGA	.:. ::::::::::::.	UAAUUACUUGCAGUUUGUUUUGGCUGUGGGCCACAAAAU
Contig3651	+	sme-miR-2c-3p	Contig3651_55314_55354_+	Subtype-II	91	220	55334	65	AGAUCAUCAGUUUUGGCUGUGA	.:. ::::::::::::.	AAAUUACUUGAAGUUUGUUUUGGCUGUGGGCCACAAAAU
Contig9	+	sme-miR-2c-3p	Contig9_250124_250164_+	Subtype-II	91	220	250144	56	AGAUCAUCAGUUUUGGCUGUGA	.:. ::::::::::::.	UAAUUACUUGCAGUUUGUUUUGGCUGUGGGCCACAAAAU
Contig235	+	sme-miR-2c-3p	Contig235_85592_85632_+	Subtype-II	91	220	85612	61	AGAUCAUCAGUUUUGGCUGUGA	.:. ::::::::::::.	UAAUUACUUGCAGUUUGUUUUGGCUGUGGGCCACAAAAU
Contig18894	+	sme-miR-2c-3p	Contig18894_7655_7695_+	Subtype-II	91	220	7675	62	AGAUCAUCAGUUUUGGCUGUGA	.:. ::::::::::::.	UAAUUACUUGCAGUUUGUUUUGGCUGUGGGCCACAAAAU
Contig1600	+	sme-miR-2c-3p	Contig1600_9610_9650_+	Subtype-II	91	220	9630	66	AGAUCAUCAGUUUUGGCUGUGA	.:. ::::::::::::.	UAAUUACUUGCAGUUUGUUUUGGCUGUGGGCCACAAAAU
Contig1128	+	sme-miR-2c-3p	Contig1128_57556_57596_+	Subtype-II	91	220	57576	52	AGAUCAUCAGUUUUGGCUGUGA	.:. ::::::::::::.	UAAUUACUUGCAGUUUGUUUUGGCUGUGGGCCACAAAAU
Contig10178	+	sme-miR-2c-3p	Contig10178_3122_3162_+	Subtype-II	91	220	3142	56	AGAUCAUCAGUUUUGGCUGUGA	.:. ::::::::::::.	UAAUUACUUGCAGUUUGUUUUGGCUGUGGGCCACAAAAA
Contig8325	+	sme-miR-2c-3p	Contig8325_9121_9161_+	Subtype-II	91	220	9141	66	AGAUCAUCAGUUUUGGCUGUGA	.:. ::::::::::::.	UAAUUACUUGCAGUUUGUUUUGGCUGUGGGCCACAAAAU
Contig3384	+	sme-miR-2c-3p	Contig3384_11080_11120_+	Subtype-II	91	220	11100	58	AGAUCAUCAGUUUUGGCUGUGA	.:. ::::::::::::.	UAAUUACUUGCAGUUUGUUUUGGCUGUGGGCCACAAAAU
Contig14734	+	sme-miR-2c-3p	Contig14734_12561_12601_+	Subtype-II	91	220	12581	61	AGAUCAUCAGUUUUGGCUGUGA	.:. ::::::::::::.	UAAUUACUUGCAGUUUGUUUUGGCUGUGGGCCACAAAAA
Contig984	+	sme-miR-2c-3p	Contig984_68424_68464_+	Subtype-II	91	220	68444	60	AGAUCAUCAGUUUUGGCUGUGA	.:. ::::::::::::.	UAAUUACUUGCAGUUUGUUUUGGCUGUGGGCCACAAAAU
Contig5132	+	sme-miR-2c-3p	Contig5132_39465_39505_+	Subtype-II	91	220	39485	58	AGAUCAUCAGUUUUGGCUGUGA	.:. ::::::::::::.	UAAUUACUUGCAGUUUGUUUUGGCUGUGGGCCACAAAAU
Contig3587	+	sme-miR-2c-3p	Contig3587_19238_19278_+	Subtype-II	91	220	19258	61	AGAUCAUCAGUUUUGGCUGUGA	.:. ::::::::::::.	UAAUUACUUGCAGUUUGUUUUGGCUGUGGGCCACAAAAU
Contig21372	+	sme-miR-2c-3p	Contig21372_3519_3559_+	Subtype-II	91	220	3539	76	AGAUCAUCAGUUUUGGCUGUGA	.:. ::::::::::::.	UAAUUACUUGCAGUUUGUUUUGGCUGUGGGCCACAAAAU
Contig4856	+	sme-miR-2c-3p	Contig4856_31869_31909_+	Subtype-II	91	220	31889	61	AGAUCAUCAGUUUUGGCUGUGA	.:. ::::::::::::.	UAAUUACUUGCAGUUUGUUUUGGCUGUGGGCCACAAAAU
Contig18648	+	sme-miR-2c-3p	Contig18648_5368_5408_+	Subtype-II	91	220	5388	69	AGAUCAUCAGUUUUGGCUGUGA	.:. ::::::::::::.	UAAUUACUUGCAGUUUGUUUUGGCUGUGGGCCACAAAAU
Contig3798	+	sme-miR-2c-3p	Contig3798_5680_5720_+	Subtype-II	91	220	5700	82	AGAUCAUCAGUUUUGGCUGUGA	.:. ::::::::::::.	UAAUUACUUGCAGUUUGUUUUGGCUGUGGGCCACAAAAU
Contig6972	+	sme-miR-2c-3p	Contig6972_18520_18560_+	Subtype-II	91	220	18540	60	AGAUCAUCAGUUUUGGCUGUGA	.:. ::::::::::::.	UAAUUACUUGCAGUUUGUUUUGGCUGUGGGCCACAAAAU
Contig124	+	sme-miR-2c-3p	Contig124_95567_95607_+	Subtype-II	91	220	95587	59	AGAUCAUCAGUUUUGGCUGUGA	.:. ::::::::::::.	UAAUUACUUGCAGUUUGUUUUGGCUGUGGGCCACAAAAA
Contig175	+	sme-miR-2c-3p	Contig175_102462_102502_+	Subtype-II	91	220	102482	62	AGAUCAUCAGUUUUGGCUGUGA	.:. ::::::::::::.	UAAUUACUUGCAGUUUGUUUUGGCUGUGGGCCACAAAAU
Contig0	+	sme-miR-2c-3p	Contig0_617302_617342_+	Subtype-II	91	220	617322	58	AGAUCAUCAGUUUUGGCUGUGA	.:. ::::::::::::.	UAAUUACUUGCAGUUUGUUUUGGCUGUGGGCCACAAAAU
Contig16532	+	sme-miR-2c-3p	Contig16532_1530_1570_+	Subtype-II	91	220	1550	56	AGAUCAUCAGUUUUGGCUGUGA	.:. ::::::::::::.	UAAUUACUUGCAGUUUGUUUUGGCUGUGGGCCACAAAAU
Contig2793	+	sme-miR-2c-3p	Contig2793_2349_2389_+	Subtype-II	91	220	2369	66	AGAUCAUCAGUUUUGGCUGUGA	.:. ::::::::::::.	UAAUUACUUGCAGUUUGUUUUGGCUGUGGGCCACAAAAU
Contig7825	+	sme-miR-2c-3p	Contig7825_3717_3757_+	Subtype-II	91	220	3737	71	AGAUCAUCAGUUUUGGCUGUGA	.:. ::::::::::::.	UAAUUACUUGCAGUUUGUUUUGGCUGUGGGCCACAAAAA
Contig17364	+	sme-miR-2c-3p	Contig17364_2826_2866_+	Subtype-II	91	220	2846	61	AGAUCAUCAGUUUUGGCUGUGA	.:. ::::::::::::.	UAAUUACUUGCAGUUUGUUUUGGCUGUGGGCCACAAAAU
Contig333	+	sme-miR-2c-3p	Contig333_127062_127102_+	Subtype-II	91	220	127082	59	AGAUCAUCAGUUUUGGCUGUGA	.:. ::::::::::::.	UAAUUACUUGCAGUUUGUUUUGGCUGUGGGCCACAAAAU
Contig115	+	sme-miR-2c-3p	Contig115_84897_84937_+	Subtype-II	91	220	84917	57	AGAUCAUCAGUUUUGGCUGUGA	.:. ::::::::::::.	UAAUUACUUGCAGUUUGUUUUGGCUGUGGGCCACAAAAU
Contig9597	+	sme-miR-2c-3p	Contig9597_19475_19515_+	Subtype-II	91	220	19495	56	AGAUCAUCAGUUUUGGCUGUGA	.:. ::::::::::::.	UAAUUACUUGCAGUUUGUUUUGGCUGUGGGCCACAAAAU
Contig665	+	sme-miR-2c-3p	Contig665_65032_65072_+	Subtype-II	91	220	65052	65	AGAUCAUCAGUUUUGGCUGUGA	.:. ::::::::::::.	UAAUUACUUGCAGUUUGUUUUGGCUGUGGGCCACAAAAU
Contig3468	+	sme-miR-2c-3p	Contig3468_17620_17660_+	Subtype-II	91	220	17640	57	AGAUCAUCAGUUUUGGCUGUGA	.:. ::::::::::::.	UAAUUACUUGCAGUUUGUUUUGGCUGUGGGCCACAAAAU
Contig194	+	sme-miR-2c-3p	Contig194_116209_116249_+	Subtype-II	91	220	116229	51	AGAUCAUCAGUUUUGGCUGUGA	:::: : ::::::::::::.	AUAGAGUUUGAUC-UAUGUUUUGGCUGUGGGCCGAAAAA
Contig5767	+	sme-miR-2c-3p	Contig5767_25642_25682_+	Subtype-II	91	220	25662	73	AGAUCAUCAGUUUUGGCUGUGA	.:. ::::::::::::.	UAAUUACUUGCAGUUUGUUUUGGCUGUGGGCCACAAAAU
Contig16580	+	sme-miR-2c-3p	Contig16580_7447_7487_+	Subtype-II	91	220	7467	60	AGAUCAUCAGUUUUGGCUGUGA	.:. ::::::::::::.	UAAUUACUUGCAGUUUGUUUUGGCUGUGGGCCACAAAAA
Contig6100	+	sme-miR-2c-3p	Contig6100_10374_10414_+	Subtype-II	91	220	10394	63	AGAUCAUCAGUUUUGGCUGUGA	.:. ::::::::::::.	UAAUUACUUGCAGUUUGUUUUGGCUGUGGGCCACAAAAU
Contig4554	+	sme-miR-2c-3p	Contig4554_28820_28860_+	Subtype-II	91	220	28840	53	AGAUCAUCAGUUUUGGCUGUGA	.:. ::::::::::::.	UAAUUACUUGCAGUUUGUUUUGGCUGUGGGCCACAAAAU
Contig5230	+	sme-miR-2c-3p	Contig5230_10059_10099_+	Subtype-II	91	220	10079	58	AGAUCAUCAGUUUUGGCUGUGA	.:. ::::::::::::.	UAAUUACUUGCAGUUUGUUUUGGCUGUGGGCCACAAAAU
Contig24113	+	sme-miR-2c-3p	Contig24113_1035_1075_+	Subtype-II	91	220	1055	66	AGAUCAUCAGUUUUGGCUGUGA	.:. ::::::::::::.	UAAUUACUUGCAGUUUGUUUUGGCUGUGGGCCACAAAAU
Contig1083	+	sme-miR-2c-3p	Contig1083_24833_24873_+	Subtype-II	91	220	24853	67	AGAUCAUCAGUUUUGGCUGUGA	.:. ::::::::::::.	UAAUUACUUGCAGUUUGUUUUGGCUGUGGGCCACAAAAU
Contig87	+	sme-miR-2c-3p	Contig87_236150_236190_+	Subtype-II	91	220	236170	58	AGAUCAUCAGUUUUGGCUGUGA	.:. ::::::::::::.	UAAUUACUUGCAGUUUGUUUUGGCUGUGGGCCACAAAAU
Contig480	+	sme-miR-2c-3p	Contig480_25009_25049_+	Subtype-II	91	220	25029	635	AGAUCAUCAGUUUUGGCUGUGA	.:. ::::::::::::.	UAAUUACUUGCAGUUUGUUUUGGCUGUGGGGCACAAAAU
Contig994	+	sme-miR-2c-3p	Contig994_53032_53072_+	Subtype-II	91	220	53052	60	AGAUCAUCAGUUUUGGCUGUGA	.:. ::::::::::::.	UAAUUACUUGCAGUUUGUUUUGGCUGUGGGCCACAAAAA
Contig14662	+	sme-miR-2c-3p	Contig14662_7279_7319_+	Subtype-II	91	220	7299	74	AGAUCAUCAGUUUUGGCUGUGA	.:. ::::::::::::.	UAAUUACUUGCAGUUUGUUUUGGCUGUGGGCCACAAAAU
Contig1356	+	sme-miR-2c-3p	Contig1356_45605_45645_+	Subtype-II	91	220	45625	56	AGAUCAUCAGUUUUGGCUGUGA	.:. ::::::::::::.	UAAUUACUUGCAGUUUGUUUUGGCUGUGGGCCACAAAAU
Contig105	+	sme-miR-2c-3p	Contig105_85188_85228_+	Subtype-II	91	220	85208	64	AGAUCAUCAGUUUUGGCUGUGA	.:. ::::::::::::.	UAAUUACUUGCAGUUUGUUUUGGCUGUGGGCCACAAAAA
Contig22392	+	sme-miR-2c-3p	Contig22392_3418_3458_+	Subtype-II	91	220	3438	71	AGAUCAUCAGUUUUGGCUGUGA	.:. ::::::::::::.	UAAUUAAUUGCAGUUUGUUUUGGCUGUGGGCCACAAAAU
Contig4673	+	sme-miR-2c-3p	Contig4673_11313_11353_+	Subtype-II	91	220	11333	74	AGAUCAUCAGUUUUGGCUGUGA	.:. ::::::::::::.	UAAUUACUUGCAGUUUGUUUUGGCUGUGGGCCACAAAAU
Contig128	+	sme-miR-2c-3p	Contig128_163323_163363_+	Subtype-II	91	220	163343	53	AGAUCAUCAGUUUUGGCUGUGA	.:. ::::::::::::.	UAAUUACUUGCAGUUUGUUUUGGCUGUGGGCCACAAAAU
Contig26684	+	sme-miR-2c-3p	Contig26684_4430_4470_+	Subtype-II	91	220	4450	60	AGAUCAUCAGUUUUGGCUGUGA	.:. ::::::::::::.	UAAUUAUUUGCAGUUUGUUUUGGCUGUGGGCCACAAAAU
Contig3713	+	sme-miR-2c-3p	Contig3713_51336_51376_+	Subtype-II	91	220	51356	73	AGAUCAUCAGUUUUGGCUGUGA	.:. ::::::::::::.	UAAUUACUUGCAGUUUGUUUUGGCUGUGGGCCACAAAAA
Contig17896	+	sme-miR-2c-3p	Contig17896_2115_2155_+	Subtype-II	91	220	2135	59	AGAUCAUCAGUUUUGGCUGUGA	.:. ::::::::::::.	UAAUUACUUGCAGUUUGUUUUGGCUGUGGGCCACAAAAU
Contig4712	+	sme-miR-2c-3p	Contig4712_29875_29915_+	Subtype-II	91	220	29895	76	AGAUCAUCAGUUUUGGCUGUGA	.:. ::::::::::::.	UAAUUACUUGCAGUUUGUUUUGGCUGUGGGCCACAAAAU
Contig1894	+	sme-miR-2c-3p	Contig1894_1907_1947_+	Subtype-II	91	220	1927	74	AGAUCAUCAGUUUUGGCUGUGA	.:. ::::::::::::.	CUAUUCAUUGCAGUUUGUUUUGGCUGUGGGCCACAAAAU
Contig15882	+	sme-miR-2c-3p	Contig15882_1969_2009_+	Subtype-II	91	220	1989	69	AGAUCAUCAGUUUUGGCUGUGA	.:. ::::::::::::.	UAAUUACUUGCAGUUUGUUUUGGCUGUGGGCCACAAAAU
Contig11638	+	sme-miR-2c-3p	Contig11638_15960_16000_+	Subtype-II	91	220	15980	51	AGAUCAUCAGUUUUGGCUGUGA	.:. ::::::::::::.	UAAUAACCUGCAGUUUGUUUUGGCUGUGGGCCGAAAAAG
Contig733	+	sme-miR-2c-3p	Contig733_16219_16259_+	Subtype-II	91	220	16239	76	AGAUCAUCAGUUUUGGCUGUGA	.:. ::::::::::::.	UAAUUACUUGCAGUUUGUUUUGGCUGUGGGCUACAAAAU
Contig1155	+	sme-miR-2c-3p	Contig1155_25934_25974_+	Subtype-II	91	220	25954	55	AGAUCAUCAGUUUUGGCUGUGA	: .: .: ::::::::::::.	GAAUUGUAUGUGGUAUGUUUUGGCUGUGGGCCAAAAAUA
Contig5105	+	sme-miR-2c-3p	Contig5105_7_47_+	Subtype-II	91	220	27	62	AGAUCAUCAGUUUUGGCUGUGA	.:. ::::::::::::.	UAAUUACUUGCAGUUUGUUUUGGCUGUGGGCCACAAAAU
Contig8475	+	sme-miR-2c-3p	Contig8475_13967_14007_+	Subtype-II	91	220	13987	71	AGAUCAUCAGUUUUGGCUGUGA	.:. ::::::::::::.	UAAUUACUUGCAGUUUGUUUUGGCUGUGGGCCACAAAAU
Contig7762	+	sme-miR-2c-3p	Contig7762_15735_15775_+	Subtype-II	91	220	15755	58	AGAUCAUCAGUUUUGGCUGUGA	.:. ::::::::::::.	UAAUUACUUGCAGUUUGUUUUGGCUGUGGGCCACAAAAU
Contig2484	+	sme-miR-2c-3p	Contig2484_3966_4006_+	Subtype-II	91	220	3986	58	AGAUCAUCAGUUUUGGCUGUGA	.:. ::::::::::::.	UAAUUACUUGCAGUUUGUUUUGGCUGUGGGCCACAAAAU
Contig1155	+	sme-miR-2c-3p	Contig1155_26122_26162_+	Subtype-II	91	220	26142	64	AGAUCAUCAGUUUUGGCUGUGA	: .: .: ::::::::::::.	GAAUUGUAUGUGGUAUGUUUUGGCUGUGGGCCAAAAAUA
Contig1798	+	sme-miR-2c-3p	Contig1798_62608_62648_+	Subtype-II	91	220	62628	64	AGAUCAUCAGUUUUGGCUGUGA	.:. ::::::::::::.	UAAUUACUUGCAGUUUGUUUUGGCUGUGGGCCACAAAAU
Contig105	+	sme-miR-2c-3p	Contig105_71811_71851_+	Subtype-II	91	220	71831	58	AGAUCAUCAGUUUUGGCUGUGA	.:. ::::::::::::.	UAAUUACUUGCAGUUUGUUUUGGCUGUGGGCCACAAAAA
Contig1494	+	sme-miR-2c-3p	Contig1494_61616_61656_+	Subtype-II	91	220	61636	58	AGAUCAUCAGUUUUGGCUGUGA	.:. ::::::::::::.	UAAUUACUUGCAGUUUGUUUUGGCUGUGGGCCAAAAAUA
Contig30149	+	sme-miR-2c-3p	Contig30149_6332_6372_+	Subtype-II	91	220	6352	53	AGAUCAUCAGUUUUGGCUGUGA	.:. ::::::::::::.	UAAUUACUUGCAGUUUGUUUUGGCUGUGGGCCACAAAAA
Contig2110	+	sme-miR-2c-3p	Contig2110_37981_38021_+	Subtype-II	91	220	38001	77	AGAUCAUCAGUUUUGGCUGUGA	.:. ::::::::::::.	UAAUUACUUGCAGUUUGUUUUGGCUGUGGGCCACAAAAU
Contig14357	+	sme-miR-2c-3p	Contig14357_6725_6765_+	Subtype-II	91	220	6745	51	AGAUCAUCAGUUUUGGCUGUGA	.:. ::::::::::::.	UAAUUAAUUGCAGUUUGUUUUGGCUGUGGGCCACAAAAU
Contig12999	+	sme-miR-2c-3p	Contig12999_9624_9664_+	Subtype-II	91	220	9644	59	AGAUCAUCAGUUUUGGCUGUGA	.:. ::::::::::::.	UAAUUACUUGCAGUUUGUUUUGGCUGUGGGCCACAAAAU
Contig211	+	sme-miR-2c-3p	Contig211_178795_178835_+	Subtype-II	91	220	178815	68	AGAUCAUCAGUUUUGGCUGUGA	.:. ::::::::::::.	UAAUUACUUGCAGUUUGUUUUGGCUGUGGGCCAAAAAAA
Contig10127	+	sme-miR-2c-3p	Contig10127_18957_18997_+	Subtype-II	91	220	18977	64	AGAUCAUCAGUUUUGGCUGUGA	.:. ::::::::::::.	UAAUUACUUGCAGUUUGUUUUGGCUGUGGGCCACAAAAC
Contig4044	+	sme-miR-2c-3p	Contig4044_12362_12402_+	Subtype-II	91	220	12382	61	AGAUCAUCAGUUUUGGCUGUGA	.:. ::::::::::::.	UAAUUGCUUGCAGUUUGUUUUGGCUGUGGGCCACAAAAU
Contig2037	+	sme-miR-2c-3p	Contig2037_9064_9104_+	Subtype-II	91	220	9084	70	AGAUCAUCAGUUUUGGCUGUGA	.:. ::::::::::::.	UAAUUACUUGCAGUUUGUUUUGGCUGUGGGCCACAAAAU
Contig10255	+	sme-miR-2c-3p	Contig10255_16949_16989_+	Subtype-II	91	220	16969	70	AGAUCAUCAGUUUUGGCUGUGA	.:. ::::::::::::.	UAAUUACUUGCAGUUUGUUUUGGCUGUGGGCCACAAAAU
Contig18903	+	sme-miR-2c-3p	Contig18903_7568_7608_+	Subtype-II	91	220	7588	51	AGAUCAUCAGUUUUGGCUGUGA	.:. ::::::::::::.	UAAUUACUUGCAGUUUGUUUUGGCUGUGGGCCACAAAAU
Contig1880	+	sme-miR-2c-3p	Contig1880_22580_22620_+	Subtype-II	91	220	22600	73	AGAUCAUCAGUUUUGGCUGUGA	.:. ::::::::::::.	UAAUUACUUGCAGUUUGUUUUGGCUGUGGGCCACAAAAA
Contig213	+	sme-miR-2c-3p	Contig213_122511_122551_+	Subtype-II	91	220	122531	59	AGAUCAUCAGUUUUGGCUGUGA	.:. ::::::::::::.	UAAUUACUUGCAGUUUGUUUUGGCUGUGGGCCACAAAAU
Contig376	+	sme-miR-2c-3p	Contig376_144640_144680_+	Subtype-II	91	220	144660	52	AGAUCAUCAGUUUUGGCUGUGA	.:. ::::::::::::.	UAAUUACUUGCAGUUUGUUUUGGCUGUGGGCCACAAAAU
Contig2642	+	sme-miR-2c-3p	Contig2642_46329_46369_+	Subtype-II	91	220	46349	52	AGAUCAUCAGUUUUGGCUGUGA	.:. ::::::::::::.	UAAUUACUUGCAGUUUGUUUUGGCUGUGGGCCACAAAAU
Contig948	+	sme-miR-2c-3p	Contig948_51901_51941_+	Subtype-II	91	220	51921	69	AGAUCAUCAGUUUUGGCUGUGA	.:. ::::::::::::.	UAAUUACUUGCAGUUUGUUUUGGCUGUGGGCCACAAAAU
Contig307	+	sme-miR-2c-3p	Contig307_36036_36076_+	Subtype-II	91	220	36056	66	AGAUCAUCAGUUUUGGCUGUGA	.:. ::::::::::::.	UAAUUACUUGCAGUUUGUUUUGGCUGUGGGCCACAAAAU
Contig455	+	sme-miR-2c-3p	Contig455_74515_74555_+	Subtype-II	91	220	74535	54	AGAUCAUCAGUUUUGGCUGUGA	.:. ::::::::::::.	UAAUUACUUGCAGUUUGUUUUGGCUGUGGGCCACAAAAU
Contig978	+	sme-miR-2c-3p	Contig978_43378_43418_+	Subtype-II	90.3	240	43398	57	AGAUCAUCAGUUUUGGCUGUGA	.: :: ::::::::::::.	UACUACCUUGUGAUAUGUUUUGGCUGUGGGCCAAAAAAU
Contig210	+	sme-miR-2c-3p	Contig210_61857_61897_+	Subtype-II	90.3	240	61877	51	AGAUCAUCAGUUUUGGCUGUGA	.: :: ::::::::::::.	UACUACCUUGUGAUAUGUUUUGGCUGUGGGCCGAAAAAA
Contig3787	+	sme-miR-2c-3p	Contig3787_69117_69157_+	Subtype-II	90.3	240	69137	168	AGAUCAUCAGUUUUGGCUGUGA	.: :: ::::::::::::.	UACUGUCUUGUAAUAUGUUUUGGCUGUGGGUCGAAAAAU
Contig23062	+	sme-miR-2c-3p	Contig23062_4103_4143_+	Subtype-II	90.3	240	4123	57	AGAUCAUCAGUUUUGGCUGUGA	: : :. ::::::::::::.	GAUUUUACUAACUUUUGUUUUGGCUGUGGGCCAAAUAAU
Contig9795	+	sme-miR-2c-3p	Contig9795_11986_12026_+	Subtype-II	90.3	240	12006	51	AGAUCAUCAGUUUUGGCUGUGA	.: :: ::::::::::::.	UACUACCUUGUGAUAUGUUUUGGCUGUGGGCCAAAAAAA
Contig693	+	sme-miR-2c-3p	Contig693_26931_26971_+	Subtype-II	90.3	240	26951	58	AGAUCAUCAGUUUUGGCUGUGA	.: :: ::::::::::::.	UACUGUCUUGUGAUAUGUUUUGGCUGUGGGCCAAAAAAG
Contig31	+	sme-miR-2c-3p	Contig31_277536_277576_+	Subtype-II	90.3	240	277556	57	AGAUCAUCAGUUUUGGCUGUGA	.: :: ::::::::::::.	UUCUGUCUUGUAAUAUGUUUUGGCUGUGGGCCAAAAUAG
Contig2487	+	sme-miR-2c-3p	Contig2487_9203_9243_+	Subtype-II	89.9	250	9223	188	AGAUCAUCA-GUUUUGGCUGUGA	: : :.: ::::::::::::.	UACUUCCUAGCUUUAUGUUUUGGCUGUGGGUCGAAAAAG
Contig2228	+	sme-miR-2c-3p	Contig2228_30549_30589_+	Subtype-II	89.9	250	30569	173	AGAUCAU-CAGUUUUGGCUGUGA	::. : : ::::::::::::.	UGUGUUUUAUUUUACUGUUUUGGCUGUGGGUCGAAAAAG
Contig8658	+	sme-miR-2c-3p	Contig8658_3686_3726_+	Subtype-II	89.9	250	3706	1513	AG-AU-CAUCA-GUUUUGGCUGUGA	:: .: :: .: ::::::::::::.	UAUUAGCGUGCAAUAUGUUUUGGCUGUGGACCUGAAAAU
Contig3876	+	sme-miR-2c-3p	Contig3876_12549_12589_+	Subtype-II	89.9	250	12569	192	AGAUCAUCA-GUUUUGGCUGUGA	: : :.: ::::::::::::.	UACUUCCUAGCUUUAUGUUUUGGCUGUGGGUCGAAAAAG
Contig2513	+	sme-miR-2c-3p	Contig2513_50606_50646_+	Subtype-II	89.5	260	50626	67	AGAUCAUCAG-UUUUGGCUGUGA	.:..: :::::::::::.	AAUUACUUGCAGUUGGUUUUUGGCUGUGGGCCGCAAAAU
Contig2065	+	sme-miR-2c-3p	Contig2065_62404_62444_+	Subtype-II	89.1	270	62424	59	AGAUCAUCAGUUUUGGCUGUGA	.: .: ::::::::::::.	UAUUAACUUGUAGUAUGUUUUGGCUGUGGGCCUAAAAAG
Contig15769	+	sme-miR-2c-3p	Contig15769_5685_5725_+	Subtype-II	89.1	270	5705	54	AGAUCAUCAGUUUUGGCUGUGA	.: .: ::::::::::::.	UAUUAACUUGUAGUAUGUUUUGGCUGUGGGCCUAAAAAG
Contig523	+	sme-miR-2c-3p	Contig523_71447_71487_+	Subtype-II	89.1	270	71467	51	AGAUCAUCAGUUUUGGCUGUGA	.: .: ::::::::::::.	UAUUAACUUGUAGUAUGUUUUGGCUGUGGGCCACAAAAU
Contig5152	+	sme-miR-2c-3p	Contig5152_13746_13786_+	Subtype-II	89.1	270	13766	58	AGAUCAUCAGUUUUGGCUGUGA	.: .: ::::::::::::.	UAUUAACUUGUAGUAUGUUUUGGCUGUGGGCUAAAAAAG
Contig285	+	sme-miR-2c-3p	Contig285_120729_120769_+	Subtype-II	89.1	270	120749	61	AGAUCAUCAGUUUUGGCUGUGA	.: .: ::::::::::::.	UAUUAACUUGUAGUAUGUUUUGGCUGUGGGCCUAAAAAG
Contig4035	+	sme-miR-2c-3p	Contig4035_50930_50970_+	Subtype-II	89.1	270	50950	58	AGAUCAUCAGUUUUGGCUGUGA	.: .: ::::::::::::.	UAUUAACUUGUAGUAUGUUUUGGCUGUGGGCUAAAAAAG
Contig1101	+	sme-miR-2c-3p	Contig1101_20657_20697_+	Subtype-II	89.1	270	20677	51	AGAUCAUCAGUUUUGGCUGUGA	.: .: ::::::::::::.	UAUUAACUUGUAGUAUGUUUUGGCUGUGGGCCUAAAAAG
Contig7682	+	sme-miR-2c-3p	Contig7682_13723_13763_+	Subtype-II	89.1	270	13743	64	AGAUCAUCAGUUUUGGCUGUGA	.: .: ::::::::::::.	UAUUAACUUGUAGUAUGUUUUGGCUGUGGGCCUAAAAAG
Contig388	+	sme-miR-2c-3p	Contig388_112937_112977_+	Subtype-II	89.1	270	112957	57	AGAUCAUCAGUUUUGGCUGUGA	.: .: ::::::::::::.	UAUUAACUUGUAGUAUGUUUUGGCUGUGGGCCUAAAAAG
Contig895	+	sme-miR-2c-3p	Contig895_41553_41593_+	Subtype-II	89.1	270	41573	53	AGAUCAUCAGUUUUGGCUGUGA	.: .: ::::::::::::.	UAUUAACUUGUAGUAUGUUUUGGCUGUGGGCCUAAAAUG
Contig5108	+	sme-miR-2c-3p	Contig5108_41735_41775_+	Subtype-II	89.1	270	41755	55	AGAUCAUCAGUUUUGGCUGUGA	.: .: ::::::::::::.	UAUUAACUUGUAGUAUGUUUUGGCUGUGGGCCUAAAAAG
Contig9877	+	sme-miR-2c-3p	Contig9877_2489_2529_+	Subtype-II	89.1	270	2509	54	AGAUCAUCAGUUUUGGCUGUGA	.: .: ::::::::::::.	UAUUCAUUUGUAGUAUGUUUUGGCUGUGGGCCUAAAAAG
Contig15020	+	sme-miR-2c-3p	Contig15020_11718_11758_+	Subtype-II	89.1	270	11738	51	AGAUCAUCAGUUUUGGCUGUGA	.: .: ::::::::::::.	UAUUAACUUGUAGUAUGUUUUGGCUGUGGGCCUAAAAAU
Contig21838	+	sme-miR-2c-3p	Contig21838_1507_1547_+	Subtype-II	89.1	270	1527	63	AGAUCAUCAGUUUUGGCUGUGA	.: .: ::::::::::::.	UAUUAACUUGUAGUAUGUUUUGGCUGUGGGCCUAAAAAG
Contig1280	+	sme-miR-2c-3p	Contig1280_51146_51186_+	Subtype-II	89.1	270	51166	63	AGAUCAUCAGUUUUGGCUGUGA	.: .: ::::::::::::.	UAUUAACUUGUAGUAUGUUUUGGCUGUGGGCCUAAAAAG
Contig1900	+	sme-miR-2c-3p	Contig1900_86683_86723_+	Subtype-II	89.1	270	86703	53	AGAUCAUCAGUUUUGGCUGUGA	.: .: ::::::::::::.	UAUUAACUUGUAGUAUGUUUUGGCUGUGGGCCUAAAAAG
Contig2954	+	sme-miR-2c-3p	Contig2954_19460_19500_+	Subtype-II	89.1	270	19480	56	AGAUCAUCAGUUUUGGCUGUGA	.: .: ::::::::::::.	UAUUAACUUGUAGUAUGUUUUGGCUGUGGGCCUAAAAAG
Contig405	+	sme-miR-2c-3p	Contig405_91877_91917_+	Subtype-II	89.1	270	91897	58	AGAUCAUCAGUUUUGGCUGUGA	.: .: ::::::::::::.	UAUUAACUUGUAGUAUGUUUUGGCUGUGGGCCUAAAAAG
Contig6728	+	sme-miR-2c-3p	Contig6728_5644_5684_+	Subtype-II	89.1	270	5664	59	AGAUCAUCAGUUUUGGCUGUGA	.: .: ::::::::::::.	UAUUAACUUGUAGUAUGUUUUGGCUGUGGGCCUAAAAAG
Contig40	+	sme-miR-2c-3p	Contig40_230481_230521_+	Subtype-II	89.1	270	230501	54	AGAUCAUCAGUUUUGGCUGUGA	.: .: ::::::::::::.	UAUUAACUUGUAGUAUGUUUUGGCUGUGGGCCUAAAAAG
Contig1111	+	sme-miR-2c-3p	Contig1111_78719_78759_+	Subtype-II	89.1	270	78739	56	AGAUCAUCAGUUUUGGCUGUGA	.: .: ::::::::::::.	UAUUAACUUGUAGUAUGUUUUGGCUGUGGGCCUAAAAAG
Contig4582	+	sme-miR-2c-3p	Contig4582_18293_18333_+	Subtype-II	89.1	270	18313	60	AGAUCAUCAGUUUUGGCUGUGA	.: .: ::::::::::::.	UAUUAACUUGUAGUAUGUUUUGGCUGUGGGCCUAAAAAG
Contig12036	+	sme-miR-2c-3p	Contig12036_4719_4759_+	Subtype-II	89.1	270	4739	64	AGAUCAUCAGUUUUGGCUGUGA	.: .: ::::::::::::.	UAUUAACUUGUAGUAUGUUUUGGCUGUGGGCCUAAAAAG
Contig3900	+	sme-miR-2c-3p	Contig3900_53728_53768_+	Subtype-II	89.1	270	53748	657	AGAUCAUCAGUUUUGGCUGUGA	:::: : :::::::::::.	AACAUUAUUUUUCAUGA-UUUUGGCUGUGGGGCACAAAA
Contig15	+	sme-miR-2c-3p	Contig15_142102_142142_+	Subtype-II	89.1	270	142122	75	AGAUCAUCAGUUUUGGCUGUGA	.: .: ::::::::::::.	UAUUAACUUGUAGUAUGUUUUGGCUGUGGGCCUAAAAAG
Contig2789	+	sme-miR-2c-3p	Contig2789_33678_33718_+	Subtype-II	88.8	290	33698	79	AGAUCAUCA-GUUUUGGCUGUGA	: :. .: ::::::::::::.	UUCUAUCUAGCGCUAUGUUUUGGCUGUGGGCUACCAAAA
Contig2057	+	sme-miR-2c-3p	Contig2057_34378_34418_+	Subtype-II	88.8	290	34398	56	AGAUCAUCA-GUUUUGGCUGUGA	. :: .: ::::::::::::.	UACUAGCUGGCAAUAUGUUUUGGCUGUGGGCCAAAAAAU
Contig1819	+	sme-miR-2c-3p	Contig1819_49232_49272_+	Subtype-II	88.4	300	49252	180	AGAUCA--UCA-GUUUUGGCUGUGA	:.: :.: ::::::::::::.	UACUUCCUUACUUUAUGUUUUGGCUGUGGGUCGAAAAAG
Contig2577	+	sme-miR-2c-3p	Contig2577_24859_24899_+	Subtype-II	88	320	24879	55	AGAUCAUCA-GUUUUGGCUGUGA	:: .: ::::::::::::.	UACUGCCUUGCAAUAUGUUUUGGCUGUGGGCCAAAAAAU
Contig12827	+	sme-miR-2c-3p	Contig12827_7890_7930_+	Subtype-II	88	320	7910	180	AGAUCAUCA-GUUUUGGCUGUGA	:: .: ::::::::::::.	UACUAUCUUGCAAUAUGUUUUGGCUGUGGGUCGAAAAAU
Contig18422	+	sme-miR-2c-3p	Contig18422_2405_2445_+	Subtype-II	88	320	2425	53	AGAUCAUCA-GUUUUGGCUGUGA	: :.: ::::::::::::.	UACUUCCUUGCUUUAUGUUUUGGCUGUGGACCGAAAAAU
Contig1205	+	sme-miR-2c-3p	Contig1205_30264_30304_+	Subtype-II	88	320	30284	205	AGAUCAUCA-GUUUUGGCUGUGA	:: .: ::::::::::::.	UACUGACUUGCAAUAUGUUUUGGCUGUGGGUCGAAAAAG
Contig23	+	sme-miR-2c-3p	Contig23_81459_81499_+	Subtype-II	88	320	81479	186	AGAUCAUCA-GUUUUGGCUGUGA	:: .: ::::::::::::.	UAAUUACUUGCAAUAUGUUUUGGCUGUGGGUCGAAAAAU
Contig142	+	sme-miR-2c-3p	Contig142_86990_87030_+	Subtype-II	88	320	87010	171	AGAUCAUCA-GUUUUGGCUGUGA	: :.: ::::::::::::.	UACUUCCUUGCUUUAUGUUUUGGCUGUGGGUCGAAAAAG
Contig18131	+	sme-miR-2c-3p	Contig18131_11037_11077_+	Subtype-II	88	320	11057	58	AGAUCAUCA-GUUUUGGCUGUGA	:: .: ::::::::::::.	UACUGUCUUGCAAUAUGUUUUGGCUGUGGGCCAAAAAAG
Contig1212	+	sme-miR-2c-3p	Contig1212_52464_52504_+	Subtype-II	88	320	52484	51	AGAUCAUCA-GUUUUGGCUGUGA	:: .: ::::::::::::.	UAAUAACUUGCAAUAUGUUUUGGCUGUGGGCCGAAAAAU
Contig377	+	sme-miR-2c-3p	Contig377_90197_90237_+	Subtype-II	88	320	90217	56	AGAUCAUCA-GUUUUGGCUGUGA	:: .: ::::::::::::.	UUCUGUCUUGCAAUAUGUUUUGGCUGUGGGCCGAAAAAG
Contig14174	+	sme-miR-2c-3p	Contig14174_696_736_+	Subtype-II	88	320	716	204	AGAUCAUCA-GUUUUGGCUGUGA	: :.: ::::::::::::.	UACUUCCUUGCUUUAUGUUUUGGCUGUGGGUCGAAGAAG
Contig155	+	sme-miR-2c-3p	Contig155_137438_137478_+	Subtype-II	88	320	137458	52	AGAUCAUCA-GUUUUGGCUGUGA	:: .: ::::::::::::.	UACUGCCUUGCAAUAUGUUUUGGCUGUGGGCCAAAAAAU
Contig8220	+	sme-miR-2c-3p	Contig8220_37348_37388_+	Subtype-II	88	320	37368	184	AGAUCAUCA-GUUUUGGCUGUGA	:: .: ::::::::::::.	UACUGACUUGCAAUAUGUUUUGGCUGUGGGUCGAAAAAG
Contig35350	+	sme-miR-2c-3p	Contig35350_357_397_+	Subtype-II	88	320	377	66	AGAUCAUCA-GUUUUGGCUGUGA	:: .: ::::::::::::.	UACUUUCUUGCAAUAUGUUUUGGCUGUGGGCCAAAAAAG
Contig7507	+	sme-miR-2c-3p	Contig7507_17345_17385_+	Subtype-II	88	320	17365	62	AGAUCAUCA-GUUUUGGCUGUGA	:: .: ::::::::::::.	UACUAACUUGCAAUAUGUUUUGGCUGUGGGCCGAAAAAU
Contig5091	+	sme-miR-2c-3p	Contig5091_28699_28739_+	Subtype-II	88	320	28719	53	AGAUCAUCA-GUUUUGGCUGUGA	: :.: ::::::::::::.	UACUUCCUUGCUUUAUGUUUUGGCUGUGGGCCGAAAAAU
Contig8283	+	sme-miR-2c-3p	Contig8283_10263_10303_+	Subtype-II	88	320	10283	214	AGAUCAUCA-GUUUUGGCUGUGA	:: .: ::::::::::::.	UACUGACUUGCAAUAUGUUUUGGCUGUGGGUCGAAAAAU
Contig20760	+	sme-miR-2c-3p	Contig20760_9118_9158_+	Subtype-II	88	320	9138	183	AGAUCAUCA-GUUUUGGCUGUGA	:: .: ::::::::::::.	UACUGUCUUGCAAUAUGUUUUGGCUGUGGGUCGAAAAAG
Contig3061	+	sme-miR-2c-3p	Contig3061_63496_63536_+	Subtype-II	88	320	63516	52	AGAUCAUCA-GUUUUGGCUGUGA	:: .: ::::::::::::.	UACUGACUUGCAAUAUGUUUUGGCUGUGGGCCGAAAAAG
Contig7850	+	sme-miR-2c-3p	Contig7850_21141_21181_+	Subtype-II	88	320	21161	55	AGAUCAUCA-GUUUUGGCUGUGA	: :.: ::::::::::::.	UUCUAUCUUGCUUUAUGUUUUGGCUGUGGGCAACCAAAA
Contig348	+	sme-miR-2c-3p	Contig348_84871_84911_+	Subtype-II	88	320	84891	66	AGAUCAUCA-GUUUUGGCUGUGA	: :.: ::::::::::::.	CACUUCCUUGCUUUAUGUUUUGGCUGUGGGCCAAAAAAG
Contig2231	+	sme-miR-2c-3p	Contig2231_42205_42245_+	Subtype-II	88	320	42225	201	AGAUCAUCAGUUUUGGCUGUGA	. ..: ::::::::::::.	UGCUAUCUUGCUGUAUGUUUUGGCUGUGGGUCGAAAAAU
Contig22333	+	sme-miR-2c-3p	Contig22333_6474_6514_+	Subtype-II	88	320	6494	53	AGAUCAUCA-GUUUUGGCUGUGA	:: .: ::::::::::::.	UACUGUCUUGCAAUAUGUUUUGGCUGUGGGCCGAAAAAG
Contig6033	+	sme-miR-2c-3p	Contig6033_2325_2365_+	Subtype-II	88	320	2345	53	AGAUCAUCAGUUUUGGCUGUGA	. ..: ::::::::::::.	UGCUAUCUUGCUGUAUGUUUUGGCUGUGGGCCGAAAAAU
Contig27503	+	sme-miR-2c-3p	Contig27503_4589_4629_+	Subtype-II	88	320	4609	193	AGAUCAUCA-GUUUUGGCUGUGA	:: .: ::::::::::::.	UACUGUCUUGCAAUAUGUUUUGGCUGUGGGUCGAAAAAU
Contig2527	+	sme-miR-2c-3p	Contig2527_1737_1777_+	Subtype-II	88	320	1757	52	AGAUCAUCA-GUUUUGGCUGUGA	: :.: ::::::::::::.	UACUUCCUUGCUUUAUGUUUUGGCUGUGGGCCGAAAAAG
Contig9383	+	sme-miR-2c-3p	Contig9383_17031_17071_+	Subtype-II	88	320	17051	65	AGAUCAUCAGUUUUGGCUGUGA	. ..: ::::::::::::.	UGCUGUCUUGCUGUGUGUUUUGGCUGUGGGCCAAAAAAA
Contig11662	+	sme-miR-2c-3p	Contig11662_8439_8479_+	Subtype-II	88	320	8459	204	AGAUCAUCA-GUUUUGGCUGUGA	:: .: ::::::::::::.	UACUGACUUGCAAUAUGUUUUGGCUGUGGGUCGAAAAAA
Contig9958	+	sme-miR-2c-3p	Contig9958_14663_14703_+	Subtype-II	88	320	14683	59	AGAUCAUCA-GUUUUGGCUGUGA	: :.: ::::::::::::.	UACUUCCUUGCUUUAUGUUUUGGCUGUGGACCGAAAAAA
Contig2529	+	sme-miR-2c-3p	Contig2529_32013_32053_+	Subtype-II	88	320	32033	52	AGAUCAUCA-GUUUUGGCUGUGA	:: .: ::::::::::::.	UAUUAGCUUGCAGUAUGUUUUGGCUGUGGGCCUAAAAAU
Contig3145	+	sme-miR-2c-3p	Contig3145_42093_42133_+	Subtype-II	88	320	42113	57	AGAUCAUCA-GUUUUGGCUGUGA	:: .: ::::::::::::.	UUCUGCCUUGCAAUAUGUUUUGGCUGUGGACCGAAAAAU
Contig18516	+	sme-miR-2c-3p	Contig18516_8129_8169_+	Subtype-II	88	320	8149	52	AGAUCAUCA-GUUUUGGCUGUGA	:: .: ::::::::::::.	UAUUGACUUGCAAUAUGUUUUGGCUGUGGGCCGAAAAAG
Contig67	+	sme-miR-2c-3p	Contig67_45075_45115_+	Subtype-II	88	320	45095	83	AGAUCAUCA-GUUUUGGCUGUGA	:: .: ::::::::::::.	UACUGACUUGCAAUAUGUUUUGGCUGUGGGCCGAAGAAA
Contig862	+	sme-miR-2c-3p	Contig862_83986_84026_+	Subtype-II	88	320	84006	52	AGAUCAUCA-GUUUUGGCUGUGA	:: .: ::::::::::::.	UUCUGUCUUGCAAUAUGUUUUGGCUGUGGACCGAAAAAG
Contig5481	+	sme-miR-2c-3p	Contig5481_6387_6427_+	Subtype-II	88	320	6407	64	AGAUCAUCA-GUUUUGGCUGUGA	:: .: ::::::::::::.	UUCUGCCUUACAAUAUGUUUUGGCUGUGGGCCAAAAAAU
Contig547	+	sme-miR-2c-3p	Contig547_96976_97016_+	Subtype-II	88	320	96996	64	AGAUCAUCA-GUUUUGGCUGUGA	: :.. :::::::::::::	UACUUCCUUGCUUUGUGUUUUGGCUGUGAACCGAAAAAU
Contig1304	+	sme-miR-2c-3p	Contig1304_1828_1868_+	Subtype-II	88	320	1848	190	AGAUCAUCA-GUUUUGGCUGUGA	: :.: ::::::::::::.	UACUUCCUUGCUUUAUGUUUUGGCUGUGGGUCGAAAAAU
Contig10248	+	sme-miR-2c-3p	Contig10248_2768_2808_+	Subtype-II	88	320	2788	54	AGAUCAUCA-GUUUUGGCUGUGA	: :.: ::::::::::::.	UACUUCCUUGCUUUAUGUUUUGGCUGUGGGCCGAAAAAG
Contig1113	+	sme-miR-2c-3p	Contig1113_58103_58143_+	Subtype-II	88	320	58123	62	AGAUCAUCA-GUUUUGGCUGUGA	: :.. :::::::::::::	UACUUCCUUGCUUUGUGUUUUGGCUGUGAUCCGAAAAAG
Contig10332	+	sme-miR-2c-3p	Contig10332_20107_20147_+	Subtype-II	88	320	20127	72	AGAUCAUCAGUUUUGGCUGUGA	. ..: ::::::::::::.	UGCUUUCUUGCUGUAUGUUUUGGCUGUGGGCCAAAAAAG
Contig1339	+	sme-miR-2c-3p	Contig1339_37981_38021_+	Subtype-II	88	320	38001	200	AGAUCAUCA-GUUUUGGCUGUGA	:: .: ::::::::::::.	UACUGACUUGCAAUAUGUUUUGGCUGUGGGUCGAAAAAA
Contig8054	+	sme-miR-2c-3p	Contig8054_16425_16465_+	Subtype-II	88	320	16445	222	AGAUCAUCA-GUUUUGGCUGUGA	: :.: ::::::::::::.	UACUUCCUUGCUUUAUGUUUUGGCUGUGGGUCGAAAAAG
Contig884	+	sme-miR-2c-3p	Contig884_13572_13612_+	Subtype-II	87.7	330	13592	190	AGAUCAUCA-GUUUUGGCUGUGA	. :. .: ::::::::::::.	UACUAUCUGGCGAUAUGUUUUGGCUGUGGGUCGAAAAAU
Contig1560	+	sme-miR-2c-3p	Contig1560_49368_49408_+	Subtype-II	86.9	360	49388	206	AGAUCAUCA-GUUUUGGCUGUGA	:.:.: :::: :::::::.	UUCUAUCUUCCGUUAUGUUUCGGCUGUGGGCCACCAAAA
Contig1705	+	sme-miR-2c-3p	Contig1705_7112_7152_+	Subtype-II	86.9	360	7132	56	AGAUCAUCA-GUUUUGGCUGUGA	:. .: ::::::::::::.	UACUUCCUUGCGAUAUGUUUUGGCUGUGGGCAGAAAAAG
Contig1309	+	sme-miR-2c-3p	Contig1309_73981_74021_+	Subtype-II	86.9	360	74001	55	AGAUCAUCA-GUUUUGGCUGUGA	:. .: ::::::::::::.	UACUGUCUUGCGAUAUGUUUUGGCUGUGGGCCGAAAAAA
Contig6839	+	sme-miR-2c-3p	Contig6839_8188_8228_+	Subtype-II	86.9	360	8208	51	AGAUCAUCA-GUUUUGGCUGUGA	: :.. ::::::::::::.	UACUUCCUUGCUUUGUGUUUUGGCUGUGGGCCGAAAAAG
Contig7410	+	sme-miR-2c-3p	Contig7410_11203_11243_+	Subtype-II	86.9	360	11223	54	AGAUCAUCA-GUUUUGGCUGUGA	:: .. ::::::::::::.	UACUACCUUGCAAUGUGUUUUGGCUGUGGGCCGAAAAAU
Contig916	+	sme-miR-2c-3p	Contig916_112219_112259_+	Subtype-II	86.9	360	112239	66	AGAUCAUCA-GUUUUGGCUGUGA	:. .: ::::::::::::.	UACCGUCUUGCGAUAUGUUUUGGCUGUGGGCCACUUAAG
Contig6023	+	sme-miR-2c-3p	Contig6023_14896_14936_+	Subtype-II	86.9	360	14916	187	AGAUCAUCA-GUUUUGGCUGUGA	:. .: ::::::::::::.	UACUGUCUUGCGAUAUGUUUUGGCUGUGGGCCAGGAAAA
Contig561	+	sme-miR-2c-3p	Contig561_119355_119395_+	Subtype-II	86.9	360	119375	164	AGAUCAUCA-GUUUUGGCUGUGA	:. .: ::::::::::::.	UACUGCCUUGCGAUAUGUUUUGGCUGUGGGUCGAAAAAU
Contig32811	+	sme-miR-2c-3p	Contig32811_3036_3076_+	Subtype-II	86.9	360	3056	200	AGAUCAUCA-GUUUUGGCUGUGA	:. .: ::::::::::::.	UACUAUCUUGCGAUAUGUUUUGGCUGUGGGUCGAAAAAU
Contig929	+	sme-miR-2c-3p	Contig929_81775_81815_+	Subtype-II	86.9	360	81795	65	AGAUCAUCA-GUUUUGGCUGUGA	:. .: ::::::::::::.	UUCUCUCUUGCGAUAUGUUUUGGCUGUGGGCCACAAAAA
Contig10929	+	sme-miR-2c-3p	Contig10929_13688_13728_+	Subtype-II	86.9	360	13708	51	AGAUCAUCA-GUUUUGGCUGUGA	:. .: ::::::::::::.	UACUACAUUGCGAUAUGUUUUGGCUGUGGGCCGAAAAAU
Contig18812	+	sme-miR-2c-3p	Contig18812_11604_11644_+	Subtype-II	86.9	360	11624	203	AGAUCAUCA-GUUUUGGCUGUGA	:.:.: :::: :::::::.	UUCUAUCUUGCGUUAUGUUUCGGCUGUGGGCCACCAAAA
Contig514	+	sme-miR-2c-3p	Contig514_72898_72938_+	Subtype-II	86.9	360	72918	199	AGAUCAUCA-GUUUUGGCUGUGA	:.:.: :::: :::::::.	UUCUAUCUUGCGUUAUGUUUCGGCUGUGGGCCACCAAAA
Contig2156	+	sme-miR-2c-3p	Contig2156_105672_105712_+	Subtype-II	86.9	360	105692	64	AGAUCAUCA-GUUUUGGCUGUGA	:. .: ::::::::::::.	UACUACCUUGCGAUAUGUUUUGGCUGUGGGCCAAAAAAU
Contig509	+	sme-miR-2c-3p	Contig509_120823_120863_+	Subtype-II	86.9	360	120843	158	AGAUCAUCA-GUUUUGGCUGUGA	:.:.: :::: :::::::.	UUCUAUCUUGCGUUAUGUUUCGGCUGUGGGCCACCAAAA
Contig12903	+	sme-miR-2c-3p	Contig12903_16439_16479_+	Subtype-II	86.9	360	16459	55	AGAUCAUCA-GUUUUGGCUGUGA	:. .: ::::::::::::.	UACUGUCUUGCGAUAUGUUUUGGCUGUGGACCGAAAAAA
Contig1086	+	sme-miR-2c-3p	Contig1086_102618_102658_+	Subtype-II	86.9	360	102638	56	AGAUCAUCA-GUUUUGGCUGUGA	:. .: ::::::::::::.	UGCUAUCUUGCGGUAUGUUUUGGCUGUGGACCGAAAAAU
Contig2251	+	sme-miR-2c-3p	Contig2251_93936_93976_+	Subtype-II	86.9	360	93956	55	AGAUCAUCA-GUUUUGGCUGUGA	:. .: ::::::::::::.	UACUGUCUUGCGAUAUGUUUUGGCUGUGGGCCGAAAAAG
Contig6481	+	sme-miR-2c-3p	Contig6481_1833_1873_+	Subtype-II	86.9	360	1853	54	AGAUCAU-CA--GUUUUGGCUGUGA	::: : :: ::::::::::::.	UUUACUAUCUUGCAAUGUUUUGGCUGUGGGCCAAAAAAG
Contig2612	+	sme-miR-2c-3p	Contig2612_20448_20488_+	Subtype-II	86.9	360	20468	51	AGAUCAUCAGUUUUGGCUGUGA	:.:: . :::::::::::.	ACUUCCUUGCUUUAU-GUUUUUGGCUGUGGGCCAAAAAA
Contig802	+	sme-miR-2c-3p	Contig802_74418_74458_+	Subtype-II	86.9	360	74438	52	AGAUCAUCA-GUUUUGGCUGUGA	:. .: ::::::::::::.	UACUGUCUUGCGAUAUGUUUUGGCUGUGGGCCGAAAAAA
Contig138	+	sme-miR-2c-3p	Contig138_117351_117391_+	Subtype-II	86.9	360	117371	52	AGAUCAUCA-GUUUUGGCUGUGA	:. .: ::::::::::::.	UACUGUCUUGCGAUAUGUUUUGGCUGUGGGCCGAAAAAG
Contig2184	+	sme-miR-2c-3p	Contig2184_65460_65500_+	Subtype-II	86.5	380	65480	66	AGAUCAUCAGUUUUGGCUGUGA	:.: :::::::::::.	AAUUACUUGCAGUUUAUUUUUGGCUGUGGGCCACAAAAA
Contig987	+	sme-miR-2c-3p	Contig987_39847_39887_+	Subtype-II	85.8	420	39867	380	AGAUCAUCA-GUUUUGGCUGUGA	:.:.: :::: ::.::::.	UUUCUAUCUUGCGUUAUGUUUGGGUUGUGGGCCACCAAU
Contig987	+	sme-miR-2c-3p	Contig987_39848_39888_+	Subtype-II	85.8	420	39868	86	AGAUCAUCA-GUUUUGGCUGUGA	:.:.: :::: ::.::::.	UUCUAUCUUGCGUUAUGUUUGGGUUGUGGGCCACCAAUA
Contig739	+	sme-miR-2c-3p	Contig739_106339_106379_+	Subtype-II	85.4	440	106359	58	AGAUCAUCAGUUUUGGCUGUGA	:.. :::::::::::.	AAUUACUUGCAGUUUGUUUUUGGCUGUGGGCCACAAAAA
Contig1833	+	sme-miR-2c-3p	Contig1833_22908_22948_+	Subtype-II	85.4	440	22928	61	AGAUCAUCAGUUUUGGCUGUGA	:.. :::::::::::.	AAUUACUUGCAGUUUGUUUUUGGCUGUGGGCCACAAAAU
Contig164	+	sme-miR-2c-3p	Contig164_174240_174280_+	Subtype-II	85.4	440	174260	60	AGAUCAUCAGUUUUGGCUGUGA	:.. :::::::::::.	AAUUACUUGCAGUUUGUUUUUGGCUGUGGGCCACAAAAA
Contig6547	+	sme-miR-2c-3p	Contig6547_39233_39273_+	Subtype-II	85.4	440	39253	72	AGAUCAUCAGUUUUGGCUGUGA	:.. :::::::::::.	AAUUACUUGCAGUUUGUUUUUGGCUGUGGGCCACAAAAU
Contig2777	+	sme-miR-2c-3p	Contig2777_9734_9774_+	Subtype-II	85.4	440	9754	59	AGAUCAUCAGUUUUGGCUGUGA	:.. :::::::::::.	AAUUACUUGCAGUUUGUUUUUGGCUGUGGGCCACAAAAA
Contig14559	+	sme-miR-2c-3p	Contig14559_4399_4439_+	Subtype-II	85.4	440	4419	60	AGAUCAUCAGUUUUGGCUGUGA	:.. :::::::::::.	AAUUACUUGCAGUUUGUUUUUGGCUGUGGGCCACAAAAU
Contig7279	+	sme-miR-2c-3p	Contig7279_12029_12069_+	Subtype-II	85.4	440	12049	57	AGAUCAUCAGUUUUGGCUGUGA	:.. :::::::::::.	AAUUACUUGCAGUUUGUUUUUGGCUGUGGGCCACAAAAA
Contig1714	+	sme-miR-2c-3p	Contig1714_91818_91858_+	Subtype-II	85.4	440	91838	69	AGAUCAUCAGUUUUGGCUGUGA	:.. :::::::::::.	AAUUACUUGCAGUUUGUUUUUGGCUGUGGGCCACAAAAA
Contig11289	+	sme-miR-2c-3p	Contig11289_5598_5638_+	Subtype-II	85.4	440	5618	64	AGAUCAUCAGUUUUGGCUGUGA	:.. :::::::::::.	AAUUACUUGCAGUUUGUUUUUGGCUGUGGGCCACAAAAA
Contig10047	+	sme-miR-2c-3p	Contig10047_9385_9425_+	Subtype-II	85.4	440	9405	52	AGAUCAUCAGUUUUGGCUGUGA	:.. :::::::::::.	AAUUACUUGCAGUUUGUUUUUGGCUGUGGGCCACAAAAA
Contig3697	+	sme-miR-2c-3p	Contig3697_39636_39676_+	Subtype-II	85.4	440	39656	68	AGAUCAUCAGUUUUGGCUGUGA	:.. :::::::::::.	ACUAACUUGCAAUUUGUUUUUGGCUGUGGGCCACAAAAA
Contig11180	+	sme-miR-2c-3p	Contig11180_12218_12258_+	Subtype-II	85.4	440	12238	55	AGAUCAUCAGUUUUGGCUGUGA	:.. :::::::::::.	AAUUGCUUGCAGUUUGUUUUUGGCUGUGGGCCACAAAAA
Contig132	+	sme-miR-2c-3p	Contig132_9399_9439_+	Subtype-II	85.4	440	9419	68	AGAUCAUCAGUUUUGGCUGUGA	:.. :::::::::::.	AAUUACUUGCAGUUUGUUUUUGGCUGUGGGCCACAAAAU
Contig17811	+	sme-miR-2c-3p	Contig17811_8824_8864_+	Subtype-II	85.4	440	8844	73	AGAUCAUCAGUUUUGGCUGUGA	:.. :::::::::::.	AAUUACUUGCAGUUUGUUUUUGGCUGUGGGCCGCAAAAU
Contig6865	+	sme-miR-2c-3p	Contig6865_17792_17832_+	Subtype-II	85.4	440	17812	60	AGAUCAUCAGUUUUGGCUGUGA	:.. :::::::::::.	AAUUACUUGCAGUUUGUUUUUGGCUGUGGGCCGCAAAAU
Contig203	+	sme-miR-2c-3p	Contig203_127433_127473_+	Subtype-II	85.4	440	127453	61	AGAUCAUCAGUUUUGGCUGUGA	:.. :::::::::::.	AAUUACUUGCAGUUUGUUUUUGGCUGUGGGCCACAAAAA
Contig18101	+	sme-miR-2c-3p	Contig18101_9211_9251_+	Subtype-II	85.4	440	9231	60	AGAUCAUCAGUUUUGGCUGUGA	:.. :::::::::::.	AAUUACUUGCAGUUUGUUUUUGGCUGUGGGCCAAAAAAA
Contig15506	+	sme-miR-2c-3p	Contig15506_9338_9378_+	Subtype-II	85.4	440	9358	83	AGAUCAUCAGUUUUGGCUGUGA	:.. :::::::::::.	AAUUACUUGCAGUUUGUUUUUGGCUGUGGGCCGCAAAAU
Contig2975	+	sme-miR-2c-3p	Contig2975_22891_22931_+	Subtype-II	85.4	440	22911	77	AGAUCAUCAGUUUUGGCUGUGA	:.. :::::::::::.	AAUUACUUGCAGUUUGUUUUUGGCUGUGGGCCACAAACA
Contig8305	+	sme-miR-2c-3p	Contig8305_8038_8078_+	Subtype-II	85.4	440	8058	63	AGAUCAUCAGUUUUGGCUGUGA	:.. :::::::::::.	AAUUACUUGCAGUUUGUUUUUGGCUGUGGGCCACAAAAA
Contig12574	+	sme-miR-2c-3p	Contig12574_10530_10570_+	Subtype-II	85.4	440	10550	78	AGAUCAUCAGUUUUGGCUGUGA	:.. :::::::::::.	UAUUGCUUGCAGUUUGUUUUUGGCUGUGGGCCACAAAAA
Contig45119	+	sme-miR-2c-3p	Contig45119_1129_1169_+	Subtype-II	85.4	440	1149	62	AGAUCAUCAGUUUUGGCUGUGA	:.. :::::::::::.	AAUUACUUGCAGUUUGUUUUUGGCUGUGGGCCACAAAAU
Contig17	+	sme-miR-2c-3p	Contig17_173223_173263_+	Subtype-II	85.4	440	173243	69	AGAUCAUCAGUUUUGGCUGUGA	:.. :::::::::::.	AAUUACUUACAGUUUGUUUUUGGCUGUGGGCCACAAAAA
Contig5239	+	sme-miR-2c-3p	Contig5239_1161_1201_+	Subtype-II	85.4	440	1181	70	AGAUCAUCAGUUUUGGCUGUGA	:.. :::::::::::.	AAUUACUUGCAGUUUGUUUUUGGCUGUGGGCCACAAAAA
Contig1762	+	sme-miR-2c-3p	Contig1762_7741_7781_+	Subtype-II	85.4	440	7761	72	AGAUCAUCAGUUUUGGCUGUGA	:.. :::::::::::.	AAUUACUUGCAGUUUGUUUUUGGCUGUGGGCCACAAAAA
Contig10799	+	sme-miR-2c-3p	Contig10799_2147_2187_+	Subtype-II	85.4	440	2167	160	AGAUCAUCAGUUUUGGCUGUGA	:.. :::::::::::.	AAUUACUUGCAGUUUGUUUUUGGCUGUGGGUCGAAAAAG
Contig19727	+	sme-miR-2c-3p	Contig19727_3187_3227_+	Subtype-II	85.4	440	3207	63	AGAUCAUCAGUUUUGGCUGUGA	:.. :::::::::::.	AAUUACUUGCAGUUUGUUUUUGGCUGUGGGCCACAAAAU
Contig4474	+	sme-miR-2c-3p	Contig4474_25386_25426_+	Subtype-II	85.4	440	25406	60	AGAUCAUCAGUUUUGGCUGUGA	:.. :::::::::::.	AAUUAUUUGCAGUUUGUUUUUGGCUGUGGGCUACAAAAU
Contig17338	+	sme-miR-2c-3p	Contig17338_3720_3760_+	Subtype-II	85.4	440	3740	60	AGAUCAUCAGUUUUGGCUGUGA	:.. :::::::::::.	AAUUACUUGCAGUUUGUUUUUGGCUGUGGGCCACAAAAU
Contig12551	+	sme-miR-2c-3p	Contig12551_6447_6487_+	Subtype-II	85.4	440	6467	68	AGAUCAUCAGUUUUGGCUGUGA	:.. :::::::::::.	AAUUACUUGCAGUUUGUUUUUGGCUGUGGGCCACUAAAU
Contig412	+	sme-miR-2c-3p	Contig412_59598_59638_+	Subtype-II	85.4	440	59618	70	AGAUCAUCAGUUUUGGCUGUGA	:.. :::::::::::.	AAUUACUUGCAGUUUGUUUUUGGCUGUGGGCCGCAAAAU
Contig2696	+	sme-miR-2c-3p	Contig2696_16477_16517_+	Subtype-II	85.4	440	16497	70	AGAUCAUCAGUUUUGGCUGUGA	:.. :::::::::::.	AAUUACUUGCAGUUUGUUUUUGGCUGUGGGCCGCAAAAU
Contig3257	+	sme-miR-2c-3p	Contig3257_36994_37034_+	Subtype-II	85.4	440	37014	64	AGAUCAUCAGUUUUGGCUGUGA	:.. :::::::::::.	AAUUACUUGCAGUUUGUUUUUGGCUGUGGGCCGCAAAAU
Contig5324	+	sme-miR-2c-3p	Contig5324_9946_9986_+	Subtype-II	85.4	440	9966	70	AGAUCAUCAGUUUUGGCUGUGA	:.. :::::::::::.	AAUUACUUGCAGUUUGUUUUUGGCUGUGGGCCACAAAAU
Contig9614	+	sme-miR-2c-3p	Contig9614_21141_21181_+	Subtype-II	85.4	440	21161	51	AGAUCAUCAGUUUUGGCUGUGA	:.. :::::::::::.	AAUUACUUGCAGUUUGUUUUUGGCUGUGGGCCGCAAAAU
Contig23133	+	sme-miR-2c-3p	Contig23133_9834_9874_+	Subtype-II	85.4	440	9854	53	AGAUCAUCAGUUUUGGCUGUGA	:.. :::::::::::.	AAUUACUUACAGUUUGUUUUUGGCUGUGGGCCACAAUAA
Contig6962	+	sme-miR-2c-3p	Contig6962_8727_8767_+	Subtype-II	85.4	440	8747	64	AGAUCAUCAGUUUUGGCUGUGA	:.. :::::::::::.	AAUUACUUGCAGUUUGUUUUUGGCUGUGGGCCACAAAAA
Contig6	+	sme-miR-2c-3p	Contig6_31435_31475_+	Subtype-II	85.4	440	31455	88	AGAUCAUCAGUUUUGGCUGUGA	:.. :::::::::::.	AAUUACUUGCAGUUUGUUUUUGGCUGUGGGCCGCAAAAU
Contig1997	+	sme-miR-2c-3p	Contig1997_44487_44527_+	Subtype-II	85.4	440	44507	69	AGAUCAUCAGUUUUGGCUGUGA	:.. :::::::::::.	AAUUACUUGCAGUUUGUUUUUGGCUGUGGGCCACAAAAU
Contig1479	+	sme-miR-2c-3p	Contig1479_84224_84264_+	Subtype-II	85.4	440	84244	77	AGAUCAUCAGUUUUGGCUGUGA	:.. :::::::::::.	AGUAACUUGCAAUUUGUUUUUGGCUGUGGGCCACAAAAA
Contig7194	+	sme-miR-2c-3p	Contig7194_30801_30841_+	Subtype-II	85.4	440	30821	56	AGAUCAUCAGUUUUGGCUGUGA	:.. :::::::::::.	AAUUACUUGCAAUUUGUUUUUGGCUGUGGGCCACAAAAA
Contig72	+	sme-miR-2c-3p	Contig72_253167_253207_+	Subtype-II	85.4	440	253187	71	AGAUCAUCAGUUUUGGCUGUGA	:.. :::::::::::.	AAUUACUUGCAGUUUGUUUUUGGCUGUGGGCCACAAAAA
Contig9	+	sme-miR-2c-3p	Contig9_372831_372871_+	Subtype-II	85.4	440	372851	75	AGAUCAUCAGUUUUGGCUGUGA	:.. :::::::::::.	AAUUACUUGCAGUUUGUUUUUGGCUGUGGGCUACAAAAU
Contig1046	+	sme-miR-2c-3p	Contig1046_20909_20949_+	Subtype-II	84.7	480	20929	199	AGAUCAU-CA--GUUUUGGCUGUGA	.:: : :. ::::::::::::.	UUUACUGUCUUGCGAUGUUUUGGCUGUGGGUCGAAAAAA
Contig630	+	sme-miR-2c-3p	Contig630_80905_80945_+	Subtype-II	84.7	480	80925	59	AGA-UCAUCA-GUUUUGGCUGUGA	:: :.. : ::::::::::::.	UUUACUGACUUGCAAUGUUUUGGCUGUGGGCCAAAAAAA
Contig277	+	sme-miR-2c-3p	Contig277_28219_28259_+	Subtype-II	84.7	480	28239	198	AGAUCAU-CA--GUUUUGGCUGUGA	.:: : :. ::::::::::::.	UUUACUGUCUUGCGAUGUUUUGGCUGUGGGUCGAAAAAA
Contig23	+	sme-miR-2c-3p	Contig23_60777_60817_+	Subtype-II	84.3	510	60797	99	AGAUCAUCAGUUUUGGCUGUGA	:.. ::::::.::::.	AAUUACUUGCAGUUUGUUUUUGGUUGUGGGACACAAAAA
Contig3979	+	sme-miR-2c-3p	Contig3979_68520_68560_+	Subtype-II	83.6	560	68540	248	AGAUCAUCA-GUUUUGGCUGUGA	: :.: ::::::::::::	UACUUUCUUGCUUUAUGUUUUGGCUGUGUGUCGAAAAAG
Contig740	+	sme-miR-2c-3p	Contig740_91855_91895_+	Subtype-II	82.5	650	91875	59	AGAUCAUCAG-UUUUGGCUGUGA	.:: : :::::::::::.	AAUUACUUGCAGUCUGUUUUUGGCUGUGGGCCACAAAAA
Contig6248	+	sme-miR-2c-3p	Contig6248_8938_8978_+	Subtype-II	82.5	650	8958	62	AGAUCAUCAG-UUUUGGCUGUGA	.:: : :::::::::::.	AAUUACUUGCAGUCUGUUUUUGGCUGUGGGCCACAAAAA
Contig1296	+	sme-miR-2c-3p	Contig1296_10896_10936_+	Subtype-II	82.1	680	10916	54	AGAUCAUCAGUUUUGGCUGUGA	.: .:. : ::::::::::.	UUAAUAACUUGUAGUUUG-UUUGGCUGUGGGCCGCAAAA
Contig1776	+	sme-miR-2c-3p	Contig1776_40586_40626_+	Subtype-II	82.1	680	40606	189	AGAU-CAUCAG--UUUUGGCUGUGA	::: .: ::: ::::::::::.	UGGAUGAUAUACCAGCACUUUGGCUGUGGGUCGAAAAAA
Contig4315	+	sme-miR-2c-3p	Contig4315_11522_11562_+	Subtype-II	81.7	710	11542	56	AGAUCAUCAGUUUUGGCUGUGA	.:. :::::::::::.	UAAUUACUUGCAGUUUAUUUUGGCUGUGGGCCACAAAAU
Contig105	+	sme-miR-2c-3p	Contig105_159655_159695_+	Subtype-II	81.7	710	159675	64	AGAUCAUCAGUUUUGGCUGUGA	.:. :::::::::::.	UAAUUACUUGCAGUUUUUUUUGGCUGUGGGCCACAAAAU
Contig18633	+	sme-miR-2c-3p	Contig18633_1634_1674_+	Subtype-II	81.7	710	1654	52	AGAUCAU-CAGUUUUGGCUGUGA	.: .: .: :::::::::::.	UAUUAACUUGUAGUAUA-UUUUGGCUGUGGGCCUAAAAA
Contig3868	+	sme-miR-2c-3p	Contig3868_18715_18755_+	Subtype-II	81.7	710	18735	55	AGAUCAUCAGUUUUGGCUGUGA	.:. :::::::::::.	UAAUUACUUACAGUUUAUUUUGGCUGUGGGCCACAAAAU
Contig13438	+	sme-miR-2c-3p	Contig13438_6126_6166_+	Subtype-II	81.7	710	6146	61	AGAUCAUCAGUUUUGGCUGUGA	.:. :::::::::::.	UAAUUACUUGCAGUUUUUUUUGGCUGUGGGCCACAAAAU
Contig4444	+	sme-miR-2c-3p	Contig4444_45567_45607_+	Subtype-II	81.7	710	45587	55	AGAUCAUCAGUUUUGGCUGUGA	.:. :::::::::::.	UAAUUACUUGCAGUUUUUUUUGGCUGUGGGCCACAAAAU
Contig5359	+	sme-miR-2c-3p	Contig5359_10174_10214_+	Subtype-II	81.7	710	10194	66	AGAUCAUCAGUUUUGGCUGUGA	.:. :::::::::::.	UAAUUACUUGCAGUUUUUUUUGGCUGUGGGCCACAAAAU
Contig3589	+	sme-miR-2c-3p	Contig3589_58577_58617_+	Subtype-II	81	780	58597	204	AGAUCAUCAGUUUUGGCUGUGA	.: :: : ::::::::::.	UUUUUUCUUGUGAUGAUGUUUGGCUGUGGGUCGAAAAAU
Contig211	+	sme-miR-2c-3p	Contig211_8618_8658_+	Subtype-II	80.6	810	8638	51	AGAUCAUCAGU-UUUGGCUGUGA	.: :: :: ::::::::::.	UAUUAACUUGUGAUGUGUCUUUGGCUGUGGACCACCAAA
Contig26524	+	sme-miR-2c-3p	Contig26524_2800_2840_+	Subtype-II	80.6	810	2820	67	AGAUCAUCAGU-UUUGGCUGUGA	.: :: :: ::::::::::.	AUUAACUUGUGAUGUGUCUUUGGCUGUGGGCAACCAAAA
Contig211	+	sme-miR-2c-3p	Contig211_8619_8659_+	Subtype-II	80.6	810	8639	9874	AGAUCAUCAGU-UUUGGCUGUGA	.: :: :: ::::::::::.	AUUAACUUGUGAUGUGUCUUUGGCUGUGGACCACCAAAA
Contig7030	+	sme-miR-2c-3p	Contig7030_1824_1864_+	Subtype-II	80.6	810	1844	54	AGAUCAUCAGU-UUUGGCUGUGA	.: :: :: ::::::::::.	ACUAACUUGUGAUGUGUCUUUGGCUGUGGGCCAAAAAAG
Contig6241	+	sme-miR-2c-3p	Contig6241_19966_20006_+	Subtype-II	80.6	810	19986	58	AGAUCAUCAGU-UUUGGCUGUGA	.: :: :: ::::::::::.	AUUAACUUGUGAUGUGUCUUUGGCUGUGGGCCACAAAAA
Contig119	+	sme-miR-2c-3p	Contig119_143154_143194_+	Subtype-II	80.6	810	143174	89	AGAUCAUCAGU-UUUGGCUGUGA	.: :: :: ::::::::::.	AUUAACUUGUGAUGUGUCUUUGGCUGUGGGCUACCAAAA
Contig4169	+	sme-miR-2c-3p	Contig4169_31382_31422_+	Subtype-II	80.6	810	31402	59	AGAUCAUCAGU-UUUGGCUGUGA	::.. :: :::::::::::	UCAUCUCCAAUUGAAUGUCUUUGGCUGUGAAAGGAUUCG
Contig2937	+	sme-miR-2c-3p	Contig2937_90117_90157_+	Subtype-II	80.6	810	90137	1588	AG-AU-CAUCA-GUUUUGGCUGUGA	:: .: :: .: :::::::::::.	UAUUAGCGUGCAAUAUAUUUUGGCUGUGGACCUGAAAAU
Contig1975	+	sme-miR-2c-3p	Contig1975_22330_22370_+	Subtype-II	80.2	850	22350	208	AGAUCAUCAGUUUUGGCUGUGA	::::::::::::.	UUACUGCCUUGCAAAUGUUUUGGCUGUGGGUCGAAAAAU
Contig117	+	sme-miR-2c-3p	Contig117_160746_160786_+	Subtype-II	79.5	940	160766	65	AGAUCAUCAGU-UUUGGCUGUGA	.: .: :: ::::::::::.	ACUAUCUUGUGGUGUGUCUUUGGCUGUGGGCCGCAAAAU
Contig1104	+	sme-miR-2c-3p	Contig1104_65885_65925_+	Subtype-II	79.1	980	65905	53	AGAUCAUCAGU---UUUGGCUGUGA	:.. :::: ::::::::::.	UUAAUUACUUG-CAGUUUGUUUGGCUGUGGGCCACAAAA
Contig692	+	sme-miR-2c-3p	Contig692_37435_37475_+	Subtype-II	79.1	980	37455	62	AGAUCAUCAGU---UUUGGCUGUGA	:.. :::: ::::::::::.	UUAAUUACUUG-CAGUUUGUUUGGCUGUGGGCCACAAAA
Contig2344	+	sme-miR-2c-3p	Contig2344_48710_48750_+	Subtype-II	79.1	980	48730	63	AGAUCAUCAGUUUUGGCUGUGA	:: . :::::::::::.	UUAAUUACUUGCAGUUUUUUUGGCUGUGGGCCACAAAAU
Contig2328	+	sme-miR-2c-3p	Contig2328_6195_6235_+	Subtype-II	79.1	980	6215	188	AGAUCAUCAGUUUUGGCUGUGA	:::. ::::::::::.	UUAAUAUUUUGCAUUUUGUUUGGCUGUGGGUCGAAAAAA
Contig12397	+	sme-miR-2c-3p	Contig12397_36915_36955_+	Subtype-II	79.1	980	36935	1539	AGAUCAUCAGUUUUGGCUGUGA	:: .: ::::::::::.	UACUAAGCUUGCAAUAUGUUUGGCUGUGGACCUGAAAAU
Contig6459	+	sme-miR-2c-3p	Contig6459_13597_13637_+	Subtype-II	79.1	980	13617	71	AGAUCAUCAGUUUUGGCUGUGA	:: . :::::::::::.	UUAAUUACUUGCAGUUUUUUUGGCUGUGGGCCACAAAAU
Contig33045	+	sme-miR-2c-3p	Contig33045_4842_4882_+	Subtype-II	78.4	1100	4862	56	GAUCAU-CAG----UUUUGGCUGUGA	::: : :.: :::::::::::.	UGCUAUCUUGCGGUAUAUUUUGGCUGUGGGCCGAAAAAU
Contig1899	+	sme-miR-2c-3p	Contig1899_50216_50256_+	Subtype-II	76.5	1400	50236	56	A--UCAUCA----GUUUUGGCUGUGA	. ::: :: :::::::::::.	CAGGCCUCAGCAACCCUUUUUGGCUGUGGGCCAAAGUAA
Contig4223	+	sme-miR-2179-3p	Contig4223_24568_24608_+	Subtype-II	82.3	660	24588	1211	AUAGCAAAAAU-CUCUAUAGUCU	:: . .::.: ::::::::::	UUCGGCUUUACUUGAAGUCCUCUAUAGUCGUAAUGAAAU
Contig1178	+	sme-miR-2179-3p	Contig1178_43939_43979_+	Subtype-II	79.5	940	43959	1009	AUAGCAA-AAAUCUCUAUAGUCU	: : ::. .::::::::::::	UUCAUCUAGAACAGUUGAUCUCUAUAGUCGUAAUAUUUA
Contig1370	-	sme-miR-2179-3p	Contig1370_95255_95295_-	Subtype-II	70.7	2800	95275	67	AUAGCAAAAAUCUCUAUAGUCU	::: : .:.:::.::::	GAGAUAAUUUCCAAUUACUUUUAUGGUCUUUCCAGAGGC
Contig30325	+	sme-miR-2179-3p	Contig30325_7364_7404_+	Subtype-II	68.7	3700	7384	94	AUAGCAAAAAUCUCUAUAGUCU	:: .. : : .:::::::::	CAAGUGUUAUUUUGUAUAAUUCUAUAGUCGAAAACUAAA
Contig4689	+	sme-miR-2179-3p	Contig4689_14584_14624_+	Subtype-II	68.3	3800	14604	1168	AUAGCAAAAAUCUCUAUAGUCU	::::::::::::	AUCGGAAAAUUAAUUUUAUCUCUAUAGUCGUAAUGAAAA
Contig5998	+	sme-miR-2179-3p	Contig5998_20711_20751_+	Subtype-II	68.3	3800	20731	1228	UAGCAAAAAU------CUCUAUAGUCU	:. :: :::: .:::::::::	CUGUGACACAAAUAUUUAGUUCUAUAGUCGUAAUGAAAA
Contig2395	+	sme-miR-2179-3p	Contig2395_44149_44189_+	Subtype-II	67.5	4200	44169	80	AUAGCAAAAAUCUCUAUAGUCU	.:. : : :::: :.::::.	CUCCAAUGUGCCUCAUAUCUAUGUAGUUAGCUCUGCAUU
Contig842	+	sme-miR-2179-3p	Contig842_118591_118631_+	Subtype-II	67.1	4500	118611	174	GCAAAAA-------UCUCUAUAGUCU	::. ::. :::.::::::.:	CAGCGUAAGUCAUUUCUCUUUAUAGUUUAGUAUAAAAA
Contig7280	-	sme-miR-2179-3p	Contig7280_25747_25787_-	Subtype-II	62	8400	25767	433	AUAGCAAA--AAUCUCUAUAGUCU	: ::. :: :.:.:.::::.	AAAUAUACAGUCAAUUCUUUUUUGUAGUUAUGCGGUUUU
Contig7280	-	sme-miR-2179-3p	Contig7280_24290_24330_-	Subtype-II	62	8400	24310	426	AUAGCAAA--AAUCUCUAUAGUCU	: ::. :: :.:.:.::::.	AAAAAUACAGUCAAUUCUUUUUUGUAGUUAUGCGGUUUU
Contig23511	+	sme-let-7c-5p	Contig23511_5597_5637_+	Subtype-II	87.4	340	5617	53	AACCUUUUGAGUCACUACCUCA	. ..:::: : :.:.:::.:.:	UAAAAAGUUUUUUUUAUUUAUUACUUUAGUUAUUUGAUU
Contig29397	+	sme-let-7c-5p	Contig29397_2194_2234_+	Subtype-II	87.4	340	2214	56	AACCUUUUGAGUCACUACCUCA	. ..:::: : :.:.:::.:.:	UAAAAAGUUUUUUUUAUUUAUUACUUUAGUUAUUUGAUU
Contig9378	+	sme-let-7c-5p	Contig9378_16165_16205_+	Subtype-II	80.9	780	16185	65	AACCUUUUGAGUCACUACCUCA	:::.:: : : :. :::..::.	UUCAGUAAACUUUAUUAAUUUCUAUUUCGUCAGUAAUGG
Contig9378	+	sme-let-7c-5p	Contig9378_16164_16204_+	Subtype-II	80.9	780	16184	53	AACCUUUUGAGUCACUACCUCA	:::.:: : : :. :::..::.	UUUCAGUAAACUUUAUUAAUUUCUAUUUCGUCAGUAAUG
Contig184	+	sme-let-7c-5p	Contig184_9984_10024_+	Subtype-II	78.9	1000	10004	57	AACCUUUUGAGUCACUACCUCA	:::.::: : :. .:..::..	UCUUUGGAACUUUUCCAAUUUUUGUCUUGUGGUAGAUAU
Contig17842	+	sme-let-7c-5p	Contig17842_10565_10605_+	Subtype-II	78.2	1100	10585	114	AACCUUUU--GAGUCACUACCUCA	.:.: ::: : :::.::.::::	UUAAGAUCAUUUAAAAUUCAUUAUCUCACACAAAAUAAA
Contig10047	+	sme-let-7c-5p	Contig10047_18815_18855_+	Subtype-II	76.8	1300	18835	65	AACCUUUUGAGUCACUACCUCA	::..:::: :..:::..:.	AUACAAUAAAUUUUUU--UUUGCUAUUUUCGGUUUUGUU
Contig94	+	sme-let-7c-5p	Contig94_96980_97020_+	Subtype-II	75.8	1500	97000	129	AACCU-UUUGA--GUCACUACCUCA	.::.: ::: ::.::::..::.	UCUACGACUUCCGUGAUUGUUACUAUUUCGUCAACAUGU
Contig10832	-	sme-let-7c-5p	Contig10832_22334_22374_-	Subtype-II	73.7	1900	22354	83	AACCUUUUGAGUCACUACCUCA	:.:::: :...:.:::::	GCUCAUCUUUCUUUUU---UUGUUGCCUCAAUUCUUUAU
Contig7793	-	sme-let-7c-5p	Contig7793_11065_11105_-	Subtype-II	73.7	1900	11085	98	AACCUUUUGAGUCACUACCUCA	:.:::: :...:.:::::	GCUCAUCUUUCUUUUU---UUGUUGCCUCAAUUCUUUAU
Contig2054	+	sme-let-7c-5p	Contig2054_7961_8001_+	Subtype-II	73.4	2000	7981	103	AACCUUU-UGAGUCACUACCUCA	::::: : :::.::.::::	CCAAGUUCCUUUAAAAUUCAUUAUCUCACACAAAAUAAG
Contig18088	+	sme-let-7c-5p	Contig18088_11224_11264_+	Subtype-II	72.7	2200	11244	128	AACCUUUUGAGUCACUACCUCA	::..:: : :...:...::	UUAUUUAAAAUUUUGUUUUUUGUUGUUUCUUGUGUUAAA
Contig2093	-	sme-let-7c-5p	Contig2093_28470_28510_-	Subtype-II	72.7	2200	28490	410	AACCUUUUGAGUCACUACCUCA	:..:::: :.:.:..:::	UACCUUUAUUUUUU---UUAUUGUCUCCUUCACGAUUAU
Contig6844	+	sme-let-7c-5p	Contig6844_21590_21630_+	Subtype-II	70	3100	21610	56	AACCUUUUGAGUCACUACCUCA	:: : : :.:.::..:::	AAAUAUUAUAAUUAUAAAUUAUUAUUUCAAAUGCUUACU
Contig9171	+	sme-let-7c-5p	Contig9171_18455_18495_+	Subtype-II	68.9	3600	18475	93	AACC-UUUUGAGUCACUACCUCA	::.. :: : : :.:.::..::	UUAUUAUAAUUAUUAUUA-UUAUUAUUUCUACUUCUCAU
Contig86	-	sme-let-7c-5p	Contig86_155404_155444_-	Subtype-II	67.6	4200	155424	52	AACCU--UUUGAGUCACUACCUCA	::..: ::: :...::..:..	AAUUAAUUUAAUUU---UUGUUAUUUUGACGGGAAGAAU
Contig2089	-	sme-let-7c-5p	Contig2089_59984_60024_-	Subtype-II	67.2	4400	60004	275	AACCUUUUGA-GUCACUACCUCA	.::: : : :.:::::.::	AGAUAUUUUUCUUAUAAUUUUACUACUUCCCUGGAUGUU
Contig211	+	sme-let-7c-5p	Contig211_66612_66652_+	Subtype-II	67.2	4400	66632	118	AACCUUUUGAGUCACUACCUCA	:..: : . :. :::.::::	UGAUUUUAUAUUUAAUUGUUUUCUAUCUCAUUUUAGCAU
Contig1892	+	sme-let-7c-5p	Contig1892_50596_50636_+	Subtype-II	67.2	4400	50616	91	AACCUUUUGAGUCACUACCUCA	: .: : : :.:.::..:::	GAUCAGUAGUUGUCAAUUUAUUAUUUCACCGGCAAACCU
Contig744	+	sme-let-7c-5p	Contig744_29876_29916_+	Subtype-II	66.9	4600	29896	152	AACCUUUUGAGUCACUACCUCA	:..: : : :::.::.:::.	AAUUAUGGAGUC---UAAUUCAUUAUCUCGUCAGGAGGA
Contig17428	+	sme-let-7c-5p	Contig17428_8034_8074_+	Subtype-II	66.2	5000	8054	57	AACCUUUUGAGUCACUACCUCA	:: : :...::.::..	UAAACGAAGAAAUUCAAUUGUUAUCUUGCUAAGUUUGUA
Contig15071	+	sme-let-7c-5p	Contig15071_13165_13205_+	Subtype-II	65.2	5700	13185	64	AACCUUUUGAGUCACUACCUCA	::::: ::.:::...:.	AAGCAUUUACCUU----GUUACUGUUUUUGUGGAGAUUG
Contig107	+	sme-let-7c-5p	Contig107_188297_188337_+	Subtype-II	63.8	6700	188317	320	AACCUUUUGAGUCACUACCUCA	:::: :: :.:.::.:::	CGUAACAUAACCAAUU---UUAUUAUCUCUCUAUAAUUA
Contig9069	+	sme-let-7c-5p	Contig9069_9007_9047_+	Subtype-II	61.7	8600	9027	133	AACCU-UUUGAGUCACUACCUCA	:::: : : :...::..::	UAAUAUUUACCUAUAAUAUUUGUUAUUUCUGAUAGAAAA
Contig1881	-	sme-let-7c-5p	Contig1881_29805_29845_-	Subtype-II	61.4	9000	29825	299	AACCU--UUUGAGUCACUACCUCA	:.:.: ::. :. .:.:.::	UCUCGUAGCUUCGGAUGGAUUUUUGCUUCCUCUUAUUCU
Contig9650	-	sme-let-7c-5p	Contig9650_26544_26584_-	Subtype-II	60.7	9800	26564	246	AACCUUUUGAGUCACUACCUCA	:.:. : : :::.::..:.	AUUCACAGCUAU---AUUCAUUAUUUUCAUAUAGAUCAC
Contig1609	-	sme-miR-10b-5p	Contig1609_45272_45312_-	Subtype-II	78.9	1000	45292	434	UCAAACUCGGAUCUACAGGGUU	.::..: ::.::.:::::	UGGUGAAGAUAAGUU--AAUUUAUAGGGUCUUUUCGUCU
Contig909	+	sme-miR-2201-3p	Contig909_109204_109244_+	Subtype-II	91.9	190	109224	51	GAUGCUCCAGCUUCUUCAGAUA	:: .:..:: ::.::.::.::	AAUUUUCGAGUUUUUAGAUUUUUUAGGUAUAUUGUGAUU
Contig2939	+	sme-miR-2201-3p	Contig2939_5168_5208_+	Subtype-II	91.3	210	5188	86	GAUGCUCCAGCUUCUUCAGAUA	:: .:.:: .::.:::.:::	UAACAUAAAUAUUUCAUUUUUUUCGGAUUUCUUUAUUUU
Contig18790	+	sme-miR-2201-3p	Contig18790_10911_10951_+	Subtype-II	85.4	440	10931	240	GAUGC-UCCAGCUUCUUCAGAUA	.: . :..:: ::.::..::::	ACAAAUUGUUUAUUUAGAUUUUUUGGAUACUAGUUGGAA
Contig44	+	sme-miR-2201-3p	Contig44_245658_245698_+	Subtype-II	85.4	440	245678	93	GAUGCUCCAGCUUCUUCAGAUA	:::: : ..: ::.::..:.:.	UUUCGUGAUGAU-UGGAUUUUUUGGGUGAAGAUUUGUCA
Contig3895	+	sme-miR-2201-3p	Contig3895_50741_50781_+	Subtype-II	83.7	550	50761	64	AUGCUCC----AGCUUCUUCAGAUA	.:::::. : .::.::..:.::	CUAGUGCUCUUUGAAUUUUUUUUGGGUAUUGGAUUUUCA
Contig3264	+	sme-miR-2201-3p	Contig3264_50337_50377_+	Subtype-II	83.7	550	50357	61	GAUGCUCCAGCUUCUUCAGAUA	. :.: :: .::::::.:::	CAGAUUUGGGUUGCAUUUUCUUCGGAUUUCUUUAUUUCC
Contig8515	+	sme-miR-2201-3p	Contig8515_23222_23262_+	Subtype-II	83	600	23242	54	GAUGCUCCAGCUUCUUCAGAUA	: .:... .::.::..:::	UUUACAAGUCUUUUUUGUUUUUUUUGGAUUAUUUAUUGU
Contig11	-	sme-miR-2201-3p	Contig11_90404_90444_-	Subtype-II	82.3	660	90424	216	GAUGCUC-CAGCUUCUUCAGAUA	: .:: .: .::.::.:::::	AACUUAUUUUUUCAUAAUUUUUUUAGAUACCGUAACAUA
Contig11	-	sme-miR-2201-3p	Contig11_90403_90443_-	Subtype-II	82.3	660	90423	139	GAUGCUC-CAGCUUCUUCAGAUA	: .:: .: .::.::.:::::	CAACUUAUUUUUUCAUAAUUUUUUUAGAUACCGUAACAU
Contig1122	+	sme-miR-2201-3p	Contig1122_50417_50457_+	Subtype-II	81.6	720	50437	168	GAUGCUCCAGCUUCUUCAGAUA	:: .: ..: ::.::..:::	AUUGUCGUUAUAUUGUGGAUUUUUUGGAUCAAUAAUAGA
Contig205	-	sme-miR-2201-3p	Contig205_126295_126335_-	Subtype-II	79.5	930	126315	70	GAUGCUCCAGCUUCUUCAGAUA	: .:..: .::.::.::::	UAUAUUUUUAUUUUA-UUUUUUUAGAUCUUGUAUGAAAA
Contig12659	+	sme-miR-2201-3p	Contig12659_22776_22816_+	Subtype-II	78.5	1100	22796	97	GAUGCUCCA---GCUUCUUCAGAUA	:: .::.: .::.::..:::.	UAUUAAAUAUUCUAAAUUUUUUUUUGGAUGCUGUUAAUA
Contig377	+	sme-miR-2201-3p	Contig377_116448_116488_+	Subtype-II	77.1	1300	116468	65	GAUGCUCCAGCUUCUUCAGAUA	:: .:: : .:::::..:.:	AAGAUUUUUAU-UUCGAUUUUCUUUGGGUUCUUUGGCAC
Contig622	-	sme-miR-2201-3p	Contig622_38049_38089_-	Subtype-II	76.8	1300	38069	118	GAU-GCUCCAGCUUCUUCAGAUA	.: :.::: .::.::.::::	UUCCUCGUAGUUCC--UUUUUUUAGAUUGAGCUGUCAAC
Contig10865	+	sme-miR-2201-3p	Contig10865_16994_17034_+	Subtype-II	76.4	1400	17014	528	GAUGCUCCAGCUUCUUCAGAUA	:::.. :::::..::::	UUUUCCAUAGCCUCUG--UUCUUUGGAUAGUGUAGAUAU
Contig29536	+	sme-miR-2201-3p	Contig29536_1531_1571_+	Subtype-II	75.7	1500	1551	53	GAUGC-UCCAGCUUCUUCAGAUA	::. ..: :::.::.::::.	UAAAUUUUGUAAUUA-CUUUUUUAGAUGAAAAUGAAAUA
Contig15326	+	sme-miR-2201-3p	Contig15326_11446_11486_+	Subtype-II	73	2200	11466	1300	GAUGCUCCAGCUUCUUCAGAUA	::. .: .:: ::..:::.	CCAACGUCUUUGUCGUACUUUAUUUGGAUGUAAAAAUAA
Contig15326	+	sme-miR-2201-3p	Contig15326_11447_11487_+	Subtype-II	73	2200	11467	93	GAUGCUCCAGCUUCUUCAGAUA	::. .: .:: ::..:::.	CAACGUCUUUGUCGUACUUUAUUUGGAUGUAAAAAUAAU
Contig154	+	sme-miR-2201-3p	Contig154_98073_98113_+	Subtype-II	71.9	2500	98093	54	GAUGCUCCAGCUUCUUCAGAUA	: .:..: ::.::.::::	GCUAUUAUUAUUUUA--UUUUUUAGAUUGGAUUACAAUA
Contig90	+	sme-miR-2201-3p	Contig90_201470_201510_+	Subtype-II	71.6	2600	201490	153	GAUGCUCCAGCUUCUUCAGAUA	::: :: . ::.::..:::	AAUCACUUGAUACUAGGAAUUUUUUGGAUCAAUAAAUAA
Contig5180	+	sme-miR-2201-3p	Contig5180_10991_11031_+	Subtype-II	71.2	2700	11011	65	GAUGCUCCAGC--UUCUUCAGAUA	:: : .:: ::.:::::.:.	GAAACAUCUGAUAGGGCGAUUUUUCAGGUGCAGUGAGCU
Contig5180	+	sme-miR-2201-3p	Contig5180_10993_11033_+	Subtype-II	71.2	2700	11013	59	GAUGCUCCAGC--UUCUUCAGAUA	:: : .:: ::.:::::.:.	AACAUCUGAUAGGGCGAUUUUUCAGGUGCAGUGAGCUGG
Contig1275	+	sme-miR-2201-3p	Contig1275_24361_24401_+	Subtype-II	70.9	2800	24381	54	GAUGCU-CCAGCUUCUUCAGAUA	:: .: :: : :::::..:.::	UUCAUGAAAUUACCUG-UUCUUUGGGUAACGGUAUUUGU
Contig1271	+	sme-miR-2201-3p	Contig1271_28519_28559_+	Subtype-II	70.9	2800	28539	71	GAUGCUCCAG-C-UUCUUCAGAUA	:: : .:: . :::::..::::	UUUAAAUCCCGUAGAUGUUCUUUGGAUAAGAAAGUGGAU
Contig26974	+	sme-miR-2201-3p	Contig26974_4369_4409_+	Subtype-II	70.5	2900	4389	166	GAUGCUCCAGCUUCUUCAGAUA	:..: ::.::..:::	CAUUUAUUUAAUAUUUAAAUUUUUUGGAUCAAUAAACUU
Contig5266	+	sme-miR-2201-3p	Contig5266_26795_26835_+	Subtype-II	70.5	2900	26815	148	GAUGCUCCAGCUUCUUCAGAUA	:: . ..: ::.::..:.:.	UUAAUUAAU-UAUUACAUUUUUUGGGUGGGGGAACUUGU
Contig5067	+	sme-miR-2201-3p	Contig5067_8070_8110_+	Subtype-II	69.9	3200	8090	65	GAUGCUCCAGCUUCUUCAGAUA	: .:... ::.::..:::	UUUAUUAUUAUUUUG--UUUUUUGGAUUUAAACAAAAAU
Contig2128	-	sme-miR-2201-3p	Contig2128_44105_44145_-	Subtype-II	66.1	5100	44125	197	GAUGCUCCAGCUUCUUCAGAUA	:: :: .: :: ::.::.:.	UAUUUUUUAAUACUAUA--UUAUUUAGGUGCUUGUCAUU
Contig246	+	sme-miR-2201-3p	Contig246_175874_175914_+	Subtype-II	65.4	5600	175894	137	GAUGCUC-CAGC--UUCUUCAGAUA	:: .:. . :: :: ::..:::.	UUCUGCAUCUUUGUCGCAAUUGUUUGGAUGUCUGUUCGG
Contig741	-	sme-miR-2201-3p	Contig741_53110_53150_-	Subtype-II	64	6600	53130	833	GAUGCUC-CAGCUUCUUCAGAUA	:: ::. . .:: ::..:.:	GAAAUUUUAUUCUUAUUUUUUAUUUGGGUUCUGCAUCAU
Contig91	+	sme-miR-2201-3p	Contig91_217166_217206_+	Subtype-II	63.6	6900	217186	84	GAUGCUCCAGCUUCUUCAGAUA	.: .: :: ::..:::.	UUGAAAAAAAAAUUGUAAAUUGUUUGGAUGGUUGAAAAA
Contig22185	+	sme-miR-2201-3p	Contig22185_15647_15687_+	Subtype-II	63.6	6900	15667	79	GAUGCUCCAGCUUCUUCAGAUA	.: .: :: ::..:::.	CUUGAAAAAAAAUUGUAAAUUGUUUGGAUGGUUGAAAAA
Contig11307	+	sme-miR-2201-3p	Contig11307_12905_12945_+	Subtype-II	63.6	6900	12925	76	GAUGCUCCAGCUUCUUCAGAUA	.: .: :: ::..:::.	CUUGAAAAAAAAUUGUAAAUUGUUUGGAUGGUUGAAAAA
Contig413	+	sme-miR-2201-3p	Contig413_101630_101670_+	Subtype-II	63.6	6900	101650	72	GAUGCUCCAGCUUCUUCAGAUA	.: .: :: ::..:::.	UUGAAAAAAAAAUUGUAAAUUGUUUGGAUGGUUGAAAAA
Contig982	+	sme-miR-2201-3p	Contig982_24511_24551_+	Subtype-II	63.6	6900	24531	90	GAUGCUCCAGCUUCUUCAGAUA	.: .: :: ::..:::.	CUUAAAACAAAAUUGUAAAUUGUUUGGAUGGUUGAAAAA
Contig16184	+	sme-miR-2201-3p	Contig16184_18656_18696_+	Subtype-II	63.6	6900	18676	71	GAUGCUCCAGCUUCUUCAGAUA	.: .: :: ::..:::.	CUGGAAAAAAAAUUGUAAAUUGUUUGGAUGGUUGAAAAA
Contig3845	+	sme-miR-2201-3p	Contig3845_65583_65623_+	Subtype-II	62.6	7800	65603	82	GAUGCU--CCAGCUUCUUCAGAUA	.:: : :: .:: ::..:::	GAUUUUUGUGAUAAACAUUUUAUUUGGAUUUUACUAAUG
Contig225	+	sme-miR-2201-3p	Contig225_50348_50388_+	Subtype-II	62.6	7800	50368	176	GAUGCUC--CAGCUUCUUCAGAUA	: :::. .: :: ::..:::	UGAAUAUAAGCUUAAUAUAUUGUUUGGAUCUUUGCCUCA
Contig1249	+	sme-miR-2159-5p	Contig1249_20703_20743_+	Subtype-II	96.2	110	20723	61	GCUACUCAAAGAAAAGGCA	.::.: ::.:.:::::..	UGCGUUUAAGGCUUAUUAAAGGGAAAGGUGACUGAGAAU
Contig2947	+	sme-miR-2159-5p	Contig2947_44215_44255_+	Subtype-II	76.9	1300	44235	156	GCUACUCAAAGAAAAGGCA	.: :: ::: :..:::.:	AAGGAUCCUUAAUUCCUAAAAAAGGAGGUAGAAGAUUUG
Contig8600	+	sme-miR-2159-5p	Contig8600_3419_3459_+	Subtype-II	75.2	1600	3439	73	GCUACU-CAAAGAAAAGGCA	:: .: .::: :::.::..	CAUCCACAUAUCUUUUAUAAAUAAAGGGUGUCUCAAAUU
Contig1797	+	sme-miR-2159-5p	Contig1797_109774_109814_+	Subtype-II	75.2	1600	109794	130	GCUACUCAAAGAAAAGGCA	:.:::.. ....:::	UUAUGAAUCAUUACAUUCAGGUGGGGGGCCUUUGGGAUU
Contig1020	+	sme-miR-2159-5p	Contig1020_56368_56408_+	Subtype-II	75.2	1600	56388	152	GCUACUCAAAGAAAAGGCA	:.:::.. ....:::	UUAUGAAUCAUUACAUUCAGGUGGGGGGCCUUUGGGAUU
Contig1868	+	sme-miR-2159-5p	Contig1868_60872_60912_+	Subtype-II	73.4	2000	60892	51	GC-UACUCAAAGAAAAGGCA	:. :: :. ..:::.:::.:	GUUUUAAGGGUAUAAUU-GGGAAGAGGUAUAACAAUAAU
Contig1886	+	sme-miR-2159-5p	Contig1886_50262_50302_+	Subtype-II	70.8	2800	50282	78	GCUACUCAAAGAAAAGGCA	:. .:.:::...::.	CUCCGGAGGAAUGGGUAGAGAGGGGGUUCACGGACUCCU
Contig1886	+	sme-miR-2159-5p	Contig1886_68983_69023_+	Subtype-II	70.8	2800	69003	64	GCUACUCAAAGAAAAGGCA	:. .:.:::...::.	CUCCGGAGGAAUGGGUAGAGAGGGGGUUCACGGACUCCU
Contig17556	+	sme-miR-2159-5p	Contig17556_16233_16273_+	Subtype-II	67.7	4100	16253	81	GCUACUCAAAGAAAAGGCA	.:.::..:::..	AGGAGGAGGAGGAGGAGGAGGAGGAGGUGGAGGAGGAGG
Contig2462	+	sme-miR-2159-5p	Contig2462_30962_31002_+	Subtype-II	66	5100	30982	90	GCUACUCAAAGAAAAGGCA	:. ...:::...::.	CUCCGAAGGAAUGGGUGGAGAGGGGGUUCACGGACUCCU
Contig342	+	sme-miR-2159-5p	Contig342_92238_92278_+	Subtype-II	64.7	6000	92258	73	GCUACUCAAAGAAAAGGCA	:. ...:::...::.	CUCCGGAGGAAUGGGUGGAGAGGGGGUUCACGGACUCCG
Contig41	+	sme-miR-2159-5p	Contig41_233942_233982_+	Subtype-II	64.7	6000	233962	79	GCUACUCAAAGAAAAGGCA	:. ...:::...::.	CUCCGGAGGAAUGGGUGGAGAGGGGGUUCACGGACUCCU
Contig3869	+	sme-miR-2159-5p	Contig3869_33132_33172_+	Subtype-II	63.4	7100	33152	63	GCUACUCAAAGAAAAGGCA	::: .:::::::	AAUUAUUUUGGAAAAAAAAAUGAAAGGCAAAUUAAAAUA
Contig11199	+	sme-miR-2159-5p	Contig11199_10202_10242_+	Subtype-II	63.4	7100	10222	128	GCUACUCAAAGAAAAGGCA	:::: :.:::::	AACGGAAAGGAAGGUGGCAAAAAGAAGGCUGCAGAAAAG
Contig11199	+	sme-miR-2159-5p	Contig11199_10203_10243_+	Subtype-II	63.4	7100	10223	113	GCUACUCAAAGAAAAGGCA	:::: :.:::::	ACGGAAAGGAAGGUGGCAAAAAGAAGGCUGCAGAAAAGG
Contig19225	+	sme-miR-2159-5p	Contig19225_3963_4003_+	Subtype-II	62.1	8300	3983	180	GCUACUCAAAGAAAAGGCA	.: : ::: ::::::.	CAAACAAUAAUUUCCCAAAAUAAAAGGUCUAGUAAAUAA
Contig27307	+	sme-miR-1175-3p	Contig27307_5686_5726_+	Subtype-II	83.4	570	5706	115	AGUAGGAGGAGUUGAAUCUCA	::: : :: :::::.:.::	CAUAUCUGAAGU-UGUGGUGUUGAGUUUCUUAGUUUUUA
Contig19200	+	sme-miR-1175-3p	Contig19200_11247_11287_+	Subtype-II	76.7	1300	11267	61	AGUAGGAGGAGUUGAAUCUCA	: :.:: .:: ::::.:.	CUUUGUUUAAAUGGGCAUGGUCGAAUUUUUGAACAAAAU
Contig7037	+	sme-miR-1175-3p	Contig7037_16610_16650_+	Subtype-II	70.9	2800	16630	18077	AGUAGGAGGAGUUGAAUCUCA	.::::..:.:.	AUGUCCCACAUUAACUUAGGUUGGGUUUUUGUUUUGUUU
Contig6827	+	sme-miR-1175-3p	Contig6827_25943_25983_+	Subtype-II	70	3100	25963	630	AGUAGGAGGAGUUGAAUCUCA	:: ::::..:.:.	CAGUCUAAAUUUUUAGAUGUUGGGUUUUUGUUUUUAAAG
Contig6827	+	sme-miR-1175-3p	Contig6827_25942_25982_+	Subtype-II	70	3100	25962	17868	AGUAGGAGGAGUUGAAUCUCA	:: ::::..:.:.	UCAGUCUAAAUUUUUAGAUGUUGGGUUUUUGUUUUUAAA
Contig2605	+	sme-miR-1175-3p	Contig2605_43032_43072_+	Subtype-II	65.5	5400	43052	687	AGUAGGAGGAGUUGAAUCUCA	::::..:.:.	AUAUAUUAAUAAUUUAUUGUUGGGUUUUUGUUUUUAUUA
Contig22861	+	sme-miR-1175-3p	Contig22861_10337_10377_+	Subtype-II	65.5	5400	10357	18217	AGUAGGAGGAGUUGAAUCUCA	::::..:.:.	UAUGGAUUUUUUAUUAUAUGUUGGGUUUUUGUUUUCUAU
Contig7300	+	sme-miR-1175-3p	Contig7300_5848_5888_+	Subtype-II	65.5	5400	5868	18476	AGUAGGAGGAGUUGAAUCUCA	::::..:.:.	UUGUGAUAUGAAUUAUUUUGUUGGGUUUUUGUUUUAUUU
Contig21641	+	sme-miR-1175-3p	Contig21641_7792_7832_+	Subtype-II	65.5	5400	7812	18730	AGUAGGAGGAGUUGAAUCUCA	::::..:.:.	UAUGGAUUUUUUAUUAUAUGUUGGGUUUUUGUUUUCUAU
Contig17879	+	sme-miR-1175-3p	Contig17879_6799_6839_+	Subtype-II	65.5	5400	6819	18269	AGUAGGAGGAGUUGAAUCUCA	::::..:.:.	UGUAAAUAAAGAUUUCUUUGUUGGGUUUUUGUUUUACUU
Contig2605	+	sme-miR-1175-3p	Contig2605_43031_43071_+	Subtype-II	65.5	5400	43051	18265	AGUAGGAGGAGUUGAAUCUCA	::::..:.:.	GAUAUAUUAAUAAUUUAUUGUUGGGUUUUUGUUUUUAUU
Contig3672	+	sme-miR-1175-3p	Contig3672_38299_38339_+	Subtype-II	65.5	5400	38319	18476	AGUAGGAGGAGUUGAAUCUCA	::::..:.:.	UUGUGAUAUGAAUUAUUUUGUUGGGUUUUUGUUUUAUUU
Contig9143	+	sme-miR-281-5p	Contig9143_5426_5466_+	Subtype-II	81.3	750	5446	157	ACCUCAUGAAUAGCUCUUCA	:::.: :::: :.:.:::	AAGUUGAAUCCCCUUA-GAAUUGUUUUUCUGUAGGAAGG
Contig21461	-	sme-miR-281-5p	Contig21461_5606_5646_-	Subtype-II	66.3	4900	5626	191	ACCUC--AUGAAUAGCUCUUCA	:..:. .: :: :.:::::	AGCCUAUAUUUUUAGUACAUCGUUCUUCUAGACCAGAAU
Contig823	+	sme-miR-281-5p	Contig823_33382_33422_+	Subtype-II	65.5	5500	33402	82	ACCUCAUGAAUAGCUCUUCA	: . .:: ::::::.::.	AAAUGUAACCAAUAUAU-CAUAGCUUUUUUUGACUUCAA
Contig8152	+	sme-miR-277a-3p	Contig8152_33461_33501_+	Subtype-II	73.6	2000	33481	94	GUCAUAUCCGAUAGUGCAUUUA	::.:: :.. :: ::..::::	ACAAUGAGUUAU-UUU--UAUUGUGUUUAAUUAUAUUAU
Contig4268	+	sme-miR-277a-3p	Contig4268_70345_70385_+	Subtype-II	70.6	2900	70365	109	GUCAUAUCCGAUAGUGCAUUUA	: ::::.. :: ::.::::	UUGAAUUUUAAUAUUU--UAUUGUAUUUUUUCAGAUUUA
Contig2007	+	sme-miR-277a-3p	Contig2007_26379_26419_+	Subtype-II	68.3	3900	26399	637	GUCAUAUCCGAUAGUGCAUUUA	:. : :.. ::. ::.::::	UGUCUCGUUUCUCUUU-AUGCUGUAUUUCCUUUUUCAAU
Contig505	-	sme-miR-7d-5p	Contig505_7481_7521_-	Subtype-II	77.9	1200	7501	123	ACAACAAAAUUACUAGUCUUCCA	. ::: :: :.::.::.:::..	GGUUUCUCACACAA-UGCUGGUUUUCUGUUGGGUCAGAC
Contig3854	-	sme-miR-7d-5p	Contig3854_45570_45610_-	Subtype-II	76.8	1300	45590	75	ACAACAAAAUUACUAGUCUUCCA	.::.:: : : .: ::.:::::	UCCUUUUUAAUAAUACUCUUCGUUUUCCAUUCCAAUUGC
Contig16897	-	sme-miR-748-3p	Contig16897_1996_2036_-	Subtype-II	88.9	280	2016	72	CUCAUUACACUUCCGUCCA	.:.:::.:.. :..::::	ACUGUAUAUAUUUUAUUGCGUCUUUGUCCUUUGCUAAAU
Contig6091	+	sme-miR-748-3p	Contig6091_29631_29671_+	Subtype-II	84.1	520	29651	84	CUCAUUACACUUCCGUCCA	.:.::: .:. ::.::...	CUAUGUUUAUGUUUAUUCUAUAUCUGUUUGAUCCUAUUA
Contig8675	+	sme-miR-748-3p	Contig8675_13090_13130_+	Subtype-II	81.5	730	13110	110	CUCAUUACACUUCCGUCCA	::.: :.:.::..:::::	UUUGUUUACACUUA--AUAUUUUUGUCCACUUUCUCUGA
Contig1467	+	sme-miR-748-3p	Contig1467_86216_86256_+	Subtype-II	80.4	830	86236	52	CUCAUUACACUUCCGUCCA	.:.: :::.::.:::.:.	CCAGUUCUGUUUA-CACAUUUUCGUUCGGAAUACUUGAA
Contig24564	+	sme-miR-748-3p	Contig24564_8019_8059_+	Subtype-II	80.1	870	8039	61	CUCAUUAC-ACUUCCGUCCA	.:.: ::: .::::.::..:	UUAUUAUUAUUUA-UACGGCUUCUGUUUAAGACAGUACU
Contig10367	-	sme-miR-748-3p	Contig10367_6053_6093_-	Subtype-II	78.2	1100	6073	54	CUCAUUACACUUCCGUCCA	:: :: ::.::..:::..	UUCGAUUCACUAAUCUCAUUUUUGUCUGACGUAAAAAUA
Contig2690	-	sme-miR-748-3p	Contig2690_29361_29401_-	Subtype-II	76.4	1400	29381	77	CUCAUUACACUUCCGUCCA	.:: :... :.::::::	UUCCUACUUGAAUAUGAUGUCUUCGUCCAUCAGUGCAAA
Contig26463	+	sme-miR-748-3p	Contig26463_6511_6551_+	Subtype-II	75.7	1500	6531	92	CUCAUUACACUUCCGUCCA	::: .:.::..::::	UAAUUUGAAAUAAAUUUUAUUUUUGUCCUAUUUGUCCAA
Contig218	+	sme-miR-748-3p	Contig218_131492_131532_+	Subtype-II	74.2	1800	131512	63	CUCAUU---ACACUUCCGUCCA	:..:: . :.::::::::.	CCUUUAUAUUGUUUAAGAAUUUCCGUCCGAUUUUAACAA
Contig12692	+	sme-miR-748-3p	Contig12692_15433_15473_+	Subtype-II	73.8	1900	15453	395	CUCAUUACACUUCCGUCCA	. .::: :.:::.::::	GGAUGCUGAAAUAUAUUCAAUUUCUGUCCUCGAAAGUUG
Contig28410	+	sme-miR-748-3p	Contig28410_2781_2821_+	Subtype-II	72.7	2200	2801	77	CUCAUUACACUUCCGUCCA	: .:: .:::::.::::	UUUCAUUGAAAAUGGUU-UACUUCUGUCCUUAUUGUUGU
Contig6763	-	sme-miR-748-3p	Contig6763_8428_8468_-	Subtype-II	72.4	2300	8448	66	CUCAUUACACUUCCGUCCA	.::: .:.: :..:::::	AACCAAUAACUUCA--GCGCAUUUGUCCACAAUUGCCUU
Contig9969	+	sme-miR-748-3p	Contig9969_24299_24339_+	Subtype-II	71.3	2700	24319	259	CUCAUUACACUUCCGUCCA	::.: : :. ::.:::::	UUAACAGGUUCUUAGCAAAUGUCUGUCCACCUGGAUAUU
Contig9969	+	sme-miR-748-3p	Contig9969_24298_24338_+	Subtype-II	71.3	2700	24318	167	CUCAUUACACUUCCGUCCA	::.: : :. ::.:::::	UUUAACAGGUUCUUAGCAAAUGUCUGUCCACCUGGAUAU
Contig6761	+	sme-miR-748-3p	Contig6761_20912_20952_+	Subtype-II	71.3	2700	20932	170	CUCAUUACACUUCCGUCCA	::.: : :. ::.:::::	UUUAACAGGUUCUUAGCAAAUGUCUGUCCACCUGGAUAU
Contig6761	+	sme-miR-748-3p	Contig6761_20913_20953_+	Subtype-II	71.3	2700	20933	258	CUCAUUACACUUCCGUCCA	::.: : :. ::.:::::	UUAACAGGUUCUUAGCAAAUGUCUGUCCACCUGGAUAUU
Contig9118	+	sme-miR-748-3p	Contig9118_13355_13395_+	Subtype-II	69.1	3500	13375	1798	CUCAUUACACUUCCGUCCA	.:.. : .:.::..::..:	CAAAAAAGGUUUGAU-UAUUUUUGUUUAAUUAUAUUUUU
Contig14843	+	sme-miR-748-3p	Contig14843_12727_12767_+	Subtype-II	68	4000	12747	58	CUCAUUACACUUCCGUCCA	: : :: :.::..:::.:	AAUUUCACUGUGUAAAUA-AUUUUUGUCUACACCUAUAU
Contig1202	+	sme-miR-748-3p	Contig1202_20983_21023_+	Subtype-II	66.9	4600	21003	66	CUCAUUACACUUCCGUCCA	: :.::::::::.	AAUAUGAUAAAAUAAAGAUUUCCGUCCGAUUUUAUUGAA
Contig1202	+	sme-miR-748-3p	Contig1202_20982_21022_+	Subtype-II	66.9	4600	21002	71	CUCAUUACACUUCCGUCCA	: :.::::::::.	AAAUAUGAUAAAAUAAAGAUUUCCGUCCGAUUUUAUUGA
Contig184	+	sme-miR-748-3p	Contig184_9984_10024_+	Subtype-II	66.5	4800	10004	57	CUCAUUAC-ACUUCCGUCCA	::. :: : :.::..:::.	UCUUUGGAACUU-UUCCAAUUUUUGUCUUGUGGUAGAUA
Contig167	+	sme-miR-748-3p	Contig167_169211_169251_+	Subtype-II	62.9	7500	169231	76	CUCAUUACACUUCCGUCCA	..: :.:::.::::	GUGAUGGUGUGAUGUCCGAUUUCUGUCCUUAUUGUCUCU
Contig5277	+	sme-miR-748-3p	Contig5277_6315_6355_+	Subtype-II	62.1	8200	6335	1832	CUCAUUACACUUCCGUCCA	::: : ..::..::..:	AACGGGUGAAUCA-AAGGUUUUUGUUUAAUUAUAUUCAU
Contig5277	+	sme-miR-748-3p	Contig5277_13266_13306_+	Subtype-II	62.1	8200	13286	1768	CUCAUUACACUUCCGUCCA	::: : ..::..::..:	AACGGGUGAAUCA-AAGGUUUUUGUUUAAUUAUAUUCAU
Contig3680	+	sme-miR-2156b-5p	Contig3680_34631_34671_+	Subtype-II	86.8	370	34651	56	UGAUU----UACGGCUCAAAAACCUU	::::: :..::.:: ..:.:.::	AAGUGAUUAAGAUGUGGUUCUGGAGCUUUAUAAAAAAGG
Contig2113	+	sme-miR-2156b-5p	Contig2113_89549_89589_+	Subtype-II	86.8	370	89569	55	UGAUU----UACGGCUCAAAAACCUU	::::: :..::.:: ..:.:.::	AAGUGAUUAAGAUGUGGUUCUGGAGCUUUAUAAAAAGGA
Contig4635	+	sme-miR-2156b-5p	Contig4635_26907_26947_+	Subtype-II	86.8	370	26927	56	UGAUU----UACGGCUCAAAAACCUU	::::: :..::.:: ..:.:.::	AAGUGAUUAAGAUGUGGUUCUGGAGCUUUAUAAAAGGGA
Contig5757	+	sme-miR-2156b-5p	Contig5757_19343_19383_+	Subtype-II	83.7	550	19363	105	UGAUUUAC-GGC-UCAAAAACCUU	:.:: .: ::. :..:.::::::	UCCCCGAGGUUGGCAGGUAUUGAGAACCUUAUCAAGCUA
Contig11587	+	sme-miR-2156b-5p	Contig11587_21626_21666_+	Subtype-II	83.7	550	21646	117	UGAUUUAC-GGC-UCAAAAACCUU	:.:: .: ::. :..:.::::::	UCCCCGAGGUUGGCAGGUAUUGAGAACCUUAUCAAGCUA
Contig2579	+	sme-miR-2156b-5p	Contig2579_39433_39473_+	Subtype-II	82.5	640	39453	10391	UGAUUU-ACGGCUCAAAAACCUU	: :::: :. :.:: :.:::.::	UCGCUAUUAUUUCAUUGUUCUAGAACUUUAACUAAACGU
Contig11117	+	sme-miR-2156b-5p	Contig11117_11884_11924_+	Subtype-II	82.1	670	11904	177	UGAUUUA-CGG---CUCAAAAACCUU	::::: ::: :::.::.:..::	GCGGCAAUUUACCGGCUACUCGAAGAUUUUGUUUUGCGA
Contig18789	+	sme-miR-2156b-5p	Contig18789_8250_8290_+	Subtype-II	82.1	670	8270	161	UGAUUUA-CGG---CUCAAAAACCUU	::::: ::: :::.::.:..::	GCGGCAAUUUACCGGAUACUCGAAGAUUUUGUUUUGCGA
Contig1010	+	sme-miR-2156b-5p	Contig1010_77200_77240_+	Subtype-II	79.4	950	77220	53	UGAUUUACGGCUCAAAAACCUU	:..::.:: ..:.:.::	AAGUAAUUAAGAUGUGGUUCUGGAGCUUUAUAAAAAAGG
Contig21759	+	sme-miR-2156b-5p	Contig21759_9032_9072_+	Subtype-II	78.3	1100	9052	148	UGAUUUACGGCUCAAAAACCUU	: ::: .. .:..::.:..::	CUAGCGAUUAUUGGUACUUUGAAGAUUUUGUUUUCAUGA
Contig10074	-	sme-miR-2156b-5p	Contig10074_591_631_-	Subtype-II	77.1	1300	611	1114	UGAUUUACGGCUCAAAAACCUU	:: : ::: .:.:::..:::	GGACAAGUUGUUGAACGAUUUAAAGGCCUCUACACGUUG
Contig2245	+	sme-miR-2156b-5p	Contig2245_17135_17175_+	Subtype-II	77.1	1300	17155	67	UGAUUUACGGCUCAAAAACCUU	:. :: .: :.::::::.::	CACACUGUAGGCUUCUGUAUUAAAAACUUUGAUCUGAUA
Contig27884	+	sme-miR-2156b-5p	Contig27884_7830_7870_+	Subtype-II	77.1	1300	7850	83	UGAUUUACGGCUCAAAAACCUU	: .: ::. : :.:::::.::	AGUAAUUGUUGUAUAUUGAUUAAAAAUCUGUAAGAUUCU
Contig211	-	sme-miR-2156b-5p	Contig211_42016_42056_-	Subtype-II	76.7	1300	42036	72	UGAUUUACGGCUCAAAAACCUU	: :::: . .:.:::::.:::	AAAUUUUAAUUUUU--UUUAAAAAUCUUGGGUUAGGAGC
Contig27939	+	sme-miR-2156b-5p	Contig27939_6096_6136_+	Subtype-II	75.2	1600	6116	100	UGAUUUACGGCUCAAAAACCUU	::::. :.:::.::.::	UAUUGAAUGUCUUUAUAUAUUAAAGACUUUAUUCUAUAG
Contig10348	-	sme-miR-2156b-5p	Contig10348_14723_14763_-	Subtype-II	75.2	1600	14743	146	UGAUUUACGGCUCAAAAACCUU	:::: . .:....:...::	UUUUUCGCAUAUUUUUUUUUUGGGAGUUUUCUUGAUCGC
Contig5698	+	sme-miR-2156b-5p	Contig5698_12_52_+	Subtype-II	75.2	1600	32	141	UGAUUUACGGCUCAAAAACCUU	:::::. .:.:..::..:	UUAUUAAUAUUUAU--UUUAGGAAUUUGGAGUUGUUAUG
Contig3855	+	sme-miR-2156b-5p	Contig3855_14269_14309_+	Subtype-II	74.4	1800	14289	54	UGAUUUACGGCUCAAAAACCUU	:: :: : .:.::::::.::	UGCUGGAGUGUUUAAAAAUUUAAAAACUUUGAUCUAACA
Contig13773	+	sme-miR-2156b-5p	Contig13773_12863_12903_+	Subtype-II	74	1900	12883	171	UGAUUUACGGCUCAAAAACCUU	:::::.: :. ..:::.:	AGGGUUGCUAUUUAUGUAUUUGGAACUUCAGUUAAAUAA
Contig672	-	sme-miR-2156b-5p	Contig672_71597_71637_-	Subtype-II	73.3	2100	71617	64	UGAUUUACGGCUCAAAAACCUU	: :::: . .::::::::::	AGCAUUUUUAUUU-UUUUUCAAAAACCUACCAGCAACGU
Contig22592	+	sme-miR-2156b-5p	Contig22592_3913_3953_+	Subtype-II	72.5	2300	3933	97	UGAUUUACGGCUCAAAAACCUU	:::: : : ::::::::.:	UUUUGGAACAAUUU-CAGAUCAAAAACUUGUGGAGUUGG
Contig134	+	sme-miR-2156b-5p	Contig134_52982_53022_+	Subtype-II	72.1	2400	53002	124	UGAUUUACGGCUCAAAAACCUU	: ::::.: :. :..:.:::	AAGUUCGUUAUUUGCAAAUUUAGGAUCUUAAAGGUAAAA
Contig351	+	sme-miR-2156b-5p	Contig351_161033_161073_+	Subtype-II	72.1	2400	161053	97	UGAUUUACGGCUCAAAAACCUU	: ::::.: :. :..:.:::	AAAUUCGUUAUUUGCAAAUUUAGGAUCUUAAAGGUAAAA
Contig12508	+	sme-miR-2156b-5p	Contig12508_4415_4455_+	Subtype-II	72.1	2400	4435	122	UGAUUUACGGCUCAAAAACCUU	: ::::.: :. :..:.:::	AAAUUCGUUAUUUGCAAAUUUAGGAUCUUAAAGGUAAAA
Contig342	+	sme-miR-2156b-5p	Contig342_135606_135646_+	Subtype-II	72.1	2400	135626	118	UGAUUUACGGCUCAAAAACCUU	: ::::.: :. :..:.:::	AAAUUCGUUAUUUGCAAAUUUAGGAUCUUAAAGGUAAAA
Contig351	+	sme-miR-2156b-5p	Contig351_161032_161072_+	Subtype-II	72.1	2400	161052	52	UGAUUUACGGCUCAAAAACCUU	: ::::.: :. :..:.:::	GAAAUUCGUUAUUUGCAAAUUUAGGAUCUUAAAGGUAAA
Contig5909	+	sme-miR-2156b-5p	Contig5909_19267_19307_+	Subtype-II	72.1	2400	19287	106	UGAUUUACGGCUCAAAAACCUU	: ::::.: :. :..:.:::	AAAUUCGUUAUUUGCAAAUUUAGGAUCUUAAAGGUAAAA
Contig1260	-	sme-miR-2156b-5p	Contig1260_41222_41262_-	Subtype-II	72.1	2400	41242	65	UGAUUUACGGCUCAAAAACCUU	: ::::: .::::::.:.:	UCCAGAAAUUAUUUA---UUCAAAAGCUUAGUACAAUCU
Contig10388	+	sme-miR-2156b-5p	Contig10388_5335_5375_+	Subtype-II	72.1	2400	5355	120	UGAUUUACGGCUCAAAAACCUU	: ::::.: :. :..:.:::	AAAUUCGUUAUUUGCAAAUUUAGGAUCUUAAAGGUAAAA
Contig1260	-	sme-miR-2156b-5p	Contig1260_41224_41264_-	Subtype-II	72.1	2400	41244	354	UGAUUUACGGCUCAAAAACCUU	: ::::: .::::::.:.:	CAGAAAUUAUUUA---UUCAAAAGCUUAGUACAAUCUUU
Contig5221	+	sme-miR-2156b-5p	Contig5221_46817_46857_+	Subtype-II	72.1	2400	46837	102	UGAUUUACGGCUCAAAAACCUU	: ::::.: :. :..:.:::	AAAUUCGUUAUUUGCAAAUUUAGGAUCUUAAAGGUAAAA
Contig8186	+	sme-miR-2156b-5p	Contig8186_4827_4867_+	Subtype-II	72.1	2400	4847	119	UGAUUUACGGCUCAAAAACCUU	: ::::.: :. :..:.:::	AAAUUCGUUAUUUGCAAAUUUAGGAUCUUAAAGGUAAAA
Contig1260	-	sme-miR-2156b-5p	Contig1260_41223_41263_-	Subtype-II	72.1	2400	41243	393	UGAUUUACGGCUCAAAAACCUU	: ::::: .::::::.:.:	CCAGAAAUUAUUUA---UUCAAAAGCUUAGUACAAUCUU
Contig13569	+	sme-miR-2156b-5p	Contig13569_9302_9342_+	Subtype-II	71.3	2600	9322	54	UGAUUU--ACG-GCUCAAAAACCUU	: :::: ::: .:..::::..:	UUAUUUUAUUUACACGAAUUUGAAAAUUUAUAUGAAAAU
Contig4973	+	sme-miR-2156b-5p	Contig4973_12196_12236_+	Subtype-II	70.9	2800	12216	97	UGAUUUACGGCUCAAAAACCUU	: ::::.. :. :..:.:::	AAAUUCGUUAUUUGUAAAUUUAGGAUCUUAAAGGUAAAA
Contig373	+	sme-miR-2156b-5p	Contig373_45262_45302_+	Subtype-II	70.2	3100	45282	70	UGAUU--UACGGCUCAAAAACCUU	::::: :..: .:: ..:.:.:	UAAAAUGAUUGAUGUGAUUCUGGAGCUUAAGAAAAGGGA
Contig2420	+	sme-miR-2156b-5p	Contig2420_14873_14913_+	Subtype-II	70.2	3100	14893	94	UGAUUUA---CGGCUCAAAAACCUU	:::::: : .:: :.::.:::	AAUUUAGAUUUAUUUCAUUUCCAGAAUCUUUUGCAAAAG
Contig522	+	sme-miR-2156b-5p	Contig522_90831_90871_+	Subtype-II	69.4	3400	90851	61	UGAUUUACGGCUCAAAAACCUU	:.::::..::.::	GGCUUGGCAAAAGAAGUUCAAGGACUUUCAUCCCUUAGU
Contig766	+	sme-miR-2156b-5p	Contig766_12626_12666_+	Subtype-II	69.4	3400	12646	182	UGAUUUACGGCUCAAAAACCUU	: :::: . ::.:::.:..::	UAAAGGUCAUUU-U--CUUAAAGAUUUUUUGUAAAAUGU
Contig1656	+	sme-miR-2156b-5p	Contig1656_29421_29461_+	Subtype-II	69	3500	29441	64	UGAUUUACGGCUCAAAAACCUU	.: : . .:.::::.:.::	GUUUCUGAAGUCUCUCUUUUAAAAGCUUUCCUUCAAAAU
Contig11691	+	sme-miR-2156b-5p	Contig11691_13044_13084_+	Subtype-II	69	3500	13064	229	UGAUUUACGGCUCAAAAACCUU	: ::.: ::: :.....::	AGGUAUAACAGUUGCUUCUCUAGGGUUUUUGAACACAAC
Contig14523	+	sme-miR-2156b-5p	Contig14523_2959_2999_+	Subtype-II	69	3500	2979	233	UGAUUUACGGCUCAAAAACCUU	: ::.: ::: :.....::	AGGUAUAACAGUUGCUUCUCUAGGGUUUUUGAACACAAC
Contig685	+	sme-miR-2156b-5p	Contig685_2265_2305_+	Subtype-II	68.6	3700	2285	72	G-AUUU---ACGGCUCAAAAACCUU	: :::: .: : :..::::.::	UUUGCAUUUCAAGCUGGUUGAAAAUCUGAAUUUAGACUA
Contig2410	+	sme-miR-2156b-5p	Contig2410_81198_81238_+	Subtype-II	68.6	3700	81218	66	UGAUU--UACGGC---UCAAAAACCUU	:::: :.: :. :.....:..::	UGUCGAUUUCUGCUGUUUGUUGGGGAUUUUCUCUAGUUC
Contig17347	+	sme-miR-2156b-5p	Contig17347_17_57_+	Subtype-II	68.2	3900	37	299	UGAUUUACGGCUCAAAAACCUU	:::. : :..:.:::.:	UGAAAGUACAUUUUGAGAAUUGAGAACUUAAUCCUGCUC
Contig13177	+	sme-miR-2156b-5p	Contig13177_19540_19580_+	Subtype-II	67.8	4100	19560	51	UGAUUUACGGC----UCAAAAACCUU	::::: .: . ::::.::..:	UUGAAGAUUUUUGUUUUUAUCAAGAAUUUCCUGACGGUC
Contig36627	+	sme-miR-2156b-5p	Contig36627_124_164_+	Subtype-II	65.9	5200	144	97	UGAUUU--ACGGCUCAAAAACCUU	:::: : .:.::::...::	UUUGAAAUUUUGAAUUUUUAAAAGUUUUUUAACAGUUAA
Contig13595	+	sme-miR-2156b-5p	Contig13595_1441_1481_+	Subtype-II	65.9	5200	1461	56	UGAUUUACGGC-UCAAAAACCUU	: :: ::: . :..::::..:	AUUAAUUUUAUAUACUUUGUUGAAAAUUUAUAUGAAAUA
Contig8229	+	sme-miR-2156b-5p	Contig8229_7889_7929_+	Subtype-II	65.9	5200	7909	52	UGAUUUACGGC-UCAAAAACCUU	: :: ::: . :..::::..:	AGAACUUUUAUAUACUUUGUUGAAAAUUUAUAUGAAAUA
Contig1241	+	sme-miR-2156b-5p	Contig1241_66213_66253_+	Subtype-II	65.5	5400	66233	57	UGAUUUAC--GGCUCAAAAACCUU	::. : .: :.:: ..:.:.::	CCAAGUGGAUAGCAAAGUUCUGGAGCUUUAUAAAAAUUG
Contig5728	+	sme-miR-2156b-5p	Contig5728_16597_16637_+	Subtype-II	65.1	5700	16617	65	UGAUUUAC-GGCUCAAAAACCUU	.::: : :::. :.:::.:	AUUUGUCAAGUUUUCAAGCUUCAGAACUUAAGAAAAAAA
Contig284	+	sme-miR-2156b-5p	Contig284_165904_165944_+	Subtype-II	65.1	5700	165924	60	UGAUUUACGGCUCAAAAACCUU	: :::: . .:. ..::.::	UAAUUCAUUAUUUUUCCUUUUGGAAUCUGUUGAGAAUGU
Contig737	+	sme-miR-2156b-5p	Contig737_84496_84536_+	Subtype-II	65.1	5700	84516	189	UGAUUUACGGCUCAAAAACCUU	:. .::.::.:..::	AUUGAAUACAAAAAAUUAUUCGAAGAUUUUGUUUUUAAU
Contig3366	+	sme-miR-2156b-5p	Contig3366_31282_31322_+	Subtype-II	64.4	6300	31302	10395	UGAUUUACGGCUCAAAAACCUU	:: :. .:. :.:::.::	CAUUUUACUUUUAAUAUUUUUAGAACUUUAACUAAAUAU
Contig15403	+	sme-miR-2156b-5p	Contig15403_2233_2273_+	Subtype-II	64	6600	2253	81	UGAUUUACGGCUCAAAAACCUU	.. .:.::::...::	AGUUUUUAAAAAGUUUUUUAAAAGUUUUUUAACAGAUAC
Contig12638	+	sme-miR-2156b-5p	Contig12638_16305_16345_+	Subtype-II	64	6600	16325	68	UGAUUUACGGCUCAAAAACCUU	:: :: ::::::.:.::	AUUUCCUCAAUAUAAAAGUCAAAAGCUUUCCUUCAAAAA
Contig8953	+	sme-miR-2156b-5p	Contig8953_8562_8602_+	Subtype-II	64	6600	8582	58	UGAUUUACGGCUCAAAAACCUU	:: :: ::::::.:.::	AUUUCCUCAAUAUAAAAGUCAAAAGCUUUCCUUCAAUAA
Contig13451	+	sme-miR-2156b-5p	Contig13451_14200_14240_+	Subtype-II	64	6600	14220	89	UGAUUUACGGCUCAAAAACCUU	:.: ::::.:::::	AAAAUAAAUACAAAAUGCAUCAAGAACCUCGAGAAAUUU
Contig19804	+	sme-miR-2156b-5p	Contig19804_9752_9792_+	Subtype-II	62.8	7600	9772	64	UGAUUUACGGCUCAAAAACCUU	: ::: :::. :.:::.:	AUUUGUCAAGCUUUCAAGCUUCAGAACUUAAGAAAAAAA
Contig2715	+	sme-miR-2156b-5p	Contig2715_11745_11785_+	Subtype-II	62.8	7600	11765	65	UGAUUUACGGCUCAAAAACCUU	: ::: :::. :.:::.:	AUUUGUCAAGCUUUCAAGCUUCAGAACUUAAGAAAAAAA
Contig30660	+	sme-miR-2156b-5p	Contig30660_106_146_+	Subtype-II	62.8	7600	126	52	UGAUUUA-CGGC--UCAAAAACCUU	::::: : . : :::.:::..:	AAGGUGAUUCAGUUACAAUCAGAAAUUUCUUGGGUGAGA
Contig35183	+	sme-miR-2156b-5p	Contig35183_478_518_+	Subtype-II	62.8	7600	498	84	UGAUUUACGGCUCAAAAACCUU	: :: : : ::::::::.:	UUUUGGAACAAGUU-CAGAUCAAAAACUUGUGGAGUUGG
Contig102	+	sme-miR-2156b-5p	Contig102_64972_65012_+	Subtype-II	62.8	7600	64992	58	UGAUUUACGGCUCAAAAACCUU	: ::: :::. :.:::.:	AUUUGUCAAGCUUUCAAGCUUCAGAACUUAAGAAAAAAA
Contig7424	+	sme-miR-2156b-5p	Contig7424_10478_10518_+	Subtype-II	62.8	7600	10498	65	UGAUUUA-CGGC--UCAAAAACCUU	::::: : . : :::.:::..:	AAAGGUGAUUCAGUUACAAUCAGAAAUUUCUUGGGUGAG
Contig3654	+	sme-miR-2156b-5p	Contig3654_17645_17685_+	Subtype-II	62.8	7600	17665	82	UGAUUUACGGCUCAAAAACCUU	: ::: :::. :.:::.:	AUUUGUCAAGCUUUCAAGCUUCAGAACUUAAGAAAAAAA
Contig21707	+	sme-miR-2156b-5p	Contig21707_3235_3275_+	Subtype-II	62.8	7600	3255	60	UGAUUUACGGCUCAAAAACCUU	: ::: :::. :.:::.:	AUUUGUCAAGCUUUCAAGCUUCAGAACUUAAGAAAAAAA
Contig635	+	sme-miR-2156b-5p	Contig635_1780_1820_+	Subtype-II	62.8	7600	1800	73	UGAUUUACGGCUCAAAAACCUU	: ::: :::. :.:::.:	AUUUGUCAAGCUUUCAAGCUUCAGAACUUAAGAAAAAAA
Contig1733	+	sme-miR-2156b-5p	Contig1733_44781_44821_+	Subtype-II	62.8	7600	44801	61	UGAUUUACGGCUCAAAAACCUU	: ::: :::. :.:::.:	AUUUGUCAAGCUUUCAAGCUUCAGAACUUAAGAAAAAAA
Contig20200	+	sme-miR-2156b-5p	Contig20200_1927_1967_+	Subtype-II	62.8	7600	1947	67	UGAUUUACGGCUCAAAAACCUU	: ::: :::. :.:::.:	AUUUGUCAAGCUUUCAAGCUUCAGAACUUAAGAAAAAAA
Contig30660	+	sme-miR-2156b-5p	Contig30660_105_145_+	Subtype-II	62.8	7600	125	61	UGAUUUA-CGGC--UCAAAAACCUU	::::: : . : :::.:::..:	AAAGGUGAUUCAGUUACAAUCAGAAAUUUCUUGGGUGAG
Contig8547	+	sme-miR-2156b-5p	Contig8547_18094_18134_+	Subtype-II	62.8	7600	18114	55	UGAUUUACGGCUCAAAAACCUU	: ::: :::. :.:::.:	AUUUGUCAAGCUUUCAAGCUUCAGAACUUAAGAAAAAAA
Contig1626	+	sme-miR-2156b-5p	Contig1626_31781_31821_+	Subtype-II	62.8	7600	31801	68	UGAUUUACGGCUCAAAAACCUU	: ::: :::. :.:::.:	AUUUGUCAAGCUUUCAAGCUUCAGAACUUAAGAAAAAAA
Contig3343	+	sme-miR-2156b-5p	Contig3343_9319_9359_+	Subtype-II	62.8	7600	9339	77	UGAUUUACGGCUCAAAAACCUU	: ::: :::. :.:::.:	AUUUGUCAAGCUUUCAAGCUUCAGAACUUAAGAAAAAAA
Contig3343	+	sme-miR-2156b-5p	Contig3343_12273_12313_+	Subtype-II	62.8	7600	12293	69	UGAUUUACGGCUCAAAAACCUU	: ::: :::. :.:::.:	AUUUGUCAAGCUUUCAAGCUUCAGAACUUAAGAAAAAAA
Contig11638	+	sme-miR-2156b-5p	Contig11638_1180_1220_+	Subtype-II	62.8	7600	1200	59	UGAUUUACGGCUCAAAAACCUU	: ::: :::. :.:::.:	AUUUGUCAAGCUUUCAAGCUUCAGAACUUAAGAAAAAAA
Contig2148	+	sme-miR-2156b-5p	Contig2148_19344_19384_+	Subtype-II	62.8	7600	19364	65	UGAUUUACGGCUCAAAAACCUU	: ::: :::. :.:::.:	AUUUGUCAAGCUUUCAAGCUUCAGAACUUAAGAAAAAAA
Contig27601	+	sme-miR-2156b-5p	Contig27601_1797_1837_+	Subtype-II	62.8	7600	1817	67	UGAUUUACGGCUCAAAAACCUU	: ::: :::. :.:::.:	AUUUGUCAAGCUUUCAAGCUUCAGAACUUAAGAAAAAAA
Contig470	+	sme-miR-2156b-5p	Contig470_128965_129005_+	Subtype-II	62.8	7600	128985	65	UGAUUUACGGCUCAAAAACCUU	: ::: :::. :.:::.:	AUUUGUCAAGCUUUCAAGCUUCAGAACUUAAGAAAAAAA
Contig698	+	sme-miR-2156b-5p	Contig698_107312_107352_+	Subtype-II	62.8	7600	107332	67	UGAUUUACGGCUCAAAAACCUU	: ::: :::. :.:::.:	AUUUGUCAAGCUUUCAAGCUUCAGAACUUAAGAAAAAAA
Contig1424	+	sme-miR-2156b-5p	Contig1424_22340_22380_+	Subtype-II	62.8	7600	22360	60	UGAUUUACGGCUCAAAAACCUU	: ::: :::. :.:::.:	AUUUGUCAAGCUUUCAAGCUUCAGAACUUAAGAAAAAAA
Contig25393	+	sme-miR-2156b-5p	Contig25393_5849_5889_+	Subtype-II	62.4	7900	5869	104	AUUUACGGC-----UCAAAAACCUU	::::: . :.:::::.::	CUGUUUUACAAUAAAAAUUAAAAAUCUACUUUGCACACC
Contig124	+	sme-miR-2156b-5p	Contig124_46515_46555_+	Subtype-II	61.7	8700	46535	206	UGAUUUACGGCUCAAAAACCUU	: ::: :::. :..::.:	AUUUGUCAAGCUUUCAAGCUUCAGGACUUAAGAAAAAAA
Contig124	+	sme-miR-2156b-5p	Contig124_46105_46145_+	Subtype-II	61.7	8700	46125	167	UGAUUUACGGCUCAAAAACCUU	: ::: :::. :..::.:	AUUUGUCAAGCUUUCAAGCUUCAGGACUUAAGAAAAAAA
Contig24710	+	sme-miR-2156b-5p	Contig24710_5771_5811_+	Subtype-II	61.3	9100	5791	75	UGAUUUACGGCUCAAAAACCUU	: :: :: : :.:...::::	UUGAAUAUCAUCUA-AGAUUAGGGACCUCUGAUCUAAUA
Contig21075	+	sme-miR-2156b-5p	Contig21075_10097_10137_+	Subtype-II	61.3	9100	10117	91	UGAUUUACGGCUCAAAAACCUU	: :: :: : :.:...::::	UUGAAUAUCAUCUA-AGAUUAGGGACCUCUGAUCUAAUA
Contig2721	+	sme-miR-2156b-5p	Contig2721_38420_38460_+	Subtype-II	61.3	9100	38440	51	UGAUUUACGGCUCAAAAACCUU	:::: :. .:. ::::.::	GUGUGGAAUGAUAAAU--UUUUAAAAUCUGAGAAAAAAU
Contig2639	+	sme-miR-277a-5p	Contig2639_9997_10037_+	Subtype-II	86	410	10017	238	AAAAUG-CUCCAACGAAUACGU	::: ::..::.:::::::	AAUUACAAUUAUGUCUUUAAUGAAUACGAAACUGAAAUA
Contig13475	+	sme-miR-277a-5p	Contig13475_15715_15755_+	Subtype-II	84.8	480	15735	214	AAAAUG-CUCCAACGAAUACGU	::: .:..::.:::::::	AAUUACAAUUAUGUUUUUAAUGAAUACGAAACUGAAAUA
Contig4436	+	sme-miR-277a-5p	Contig4436_4656_4696_+	Subtype-II	84.8	480	4676	244	AAAAUG-CUCCAACGAAUACGU	::: .:..::.:::::::	AAUUACAAUUAUGUUUUUAAUGAAUACGAAACUGAAAUA
Contig20614	+	sme-miR-277a-5p	Contig20614_2593_2633_+	Subtype-II	84.8	480	2613	226	AAAAUG-CUCCAACGAAUACGU	::: .:..::.:::::::	AAUUACAAUUAUGUUUUUAAUGAAUACGAAACUGAAAUA
Contig8921	+	sme-miR-277a-5p	Contig8921_23972_24012_+	Subtype-II	84.8	480	23992	232	AAAAUG-CUCCAACGAAUACGU	::: .:..::.:::::::	AAUUACAAUUAUGUUUUUAAUGAAUACGAAACUGAAAUA
Contig1176	+	sme-miR-277a-5p	Contig1176_86619_86659_+	Subtype-II	84.8	480	86639	231	AAAAUG-CUCCAACGAAUACGU	::: .:..::.:::::::	AAUUACAAUUAUGUUUUUAAUGAAUACGAAACUGAAAUA
Contig2688	+	sme-miR-277a-5p	Contig2688_29183_29223_+	Subtype-II	84.8	480	29203	224	AAAAUG-CUCCAACGAAUACGU	::: .:..::.:::::::	AAUUACAAUUAUGUUUUUAAUGAAUACGAAACUGAAAUA
Contig7808	+	sme-miR-277a-5p	Contig7808_29572_29612_+	Subtype-II	75.4	1600	29592	96	AAAAUGCUCCAACGAAUACGU	.::::: :.:::.::..:	CAGUUUACGAAAUG---CGACGGAUGUGAACUUGAUGGA
Contig7808	+	sme-miR-277a-5p	Contig7808_29571_29611_+	Subtype-II	75.4	1600	29591	77	AAAAUGCUCCAACGAAUACGU	.::::: :.:::.::..:	UCAGUUUACGAAAUG---CGACGGAUGUGAACUUGAUGG
Contig160	+	sme-miR-277a-5p	Contig160_205061_205101_+	Subtype-II	72.1	2400	205081	792	AAAAUGCUCCAACGAAUACGU	.:::.:.::::::	AAUCAAUUGUCACAACUCAAUGGAUACGUAUAAGAGCCC
Contig744	+	sme-miR-277a-5p	Contig744_73239_73279_+	Subtype-II	66.4	4900	73259	202	AAAAU--G-CU-CCAACGAAUACGU	::..: : .: : ::.:::::.:	GACAAAGGUCCGAUUGCGAAUGAAUAUGGAAGGUGCAGA
Contig199	+	sme-miR-277a-5p	Contig199_25557_25597_+	Subtype-II	64.3	6300	25577	195	AAAAUGCUCCAACGAAUACGU	.:: . : ::.:::::.:	GGACAAUGGCCGAU-UGCGAAUGAAUAUGGAAGGUGCAG
Contig6789	+	sme-miR-124e-3p	Contig6789_12805_12845_+	Subtype-II	83	600	12825	274	UGGCAUUCAC--AGCGUGCCUUA	: :. ::::. .:.:::..::.	UUCUUUUGU-UUCAUUAGGUGUGUUUUGUUCGAUUGUUU
Contig9792	+	sme-miR-124e-3p	Contig9792_31192_31232_+	Subtype-II	83	600	31212	236	UGGCAUUCAC--AGCGUGCCUUA	: :. ::::. .:.:::..::.	UUCUUUUGU-UUCAUUAGGUGUGUUUUGUUCGAUUGUUU
Contig2576	+	sme-miR-124e-3p	Contig2576_19559_19599_+	Subtype-II	83	600	19579	288	UGGCAUUCAC--AGCGUGCCUUA	: :. ::::. .:.:::..::.	UUCUUUUGU-UUCAUUAGGUGUGUUUUGUUCGAUUGUUU
Contig766	-	sme-let-7a-5p	Contig766_103799_103839_-	Subtype-II	85.5	440	103819	57	AGUCAUCCAACAUUCUACCUCA	.::. :.. : :::.:.:::::	CGCGAUAGGUUUUUUCAAAUUUUGCCUCAUGAUGAAAAA
Contig2834	+	sme-let-7a-5p	Contig2834_6005_6045_+	Subtype-II	79.1	990	6025	67	AGUCAUCCAACAUUCUACCUCA	. :. :.: :.:::::..::.	UCUUCGAUGAUUUUUCCAUAUUCUGUCUUUAGAAUUUUG
Contig122	-	sme-let-7a-5p	Contig122_54037_54077_-	Subtype-II	75.5	1600	54057	61	AGUCA-UCCAACAUUCUACCUCA	::. :..: ::: :::..:::	UUUACUCCUUCGUUUUAUCAUACUAUUUCAGUCGAAUGA
Contig58287	+	sme-let-7a-5p	Contig58287_1313_1353_+	Subtype-II	73.7	2000	1333	149	AGUCA-UCCAACAUUCUACCUCA	::: :.. ...::.:...:.	UAUAUAGUUUCAUUUUUGUGUUUUGUUUUCUACCUUCUU
Contig8686	-	sme-let-7a-5p	Contig8686_16331_16371_-	Subtype-II	73.4	2000	16351	121	AGUCAUCCAACAUUCUACCUCA	: :. :. :: ::::::..::	CCAAUUCAUUUUUUAAAGAUUCUAUUUCCGUCAUAGGUU
Contig5215	+	sme-let-7a-5p	Contig5215_25573_25613_+	Subtype-II	71.9	2400	25593	56	AGUCAUCCAACAUUCUACCUCA	: :.: : :. :::::::.:..	AGGAAGAAAAUUA-CAAGGAUUCUACUUUGAUAAUGCAA
Contig2731	+	sme-let-7a-5p	Contig2731_82285_82325_+	Subtype-II	71.9	2400	82305	241	CA-UCCAA-----CAUUCUACCUCA	:: :.::. ::::.:...:..	GUCACUUCAGAUGGUCAUUUUGUUUUGUUCGAUUGUUU
Contig751	+	sme-let-7a-5p	Contig751_85322_85362_+	Subtype-II	71.9	2400	85342	258	CA-UCCAA-----CAUUCUACCUCA	:: :.::. ::::.:...:..	GUCACUUCAGAUGGUCAUUUUGUUUUGUUCGAUUGUUU
Contig12947	+	sme-let-7a-5p	Contig12947_7859_7899_+	Subtype-II	71.9	2400	7879	256	CA-UCCAA-----CAUUCUACCUCA	:: :.::. ::::.:...:..	GUCACUUCAGAUGGUCAUUUUGUUUUGUUCGAUUGUUU
Contig817	+	sme-let-7a-5p	Contig817_50928_50968_+	Subtype-II	71.9	2400	50948	235	CA-UCCAA-----CAUUCUACCUCA	:: :.:.: ::::.:...:..	GUCACUUCGAAUGGUCAUUUUGUUUUGUUCGAUUGUUU
Contig29004	+	sme-let-7a-5p	Contig29004_2756_2796_+	Subtype-II	70.9	2800	2776	121	AGUCAUCCAACAUUCUACCUCA	:: :: ::::.::.::.	UGCACAACCAAUACAUCAUUUUAUCUUUCACCGAAAUAA
Contig442	+	sme-let-7a-5p	Contig442_84558_84598_+	Subtype-II	69.8	3200	84578	55	AGUCAUCCAAC--AUUCUACCUCA	:: :::.::. :: .:...:.	UAAAAUGUAAUCUAAUAAAUCUUGUUUUUGGAUUUAAUU
Contig1247	+	sme-let-7a-5p	Contig1247_25909_25949_+	Subtype-II	68.7	3700	25929	60	AGUCAUCCAACAUUCUACCUCA	::. :: :::::...:.	AUGUUUAAAAAUUAAAAAUUCUGUUUUCUAAAAACUCAA
Contig192	+	sme-let-7a-5p	Contig192_198575_198615_+	Subtype-II	68.4	3800	198595	51	AGUCAU-CCAACAUUCUACCUCA	:: ..: .::. .: .::..:::	GUAGUGGAGAUGUGUCAG-GUAUUAUUUCAAAUGCUAAG
Contig4139	+	sme-let-7a-5p	Contig4139_35741_35781_+	Subtype-II	66.6	4800	35761	79	AGUCAUCCAACAUUCUACCUCA	.:::.:. . :::::...:.	UCGUUGGGGUCGUU--G-AUUCUGUUUUCAUGGCUGCUA
Contig17496	+	sme-let-7a-5p	Contig17496_1083_1123_+	Subtype-II	64.8	5900	1103	96	AGUCAUC-CAACAUUCUACCUCA	::. ..: :::.:...::.	CCUAGUAUUAAAUUGUGA-AUUUUGUUUCGUCUGUAUGC
Contig16087	+	sme-let-7a-5p	Contig16087_1103_1143_+	Subtype-II	63.7	6800	1123	138	AGUCAUCCAACAUUCUACCUCA	:: ::::.::.::.	UGCACAACAAACACAUCAUUUUAUCUUUCACCGAAAUAA
Contig4333	+	sme-let-7a-5p	Contig4333_21752_21792_+	Subtype-II	63.7	6800	21772	120	AGUCAUCCAACAUUCUACCUCA	:: ::::.::.::.	UGCACAACAAACACAUCAUUUUAUCUUUCACCGAAAUAA
Contig6873	+	sme-let-7a-5p	Contig6873_22089_22129_+	Subtype-II	63.7	6800	22109	128	AGUCAUCCAACAUUCUACCUCA	:: ::::.::.::.	UGCACAACAAACACAUCAUUUUAUCUUUCACCGAAAUAA
Contig1580	+	sme-let-7a-5p	Contig1580_75840_75880_+	Subtype-II	63.7	6800	75860	125	AGUCAUCCAACAUUCUACCUCA	:: ::::.::.::.	UGCACAACAAACACAUCAUUUUAUCUUUCACCGAAAUAA
Contig4788	+	sme-let-7a-5p	Contig4788_41261_41301_+	Subtype-II	62.7	7700	41281	131	AGUCAUCCAACAUUCUACCUCA	.: ::::.::.::.	UGCACAACAAACAUAUCAUUUUAUCUUUCACCGAAAUAA
Contig9100	+	sme-let-7a-5p	Contig9100_6052_6092_+	Subtype-II	62.7	7700	6072	128	AGUCAUCCAACAUUCUACCUCA	.: ::::.::.::.	UGCACAACAAACAUAUCAUUUUAUCUUUCACCGAAAUAA
Contig154	+	sme-let-7a-5p	Contig154_66478_66518_+	Subtype-II	62.7	7700	66498	111	AGUCAUCCAA--CAUUCUACCUCA	:: ::: ::::.::.::.	UGCACAACAAACAAAUCAUUUUAUCUUUCACCGAAAUAA
Contig31306	-	sme-miR-67-5p	Contig31306_2271_2311_-	Subtype-II	69.6	3300	2291	53	AUAACAACCCAUAGAAUGAGGC	..:... :: :::::::.	GUUAUUUCUUUUUGAUUU-UAUAAUGAGGUCAGUCGUAG
Contig3301	+	sme-miR-277d-3p	Contig3301_15432_15472_+	Subtype-II	77.9	1100	15452	56	CUUGGCCAGAUAAAUGCAUUUA	..: . :.:::.:::::	GUUUUAUGGAUUAUUAAGAAGAUGUAUUUAUGGAUUUUA
Contig2360	+	sme-miR-277d-3p	Contig2360_20407_20447_+	Subtype-II	75.3	1600	20427	74	CUUGGCCAGAUAAAUGCAUUUA	.:: ...: ::. :::::::	UCAAAAUAUUU--UUGGUUAGCUGCAUUUUAACGUAGCU
Contig23371	+	sme-miR-277d-3p	Contig23371_713_753_+	Subtype-II	70.7	2900	733	51	CUUGGCCAGAUAAAUGCAUUUA	:::.: ::..:::.	CAAUAAAUAUCGAAGCGAUGAUUGUGUUUGUUGUGGUGA
Contig6472	+	sme-miR-277d-3p	Contig6472_16943_16983_+	Subtype-II	67.7	4200	16963	1060	CUUGGCCAGAUAAAUGCAUUUA	:: .: :::::..::::	AUUUUAAAUGAAUACCAAAAUGUGUUUACAAAUCUUAAA
Contig3495	+	sme-miR-277d-3p	Contig3495_41264_41304_+	Subtype-II	67.2	4400	41284	123	CUUGGCCAG---AU-AAAUGCAUUUA	.: : .::: :: .. ::.::::.	CGCAUUCGAUCAGUUUAUCGGUUGUAUUUGGUGAAGCUU
Contig458	-	sme-miR-2172-5p	Contig458_116434_116474_-	Subtype-II	84.2	520	116454	86	CCCAUGCAU---AGUCAUUAUUUCC	:::::. : ::::.::.:::..	ACCAUGUUUUCGAGUCGUUGUUUUUCGCCGGCUAUG
Contig445	+	sme-miR-2172-5p	Contig445_35488_35528_+	Subtype-II	78.8	1000	35508	58	CCCAUGCAU---AGUCAUUAUUUCC	.. .::. : .::.:::::::.	UUUGGUGUUUUUAGGUUAUUAUUUUGGAUUGCACAGU
Contig9171	+	sme-miR-2172-5p	Contig9171_18455_18495_+	Subtype-II	77.4	1200	18475	93	UGUCCCAUGCAUAGUCAUUAUUUCC	..:: .:: :.::::::::.	UUAUUAUAAUUAU-UAUUAUUAUUAUUUCUACUUCUCAU
Contig31183	+	sme-miR-2172-5p	Contig31183_3887_3927_+	Subtype-II	77.1	1300	3907	100	UGUCCCAUGCA-UAGUCAUUAUUUCC	: : ..:: :: :: ::::::::::.	ACGAUCUAUUAU-CACUA-UCAUUAUUUCUACUUCUUUU
Contig3036	+	sme-miR-2172-5p	Contig3036_23749_23789_+	Subtype-II	74.7	1700	23769	65	UGUCCCAUGCAUAG-UCAUUAUUUCC	:...:: : :: :: ::.:::..	UGAAAUUUUAUUAAAAGUUCCUUGUUUUUUUGUCCGUAA
Contig1578	-	sme-miR-2172-5p	Contig1578_68293_68333_-	Subtype-II	74	1900	68313	143	G-UCCCAUGCAUAGUCAUUAUUUCC	: :..::: . : :::::.:::..	UUUGUUUUCAU-UUU--UCAUUGUUUUUAACCACGCUAA
Contig48	+	sme-miR-2172-5p	Contig48_168867_168907_+	Subtype-II	73.7	2000	168887	3462	GUC-CCAUGCAUAGUCAUUAUUUCC	:: ..:: ::: :..::::::.	CAAAUCAUUAUAAAUA-UUGUUAUUUUGAUGACUCUUAA
Contig6844	+	sme-miR-2172-5p	Contig6844_21590_21630_+	Subtype-II	73.3	2000	21610	56	UGUCCCAUGCAU-AGUCAUUAUUUCC	: :. .: .:: : :.::::::::	AAAUAUUAUAAUUAUAAAUUAUUAUUUCAAAUGCUUACU
Contig2797	+	sme-miR-2172-5p	Contig2797_10177_10217_+	Subtype-II	72.7	2200	10197	122	UGUCCCAUGCAUAGUCAUUAUUUCC	:: . :. :..:::::::.	CUAAUAUGGAAAUAUUUGUUUGUUAUUUCUGAUAGAUUU
Contig7384	+	sme-miR-2172-5p	Contig7384_15148_15188_+	Subtype-II	71.6	2500	15168	75	CCCAUGCA---UAGUCAUUAUUUCC	.. ::: : ::::::::::..	UGGGCAGAUUCGUCAUUAUUUUUCAUGCUAGAAG
Contig2593	+	sme-miR-2172-5p	Contig2593_39883_39923_+	Subtype-II	70.6	2900	39903	95	UGUCCCAUGCAUAGUCAUUAUUUCC	:...: : : :.:::::::.:	UACAAUUUUA---AAACUUAUUAUUUUCAAUCGCUAAAU
Contig1507	+	sme-miR-2172-5p	Contig1507_45359_45399_+	Subtype-II	70.3	3000	45379	91	CCCAUGCA---UAGUCAUUAUUUCC	... ::: : ::::::::::..	UUG-GCAGAUUCGUCAUUAUUUUUCAUGCUAGAAG
Contig170	+	sme-miR-2172-5p	Contig170_138133_138173_+	Subtype-II	70.3	3000	138153	78	CCCAUGCA---UAGUCAUUAUUUCC	... ::: : ::::::::::..	UUG-GCAGAUUCGUCAUUAUUUUUCAUGCUAGAAG
Contig5030	+	sme-miR-2172-5p	Contig5030_6804_6844_+	Subtype-II	69.3	3400	6824	75	CCCAUGCA---UAGUCAUUAUUUCC	... ::: : ::::::.:::..	UUG-GCAGAUUCGUCAUUGUUUUUCAUGCUAGAAG
Contig7384	+	sme-miR-2172-5p	Contig7384_15149_15189_+	Subtype-II	67.6	4200	15169	352	CCCAUGCA---UAGUCAUUAUUUCC	. ::: : ::::::::::..	GGGCAGAUUCGUCAUUAUUUUUCAUGCUAGAAG
Contig11715	+	sme-miR-2172-5p	Contig11715_3449_3489_+	Subtype-II	66.2	5000	3469	51	CCCAU--GCAUA-GUCAUUAUUUCC	:.:: : ::: :.:::.:::.	CUAUCAGAAUAUUUUAUUGUUUUACAGCGACAUAU
Contig1892	+	sme-miR-2172-5p	Contig1892_50596_50636_+	Subtype-II	65.5	5400	50616	91	UGUCCCAUGCAUAGUCAUUAUUUCC	...: :: : :.::::::::	GAUCAGUAGUUGU-CA-AUUUAUUAUUUCACCGGCAAAC
Contig1892	+	sme-miR-2172-5p	Contig1892_50597_50637_+	Subtype-II	65.5	5400	50617	168	UGUCCCAUGCAUAGUCAUUAUUUCC	...: :: : :.::::::::	AUCAGUAGUUGU-CA-AUUUAUUAUUUCACCGGCAAACC
Contig4688	+	sme-miR-2172-5p	Contig4688_27252_27292_+	Subtype-II	63.8	6700	27272	139	UGUCCCAUGCAUAGUCAUUAUUUCC	: :...: :. : :. ::.:::..	UAUAUAUUUUAAUCG-A-UUUUUGUUUUUCUGUAGGAAA
Contig2961	-	sme-miR-2172-5p	Contig2961_3514_3554_-	Subtype-II	63.5	7000	3534	84	UGUCCCAUGCA-UAGUCAUUAUUUCC	: :..:: :: : :. ::.:::.:	UAAAUAUUUCA--CAUUUUUUUUUGUUUUCAUCCCUGAU
Contig852	+	sme-miR-2172-5p	Contig852_94251_94291_+	Subtype-II	62.8	7600	94271	133	CCCAUGCAU-AG--UCAUUAUUUCC	::: :: :: :.:::.:::::	GCAU-AAUAAGCUUUAUUGUUUCCUGUCAUGGUUA
Contig760	+	sme-miR-753a	Contig760_27720_27760_+	Subtype-II	100.5	64	27740	66	UGAGAUC--ACAAUCCAAGCUC	::::.:. :..::....:.:.	UUUGGGUUGAGGUUCGAUGAUUUGGGUUUGAUCGUUGGU
Contig214	+	sme-miR-753a	Contig214_60120_60160_+	Subtype-II	95.3	120	60140	382	UGAGAUCACAAUCCAAGCUC	:::::: : :::..:.:.:	GCCGAAAUGUGAGAUGAAAAUUUAGGUUGAAAUUAUAGG
Contig1410	-	sme-miR-753a	Contig1410_27373_27413_-	Subtype-II	79.1	980	27393	55	UGAGAUCAC-AAUCCAAGCUC	:.:: . :.:.::::.::	UGCACUAACCGGUCUUGAGUUCAAGUUCGUCCCCAUCAU
Contig10593	+	sme-miR-753a	Contig10593_14879_14919_+	Subtype-II	79.1	980	14899	55	UGAGAUCA--CAAUCCAAGCUC	::.: ::::..:.:.::	UAAUUGACUAAUUAUUCAAUUUAGGUUCUUUGGGUUGGA
Contig5656	+	sme-miR-753a	Contig5656_9566_9606_+	Subtype-II	77.7	1200	9586	18657	UGAGAUCACAAUCCAAGCUC	:.:.: . ..:....:.:.	UGACAGACGAGGGGU-GGGGUUUGGGUUUUUGUUUUGGG
Contig4622	+	sme-miR-753a	Contig4622_30174_30214_+	Subtype-II	75.3	1600	30194	60	UGAGAUCACAAUCCAAGCUC	::.. :: :::::.::	UAUUCAGACCACAAUUGAAAACCAAGUUCGGAGUCUUCU
Contig1072	+	sme-miR-753a	Contig1072_28572_28612_+	Subtype-II	74.9	1700	28592	193	UGAGAUCACAAUCCAAGCUC	::.:.:..:::.:	AAUUGCAUCCGAAUUCCAUAGUUUAAGUUAUUCUUCAUU
Contig11035	+	sme-miR-753a	Contig11035_488_528_+	Subtype-II	73.4	2000	508	124	UGAGAUCACAAUCCAAGCUC	: ::.: :::..:::.:	GCAAGCGAAAUAAAUUA-AAUUUAAGUUAUUCUUAAAUU
Contig11035	+	sme-miR-753a	Contig11035_487_527_+	Subtype-II	73.4	2000	507	91	UGAGAUCACAAUCCAAGCUC	: ::.: :::..:::.:	GGCAAGCGAAAUAAAUUA-AAUUUAAGUUAUUCUUAAAU
Contig3551	+	sme-miR-753a	Contig3551_10415_10455_+	Subtype-II	69.6	3300	10435	392	UGAG-AUCACAAUCCAAGCUC	:: : : :.:::..:.:.:	UUGAGCCGUGUGUAAAAUAAUUUAGGUUGAAAUUAAAGA
Contig459	-	sme-miR-753a	Contig459_104986_105026_-	Subtype-II	68.2	3900	105006	89	UGAGAUCACAAUCCAAGCUC	:.: :::..:.:.:.	UACAUUUUUUCUUUUA-AAUUUAGGUUUCCGCUCAAAAA
Contig459	-	sme-miR-753a	Contig459_104985_105025_-	Subtype-II	68.2	3900	105005	809	UGAGAUCACAAUCCAAGCUC	:.: :::..:.:.:.	UUACAUUUUUUCUUUUA-AAUUUAGGUUUCCGCUCAAAA
Contig16411	+	sme-miR-753a	Contig16411_2647_2687_+	Subtype-II	65.4	5600	2667	18045	UGAGAUCACAAUCCAAGCUC	:.. :::....:.:.	UUUGGAAUAGUUUUUUG-AAUUUGGGUUUUUGUUUUUGU
Contig33056	+	sme-miR-753a	Contig33056_2637_2677_+	Subtype-II	65.4	5600	2657	635	UGAGAUCACAAUCCAAGCUC	:.. :::....:.:.	UUGGAAUAGUUUUUUG-AAUUUGGGUUUUUGUUUUUGUU
Contig33056	+	sme-miR-753a	Contig33056_2636_2676_+	Subtype-II	65.4	5600	2656	18161	UGAGAUCACAAUCCAAGCUC	:.. :::....:.:.	UUUGGAAUAGUUUUUUG-AAUUUGGGUUUUUGUUUUUGU
Contig16411	+	sme-miR-753a	Contig16411_2648_2688_+	Subtype-II	65.4	5600	2668	648	UGAGAUCACAAUCCAAGCUC	:.. :::....:.:.	UUGGAAUAGUUUUUUG-AAUUUGGGUUUUUGUUUUUGUU
Contig1007	+	sme-miR-753a	Contig1007_39381_39421_+	Subtype-II	63.9	6600	39401	113	UGAGAUCACAAUCCAAGCUC	:::: ::.: ..:.:::	UAAUUAGGUAUGAG---ACGAAUUAGGCUGUUCAUUGGG
Contig1483	+	sme-miR-31b-1-3p	Contig1483_81098_81138_+	Subtype-II	93.1	160	81118	147	AGGGAA-AGAUC---CUGAAUAGCUG	: :::. ::::: .:::::.:.::	GAAAAUGGAGUAGAUCAGAUUGAAUGGUUGGUCAAUAUU
Contig908	+	sme-miR-31b-1-3p	Contig908_70229_70269_+	Subtype-II	90.6	230	70249	63	AGGGAAAGAUCCUGAAUAGCUG	: : ::: :..::.::.:.::	AAAAAAAAAUGUAAAUUUUUUGGAUGGUUGAAAAAACUU
Contig2688	+	sme-miR-31b-1-3p	Contig2688_22488_22528_+	Subtype-II	88.5	300	22508	67	AGG--GAAAGAUCCUGAAUAGCUG	::: : .: : ..::::::::::	ACUAUUAGGCAGUGACACUUUGAAUAGCUGAAAAUACAU
Contig3849	+	sme-miR-31b-1-3p	Contig3849_12307_12347_+	Subtype-II	88.5	300	12327	163	AGGGAAAGAU-CCUGAAUAGCUG	::.::: ..: ::::::::	CUAUACAAACCAAGGAUAUUUAAAUAGCUGUCAGAGUGG
Contig316	+	sme-miR-31b-1-3p	Contig316_173100_173140_+	Subtype-II	88.5	300	173120	150	AGGGAAAGAU-CCUGAAUAGCUG	::.::: ..: ::::::::	CCACCAAAACCAAGGAUAUUUAAAUAGCUGUCAGAGUGG
Contig2932	+	sme-miR-31b-1-3p	Contig2932_33365_33405_+	Subtype-II	86	410	33385	63	AGGGAAAGAUCCUGAAUAGCUG	: :::. .::::::::::	UUAUCCUUUCUGUAAGGAAUUGAAUAGCUGAAUCUAAAU
Contig16609	+	sme-miR-31b-1-3p	Contig16609_6613_6653_+	Subtype-II	85.2	460	6633	56	AGGGAAAGAUCCUGAAUAGCUG	:::. :::::::::::	UUAUCCUUUCUAUAAGGAACUGAAUAGCUGAAUCUAAAA
Contig6289	+	sme-miR-31b-1-3p	Contig6289_22721_22761_+	Subtype-II	83.9	540	22741	62	AGGGAAAGAUCCUGAAUAGCUG	:::. .::::::::::	UUAUCCUUUCUAUAAGGAAUUGAAUAGCUGAAUCUAAAA
Contig766	+	sme-miR-31b-1-3p	Contig766_114621_114661_+	Subtype-II	83.9	540	114641	68	AGGGAAAGAUCCUGAAUAGCUG	. : :.:::::::::::	UUAAUAUAAUCUUGUGUUUCUGAAUAGCUGAAUCUGUUU
Contig95	+	sme-miR-31b-1-3p	Contig95_120457_120497_+	Subtype-II	83.9	540	120477	57	AGGGAAAGAUCCUGAAUAGCUG	:::. .::::::::::	UUAUCCUUUCUAUAAGGAAUUGAAUAGCUGAAUCUAAAA
Contig2954	+	sme-miR-31b-1-3p	Contig2954_40328_40368_+	Subtype-II	83.9	540	40348	61	AGGGAAAGAUCCUGAAUAGCUG	:::. .::::::::::	UUAUCCUUUCUAUAAGGAAUUGAAUAGCUGAAUCUAAAA
Contig5524	+	sme-miR-31b-1-3p	Contig5524_47418_47458_+	Subtype-II	83.9	540	47438	51	AGGGAAAGAUCCUGAAUAGCUG	:::. .::::::::::	UUAUCCUUUCUAUAAGGAAUUGAAUAGCUGAAUCUAAAA
Contig5847	+	sme-miR-31b-1-3p	Contig5847_10210_10250_+	Subtype-II	83.9	540	10230	55	AGGGAAAGAUCCUGAAUAGCUG	:::. .::::::::::	UUAUCCUUUCUAUAAGGAAUUGAAUAGCUGAAUCUAAAA
Contig12632	+	sme-miR-31b-1-3p	Contig12632_18424_18464_+	Subtype-II	83.9	540	18444	71	AGGGAAAGAUCCUGAAUAGCUG	:::. .::::::::::	UUAUCCUUUCUAUAAGGAAUUGAAUAGCUGAAUCUAAAA
Contig8845	+	sme-miR-31b-1-3p	Contig8845_15950_15990_+	Subtype-II	83.9	540	15970	65	AGGGAAAGAUCCUGAAUAGCUG	:::. .::::::::::	UUAUCCUUUUUAUAAGGAAUUGAAUAGCUGAAUCUAAAA
Contig39309	+	sme-miR-31b-1-3p	Contig39309_3223_3263_+	Subtype-II	83.9	540	3243	61	AGGGAAAGAUCCUGAAUAGCUG	:::. .::::::::::	UUAUCCUUUCUAUAAGGAAUUGAAUAGCUGAAUCUAAAA
Contig36663	+	sme-miR-31b-1-3p	Contig36663_814_854_+	Subtype-II	83.9	540	834	53	AGGGAAAGAUCCUGAAUAGCUG	:::. .::::::::::	UUAUCCUUUCUAUAAGGAAUUGAAUAGCUGAAUCUAAAA
Contig4	+	sme-miR-31b-1-3p	Contig4_280023_280063_+	Subtype-II	80.1	860	280043	70	AGGGAAAGAUCCUGAAUAGCUG	:: ::..: :.:.:.::	UCUGGAAAAAAAUAAAAUUUUAAGUGGUUGUCGAAGGGA
Contig91	+	sme-miR-31b-1-3p	Contig91_217170_217210_+	Subtype-II	78	1100	217190	74	AGGGAAAGAUCCUGAAUAGCUG	: ::: ..::.::.:.::	AAAAAAAAUUGUAAAUUGUUUGGAUGGUUGAAAAAAAUU
Contig22185	+	sme-miR-31b-1-3p	Contig22185_15651_15691_+	Subtype-II	78	1100	15671	68	AGGGAAAGAUCCUGAAUAGCUG	: ::: ..::.::.:.::	AAAAAAAAUUGUAAAUUGUUUGGAUGGUUGAAAAAAAAU
Contig16184	+	sme-miR-31b-1-3p	Contig16184_18660_18700_+	Subtype-II	78	1100	18680	60	AGGGAAAGAUCCUGAAUAGCUG	: ::: ..::.::.:.::	AAAAAAAAUUGUAAAUUGUUUGGAUGGUUGAAAAAAAAU
Contig982	+	sme-miR-31b-1-3p	Contig982_24515_24555_+	Subtype-II	78	1100	24535	69	AGGGAAAGAUCCUGAAUAGCUG	: ::: ..::.::.:.::	AAACAAAAUUGUAAAUUGUUUGGAUGGUUGAAAAAAAAU
Contig11307	+	sme-miR-31b-1-3p	Contig11307_12909_12949_+	Subtype-II	78	1100	12929	69	AGGGAAAGAUCCUGAAUAGCUG	: ::: ..::.::.:.::	AAAAAAAAUUGUAAAUUGUUUGGAUGGUUGAAAAAAAAU
Contig413	+	sme-miR-31b-1-3p	Contig413_101634_101674_+	Subtype-II	78	1100	101654	86	AGGGAAAGAUCCUGAAUAGCUG	: ::: ..::.::.:.::	AAAAAAAAUUGUAAAUUGUUUGGAUGGUUGAAAAAAAAU
Contig10049	+	sme-miR-31b-1-3p	Contig10049_22179_22219_+	Subtype-II	77.2	1300	22199	193	AGGGAAAGAUCCUGAAUAGCUG	.: :: ..: :::::.::	AAGUAACGAUAGACGAAUUUAAAUAGUUGGGGUAUUUCC
Contig3991	+	sme-miR-31b-1-3p	Contig3991_7646_7686_+	Subtype-II	76.4	1400	7666	440	AGGGA-AAGAUC-CUGAAUAGCUG	:: : :.:: .:::::.:.:	AAUUCUAUUGAUAUGGUCAUUGAAUGGUUUGAUAUCAUU
Contig20576	+	sme-miR-31b-1-3p	Contig20576_11345_11385_+	Subtype-II	75.1	1600	11365	87	AGGGAAAGAUCCUGAAUAGCUG	: : : . .::.: :::.:::	ACUGACAGAUGUAUGUGUCUUAAAUGGCUUUGACGGAUA
Contig24032	+	sme-miR-31b-1-3p	Contig24032_8812_8852_+	Subtype-II	75.1	1600	8832	86	AGGGAAAGAUC-CUGAAUAGCUG	::. .::::::::::	CAAUCUUUUUAAUCAAUUAUUGAAUAGCUGAAAAUAUUU
Contig33261	+	sme-miR-31b-1-3p	Contig33261_5587_5627_+	Subtype-II	74.7	1700	5607	58	AGGGAAAGAUCCUGAAUAGCUG	::: .::::::::::	UUAUCCUUUCUAUAAGUAAUUGAAUAGCUGAAUCUAAAA
Contig1803	+	sme-miR-31b-1-3p	Contig1803_88443_88483_+	Subtype-II	72.2	2400	88463	155	AGGGAAAGAUCCUGAAUAGCUG	::: ::.: :.:::.:	CAAAAUUGAAUAAAUCUCUUUAGUAGUUUAUGUGUGGUA
Contig516	+	sme-miR-31b-1-3p	Contig516_129076_129116_+	Subtype-II	70.9	2800	129096	2682	AGGGAAAGAUCCUGAAUAGCUG	..:::::.:.::	CUCAUUUUGAAUUUUCCAUUUGAAUGGUUGUAGAAUUGA
Contig1135	+	sme-miR-31b-1-3p	Contig1135_49281_49321_+	Subtype-II	70.5	2900	49301	457	AGGGAAAGAUCCUGAAUAGCUG	: : :: :: :.::::::	AGUAAUGCUCAAUAAAUACUUAGUAGCUGUCGAUAAAAA
Contig32367	+	sme-miR-31b-1-3p	Contig32367_3212_3252_+	Subtype-II	69.7	3300	3232	103	AGGGAAAGAUCCUGAAUAGCUG	..: :: .: .::.:::	AAUGGGCGUUACGGAUAUAUUUGAUGGCUCUGUGGCGCA
Contig32367	+	sme-miR-31b-1-3p	Contig32367_3213_3253_+	Subtype-II	69.7	3300	3233	77	AGGGAAAGAUCCUGAAUAGCUG	..: :: .: .::.:::	AUGGGCGUUACGGAUAUAUUUGAUGGCUCUGUGGCGCAC
Contig670	-	sme-miR-31b-1-3p	Contig670_90075_90115_-	Subtype-II	68	4000	90095	110	AGGGAAAGAUCCUGAAUAGCUG	: :.:::.:::.:	UAGGUCCCUUCUUUCUACCUUGAGUAGUUACAACAUUGA
Contig670	-	sme-miR-31b-1-3p	Contig670_90077_90117_-	Subtype-II	68	4000	90097	56	AGGGAAAGAUCCUGAAUAGCUG	: :.:::.:::.:	GGUCCCUUCUUUCUACCUUGAGUAGUUACAACAUUGACA
Contig670	-	sme-miR-31b-1-3p	Contig670_90076_90116_-	Subtype-II	68	4000	90096	93	AGGGAAAGAUCCUGAAUAGCUG	: :.:::.:::.:	AGGUCCCUUCUUUCUACCUUGAGUAGUUACAACAUUGAC
Contig882	+	sme-miR-31b-1-3p	Contig882_81965_82005_+	Subtype-II	66.7	4700	81985	417	AGGGAAAGAUCCUGAAUAGCUG	.: .:::::.:.:	UUCGGAAUAAACCUCAGUAUUGAAUGGUUUGAUAUUGAA
Contig523	+	sme-miR-31b-1-3p	Contig523_84226_84266_+	Subtype-II	66.3	4900	84246	94	AGGGAAAG--AUCCUGAAUAGCUG	:.: : :.: :.:::.::	UACUAGCCAAUAGGCAACCUUCAGUAGUUGCUAAUGGAA
Contig209	+	sme-miR-31b-1-3p	Contig209_46186_46226_+	Subtype-II	65.1	5800	46206	170	AGGGAAAGAUCCUGAAUAGCUG	:. :.: :::::::	ACCUCUUCUAAUUUGGGCUUUAAUAGCUCUAAUAAAAAU
Contig1195	+	sme-miR-31b-1-3p	Contig1195_56953_56993_+	Subtype-II	65.1	5800	56973	187	AGGGAAAGAUCCUGAAUAGCUG	:. :.: :::::::	ACCUCUUCUAAUUUGGGCUUUAAUAGCUCUAAUAAAAAU
Contig42669	+	sme-miR-31b-1-3p	Contig42669_462_502_+	Subtype-II	65.1	5800	482	180	AGGGAAAGAUCCUGAAUAGCUG	:. :.: :::::::	ACCUCUUCUAAUUUGGGCUUUAAUAGCUCUAAUAAAAAU
Contig581	-	sme-miR-31b-1-3p	Contig581_75076_75116_-	Subtype-II	64.6	6100	75096	62	AGGGAAAGAU---CCUGAAUAGCUG	:::::: .: :::::.:	AGACAAAAAAAGAUAAAAUUUAAUAGUUCUAGGCACCUG
Contig7160	+	sme-miR-31b-1-3p	Contig7160_14815_14855_+	Subtype-II	62.6	7800	14835	66	AGGGAAAGAUCCUGAAUAGCUG	: ..: :.:::.::	UUAAAUUAUUUUUUAAAUUUAAGUAGUUGAGAAAAAAUA
Contig2781	+	sme-miR-31b-1-3p	Contig2781_3206_3246_+	Subtype-II	62.1	8200	3226	78	AGGGAAAGAU---CCUGAAUAGCUG	:.: :: .:: :.:::.:	GGCGUUUACAGAUAUUGAUCUAAGUAGUUACUCUAUAUA
Contig10598	+	sme-miR-31b-1-3p	Contig10598_15353_15393_+	Subtype-II	61.7	8700	15373	148	AGGGAAAGAUCCUGAAUAGCUG	:: :: .: .::::.:	GGUACAUACAAAACAAUGUUUGAUAGUUUAAUAAAAUAG
Contig4542	+	sme-miR-31a-3p	Contig4542_27513_27553_+	Subtype-II	79	1000	27533	97	UGGUAAGUGCUAACGUAACUG	:::: ::: :::.:::	UAAAGAGAAUAAAAAGUCCUAUCGUGACUAUAAAACGAA
Contig19181	+	sme-miR-31a-3p	Contig19181_8653_8693_+	Subtype-II	76.5	1400	8673	75	UGGUAAGUGCUAACGUAACUG	: :: . :: :: .::::.::	AACGAAUGUUAGUUGAUGGUACUGUAAUUGACGCAGUGG
Contig468	+	sme-miR-31a-3p	Contig468_69582_69622_+	Subtype-II	69.6	3300	69602	122	UGGUAAGUGCUAACGUAACUG	:::: .:: :::.:::	UGAUCUGUUCUGUAAAAAUUAUCGUGACUAUAAAAACAU
Contig468	+	sme-miR-31a-3p	Contig468_69583_69623_+	Subtype-II	69.6	3300	69603	288	UGGUAAGUGCUAACGUAACUG	:::: .:: :::.:::	GAUCUGUUCUGUAAAAAUUAUCGUGACUAUAAAAACAUU
Contig4038	+	sme-miR-31a-3p	Contig4038_4647_4687_+	Subtype-II	65.5	5500	4667	498	UGGUAAGUGCUAACGUAACUG	:: .:: :.:.::...::	GGUAACUCCGU-GGUUAUGAUGUGGUUGAUAGUUGUCUG
Contig1809	+	sme-miR-31a-3p	Contig1809_14087_14127_+	Subtype-II	64.7	6000	14107	159	UGGUAAGUGCUAACGUAACUG	:.: : .:: .::::.:	UUUGUUAAAAUUGAAU-UUAUUGUAAUUAUGAAAAAACU
Contig707	-	sme-miR-31a-3p	Contig707_59954_59994_-	Subtype-II	61	9400	59974	79	UGGUAAGUGCUAACGUAACUG	:: :: :. :::::.:	ACUUGUCCCGAUAAAAUG-UGUCGUAAUUUCUCUGCAGC
Contig22184	+	sme-miR-124c-2-5p	Contig22184_10888_10928_+	Subtype-II	68.1	4000	10908	191	AUCUAAGACAAC--AGGGUUAAUGC	::: : :::: .:::::.:::	ACCAUC-ACAUCAACCUGGGGUUGAUGGAUUCUGGUAUU
Contig5154	+	sme-miR-124c-2-5p	Contig5154_31869_31909_+	Subtype-II	68.1	4000	31889	178	AUCUAAGACAAC--AGGGUUAAUGC	::: : :::: .:::::.:::	ACCAUC-ACAUCAACCUGGGGUUGAUGGAUUCUGGUAUU
Contig3633	+	sme-miR-315-5p	Contig3633_7964_8004_+	Subtype-II	82.6	640	7984	590	AACUCUCAGAGCAACAAUCAAAA	:::: .: .:.:..:::...::	AGUUUCAACUGGUAUGGUAGUAAUUGGAAUUGUUAUUAU
Contig7242	+	sme-miR-315-5p	Contig7242_6256_6296_+	Subtype-II	81.5	730	6276	89	AACUCUCAGAGCAACAAUCAAAA	.::: :::::.::..::...:	AUUGCGAGACU-ACAGAGUAAUGAUUGGAUUUGAUAAGU
Contig6140	+	sme-miR-315-5p	Contig6140_10974_11014_+	Subtype-II	80.1	860	10994	76	AACUCUCAGAGC-AACAAUCAAAA	::.:.:.::. : :: ::::.::	AAUUGAAUUUUUAGGUCAAAAAAUCGAAUGAUUUCUCAU
Contig15168	+	sme-miR-315-5p	Contig15168_13963_14003_+	Subtype-II	77.7	1200	13983	56	AACU--CUCAGAGCAACAAUCAAAA	..:: .:..:.: ::.:::::::	UAAGGGGCUAAUUUGGGG-AAUAAUCAAAUGUUAAAGGA
Contig14497	+	sme-miR-315-5p	Contig14497_18663_18703_+	Subtype-II	77.7	1200	18683	51	AACUCUCA-GAGC-AACAAUCAAAA	:.:.:.. .:: ::::::.:.::	GCUCAUUUUUGCUGGCAAACAAUUAGAAGAUGGUCGAAC
Contig6137	+	sme-miR-315-5p	Contig6137_22940_22980_+	Subtype-II	77.4	1200	22960	75	AACUCUCAGAGCAACAAUCAAAA	:. . :::::.::..::...:	AUUGCGAGAAUACAGAGUAAUGAUUGGAUUUGAUAACUU
Contig41	+	sme-miR-315-5p	Contig41_254507_254547_+	Subtype-II	76.7	1300	254527	389	AACU--CUCAGAGCAACAAUCAAAA	:::: . :::: .::::.:..::	CCAAAACUGGUCCAGAUUAACAGUUGAACUUUAAAAAAA
Contig5471	+	sme-miR-315-5p	Contig5471_10255_10295_+	Subtype-II	76.7	1300	10275	79	AACUCUCAGA-GCAACAAUCAAAA	:. :.::: : :::.:.:.::::	AUUAAAGAUUUCACAUUCAAUAGUUAAAACCAAUCUAAA
Contig1987	+	sme-miR-315-5p	Contig1987_9603_9643_+	Subtype-II	76.3	1400	9623	54	AACUCUCAGAGCAACAAUCAAAA	:.::::.:: .:. :.::.:.	CUUAAUUCAUUCUCGGA-UAGAAGUCGAGUAGACCUUUA
Contig525	+	sme-miR-315-5p	Contig525_25388_25428_+	Subtype-II	76.3	1400	25408	80	AACUCUCAGAGCAACAAUCAAAA	:. . .::::.::..::...:	AUUGGGAGAAUAUAGAGUAAUGAUUGGAUUUGAUAACUU
Contig1338	+	sme-miR-315-5p	Contig1338_57660_57700_+	Subtype-II	74.9	1700	57680	68	AACUCUCAGAGCAACAAUCAAAA	.::: ::: . :.. :::.::..	UACAGUGACUGUCAAGCCGGAAAUUAAGGACAUUUUGAA
Contig2682	+	sme-miR-315-5p	Contig2682_54981_55021_+	Subtype-II	73.9	1900	55001	384	AACUCUCAGAGCAACAAUCAAAA	...:. . :: ....:::.::.:	AGAAUGGUUUAUUGA-UGGUAAUUAAGAUAUUUAUUUGA
Contig9905	+	sme-miR-315-5p	Contig9905_4517_4557_+	Subtype-II	72.5	2300	4537	255	AACUCUCAGAGCAACAAUCAAAA	::. :::: : ::.:::..:::	AUUACAAAAUCCUCA-AAAAAUAAUUGAAACUCUAAAAU
Contig1336	+	sme-miR-315-5p	Contig1336_143650_143690_+	Subtype-II	72.5	2300	143670	112	AACUCUCAGAGCAACAAUCAAAA	::.:.: :: ::.::::...:.	UCAAGAAUUUU--GA-CAGCAAUUGGAGCGACGAAGUAU
Contig7921	+	sme-miR-315-5p	Contig7921_11142_11182_+	Subtype-II	72.5	2300	11162	259	AACUCUCAGAGCAACAAUCAAAA	::. :::: : ::.:::..:::	CUUAAAAAAUCCUCA-AAAAAUAAUUGAAACUCUAAAAU
Contig756	+	sme-miR-315-5p	Contig756_36361_36401_+	Subtype-II	72.2	2400	36381	67	AACUCUCA--GAGCAACAAUCAAAA	::. .::. :. ::::::.:.::	ACUAAUCUUCGCUGGAAAACAAUUAGAAGAUGGUCGAAC
Contig2627	+	sme-miR-315-5p	Contig2627_33767_33807_+	Subtype-II	71.8	2500	33787	60	AACUCU--CAGAGC-AACAAUCAAAA	: .::: .:: :. ::.:::.:::.	UCCAUUUCUAAUAGUGUGAAUAAUUAAAGGUGGAAUAUU
Contig974	+	sme-miR-315-5p	Contig974_71640_71680_+	Subtype-II	71.8	2500	71660	54	AACUCU--CAGAGC-AACAAUCAAAA	: .::: .:: :. ::.:::.:::.	UCCAUUUCUAAUAGUGUGAAUAAUUAAAGGUGGAAUAAA
Contig4408	+	sme-miR-315-5p	Contig4408_21872_21912_+	Subtype-II	71.8	2500	21892	56	ACUCUCAGA----GCAACAAUCAAAA	:.:.: ::: :::::::.:::	AUAAUUUUGAGAAACUACAACAAUUAAAUAGGUCAAAGA
Contig16052	+	sme-miR-315-5p	Contig16052_4096_4136_+	Subtype-II	71.8	2500	4116	63	AACUCUCAGAGCAACAAUCAAAA	:..:::. :: ... :.:.:::	UGAACAAGUUCUUUGA-UGGAAGUUAAACAUGAAAUGAG
Contig2072	+	sme-miR-315-5p	Contig2072_75771_75811_+	Subtype-II	71.8	2500	75791	55	ACUCUCAGA----GCAACAAUCAAAA	:.:.: ::: :::::::.:::	AUAAUUUUGAGAAACUACAACAAUUAAAUAGGUCAAAGA
Contig316	+	sme-miR-315-5p	Contig316_35735_35775_+	Subtype-II	71.5	2600	35755	94	AACUCUCAGA-GCAACAAUCAAAA	:::: :. : :...::::.:::	CAUCGAACUGCCGUAUGUGGCAAUUAAACGAGACCUUGG
Contig10039	+	sme-miR-315-5p	Contig10039_14048_14088_+	Subtype-II	70.4	3000	14068	275	AACUCUCAGAGCAACAAUCAAAA	::. .::: : :..:::..:::	CUUAAAAAAUCUUCA-AAAAGUAAUUGAAACUCUAAAAU
Contig7	+	sme-miR-315-5p	Contig7_107629_107669_+	Subtype-II	70.4	3000	107649	56	AACUCUCAGAGCAACAAUCAAAA	::.: ..:: ::.::::::..	GGAGGAAUUACUGGA--AAUAAUCAAGGAUGUGGAAACG
Contig2037	+	sme-miR-315-5p	Contig2037_56870_56910_+	Subtype-II	70.4	3000	56890	79	AACUC-UCAG-AGCAACAAUCAAAA	:.:: :..: : :::...:...:	AUCAUAUUCGUUGGUACCAAUGGUUGGAUUUAUUUAGAU
Contig391	+	sme-miR-315-5p	Contig391_101958_101998_+	Subtype-II	70.1	3100	101978	156	AACUCUCAGAGC---AACAAUCAAAA	:.:.::: : . ::..::..::.	AACUAUUUUCAAAUUCAAAAUGAUUGAAGAAAUUUGAUU
Contig2715	+	sme-miR-315-5p	Contig2715_49799_49839_+	Subtype-II	70.1	3100	49819	966	AACUCUCAGAGCAACAAUCAAAA	::: :::: :::.::::::::	AGCAGAAAAC-CUCA---CAAUAAUCAAAACUCAAAUCC
Contig33	+	sme-miR-315-5p	Contig33_174560_174600_+	Subtype-II	69.7	3200	174580	78	AACUCUCAGAGCAACAAUCAAAA	:: . :::: .::..::...:	AUUGAGAAAAUACAGAAUAAUGAUUGGAUUUGAUAACUU
Contig7756	+	sme-miR-315-5p	Contig7756_12550_12590_+	Subtype-II	69.7	3200	12570	174	ACUCUCAGAGC----AACAAUCAAAA	:.:. ..:: . ::..::..::.	UUAAUUUAUGGAUUUGAAAAUGAUUGAAGAAAUUUUAAU
Contig5420	+	sme-miR-315-5p	Contig5420_9466_9506_+	Subtype-II	69.7	3200	9486	53	AACUCUCAGAGCAACAAUCAAAA	:.:::.. : :: :.:...::	UGAACCUAUUCUUGACGGAAAAGUUGGAACAUGUUGGAC
Contig1764	+	sme-miR-315-5p	Contig1764_43115_43155_+	Subtype-II	69.4	3400	43135	102	CUC---UCA-GAGCAACAAUCAAAA	::. :.: : .::::.:.::::	CAACUUAUAUUACAAAUAACAGUUAAAAUGAUUCAAAUU
Contig20197	+	sme-miR-315-5p	Contig20197_3986_4026_+	Subtype-II	69.4	3400	4006	191	AACUCUCAGAGCAACAAUCAAAA	::.::: : : .::.:.::::.	UUCGAAAUUCU-A-AAUAAUAGUCAAGUACUGAGAAACU
Contig8553	+	sme-miR-315-5p	Contig8553_16954_16994_+	Subtype-II	69.4	3400	16974	266	AACUCUCAGAGCAACAAUCAAAA	.:: ::. : :...:::::..:	ACGUAAGAC-CUUCCAUCGGUAAUCAGGAACCCAAAAGU
Contig13214	+	sme-miR-315-5p	Contig13214_7842_7882_+	Subtype-II	69.4	3400	7862	210	AACUCU-CAGAGCAACAAUCAAAA	:.:.: . :: ::..::::..:	UUGUUAUAUUUUGUUUAGGAAUGAUCAGGACCUAGUUUG
Contig19124	+	sme-miR-315-5p	Contig19124_3483_3523_+	Subtype-II	69	3500	3503	945	AACUCUCAGAGCAACAAUCAAAA	::: :::: .::.::::::::	AGCAGAAAAC-CUCA---UAAUAAUCAAAACUCAAAUCC
Contig84	+	sme-miR-315-5p	Contig84_54422_54462_+	Subtype-II	69	3500	54442	56	AACUCUCAGAGC-AACAAUCAAAA	::::: .. : : :: :::.:::.	AAUAUAACUCGUGAAUCUAAAAAUUAAAGGCUAAGCGAA
Contig866	+	sme-miR-315-5p	Contig866_96884_96924_+	Subtype-II	69	3500	96904	125	AACUCUCAGAGC-AACAAUCAAAA	::.: . :::: ::..::..::.	CCCCCAAAUUAAU-GAGCAAAUGAUUGAAGAAAUUUUUG
Contig1565	+	sme-miR-315-5p	Contig1565_83420_83460_+	Subtype-II	68.7	3700	83440	55	AACUC---UCAGAGCAACAAUCAAAA	::.:. : : :: .:.::::..::	AUUAAAUUUAAAUAAAAGGGAUAAUCGGAAUAUAACUUC
Contig1190	+	sme-miR-315-5p	Contig1190_70172_70212_+	Subtype-II	68.4	3800	70192	63	AACUCUCAGAGCAACAAUCAAAA	:. :::.: ....::::.:.:	AUAGCAGAUCUUA---UGGUAAUCGAGAUGGGGGUAAUC
Contig18528	+	sme-miR-315-5p	Contig18528_12269_12309_+	Subtype-II	68.4	3800	12289	68	AACUCUCAGAGCAACAAUCAAAA	::: : : : ..:.::::..::	AAUCAAUAACAAUAAUAAUGAUAAUCGGAAUAUAAGUCA
Contig1190	+	sme-miR-315-5p	Contig1190_70170_70210_+	Subtype-II	68.4	3800	70190	67	AACUCUCAGAGCAACAAUCAAAA	:. :::.: ....::::.:.:	UAAUAGCAGAUCUUA---UGGUAAUCGAGAUGGGGGUAA
Contig10830	+	sme-miR-315-5p	Contig10830_21281_21321_+	Subtype-II	68	4000	21301	280	AAC-UCUCAGAGCAACAAUCAAAA	::. :: . :: ::.:::..:::	CCUAAAAUAUCCUCGAAAAAUAAUUGAAACUCUAAAAUA
Contig21461	+	sme-miR-315-5p	Contig21461_5529_5569_+	Subtype-II	68	4000	5549	298	AACUC--UCAGAGCAACAAUCAAAA	..::: :.: :::...:...:.	GUUAGGCUCUAUUAUUUCAAUGGUUGGAGUGUUAUUUUU
Contig5048	+	sme-miR-315-5p	Contig5048_32178_32218_+	Subtype-II	67.7	4200	32198	53	AAC-UCUCAGAGC-AACAAUCAAAA	::. :.:.: ::. .: :::..::.	UUUUAAUAUUUUA-AGUGGAAAAUUGAAGUAUGCGAAUC
Contig905	+	sme-miR-315-5p	Contig905_97952_97992_+	Subtype-II	67.3	4400	97972	62	AACUCUCAGAGCAACAAUCAAAA	::::. : : ....:::.:...	UAUGAUCAACUUCCUCA-UGGUAAUUAGGGUGGAGCUUA
Contig5417	+	sme-miR-315-5p	Contig5417_15630_15670_+	Subtype-II	67	4600	15650	68	AAC-UCUCAGAGCAACAAUCAAAA	::. .::: :.:::.:.:.::	GAUAGUAAUAAUUCAACUCGACAGUUAGAACCUUAAAUA
Contig1015	+	sme-miR-315-5p	Contig1015_54263_54303_+	Subtype-II	67	4600	54283	52	AAC-UCUCAGAGCAACAAUCAAAA	::. .::: :.:::.:.:.::	GAUAGUAAUAAUUCAACUCGACAGUUAGAACCUUAAAUA
Contig723	+	sme-miR-315-5p	Contig723_105115_105155_+	Subtype-II	67	4600	105135	72	AACUCUCAGAGC---AACAAUCAAAA	:: .: ::.:. ::.:.::.::	UUGUACGUUGAGGGUUAGAAUAGUCGAAUAUGGAAGCCA
Contig5417	+	sme-miR-315-5p	Contig5417_15631_15671_+	Subtype-II	67	4600	15651	87	AAC-UCUCAGAGCAACAAUCAAAA	::. .::: :.:::.:.:.::	AUAGUAAUAAUUCAACUCGACAGUUAGAACCUUAAAUAG
Contig1015	+	sme-miR-315-5p	Contig1015_54264_54304_+	Subtype-II	67	4600	54284	85	AAC-UCUCAGAGCAACAAUCAAAA	::. .::: :.:::.:.:.::	AUAGUAAUAAUUCAACUCGACAGUUAGAACCUUAAAUAG
Contig7686	+	sme-miR-315-5p	Contig7686_19199_19239_+	Subtype-II	67	4600	19219	55	AAC-UCUCAGAGCAACAAUCAAAA	::. .::: :.:::.:.:.::	CAUAGUAAUAAUUCAACUCGACAGUUAGAACCUUAAAUA
Contig7686	+	sme-miR-315-5p	Contig7686_19200_19240_+	Subtype-II	67	4600	19220	79	AAC-UCUCAGAGCAACAAUCAAAA	::. .::: :.:::.:.:.::	AUAGUAAUAAUUCAACUCGACAGUUAGAACCUUAAAUAG
Contig16925	+	sme-miR-315-5p	Contig16925_10261_10301_+	Subtype-II	66.6	4800	10281	54	AACUCUCAGAGCAACAAUCAAAA	::. .. ::.....:::..:	CCAUUCCAAUAGAUGCAGUGGUGAUCGGAUCAGGAUAUA
Contig1900	+	sme-miR-315-5p	Contig1900_28570_28610_+	Subtype-II	65.9	5200	28590	261	AACUCUCAGAGCAACAAUCAAAA	::: :: : : ::.:.::::::	CCGUAAUAAC-CUAAAUGAAAUAGUCAAAAAGGAACCUA
Contig2861	+	sme-miR-315-5p	Contig2861_13329_13369_+	Subtype-II	65.9	5200	13349	80	AACUC-UCAGAGCAACAAUCAAAA	:::. ::: : :...::.::::	AUGACACUUGUCAAA--AGUGAUUAAAAAUCUGUAAAAU
Contig3523	+	sme-miR-315-5p	Contig3523_11593_11633_+	Subtype-II	65.9	5200	11613	253	AACUCUCAGAGCAACAAUCAAAA	::: :: : : ::.:.::::::	CCGUAAUAAC-CUAAAUGAAAUAGUCAAAAAGGAACCUA
Contig2728	+	sme-miR-315-5p	Contig2728_55662_55702_+	Subtype-II	65.9	5200	55682	242	AACUCUCAGAGCAACAAUCAAAA	::: :: : : ::.:.::::::	CCGUAAUAAC-CUAAAUGAAAUAGUCAAAAAGGAACCUA
Contig2698	+	sme-miR-315-5p	Contig2698_13121_13161_+	Subtype-II	65.9	5200	13141	273	AACUCUCAGAGCAACAAUCAAAA	::: :: : : ::.:.::::::	CCGUAAUAAC-CUAAAUGAAAUAGUCAAAAAGGAACCUA
Contig2602	+	sme-miR-315-5p	Contig2602_78036_78076_+	Subtype-II	65.6	5400	78056	56	AACUCU--CAGAGC-AACAAUCAAAA	..: : .::: : ::.:.:..:::	GAAUGUUAUAAUAGAACAAAUAGUUGAAAUAUGUAAAAU
Contig20698	+	sme-miR-315-5p	Contig20698_7861_7901_+	Subtype-II	65.6	5400	7881	76	AACUCUCAGAGCAACAAUCAAAA	:::: : : ::...:...::	UUGAAUUUUCUCUAAUAAAAAUGGUUGGAAAUGUAAAUG
Contig32581	+	sme-miR-315-5p	Contig32581_2814_2854_+	Subtype-II	65.2	5600	2834	79	AACUCUC-AGAGC---AACAAUCAAAA	::.:.:: :: . ::...:...::	CUGAAUUUUCUUGAAUAAAAAUGGUUGGAAAUGUAAAUG
Contig15045	+	sme-miR-315-5p	Contig15045_20362_20402_+	Subtype-II	65.2	5600	20382	69	AACUCUC-AGAGC---AACAAUCAAAA	::.:.:: :: . ::...:...::	CUGAAUUUUCUUGAAUAAAAAUGGUUGGAAAUGUAAAUG
Contig1640	+	sme-miR-315-5p	Contig1640_50671_50711_+	Subtype-II	65.2	5600	50691	86	AACUCUC-AGAGC---AACAAUCAAAA	::.:.:: :: . ::...:...::	AUGAAUUUUCUUGAAUAAAAAUGGUUGGAAAUGUAAAUG
Contig3799	+	sme-miR-315-5p	Contig3799_15650_15690_+	Subtype-II	65.2	5600	15670	86	AACUCUC-AGAGC---AACAAUCAAAA	::.:.:: :: . ::...:...::	CUGAAUUUUCUUGAAUAAAAAUGGUUGGAAAUGUAAAUG
Contig12273	+	sme-miR-315-5p	Contig12273_21591_21631_+	Subtype-II	65.2	5600	21611	81	AACUCUC-AGAGC---AACAAUCAAAA	::.:.:: :: . ::...:...::	CUGAAUUUUCUUGAAUAAAAAUGGUUGGAAAUGUAAGUG
Contig8569	+	sme-miR-315-5p	Contig8569_18191_18231_+	Subtype-II	65.2	5600	18211	71	AACUCUC-AGAGC---AACAAUCAAAA	::.:.:: :: . ::...:...::	CUAAAUUUUCUUGAAUAAAAAUGGUUGGAAAUGUAAAUG
Contig154	+	sme-miR-315-5p	Contig154_118032_118072_+	Subtype-II	65.2	5600	118052	82	AACUCUC-AGAGC---AACAAUCAAAA	::.:.:: :: . ::...:...::	CUGAAUUUUCUUGAAUAAAAAUGGUUGGAAAUGUAAAUG
Contig153	+	sme-miR-315-5p	Contig153_23950_23990_+	Subtype-II	65.2	5600	23970	84	AACUCUC-AGAGC---AACAAUCAAAA	::.:.:: :: . ::...:...::	CUGAAUUUUCUCGAAUAAAAAUGGUUGGAAAUGUAAAUG
Contig4965	+	sme-miR-315-5p	Contig4965_7279_7319_+	Subtype-II	65.2	5600	7299	233	AACUCUCAGAGCAACAAUCAAAA	..:.:.: : :: :::..:::	AUCAUUCGUUUUUAAA--AAAAAUUGAAAAUCGAAUGCU
Contig11245	+	sme-miR-315-5p	Contig11245_28480_28520_+	Subtype-II	65.2	5600	28500	81	AACUCUC-AGAGC---AACAAUCAAAA	::.:.:: :: . ::...:...::	CUGAAUUUUCUUGAAUAAAAAUGGUUGGAAAUGUAAAUG
Contig32341	+	sme-miR-315-5p	Contig32341_1232_1272_+	Subtype-II	65.2	5600	1252	89	AACUCUC-AGAGC---AACAAUCAAAA	::.:.:: :: . ::...:...::	CUGAAUUUUCUUGAAUAAAAAUGGUUGGAAAUGUAAAUG
Contig14112	+	sme-miR-315-5p	Contig14112_246_286_+	Subtype-II	65.2	5600	266	85	AACUCUC-AGAGC---AACAAUCAAAA	::.:.:: :: . ::...:...::	UUGAAUUUUCUUGAAUAAAAAUGGUUGGAAAUGUAAAUG
Contig19748	+	sme-miR-315-5p	Contig19748_15822_15862_+	Subtype-II	65.2	5600	15842	75	AACUCUC-AGAGC---AACAAUCAAAA	::.:.:: :: . ::...:...::	CUGAAUUUUCUUGAAUAAAAAUGGUUGGAAAUGUAAAUG
Contig23076	+	sme-miR-315-5p	Contig23076_10163_10203_+	Subtype-II	65.2	5600	10183	81	AACUCUC-AGAGC---AACAAUCAAAA	::.:.:: :: . ::...:...::	CUGAAUUUUCUUGAAUAAAAAUGGUUGGAAAUGUAUAUG
Contig446	+	sme-miR-315-5p	Contig446_80914_80954_+	Subtype-II	65.2	5600	80934	81	AACUCUC-AGAGC---AACAAUCAAAA	::.:.:: :: . ::...:...::	CUGAAUUUUCUUGAAUAAAAAUGGUUGGAAAUGUAAAUU
Contig3274	+	sme-miR-315-5p	Contig3274_43091_43131_+	Subtype-II	64.9	5900	43111	129	CUC-U-CAGAGC---AACAAUCAAAA	.:. : .::: . ::..::..::.	UAAUUUAUAUAGAUUUAAAAUGAUUGAAGAAAUUUUAAU
Contig27446	+	sme-miR-315-5p	Contig27446_4941_4981_+	Subtype-II	64.9	5900	4961	55	AACUCUCAGAGCAACAAUCAAAA	::. ::. :: :.::::..:.:	AACCCAAUCCUU-GA--AGCAAUUGAGAGAUGAUACGAU
Contig16547	+	sme-miR-315-5p	Contig16547_6292_6332_+	Subtype-II	64.5	6200	6312	67	AACUCUCAGAGC---AACAAUCAAAA	::: : ::.:. ::.:.::.::	AUUAACAGUGAGGGUUAGAAUAGUCGAAUAUGGAAGCCA
Contig14649	+	sme-miR-315-5p	Contig14649_1710_1750_+	Subtype-II	64.5	6200	1730	58	AACUCUCAGAG---CAACAAUCAAAA	::. : ::.: :::.:.::.::	CAGAAUAGUGAGGGUUACAAUAGUCGAAUAUGGAAGCCA
Contig31058	+	sme-miR-315-5p	Contig31058_3917_3957_+	Subtype-II	64.5	6200	3937	57	AACUCUCAGAGC---AACAAUCAAAA	::: : ::.:. ::.:.::.::	AUCAACGGUGAGGGUUAGAAUAGUCGAAUAUGGAAGCCA
Contig4223	+	sme-miR-315-5p	Contig4223_35221_35261_+	Subtype-II	64.5	6200	35241	61	ACUCUC--AGAGC-AACAAUCAAAA	::.:: : .:. .:::::...:	UUGUCUUUCCAAUGGUGGACAAUUGGAUUUAGUUUGUGA
Contig3050	+	sme-miR-315-5p	Contig3050_16748_16788_+	Subtype-II	64.2	6400	16768	60	AACUCUCAGA--GC-AACAAUCAAAA	: .::: : : :. ::.:::.:::.	UCCAUUUCUAAUAAUGUGAAUAAUUAAAGGUGGAAUAUU
Contig4681	+	sme-miR-315-5p	Contig4681_23009_23049_+	Subtype-II	64.2	6400	23029	66	AACUCUCAGA--GC-AACAAUCAAAA	: .::: : : :. ::.:::.:::.	UCCAUUUCUAAUAAUGUGAAUAAUUAAAGGUGGAAUAUU
Contig21741	+	sme-miR-315-5p	Contig21741_12283_12323_+	Subtype-II	64.2	6400	12303	109	AACUCUCAGAGCAACAAUCAAAA	::.:.: :: :::::::...:.	UCAAGAAUUUU--GA-CAACAAUUGGAGCGACGAAGUAU
Contig4151	+	sme-miR-315-5p	Contig4151_26443_26483_+	Subtype-II	64.2	6400	26463	58	AACUCUCAGA--GC-AACAAUCAAAA	: .::: : : :. ::.:::.:::.	UCCAUUUCUAAUAAUGUGAAUAAUUAAAGGUGGAAUAUU
Contig8417	+	sme-miR-315-5p	Contig8417_13105_13145_+	Subtype-II	64.2	6400	13125	95	AACUCUCAGAGCAACAAUCAAAA	::.: :: :::.:.::.::	CAUGAAAAUUGAGUGAACAAUAGUCGAAUUAAUAAUUCC
Contig9	+	sme-miR-315-5p	Contig9_296529_296569_+	Subtype-II	64.2	6400	296549	76	AACUCUCAGAGCAACAAUCAAAA	::.: :: :::.:.::.::	CAUGAAAAUUGAGUGAACAAUAGUCGAAUUAAUAAUUCC
Contig7260	+	sme-miR-315-5p	Contig7260_16657_16697_+	Subtype-II	64.2	6400	16677	59	AACUCUCAGA--GC-AACAAUCAAAA	: .::: : : :. ::.:::.:::.	UCCAUUUCUAAUAAUGUGAAUAAUUAAAGGUGGAACAUU
Contig864	+	sme-miR-315-5p	Contig864_71543_71583_+	Subtype-II	64.2	6400	71563	85	AACUCUCAGAGCAACAAUCAAAA	.:.:. :: :: :. :::...:	GGUAUAGGAUUUGCAUAG-AGAAAUUGGAUUUAGGGAAA
Contig7638	+	sme-miR-315-5p	Contig7638_2105_2145_+	Subtype-II	64.2	6400	2125	54	AACUCUCAGA--GC-AACAAUCAAAA	: .::: : : :. ::.:::.:::.	UCCAUUUCUAAUAAUGUGAAUAAUUAAAGGUGGAAUAUU
Contig1006	+	sme-miR-315-5p	Contig1006_16388_16428_+	Subtype-II	64.2	6400	16408	59	AACUCUCAGA--GC-AACAAUCAAAA	: .::: : : :. ::.:::.:::.	UUCAUUUCUAAUAAUGUGAAUAAUUAAAGGUGGAAUAUU
Contig2671	+	sme-miR-315-5p	Contig2671_8379_8419_+	Subtype-II	64.2	6400	8399	82	AACUCUC-AGAGC---AACAAUCAAAA	:..:.:: :: . ::...:...::	CUGAGUUUUCUUGAAUAAAAAUGGUUGGAAAUGUAAAUG
Contig192	+	sme-miR-315-5p	Contig192_108641_108681_+	Subtype-II	64.2	6400	108661	58	AACUC-UCA-G-AGCAACAAUCAAAA	::.:. :.: : : .:: :.:...::	AGUAAUUUGUUAUGAAAUAAAAGUUGGAACAUAUUCAAG
Contig11345	+	sme-miR-315-5p	Contig11345_23424_23464_+	Subtype-II	64.2	6400	23444	110	AACUCUCAGAGCAACAAUCAAAA	::.:.: :: :::::::...:.	UCAAGAAUUUU--GA-CAACAAUUGGAGCGACGAAGUAU
Contig6128	+	sme-miR-315-5p	Contig6128_21043_21083_+	Subtype-II	64.2	6400	21063	60	AACUCUCAGAGCAACAAUCAAAA	::.:. . :: .:: :::...:	CGCUACAAAUUUGUUGA-UAAAAAUUGGAUAUGAAAAUA
Contig25	+	sme-miR-315-5p	Contig25_776_816_+	Subtype-II	64.2	6400	796	74	AACUCUCAGAGCAACAAUCAAAA	::.: :: :::.:.::.::	CAUGAAAAUUGAGUGAACAAUAGUCGAAUUAAUAAUUCC
Contig1864	+	sme-miR-315-5p	Contig1864_49301_49341_+	Subtype-II	64.2	6400	49321	55	AACUCUCAGA--GC-AACAAUCAAAA	: .::: : : :. ::.:::.:::.	UCCAUUUCUAAUAAUGUGAAUAAUUAAAGGUGGAAUAUU
Contig2076	+	sme-miR-315-5p	Contig2076_21299_21339_+	Subtype-II	63.8	6700	21319	71	AACUCUCAGAGCAACAAUCAAAA	::.:: : ..:::::.::::	AUAAUAAUUC----ACUGACAAUUAAAAGUACUAUAGUU
Contig13762	+	sme-miR-315-5p	Contig13762_16918_16958_+	Subtype-II	63.8	6700	16938	91	AACUCUCAGAGCAACAAUCAAAA	::: :.: :::::::..::.	CCUUGAACGGUUA---CAACAAUUGAAGUAGUUAAAAAU
Contig21597	+	sme-miR-315-5p	Contig21597_4271_4311_+	Subtype-II	63.8	6700	4291	96	AAC-UCUCAGAGCAACAAUCAAAA	.: :: :: ::::: :::::.:	CCUUGCGCAUCACA-AGCAAAAAUCAGACACAAAUAAUC
Contig19686	+	sme-miR-315-5p	Contig19686_2286_2326_+	Subtype-II	63.8	6700	2306	141	AACU-CUCAGAGCAACAAUCAAAA	:.: ::. :: ::..::..::.	AAUUUAUAUUGCUUUGA-AAAUGAUUGAAGAAAUUUUAA
Contig2064	+	sme-miR-315-5p	Contig2064_71720_71760_+	Subtype-II	63.5	7000	71740	65	AACUCUCAGAGC---AACAAUCAAAA	::. : ::.:. ::.:.::.::	UCAAAUGAUGAGGGUAAGAAUAGUCGAAUAUGGAAGCCA
Contig460	+	sme-miR-315-5p	Contig460_42951_42991_+	Subtype-II	63.5	7000	42971	62	AACUCUCAGAGC---AACAAUCAAAA	::. : ::.:. ::.:.::.::	GCCAAUGGUGAGGGUUAGAAUAGUCGAAUAUGGAAGCCA
Contig22	+	sme-miR-315-5p	Contig22_154943_154983_+	Subtype-II	63.5	7000	154963	75	AACUCUCAGAGC---AACAAUCAAAA	::. : ::.:. ::.:.::.::	AAUAAUGGUGAGGGUUAGAAUAGUCGAAUAUGGAAGCCA
Contig499	+	sme-miR-315-5p	Contig499_88898_88938_+	Subtype-II	63.5	7000	88918	53	AACUCUCAGAGC---AACAAUCAAAA	::. : ::.:. ::.:.::.::	UUGAAUGGUGAGGGUUAGAAUAGUCGAAUAUGGAAGCCA
Contig9995	+	sme-miR-315-5p	Contig9995_3231_3271_+	Subtype-II	63.2	7300	3251	76	AACUCUCAGAGCAACAAUCAAAA	::.: :: .::.:.::.::	CAUGAAAAUUGAGUGAAUAAUAGUCGAAUUAAUAACUCC
Contig15002	+	sme-miR-315-5p	Contig15002_9262_9302_+	Subtype-II	63.2	7300	9282	438	AACUCUCAGAGCAACAAUCAAAA	::.:. .: : .:. :::...:	UAACGGUAAUUUGUA-AUUAGAAAUUGGAUUUAGAAUGC
Contig1713	+	sme-miR-315-5p	Contig1713_75102_75142_+	Subtype-II	63.2	7300	75122	98	UCUCA-GAGC----AACAAUCAAAA	.::: :::. ::.:.:.::::	UCUUCACGAGUGAAAAAUAGUUAAAAAUCUGUAAAAA
Contig5249	+	sme-miR-315-5p	Contig5249_27074_27114_+	Subtype-II	63.2	7300	27094	57	ACU-CUCAGAGC---AACAAUCAAAA	:.: : ::.:. ::.:.::.::	AUAAUUGAUGAGGGUUAGAAUAGUCGAAUAUGGAAGCCA
Contig4003	+	sme-miR-315-5p	Contig4003_12056_12096_+	Subtype-II	63.2	7300	12076	80	AACUCUCAGAGCAACAAUCAAAA	::.: :: .::.:.::.::	CAUGAAAAUUGAGUGAAUAAUAGUCGAAUUAAUAAUUCC
Contig25118	+	sme-miR-315-5p	Contig25118_4385_4425_+	Subtype-II	63.2	7300	4405	383	AACUCUCAGAGCAACAAUCAAAA	::.:. .: : .:. :::...:	UAACGGUAAUUUGUA-AUUAGAAAUUGGAUUUAGAAUGC
Contig117	+	sme-miR-315-5p	Contig117_105690_105730_+	Subtype-II	63.2	7300	105710	69	AACUCUCAGAGCAACAAUCAAAA	::.: :: .::.:.::.::	CAUGAAAAUUGAGUGAAUAAUAGUCGAAUUAAUAACUCC
Contig3116	+	sme-miR-315-5p	Contig3116_18601_18641_+	Subtype-II	63.2	7300	18621	77	UCUCA-GAGC----AACAAUCAAAA	.::: :::. ::.:.:.::::	UCUUCACGAGUGAAAAAUAGUUAAAAAUCUGUAAAAA
Contig5595	+	sme-miR-315-5p	Contig5595_16227_16267_+	Subtype-II	62.8	7600	16247	60	AACUCUCAGAGC-AACAAUCAAAA	.:::: : . : ::.:::..::	CGACGGACUCGAACGUCAAAUAAUUGAACCUAAAUAGCG
Contig1924	+	sme-miR-315-5p	Contig1924_13409_13449_+	Subtype-II	62.8	7600	13429	52	CUCUCAG--AGC---AACAAUCAAAA	::.: :: : : ::.:::...:.	GGGCUUUGAGUUACCAAAAAUAAUUGGAGUGUAAAUGGG
Contig34	+	sme-miR-315-5p	Contig34_53719_53759_+	Subtype-II	62.8	7600	53739	88	AACUCUCA-GAGCAACAAUCAAAA	:: :: . :: .::.:.::.::	CAUGAAAAUCGAGUGAAUAAUAGUCGAAUUAAUAAUUCC
Contig3639	+	sme-miR-315-5p	Contig3639_4589_4629_+	Subtype-II	62.8	7600	4609	78	AACUCUCAGAGC-AACAAUCAAAA	.:::: : . : ::.:::..::	CGACGGACUCGAACGUCAAAUAAUUGAACCUAAAUAGAG
Contig13446	+	sme-miR-315-5p	Contig13446_22145_22185_+	Subtype-II	62.8	7600	22165	68	AACUCUCAGAGCAACAAUCAAAA	::. .:: .::.:::.::::	UUUGUAAUAUUC---UUAAUAAUUAAAAGAAAACUAAAA
Contig52	+	sme-miR-315-5p	Contig52_211089_211129_+	Subtype-II	62.8	7600	211109	64	CUCUCAG--AGC---AACAAUCAAAA	::.: :: : : ::.:::...:.	GGGCUUUGAGUUACCGAAAAUAAUUGGAGUGUAAAUGAC
Contig51	+	sme-miR-315-5p	Contig51_321214_321254_+	Subtype-II	62.8	7600	321234	143	AACUCUCAGAGCAACAAUCAAAA	:: :.::: ::.:::...::	UAUUAAAAAUUUCA----AAUAAUUGGAACGCAUCAAUA
Contig5236	+	sme-miR-315-5p	Contig5236_8939_8979_+	Subtype-II	62.8	7600	8959	62	AACUCUCAGAGC-AACAAUCAAAA	.:::: : . : ::.:::..::	CGACGGACUCGAACGUCAAAUAAUUGAACCUAAAUAGCG
Contig6558	+	sme-miR-315-5p	Contig6558_47138_47178_+	Subtype-II	62.8	7600	47158	84	AACUCUCAGAGCAACAAUCAAAA	.: :.:: .:::::::.::.	GAUAAUUGAGUUUC----UAACAAUCGAAGAUUCUGUGC
Contig19511	+	sme-miR-315-5p	Contig19511_11435_11475_+	Subtype-II	62.5	7900	11455	89	AAC-UCUCAGA-GCAACAAUCAAAA	::: :.::: : .:: :::...:	AUAUAACUUUUCAAAUUUAAAAAUUGGAUUUAGAUGCCU
Contig8474	+	sme-miR-315-5p	Contig8474_20431_20471_+	Subtype-II	62.5	7900	20451	59	AACUCUCAGAGC---AACAAUCAAAA	:.. : ::.:. ::.:.::.::	AAUAGUGGUGAGGGUUAGAAUAGUCGAAUAUGGAAGUUA
Contig12871	+	sme-miR-315-5p	Contig12871_9436_9476_+	Subtype-II	62.5	7900	9456	64	AACUCUCAGAGC---AACAAUCAAAA	:.. : ::.:. ::.:.::.::	AAUAGUGGUGAGGGUUAGAAUAGUCGAAUAUGGAAGUUA
Contig62	+	sme-miR-315-5p	Contig62_132223_132263_+	Subtype-II	62.1	8300	132243	51	ACUCUCAG-AGC---AACAAUCAAAA	:.:. .:: : . ::.:::.:::.	UCCAUUUCUAGUAAUAUGAAUAAUUAAAGGUGGAAUAUC
Contig1944	+	sme-miR-315-5p	Contig1944_65991_66031_+	Subtype-II	62.1	8300	66011	186	AACUCUCAGAGCAACAAUCAAAA	::.: .: .::..::.:::	UAAAUUAAUUAAUAUUUUAAUGAUUAAACCCUCAAAAAA
Contig2533	+	sme-miR-315-5p	Contig2533_76576_76616_+	Subtype-II	61.8	8600	76596	728	AACUCUCAGAGCAACAAUCAAAA	:: .:.: : ::::::.:::.	GAUAGCACAUUUA-A--AACAAUUAAAGAACAAUUAUAU
Contig9227	+	sme-miR-315-5p	Contig9227_8976_9016_+	Subtype-II	61.8	8600	8996	682	UCUCAGAGC-----AACAAUCAAAA	:: .: ::. :::::::.:::	AUUCAUA-AGUAUUUGAACAAUCGAAACUGCAGUACAU
Contig2533	+	sme-miR-315-5p	Contig2533_76575_76615_+	Subtype-II	61.8	8600	76595	416	AACUCUCAGAGCAACAAUCAAAA	:: .:.: : ::::::.:::.	GGAUAGCACAUUUA-A--AACAAUUAAAGAACAAUUAUA
Contig9227	+	sme-miR-315-5p	Contig9227_8977_9017_+	Subtype-II	61.8	8600	8997	154	AACUCUCAGAGCAACAAUCAAAA	:.. .:.. :::::::.:::	UUCAUAAGUAUUUG----AACAAUCGAAACUGCAGUACA
Contig7583	+	sme-miR-315-5p	Contig7583_23945_23985_+	Subtype-II	61.4	9000	23965	53	AACUCU-CAGAGCAACAAUCAAAA	::. :: .: : ::.:::...::	UUAAAAAAUGCUAUA-AAAAAUAAUUGGAAUUGUUUCAA
Contig138	+	sme-miR-315-5p	Contig138_146846_146886_+	Subtype-II	61.1	9400	146866	195	AACUCUCAGAGCAACAAUCAAAA	::.: .: ..:..::.:::	UAAAUUAAUUAAUAUUUUGAUGAUUAAACCCUCAAAAAA
Contig4867	+	sme-miR-315-5p	Contig4867_14082_14122_+	Subtype-II	61.1	9400	14102	108	AACUCUCAGAGCAACAAUCAAAA	:..: .: .::..::.:::	UGAAUCAGUUAAUAAUUUAAUGAUUAAACCUUCAAGAAA
Contig4842	+	sme-miR-315-5p	Contig4842_6518_6558_+	Subtype-II	61.1	9400	6538	199	AACUCUCAGAGCAACAAUCAAAA	::.: .: ..:..::.:::	UAAAUUAAUUAAUAUUUUGAUGAUUAAACCCUCAAAAAA
Contig1190	+	sme-miR-315-5p	Contig1190_70184_70224_+	Subtype-II	61.1	9400	70204	56	ACUCUC-AGA--GCAACAAUCAAAA	.. :: ::: : ...::::.::.	AUGGUAAUCGAGAUGGGGGUAAUCGAAGGGAUCAAGGAG
Contig37203	+	sme-miR-315-5p	Contig37203_573_613_+	Subtype-II	61.1	9400	593	54	CUCUCAGAG-----CAACAAUCAAAA	. .:.:: : .:....:.::.:	UCAUCUUUAGUGAAUCUUAGUGGUUAAGAGUUUAUGAAA
Contig1190	+	sme-miR-315-5p	Contig1190_70182_70222_+	Subtype-II	61.1	9400	70202	63	AACUCUC-AGA--GCAACAAUCAAAA	... :: ::: : ...::::.::.	UUAUGGUAAUCGAGAUGGGGGUAAUCGAAGGGAUCAAGG
Contig1073	+	sme-miR-315-5p	Contig1073_40229_40269_+	Subtype-II	61.1	9400	40249	197	AACUCUCAGAGCAACAAUCAAAA	::.: .: ..:..::.:::	UAAAUUAAUUAAUAUUUUGAUGAUUAAACCCUCAAAAAA
Contig6152	+	sme-miR-315-5p	Contig6152_28324_28364_+	Subtype-II	60.7	9800	28344	98	ACUCUC-----AGAGCAACAAUCAAAA	:.:: . ::: :.: .::..:::	AAGAUUCGUAACAAAGAACGAGGAUUGAAAUAUACAUAC
Contig2459	+	sme-bantam-b-5p	Contig2459_61110_61150_+	Subtype-II	85.4	440	61130	55	UAAGAUC--UCAACGAAAACCGG	:: ::: :::..:..:::.::	CCGAACUGAAAAUCAAUCAGUGGGAACUGGAAAAAUACA
Contig1576	+	sme-bantam-b-5p	Contig1576_49599_49639_+	Subtype-II	83.8	540	49619	58	UAAGAUCUCAACGAAAACCGG	:: .: ::::.:.:::..:	UACGCAGAAAAACGUAUCAAUGGAAAUUGUAAAUCAAAA
Contig963	-	sme-bantam-b-5p	Contig963_77081_77121_-	Subtype-II	81.7	710	77101	78	UAAGAUC-UCAACGAAAACCGG	:.. ::: :::::.::::::	CAGUUCCAUGGAAUCGGCAACGGAAACCGAUCCGUAACC
Contig963	-	sme-bantam-b-5p	Contig963_77083_77123_-	Subtype-II	81.7	710	77103	141	UAAGAUC-UCAACGAAAACCGG	:.. ::: :::::.::::::	GUUCCAUGGAAUCGGCAACGGAAACCGAUCCGUAACCGG
Contig963	-	sme-bantam-b-5p	Contig963_77082_77122_-	Subtype-II	81.7	710	77102	280	UAAGAUC-UCAACGAAAACCGG	:.. ::: :::::.::::::	AGUUCCAUGGAAUCGGCAACGGAAACCGAUCCGUAACCG
Contig13041	+	sme-bantam-b-5p	Contig13041_1501_1541_+	Subtype-II	80.1	870	1521	52	UAAGAUCUCAACGAAAACCGG	.::: :.:.:::::...:	UUUUUAGAUCUGGAU-UUAGCGAAAGUUGAAAAUGCAUU
Contig17355	+	sme-bantam-b-5p	Contig17355_616_656_+	Subtype-II	79.3	960	636	66	UAAGAUCU-CAACGAAAACCGG	:.: ::.: . :.:::::.::	GUAUACAUGAUAUUUAUUAUGAAAAUCGAAUGAUUGUUU
Contig17355	+	sme-bantam-b-5p	Contig17355_615_655_+	Subtype-II	79.3	960	635	543	UAAGAUCU-CAACGAAAACCGG	:.: ::.: . :.:::::.::	UGUAUACAUGAUAUUUAUUAUGAAAAUCGAAUGAUUGUU
Contig2172	+	sme-bantam-b-5p	Contig2172_3546_3586_+	Subtype-II	78.5	1100	3566	58	UAAGAUCUCAACGAAAACCGG	::: : . .::.:.:::..:	AAUAAGAAAUAAAAAUAUAAUGGAAAUUGAGAAAAGAUC
Contig10683	+	sme-bantam-b-5p	Contig10683_2719_2759_+	Subtype-II	77.2	1200	2739	67	UAAGAUCUCA---ACGAAAACCGG	::: ::.:.: :: :.:.:.::	ACCUUUAAUAUUUUAUUGACAAGAGCUGGUAGAUUCGAG
Contig5217	+	sme-bantam-b-5p	Contig5217_9842_9882_+	Subtype-II	76.8	1300	9862	112	UAAGAUCUCAACGAAAACCGG	::::: .::. ::::..::	AUUUAAAUUAAGAAAAUAAUAAAAAUUGGAUUUAGAUAA
Contig2111	+	sme-bantam-b-5p	Contig2111_26241_26281_+	Subtype-II	76	1500	26261	87	UAAGAUCUCAACGAAAACCGG	::: :::: :. :::..::	CCUGUGAUUCAAGUUCUCUAUCAAAGUCGAAAUGUUUGA
Contig2111	+	sme-bantam-b-5p	Contig2111_26242_26282_+	Subtype-II	76	1500	26262	145	UAAGAUCUCAACGAAAACCGG	::: :::: :. :::..::	CUGUGAUUCAAGUUCUCUAUCAAAGUCGAAAUGUUUGAG
Contig2274	+	sme-bantam-b-5p	Contig2274_87845_87885_+	Subtype-II	75.6	1500	87865	55	UAAGAUCUCAACGAAAACCGG	::.:.::. ::..:::	ACAGCCAUGUUUUAUUUUAAUAAAGGCCGAAAUAUAAAA
Contig4516	+	sme-bantam-b-5p	Contig4516_28146_28186_+	Subtype-II	75.6	1500	28166	72	UAAGAUCUCAACGAAAACCGG	::: :.::::: ::::..:	CACAAAAAUUAA-UUUUCAACUAAAAUUGAGAACACAAA
Contig9869	+	sme-bantam-b-5p	Contig9869_6178_6218_+	Subtype-II	75.2	1600	6198	140	UAAGAUCUCAACGAAAACCGG	::: :.:. ::::::::	AUGAUAUUAGUUUAUCCCGAUUAAAACCGGUGGUUAGCG
Contig24683	+	sme-bantam-b-5p	Contig24683_4797_4837_+	Subtype-II	74.4	1800	4817	65	UAAGAUCUCAACGAAAACCGG	.:.:.:.: .:::.::	GAUUUAACGCAUAGUUUUAGCCGAAAUCGUAGCCCUGUG
Contig1682	+	sme-bantam-b-5p	Contig1682_36131_36171_+	Subtype-II	74.4	1800	36151	73	UAAGAUCUCAACGAAAACCGG	::. :: :.::: ::.::.:	UUCCCCAUAUAGCAU-UUAACAAAGACUGAAUAUGAGGA
Contig1252	+	sme-bantam-b-5p	Contig1252_70239_70279_+	Subtype-II	74.4	1800	70259	89	UAAGAUCUCAACGAAAACCGG	::: : . ::::::.::..:	AAGAUCUUUAA-AGUACAACGAGAAUUGCUUCCAUUUAU
Contig891	+	sme-bantam-b-5p	Contig891_31284_31324_+	Subtype-II	73.6	2000	31304	65	UAAGAUCUCAACGAAAACCGG	:: ::. :::. .::..::	GGUUCAAUAAAAAAUUCCAAUAGAAGUCGAAUCAAAAUC
Contig637	+	sme-bantam-b-5p	Contig637_52669_52709_+	Subtype-II	73.6	2000	52689	51	UAAGAUCUCAACGAAAACCGG	:: ::. :::. .::..::	GGUUCAAAAAAAAAUUCCAAUAGAAGUCGAAUCAAAAUC
Contig28578	+	sme-bantam-b-5p	Contig28578_2045_2085_+	Subtype-II	73.6	2000	2065	59	UAAGAUCUCAACGAAAACCGG	:: ::. :::. .::..::	GUUCAAUAAAAAAAUUCCAAUAGAAGUCGAAUCAACAUC
Contig3315	+	sme-bantam-b-5p	Contig3315_15027_15067_+	Subtype-II	73.6	2000	15047	53	UAAGAUCUCAACGAAAACCGG	:: ::. :::. .::..::	GGUUCAAUAAAAAAUUCCAAUAGAAGUCGAAUCAAAAUC
Contig1578	+	sme-bantam-b-5p	Contig1578_44458_44498_+	Subtype-II	73.6	2000	44478	52	UAAGAUCUCAACGAAAACCGG	:: ::. :::. .::..::	GGUUCAACAAAAAAUUCCAAUAGAAGUCGAAUCAAAACC
Contig4841	+	sme-bantam-b-5p	Contig4841_51112_51152_+	Subtype-II	73.6	2000	51132	51	UAAGAUCUCAACGAAAACCGG	:: ::. :::. .::..::	AACAAGAAAAAAAAUUCCAAUAGAAGUCGAAUCAAAAUU
Contig3997	+	sme-bantam-b-5p	Contig3997_30319_30359_+	Subtype-II	73.6	2000	30339	52	UAAGAUCUCAACGAAAACCGG	:: ::. :::. .::..::	GGUUCAACAAAAAAUUCCAAUAGAAGUCGAAUCAAAAUC
Contig15243	+	sme-bantam-b-5p	Contig15243_3205_3245_+	Subtype-II	73.6	2000	3225	54	UAAGAUCUCAACGAAAACCGG	:: ::. :::. .::..::	GGUUCGACAAAAAAUUCCAAUAGAAGUCGAAUCAAAAUC
Contig2184	+	sme-bantam-b-5p	Contig2184_23199_23239_+	Subtype-II	73.6	2000	23219	56	UAAGAUCUCAACGAAAACCGG	:: ::. :::. .::..::	GGUUCAAUAAAAAAUUCCAAUAGAAGUCGAAUCAAAAUC
Contig6851	+	sme-bantam-b-5p	Contig6851_11361_11401_+	Subtype-II	73.6	2000	11381	62	UAAGAUCUCAACGAAAACCGG	:: ::. :::. .::..::	UUCAACAAAAAAAAUUCCAAUAGAAGUCGAAUCAAAACU
Contig488	+	sme-bantam-b-5p	Contig488_135432_135472_+	Subtype-II	73.6	2000	135452	64	UAAGAUCUCAACGAAAACCGG	:: ::. :::. .::..::	UCAACAAAAAAAAAUUCCAAUAGAAGUCGAAUCAAAAUU
Contig8077	+	sme-bantam-b-5p	Contig8077_20304_20344_+	Subtype-II	73.6	2000	20324	52	UAAGAUCUCAACGAAAACCGG	:: ::. :::. .::..::	GGUUCAACAAAAAAUUCCAAUAGAAGUCGAAUCAAAAUU
Contig9361	+	sme-bantam-b-5p	Contig9361_843_883_+	Subtype-II	73.6	2000	863	52	UAAGAUCUCAACGAAAACCGG	:: ::. :::. .::..::	GGUUCAAUAAAAAAUUCCAAUAGAAGUCGAAUCAAAAUC
Contig800	+	sme-bantam-b-5p	Contig800_35734_35774_+	Subtype-II	73.6	2000	35754	58	UAAGAUCUCAACGAAAACCGG	:: ::. :::. .::..::	GGUUCAAUAAAAAAUUCCAAUAGAAGUCGAAUCAAAAUC
Contig5244	+	sme-bantam-b-5p	Contig5244_26657_26697_+	Subtype-II	73.6	2000	26677	59	UAAGAUCUCAACGAAAACCGG	:: ::. :::. .::..::	GGUUCAACAAAAAAUUCCAAUAGAAGUCGAAUCAAAACU
Contig750	+	sme-bantam-b-5p	Contig750_71791_71831_+	Subtype-II	73.6	2000	71811	69	UAAGAUCUCAACGAAAACCGG	:: ::. :::. .::..::	GGUUUAACAAAAAAUUCCAAUAGAAGUCGAAUCAAAAAU
Contig6114	+	sme-bantam-b-5p	Contig6114_4903_4943_+	Subtype-II	73.6	2000	4923	52	UAAGAUCUCAACGAAAACCGG	:: ::. :::. .::..::	UCAACAAGAAAAAAUUCCAAUAGAAGUCGAAUCAAAACU
Contig34418	+	sme-bantam-b-5p	Contig34418_842_882_+	Subtype-II	73.6	2000	862	55	UAAGAUCUCAACGAAAACCGG	:: ::. :::. .::..::	GGUUCAACAAAAAAUUCCAAUAGAAGUCGAAUCAAAAUC
Contig1054	+	sme-bantam-b-5p	Contig1054_67659_67699_+	Subtype-II	73.6	2000	67679	64	UAAGAUCUCAACGAAAACCGG	:: ::. :::. .::..::	UUCAACAAAAAAAAUUCCAAUAGAAGUCGAAUCAAAAUC
Contig240	+	sme-bantam-b-5p	Contig240_111313_111353_+	Subtype-II	73.2	2100	111333	55	UAAGAUCU----CAACGAAAACCGG	::::: : ::..::::...::	CGACUAAGAAAUAGAGCAGUGAAAGUUGGAAUUGAUGCC
Contig10793	+	sme-bantam-b-5p	Contig10793_5452_5492_+	Subtype-II	72.3	2300	5472	106	UAAGAUCUCAACGAAAACCGG	:::: :.::. .::::.:	UAUUUGUCGGCAGAU-UUAAUUGAAACUGUAAAUUCUAA
Contig3566	+	sme-bantam-b-5p	Contig3566_21432_21472_+	Subtype-II	72.3	2300	21452	108	UAAGAUCUCAACGAAAACCGG	:::: :.::. .::::.:	AUUUGGUCAGCAGAU-UUAAUUGAAACUGUAAAUUCUAA
Contig1549	+	sme-bantam-b-5p	Contig1549_155179_155219_+	Subtype-II	72.3	2300	155199	100	UAAGAUCUCAACGAAAACCGG	:::: :.::. .::::.:	AUUUGGUCAGCAGAU-UUAAUUGAAACUGUAAAUUCUAA
Contig5191	+	sme-bantam-b-5p	Contig5191_24030_24070_+	Subtype-II	72.3	2300	24050	108	UAAGAUCUCAACGAAAACCGG	:::: :.::. .::::.:	AUUUGGUCAGCAGAU-UUAAUUGAAACUGUAAAUUCUAA
Contig2436	+	sme-bantam-b-5p	Contig2436_71285_71325_+	Subtype-II	72.3	2300	71305	110	UAAGAUCUCAACGAAAACCGG	:::: :.::. .::::.:	UAUUUGGUCACAGAU-UUAAUUGAAACUGUAAAUUCUAA
Contig11051	+	sme-bantam-b-5p	Contig11051_6601_6641_+	Subtype-II	72.3	2300	6621	99	UAAGAUCUCAACGAAAACCGG	:::: :.::. .::::.:	AUUUGGUCAGCAGAU-UUAAUUGAAACUGUAAAUUCUAA
Contig15638	+	sme-bantam-b-5p	Contig15638_18071_18111_+	Subtype-II	72.3	2300	18091	96	UAAGAUCUCAACGAAAACCGG	:::: :.::. .::::.:	AUUUGGUCAGCAGAU-UUAAUUGAAACUGUAAAUUCUAA
Contig11108	+	sme-bantam-b-5p	Contig11108_6079_6119_+	Subtype-II	72.3	2300	6099	102	UAAGAUCUCAACGAAAACCGG	:::: :.::. .::::.:	AUUUGGUCAGCAGAU-UUAAUUGAAACUGUAAAUUCUAA
Contig15787	+	sme-bantam-b-5p	Contig15787_10950_10990_+	Subtype-II	71.9	2400	10970	191	UAAGAUCUCAACGAAAACCGG	::..:. ::::::::	UUGAUUAAUUGUCGCUUGAUAAAAACCGGAUAACUAAGC
Contig9227	+	sme-bantam-b-5p	Contig9227_8977_9017_+	Subtype-II	71.9	2400	8997	154	UAAG-AUCU---CAACGAAAACCGG	:::: ::.: :::. .::::.:	UUCAUAAGUAUUUGAACAAUCGAAACUGCAGUACAUACG
Contig9227	+	sme-bantam-b-5p	Contig9227_8976_9016_+	Subtype-II	71.9	2400	8996	682	UAAG-AUCU---CAACGAAAACCGG	:::: ::.: :::. .::::.:	AUUCAUAAGUAUUUGAACAAUCGAAACUGCAGUACAUAC
Contig27165	+	sme-bantam-b-5p	Contig27165_8788_8828_+	Subtype-II	71.5	2600	8808	62	UAAGAUCUCA---ACGAAAACCGG	:::: .::. :.:.:....:	AAUGUGAAGAAUUCGUUUAUGGAGGUUGUUUGGGAAAUG
Contig12	+	sme-bantam-b-5p	Contig12_308142_308182_+	Subtype-II	71.5	2600	308162	73	UAAGAUCUCAACGAAAACCGG	: .:::. ::::::::.::	GAAAUUCAGUUGGAUU---ACGAAAACUGGCUAUCGAUA
Contig14399	+	sme-bantam-b-5p	Contig14399_2214_2254_+	Subtype-II	71.5	2600	2234	154	UAAGAUCUCA-ACGAAAACCGG	::.::: : :.:::::.::	AUUAAUAUUAGGAUAAAAUAUGAAAAUCGUUAACACCUU
Contig1929	+	sme-bantam-b-5p	Contig1929_40899_40939_+	Subtype-II	71.5	2600	40919	51	UAAGAU--CUCAACGAAAACCGG	:: .: .:..:.::..::.:	GUACAUACUGUUAUUUGAUGAGGACUGAUGAAAGCAUAA
Contig55921	+	sme-bantam-b-5p	Contig55921_3970_4010_+	Subtype-II	71.1	2700	3990	74	UAAGA--UCUCAACGAAAACCGG	:.: : :::. :: :::...::	AAACCAUGAUAUUUCUUCACAAAAGUUGGAUAUCACACA
Contig1751	+	sme-bantam-b-5p	Contig1751_44458_44498_+	Subtype-II	70.3	3000	44478	54	UAAG-AUCUCAACGAAAACCGG	:.: : : :::. .:::.:::	AGUAUAAAAAGGAAGCGCAAUUGAAAUCGGAAACAUACA
Contig1087	+	sme-bantam-b-5p	Contig1087_79288_79328_+	Subtype-II	69.9	3200	79308	204	UAAGAUCUCA---ACGAAAACCGG	::.::::: : :. :..:..:	CUUCUUAGGAUCUGAAAUAUUAGGAUUGUACCAUUCUUA
Contig774	+	sme-bantam-b-5p	Contig774_104524_104564_+	Subtype-II	69.5	3300	104544	173	UAAGAUCUCAACGAAAACCGG	: .:: .: ::. ::::..:	GACAUAACUUUGGAAUUAAAUAAAAAUUGUAGAAAAAAU
Contig4792	-	sme-bantam-b-5p	Contig4792_14062_14102_-	Subtype-II	69.5	3300	14082	701	UAAGAUCUCAACGAAAACCGG	:.::::. :.:..::	UAAAAUAUUUCAUUUUUCAAUUAGAGUCGCACUUAUUGU
Contig6958	+	sme-bantam-b-5p	Contig6958_5650_5690_+	Subtype-II	69.5	3300	5670	74	UAAGAUCUCAACGAAAACCGG	.:::. ::::::::.::	GGAAUUCGGAUGGAUU---ACGAAAACUGGCUAUCGAUA
Contig13799	+	sme-bantam-b-5p	Contig13799_6782_6822_+	Subtype-II	69.1	3500	6802	93	UAAGAU-CUCAACGAAAACCGG	:: .: .:::.: .::::.:	AUUUUAUUAUUGUAUUCAGCUGAAACUGUAUAUAAAAUA
Contig14682	-	sme-bantam-b-5p	Contig14682_19143_19183_-	Subtype-II	68.3	3900	19163	652	UAAGAUCUCAACGAAAACCGG	:.:.::. :.:..::	AAAAUAUUUCAUUUUUUUAAUUAGAGUCGCACUUAUUGU
Contig9398	+	sme-bantam-b-5p	Contig9398_4657_4697_+	Subtype-II	68.3	3900	4677	70	UAA-GAUCUCAACGAAAACCGG	:.. :.:.:. .. :.:...::	AUUUGUCUUGGUGGUUUU-GUUAGAGUUGGGUUAAUUUU
Contig32831	+	sme-bantam-b-5p	Contig32831_5616_5656_+	Subtype-II	67.4	4300	5636	77	UAAGAUCUCAACGAAAACCGG	:. ::.:. ..:.:.:..:	CCAAAAUCGUGUCAUUUUUGUGGAGAUUGCGCUGACAGC
Contig14492	+	sme-bantam-b-5p	Contig14492_24108_24148_+	Subtype-II	67	4500	24128	70	UAAGAUCU-C-AACGAAAACCGG	:::: : ::.::::..::	CUGAUAGUUUUAUCUACAAAUGAAAGUCGAAUACUAAUC
Contig6024	+	sme-bantam-b-5p	Contig6024_39168_39208_+	Subtype-II	67	4500	39188	71	UAAGAUCUCAACGAAAACCGG	::::: ::. :::::.:	CAUACUGCUAAAGAUAGGAAUAAAAACUGUAGAUAUUAA
Contig15355	+	sme-bantam-b-5p	Contig15355_13140_13180_+	Subtype-II	66.6	4800	13160	76	UAAGAUCUCAACGAAAACCGG	::. .::: .::::.:	AAUCUGAUCGCAAUUGUAACUGAAACUGUUAAUAAACAA
Contig33468	+	sme-bantam-b-5p	Contig33468_1544_1584_+	Subtype-II	66.2	5000	1564	51	UAAGAUCUC---AACGAAAACCGG	::: :.:: ::. .::::.:	AAAAGAAAAGCUUUCAUAAAUAGAAACUGAAUCAAUAUU
Contig2325	+	sme-bantam-b-5p	Contig2325_11984_12024_+	Subtype-II	66.2	5000	12004	240	UAAGAUC-UCAACGAAAACCGG	::: : ::.::..:.::	UCAGAUACCUUUAUCAUGAAUGAGGAUCGUUAUAAAUUA
Contig11809	+	sme-bantam-b-5p	Contig11809_21402_21442_+	Subtype-II	66.2	5000	21422	80	AGA-UCU------CAACGAAAACCGG	.:: :.: .::.:.::..::	UUAGGAGUUUACUGACUAAUGGAAGUCGAUCGCGCAUAA
Contig6070	+	sme-bantam-b-5p	Contig6070_8843_8883_+	Subtype-II	66.2	5000	8863	250	UAAGAUC-UCAACGAAAACCGG	::: : ::.::..:.::	UCAGCUACCUUUAUCAUGAAUGAGGAUCGUUAUAAAUUA
Contig430	+	sme-bantam-b-5p	Contig430_79437_79477_+	Subtype-II	66.2	5000	79457	260	UAAGAUC-UCAACGAAAACCGG	::: : ::.::..:.::	UCAGCUACCUUUAUCAUGAAUGAGGAUCGUUAUAAAUAA
Contig19117	+	sme-bantam-b-5p	Contig19117_2856_2896_+	Subtype-II	66.2	5000	2876	56	UAAGAUCUCAACGAAAACCGG	:. : ::: ..:.:.:..:	CCAAAAUCCUGUCACCUCUGUGGAGAUUGUGCUGACAGC
Contig1256	+	sme-bantam-b-5p	Contig1256_44256_44296_+	Subtype-II	66.2	5000	44276	263	UAAGAUC-UCAACGAAAACCGG	::: : ::.::..:.::	UCAGCUACCUUUAUCAUAAAUGAGGAUCGUUAUAAAUUA
Contig11809	+	sme-bantam-b-5p	Contig11809_21403_21443_+	Subtype-II	66.2	5000	21423	73	GA-UCU------CAACGAAAACCGG	:: :.: .::.:.::..::	UAGGAGUUUACUGACUAAUGGAAGUCGAUCGCGCAUAAA
Contig14455	+	sme-bantam-b-5p	Contig14455_11259_11299_+	Subtype-II	66.2	5000	11279	65	UAAGAUCUCAACGAAAACCGG	:. : ::: ..:.:.:..:	CCAAAAUCCUGUCACCUCUGUGGAGAUUGUGCUGACAGC
Contig87	+	sme-bantam-b-5p	Contig87_32578_32618_+	Subtype-II	66.2	5000	32598	69	UAAGAUCU----CAACGAAAACCGG	.: ::.: ....:.:::..:	GAUUCAGAAAUUUUCGGUGGUGGAAAUUGUAAAUCCGAG
Contig455	+	sme-bantam-b-5p	Contig455_35227_35267_+	Subtype-II	66.2	5000	35247	200	UAAGAUCUCAACGAAAACCGG	::.::: :..:::::..:	CCUGUCUCUAGGAU-AAAGUGAAAAUUGUAAGCUGCUGU
Contig12538	+	sme-bantam-b-5p	Contig12538_7689_7729_+	Subtype-II	66.2	5000	7709	74	UAAGAUCUCAACGAAAACCGG	:. : ::: ..:.:.:..:	CCAAAAUCCUGUCACCUCUGUGGAGAUUGUGCUGACAGC
Contig11809	+	sme-bantam-b-5p	Contig11809_21401_21441_+	Subtype-II	66.2	5000	21421	476	AAGA-UCU------CAACGAAAACCGG	:.:: :.: .::.:.::..::	UUUAGGAGUUUACUGACUAAUGGAAGUCGAUCGCGCAUA
Contig228	-	sme-bantam-b-5p	Contig228_146647_146687_-	Subtype-II	65.8	5300	146667	67	UAAGAUCUCA---ACGAAAACCGG	:.: : : :: ..::.::..::	GGCAUGAAACCGCAUUUGUGAGAAUUGGCGACUUUGCCA
Contig3605	+	sme-bantam-b-5p	Contig3605_44309_44349_+	Subtype-II	65.8	5300	44329	145	UAAGAUCUCAACGAAAACCGG	:: : : ::.::::::.:	GAUAUUGGCGAAAAAAUAAAUGAAAACUGUUGGUAAAAA
Contig10592	+	sme-bantam-b-5p	Contig10592_8747_8787_+	Subtype-II	65.8	5300	8767	76	UAAGAUCUC-A-ACGAAAACCGG	::.:: : :.:.::::.:	GAUUUUUGUUUAUUUCUACAUGGAAACUGAAAGUGUAAC
Contig407	+	sme-bantam-b-5p	Contig407_105070_105110_+	Subtype-II	65.4	5500	105090	54	UAAGA-UCUCA----ACGAAAACCGG	::: : :.::. :.:.:::..:	UAAAUAAUAUUUUCGAAAUAUGGAAAUUGUAAAUCAUUU
Contig12823	+	sme-bantam-b-5p	Contig12823_6951_6991_+	Subtype-II	65	5800	6971	151	UAAGAUCUCAACGAAAACCGG	:::::.::.:::	GAAAUGGUUGUACUGAAGAACGAGAAUCGGUCAAUGAGC
Contig756	+	sme-bantam-b-5p	Contig756_36628_36668_+	Subtype-II	65	5800	36648	84	UAAGAUCUC---AACGAAAACCGG	:.:: . : ::.::::.:.:	GAGAAAGGAAUGCCCAAAUGAAAGCUGUGGUCCCGGAGU
Contig4283	+	sme-bantam-b-5p	Contig4283_1892_1932_+	Subtype-II	65	5800	1912	51	UAAGAUCUCAACGAAAACCGG	:::.: :.::::...:	GAAAAUCUUUGAUUU--AUGAAAGUUGUAGAAUUAAAUC
Contig322	+	sme-bantam-b-5p	Contig322_165134_165174_+	Subtype-II	65	5800	165154	140	UAAGAUCUCAACGAAAACCGG	:::::.::.:::	GAAAUGGUUGUACUGAAGAACGAGAAUCGGUCAAUGAGC
Contig23798	+	sme-bantam-b-5p	Contig23798_6004_6044_+	Subtype-II	65	5800	6024	144	UAAGAUCUCAACGAAAACCGG	::.:. .: ::::..::	UCAUUUGCUUUAAUUUU-GCCAAAAUUGGAUUUAGUAAC
Contig322	+	sme-bantam-b-5p	Contig322_175725_175765_+	Subtype-II	65	5800	175745	128	UAAGAUCUCAACGAAAACCGG	:::::.::.:::	GAAAUGGUUGUACUGAAGAACGAGAAUCGGUCAAUGAGC
Contig4876	+	sme-bantam-b-5p	Contig4876_23123_23163_+	Subtype-II	65	5800	23143	152	UAAGAUCUCAACGAAAACCGG	:::::.::.:::	GAAAUGGUUGUACUGAAGAACGAGAAUCGGUCAAUGAGC
Contig49	+	sme-bantam-b-5p	Contig49_214995_215035_+	Subtype-II	65	5800	215015	151	UAAGAUCUCAACGAAAACCGG	:::::.::.:::	GAAAUGGUUGUACUGAAGAACGAGAAUCGGUCAAUGAGC
Contig1777	+	sme-bantam-b-5p	Contig1777_28274_28314_+	Subtype-II	65	5800	28294	149	UAAGAUCUCAACGAAAACCGG	:::::.::.:::	GAAAUGGUUGUACUGAAGAACGAGAAUCGGUCAAUGAGC
Contig4932	+	sme-bantam-b-5p	Contig4932_4755_4795_+	Subtype-II	65	5800	4775	68	UAAGAUCU--CAACGAAAACCGG	: : ::.: .::: :::...:	AUAAUUAUUAUAUUUAAUAACAAAAGUUGAUUACAAUAA
Contig756	+	sme-bantam-b-5p	Contig756_36627_36667_+	Subtype-II	65	5800	36647	68	UAAGAUCUC---AACGAAAACCGG	:.:: . : ::.::::.:.:	UGAGAAAGGAAUGCCCAAAUGAAAGCUGUGGUCCCGGAG
Contig578	+	sme-bantam-b-5p	Contig578_6580_6620_+	Subtype-II	65	5800	6600	121	UAAGAUCUCAACGAAAACCGG	:::::.::.:::	GAAAUGGUUGUACUGAAGAACGAGAAUCGGUCAAUGAGC
Contig756	+	sme-bantam-b-5p	Contig756_36626_36666_+	Subtype-II	65	5800	36646	88	UAAGAUCUC---AACGAAAACCGG	:.:: . : ::.::::.:.:	UUGAGAAAGGAAUGCCCAAAUGAAAGCUGUGGUCCCGGA
Contig3480	+	sme-bantam-b-5p	Contig3480_44754_44794_+	Subtype-II	64.6	6100	44774	173	UAA-GAUCU--CAACGAAAACCGG	::: .::: .::. ::::..:	CGUCGAUAAUUGUCUUAUAAUAAAAAUUGUAGAAAUAGC
Contig716	+	sme-bantam-b-5p	Contig716_86165_86205_+	Subtype-II	64.6	6100	86185	81	UAAGAUCUCAACGAAAACCGG	::.: : ..:.::...::	UCUAGAAGGUAGGUGU--GUGGAAGUUGGUAUGUGUAUG
Contig3011	+	sme-bantam-b-5p	Contig3011_8942_8982_+	Subtype-II	64.6	6100	8962	64	UAAGAUCUCAACGAAAACCGG	:: :: :. :. :::.:.:	AUUUUUUGGAAAAUAUUCAUAAAAGCUGUUGAAUACAGA
Contig21969	+	sme-bantam-b-5p	Contig21969_831_871_+	Subtype-II	64.6	6100	851	91	UAAGAUCUCAACGAAAACCGG	::.: : ..:.::...::	UCUAGAAGGUAGGUGU--GUGGAAGUUGGUAUGUGUAUG
Contig4420	+	sme-bantam-b-5p	Contig4420_30074_30114_+	Subtype-II	64.2	6400	30094	241	UAAGAUCU-CAACGAAAACCGG	:: .: : :::. :.:::.:	UUGACAUGAAUGUGUACAAUUAGAACUGUAAAUGUGAAU
Contig2572	+	sme-bantam-b-5p	Contig2572_23654_23694_+	Subtype-II	63.4	7100	23674	479	UAAGAUCUCAACGAAAACCGG	:. :.::::...::	AUAGUAAAUUAUUCCAUUCAUGAAAGUUGGAUAAAAUAA
Contig33	+	sme-bantam-b-5p	Contig33_243418_243458_+	Subtype-II	63.4	7100	243438	61	UAAGAUC--UCAACGAAAACCGG	::. ::::. :::::.:	AUUUCAUCUUUAUUUAUCAAUAAAAACUGUAGAUAAUAA
Contig11809	+	sme-bantam-b-5p	Contig11809_21404_21444_+	Subtype-II	62.9	7500	21424	380	UAAGAUCUCAACGAAAACCGG	:: . :: ::.:.::..::	AGGAGUUUACUGACU-AAUGGAAGUCGAUCGCGCAUAAA
Contig8419	+	sme-bantam-b-5p	Contig8419_29300_29340_+	Subtype-II	62.9	7500	29320	159	UAAGAUC-UCAACGAAAACCGG	:.: ::: ..:. ::::..:	GAUUUCAUUGAAAUCAAUGAUAAAAAUUGUAGAAAUAUU
Contig22070	+	sme-bantam-b-5p	Contig22070_1235_1275_+	Subtype-II	61.3	9100	1255	51	UAAGAUCU-CAACGAAAACCGG	:: ::.: :::. .::..::	GGUUCAACAAAAAUUUCCAAUAGAAGUCGAAUCAAAACU
Contig28332	+	sme-bantam-b-5p	Contig28332_5139_5179_+	Subtype-II	61.3	9100	5159	358	UAAGAUCUCAACGAAAACCGG	:: : ::. ..:.:....:	GUUUGCAGAAAAACUU-GUGGAGGUUGUUAACUCGUAAA
Contig657	+	sme-miR-13-3p	Contig657_49757_49797_+	Subtype-II	80.9	790	49777	72	GCUCUUUAGCAUGACUGUGAUA	.: : :: ..::::::::::	AGUUGGAUUGUGUA-UGUGACUGUGAUUGUUUUUGUGCA
Contig661	+	sme-miR-13-3p	Contig661_85119_85159_+	Subtype-II	77.1	1300	85139	55	GCUCUUUAG-CAUGACUGUGAUA	:: ..:::.:::::::	GAUAUCAAUUGAAAGAUGUGAUUGUGAUAAAUCGGAAUA
Contig5519	+	sme-miR-2168-3p	Contig5519_31498_31538_+	Subtype-II	87	360	31518	921	CUCAUUCGUCAAAGGUUGUGA	.:..: :.:: ::::::::	AACUGAAAUUUGUGAUUUAAUGGUUGUGACAAAAAAUUA
Contig14644	+	sme-miR-753d-3p	Contig14644_14836_14876_+	Subtype-II	88.1	310	14856	481	AGAGAGC---UUG-AAUAAUGAUCU	.:::.:: : : :::.:::::.:	UUCUGGAGGGCCCGUGGUAAUGAUGAUUUAGAAACUCCC
Contig7200	+	sme-miR-753d-3p	Contig7200_16085_16125_+	Subtype-II	85.5	440	16105	112	AGAGAGCUUGAAUAAUGAUCU	::: :: : ::.:.:::::.	CUUAUAUCCAGACAG-UAGAGUGAUGAUUAAACCUUUUG
Contig1411	+	sme-miR-753d-3p	Contig1411_26800_26840_+	Subtype-II	82.4	650	26820	60	AGAGAGCUUGAAUAAUGAUCU	.:::: :: :: ::::::.:	CUCACUACGGAGAAGUU-AACAAUGAUUUCAUCAUGAUU
Contig661	+	sme-miR-753d-3p	Contig661_77934_77974_+	Subtype-II	81.5	730	77954	1895	AGAGAGCUUGAAUAAUGAUCU	. ::: : :::::.::::.	CUAGAAUGGCAGAACAAGAAUAGUGAUUGUGUAAUCUGA
Contig5480	+	sme-miR-753d-3p	Contig5480_30440_30480_+	Subtype-II	79.8	900	30460	52	AGAGAGC-UUGAAUAAUGAUCU	. ::: : : ::.:.:::::.	CUCUUAUGUAGACCGUAGAGUGAUGAUUAAACCCUUUGU
Contig9569	+	sme-miR-753d-3p	Contig9569_4905_4945_+	Subtype-II	78.9	1000	4925	107	AGAGAGC-UUGAAUAAUGAUCU	::: : : ::.:.:::::.	CUCAUAUCUAGACCGUAGAGUGAUGAUUAAACCUUUUGU
Contig8133	+	sme-miR-753d-3p	Contig8133_12395_12435_+	Subtype-II	78.9	1000	12415	98	AGAGAGC-UUGAAUAAUGAUCU	::: : : ::.:.:::::.	CUCAUAUCUAGACCGUAGAGUGAUGAUUAAACCUUUUGU
Contig3359	+	sme-miR-753d-3p	Contig3359_14238_14278_+	Subtype-II	78.9	1000	14258	106	AGAGAGC-UUGAAUAAUGAUCU	::: : : ::.:.:::::.	CUCAUAUCUAGACCGUAGAGUGAUGAUUAAACCUUUUGU
Contig748	+	sme-miR-753d-3p	Contig748_68686_68726_+	Subtype-II	78.9	1000	68706	123	AGAGAGC-UUGAAUAAUGAUCU	::: : : ::.:.:::::.	CUCAUAUCCAGACCGUAGAGUGAUGAUUAAACCUUUUGU
Contig8183	+	sme-miR-753d-3p	Contig8183_6176_6216_+	Subtype-II	78.9	1000	6196	98	AGAGAGC-UUGAAUAAUGAUCU	::: : : ::.:.:::::.	GUUAUAUCCAGACCGUAGAGUGAUGAUUAAACCUUUUGU
Contig5779	+	sme-miR-753d-3p	Contig5779_3569_3609_+	Subtype-II	78.9	1000	3589	107	AGAGAGC-UUGAAUAAUGAUCU	::: : : ::.:.:::::.	CUCAUAUCUAGACCGUAGAGUGAUGAUUAAACCUUUUGU
Contig6100	+	sme-miR-753d-3p	Contig6100_6371_6411_+	Subtype-II	78.9	1000	6391	70	AGAGAGC-UUGAAUAAUGAUCU	::: : : ::.:.:::::.	CUCAUAUCUAGACCAUAGAGUGAUGAUUAAACCCUUUGU
Contig1574	+	sme-miR-753d-3p	Contig1574_72924_72964_+	Subtype-II	78.9	1000	72944	118	AGAGAGC-UUGAAUAAUGAUCU	::: : : ::.:.:::::.	CUCAUAUCUAGACCGUAGAGUGAUGAUUAAACCUUUUGU
Contig2077	+	sme-miR-753d-3p	Contig2077_79760_79800_+	Subtype-II	78.9	1000	79780	104	AGAGAGC-UUGAAUAAUGAUCU	::: : : ::.:.:::::.	CUCAUAUCUAGACCGUAGAGUGAUGAUUAAACCUUUUGU
Contig663	+	sme-miR-753d-3p	Contig663_50078_50118_+	Subtype-II	78.9	1000	50098	103	AGAGAGC-UUGAAUAAUGAUCU	::: : : ::.:.:::::.	CUCAUAUCUAGACCGUAGAGUGAUGAUUAAACCUUUAGU
Contig24270	+	sme-miR-753d-3p	Contig24270_9790_9830_+	Subtype-II	78	1100	9810	162	AGAGAGCUUG-AAUAAUGAUCU	: ::: :::::::.:.:	CUGCUAACAUACGAUUGUAAUAAUGGUUUGGAUAAAUAC
Contig5564	+	sme-miR-753d-3p	Contig5564_19096_19136_+	Subtype-II	77.6	1200	19116	114	AGAGAGC-UUGAAUAAUGAUCU	.:: : : ::.:.:::::.	CUCCUAUCUGGACCGUAGAGUGAUGAUUAAACCUUUUGU
Contig1056	+	sme-miR-753d-3p	Contig1056_48939_48979_+	Subtype-II	75	1700	48959	143	AGAGA-GCUUG--AAUAAUGAUCU	:: : :.::: .: :.::::.:	GAUAUUGACAUGUUUGUAGAAAGUGAUUUAAAUACUUGU
Contig1056	+	sme-miR-753d-3p	Contig1056_8754_8794_+	Subtype-II	75	1700	8774	120	AGAGA-GCUUG--AAUAAUGAUCU	:: : :.::: .: :.::::.:	GAUAUUGACAUGUUUGUAGAAAGUGAUUUAAAUACUUGU
Contig658	+	sme-miR-753d-3p	Contig658_60922_60962_+	Subtype-II	73.2	2100	60942	70	AGAGAGCUUGAAUAAUGAUCU	: .:: :: :.:::::.:.	AUAAUUACACGGA-CUAAAGUAAUGGUUGAUCCAAUUAG
Contig19	+	sme-miR-753d-3p	Contig19_144140_144180_+	Subtype-II	72.8	2200	144160	155	AG-AGAGCUUGAAUAAUGAUCU	:: ::: : :::.::::::	AGGAUUCAGUAGAACAAAAAUGAUGAUCCAAGAUUGUGA
Contig110	+	sme-miR-753d-3p	Contig110_188848_188888_+	Subtype-II	72.4	2300	188868	113	AGAGAGCUUGAAUAAUGAUCU	: :: : ::.:.:::::.	CCUGUACGCCAACAG-UAGAGUGAUGAUUAAACCUUUUG
Contig1315	+	sme-miR-753d-3p	Contig1315_73067_73107_+	Subtype-II	72.4	2300	73087	179	AGAGAGCU-UGAAUAAUGAUCU	: .: :::: ::::.:.:	UUGAAGUAUUUAUUUGUGAAAAAUGGUUUGUUAUGUUGG
Contig812	+	sme-miR-753d-3p	Contig812_54997_55037_+	Subtype-II	71.5	2600	55017	215	AGAGA-GCUUGAAUAAUGAUCU	::: : : : :::.:::::.	UAAAGCCAGAAAUUCCUAAAUGAUGAUUGUGUGAAUGGU
Contig2808	+	sme-miR-753d-3p	Contig2808_38425_38465_+	Subtype-II	69.3	3400	38445	98	AGAGAGCUUGAAUAAUGAUCU	:. ::. :: .:::::.:	UUUUCCAGUCGGAAGUGAUAAAGAUGAUUUUAUCCUGGC
Contig2808	+	sme-miR-753d-3p	Contig2808_38426_38466_+	Subtype-II	69.3	3400	38446	156	AGAGAGCUUGAAUAAUGAUCU	:. ::. :: .:::::.:	UUUCCAGUCGGAAGUGAUAAAGAUGAUUUUAUCCUGGCG
Contig6823	+	sme-miR-753d-3p	Contig6823_2971_3011_+	Subtype-II	68.9	3600	2991	399	AGA-GAGCU----UGAAUAAUGAUCU	:: ::::: :::.:::::.:	UGUUUGAUGAGCUACAACAAAUGAUGAUUUCCCAACACA
Contig17501	+	sme-miR-753d-3p	Contig17501_1873_1913_+	Subtype-II	68.4	3800	1893	503	AGAGAGCUUGAAUAAUGAUCU	:: .::.:::::.	AAGCUGGAUUUUUAUUCGAUGAUGAUUGCAUUAGUUGCA
Contig44	+	sme-miR-753d-3p	Contig44_134119_134159_+	Subtype-II	68.4	3800	134139	159	AGAGAGCUUGAAUAAUGAUCU	: :::.:::.:.:	UGGGACGUAAUAUAAAUCAAUGAUGGUUUAGAAACAAUG
Contig4420	+	sme-miR-753d-3p	Contig4420_28302_28342_+	Subtype-II	66.2	5000	28322	61	AGAGAGCUUGAAUAAUGAUCU	:.:.:::::.:	AAAAAUAUUUUCCCAUAAAGUGAUGAUUUGUGUGACAAA
Contig3942	+	sme-miR-753d-3p	Contig3942_52026_52066_+	Subtype-II	66.2	5000	52046	497	AGAGAGCUUGAAUAAUGAUCU	.::.:::::.:	UAACUUAUGAAAUUCAAAGAUGAUGAUUUAGAAACUUUA
Contig22280	+	sme-miR-753d-3p	Contig22280_4804_4844_+	Subtype-II	66.2	5000	4824	164	AGAGAGCUUGAAUAAUGAUCU	.:: : :: .:::.::::.	AUACAAUCGGAUA-CU--GAUAGUGAUUGACGACUAAAA
Contig10828	+	sme-miR-753d-3p	Contig10828_11713_11753_+	Subtype-II	66.2	5000	11733	76	AGAGAGCUUGAAUAAUGAUCU	.::.:::::.:	UAUUGAUGCUUCAAAACAAGAUGAUGAUUUAGCAAUUAG
Contig17095	+	sme-miR-753d-3p	Contig17095_459_499_+	Subtype-II	66.2	5000	479	499	AGAGAGCUUGAAUAAUGAUCU	.::.:::::.:	GAUCUAACAAUUUACGACGAUGAUGAUUUAGAAACACCA
Contig32831	+	sme-miR-753d-3p	Contig32831_5539_5579_+	Subtype-II	65.3	5600	5559	61	AGAGAGCUUGAAUAAUGAUCU	:: ::. ..:.:::::.	AUUGUCUUGACAGU---GGUGAUGAUUGUGCAUCAAAGA
Contig421	+	sme-miR-753d-3p	Contig421_102356_102396_+	Subtype-II	64.9	5900	102376	67	AGAGAGCUUGAAUAAUGAUCU	:: :: .: :: :.:::::	AAUGUAUGUAGUGA-UUCUAAAAGUGAUCCUGCUCGCCA
Contig2250	+	sme-miR-753d-3p	Contig2250_37034_37074_+	Subtype-II	64.5	6200	37054	309	AGAGAGCUUGAAUAAUGAUCU	::: ::::::.:	CUGUUUCUGUGAUUCGCGAAGAAUGAUUUCUAGUAAUCG
Contig38748	+	sme-miR-753d-3p	Contig38748_4823_4863_+	Subtype-II	61	9500	4843	83	AGAGAGCUUGAAUAAUGAUCU	:::::::.:.	AGCAAAAUGUAAUAAAAAAUAAUGGUUGAUGUUUAAACA
Contig21960	-	sme-miR-87d-5p	Contig21960_3016_3056_-	Subtype-II	72.4	2300	3036	74	GAUAAUAGCAAAAUAUAAGACAUU	: :: :: :..::. ::::..::	GCAUUUUAAAAAAG-AGGAUGCAAGAUGUUCGUUUGAAA
Contig33959	+	sme-miR-87d-5p	Contig33959_3017_3057_+	Subtype-II	71.1	2700	3037	62	GAUAAUAGCAAA-AUAUAAGACAUU	:: .: .:.::: .:. :::::.:	GUUUAGACGA-GGUAAAUGUGGAAGACGUGGAAGAAAUA
Contig1184	+	sme-miR-87d-5p	Contig1184_815_855_+	Subtype-II	70.4	3000	835	59	GAUA-AUAGCAAAAUAUAAGACAUU	.:. ::. ..: ::: .:::.::	AUUAUGUGUAUGUUGAUAUAAGAGAUAUGUUAAUCAAUA
Contig11587	+	sme-miR-87d-5p	Contig11587_7575_7615_+	Subtype-II	69.8	3200	7595	87	GAUAAUAGCAAAAUAUAAGACAUU	:. : : : :::::::::..:	AAAAUUUUGUUUGAAUAAUAUAAGAUGUAUAACUAAUCA
Contig5757	+	sme-miR-87d-5p	Contig5757_5198_5238_+	Subtype-II	69.8	3200	5218	75	GAUAAUAGCAAAAUAUAAGACAUU	:. : : : :::::::::..:	AAAAUUUUGUUUGAAUAAUAUAAGAUGUAUAACUAAUCA
Contig5728	+	sme-miR-87d-5p	Contig5728_1092_1132_+	Subtype-II	65.8	5300	1112	708	GAUAAUAGCA-AAAUAUAAGACAUU	::::::: .: :::..:::::	UUCAGAUAAUA-UAUUCCUAUGGGACAUGUUAAUAAUUU
Contig6138	+	sme-miR-87d-5p	Contig6138_16355_16395_+	Subtype-II	64.5	6200	16375	56	GAUAAUAGCAAAAUAUAAGACAUU	: : : :.. . :::..:::::	GUGCUACACUUGUGUGCUAUGGGACAUCCGUCGAAGAGU
Contig64	+	sme-miR-87d-5p	Contig64_83759_83799_+	Subtype-II	62.2	8200	83779	68	AAUAG-CA----AAAUAUAAGACAUU	.::.: .: .. :. ..:..:::	AUGAUGGUUAUUUUGGUUGAGGGGUAUUUGAGUUAAAU
Contig59134	+	sme-miR-87c-3p	Contig59134_2001_2041_+	Subtype-II	87	360	2021	1768	AGUCAAUUGAUAAUUUGCUCAU	:.: : :::::::::.:.:	GAAAAUUAUUAUUAGAUAAUUUGUUUAAUUAUAUUUUAU
Contig13192	-	sme-miR-87c-3p	Contig13192_2843_2883_-	Subtype-II	85.5	430	2863	66	AGUCA--AUUGAU-AAUUUGCUCAU	:::.: ::: :: ::::::.:::	UCCCAGUUAAUAUUUAUAAAUUUGUUCACCACCAGAGCU
Contig326	+	sme-miR-87c-3p	Contig326_100697_100737_+	Subtype-II	80.7	800	100717	1721	AGUCAAUUGAUAAUUUGCUCAU	: :: ::: :::::::.:.:	UUCCUAAUUCCAUUAUUAAUUUGUUUAAUUAUAUUUAUU
Contig7808	+	sme-miR-87c-3p	Contig7808_29631_29671_+	Subtype-II	76.6	1400	29651	51	AGUCAAUUGAUAAUUUGCUCAU	::.: : .:::::::..:	GCACUAUAACAGUGAAGGAUUUGCUUGUGAUCCUCGAGA
Contig1846	+	sme-miR-87c-3p	Contig1846_50940_50980_+	Subtype-II	76.2	1400	50960	161	AGUCAAUUGAUAAUUUGCUCAU	::.:: :: ::::::.:..	AAAUUUCUGUUAAGUG--AAUUUGUUUGAAUCUAUUGUU
Contig6105	+	sme-miR-87c-3p	Contig6105_16815_16855_+	Subtype-II	76.2	1400	16835	1643	AGUCAAUUGAU-AAUUUGCUCAU	:..: : :: ::::::.:.:	GUGGGCUUUGAAUAAUAAAUUUGUUUAAUUAUAUUCAUA
Contig4671	+	sme-miR-87c-3p	Contig4671_1485_1525_+	Subtype-II	75.5	1600	1505	107	AGUCAA-UUGAUAAUUUGCUCAU	: ::.: ::::::::::..:	CCAUAAUUCGACACAAUAAUUUGCUUGUGACGGAGUUCC
Contig23584	+	sme-miR-87c-3p	Contig23584_4480_4520_+	Subtype-II	75.5	1600	4500	1735	AGUCAAUUGAUAAUUUGCUCAU	::::: . ::::::.:.:	GAUUUUUAUACAAUUUG-AAUUUGUUUAAUUAUAUUUUA
Contig4671	+	sme-miR-87c-3p	Contig4671_1484_1524_+	Subtype-II	75.5	1600	1504	109	AGUCAA-UUGAUAAUUUGCUCAU	: ::.: ::::::::::..:	CCCAUAAUUCGACACAAUAAUUUGCUUGUGACGGAGUUC
Contig1099	+	sme-miR-87c-3p	Contig1099_4964_5004_+	Subtype-II	75.1	1600	4984	1735	GUCAAUU----GAUAAUUUGCUCAU	::. .:: :. ::::::.:.:	GAAGUUUGUUUUUAGGAAAUUUGUUUAAUUAUAUUUAGA
Contig991	+	sme-miR-87c-3p	Contig991_139387_139427_+	Subtype-II	74.4	1800	139407	1739	AGUCAAUUGAUAAUUUGCUCAU	.::: :::.::::.:.:	GUUUUAAACUCUAAU--AUAGUUUGUUUAAUUAUAUUGG
Contig505	+	sme-miR-87c-3p	Contig505_111859_111899_+	Subtype-II	73.2	2100	111879	101	AGUCAAUUGAUAAUUUGCUCAU	.. :: :.:::::.:.::	UGCCGCGCAAGGCUG-UGAUUUGUUUAUCGGUUUGAUCG
Contig25	+	sme-miR-87c-3p	Contig25_226238_226278_+	Subtype-II	73.2	2100	226258	186	AGUCAAUUGAUAAUUUGCUCAU	.:::: . ::::::.:..	ACUACUAUCUAAUUCG-AAUUUGUUUGAAUCUAUUGGUU
Contig114	+	sme-miR-87c-3p	Contig114_38263_38303_+	Subtype-II	70.3	3000	38283	91	AGUCAA--UUGAUAAUUUGCUCAU	:.. :::: ::::::.:.:	ACACAAACGGCUUUGA-AAUUUGUUUAAUUAUAUUAGUA
Contig114	+	sme-miR-87c-3p	Contig114_38262_38302_+	Subtype-II	70.3	3000	38282	1753	AGUCAA--UUGAUAAUUUGCUCAU	:.. :::: ::::::.:.:	AACACAAACGGCUUUGA-AAUUUGUUUAAUUAUAUUAGU
Contig16184	+	sme-miR-87c-3p	Contig16184_18655_18695_+	Subtype-II	69.9	3200	18675	250	AGUCAAUUGAUAAUUUGCUCAU	::::: ::: :::.:..	UCUGGAAAAAAAAUUG-UAAAUUGUUUGGAUGGUUGAAA
Contig11307	+	sme-miR-87c-3p	Contig11307_12904_12944_+	Subtype-II	69.9	3200	12924	207	AGUCAAUUGAUAAUUUGCUCAU	::::: ::: :::.:..	UCUUGAAAAAAAAUUG-UAAAUUGUUUGGAUGGUUGAAA
Contig19387	+	sme-miR-87c-3p	Contig19387_5697_5737_+	Subtype-II	69.9	3200	5717	110	AGUCAAUUGAUAAUUUGCUCAU	.::: :.: :::.:..:	AAACCUUGUGGGAUUCCUGAAUUGUUUGUUGUAAGGAUA
Contig982	+	sme-miR-87c-3p	Contig982_24510_24550_+	Subtype-II	69.9	3200	24530	245	AGUCAAUUGAUAAUUUGCUCAU	::::: ::: :::.:..	UCUUAAAACAAAAUUG-UAAAUUGUUUGGAUGGUUGAAA
Contig22185	+	sme-miR-87c-3p	Contig22185_15646_15686_+	Subtype-II	69.9	3200	15666	223	AGUCAAUUGAUAAUUUGCUCAU	::::: ::: :::.:..	UCUUGAAAAAAAAUUG-UAAAUUGUUUGGAUGGUUGAAA
Contig413	+	sme-miR-87c-3p	Contig413_101629_101669_+	Subtype-II	69.9	3200	101649	256	AGUCAAUUGAUAAUUUGCUCAU	::::: ::: :::.:..	CUUGAAAAAAAAAUUG-UAAAUUGUUUGGAUGGUUGAAA
Contig91	+	sme-miR-87c-3p	Contig91_217165_217205_+	Subtype-II	69.9	3200	217185	235	AGUCAAUUGAUAAUUUGCUCAU	::::: ::: :::.:..	CUUGAAAAAAAAAUUG-UAAAUUGUUUGGAUGGUUGAAA
Contig622	-	sme-miR-87c-3p	Contig622_32055_32095_-	Subtype-II	68.4	3800	32075	2864	AGUCAAUUGAUAAUUUGCUCAU	:.:: : . :. :::::::	UUAAAUUUUUUUAAAUAGCAGCUUGCUCAGAUUCAUUUU
Contig16981	+	sme-miR-87c-3p	Contig16981_7257_7297_+	Subtype-II	68	4000	7277	1770	AGUCAAUUGAUAAUUUGCUCAU	::. :: :::::::.:.:	ACAUUUUGUGUU--UUUUUAAUUUGUUUAAUUAUAUUUU
Contig10267	+	sme-miR-87c-3p	Contig10267_18791_18831_+	Subtype-II	66.9	4600	18811	80	AGUCAAU-UGAUAAUUUGCUCAU	: :.::: : : .. :::::..	UUUUAUAAUUAAUGUUAAGGAUUGCUUGCAAGUUUGAUU
Contig2898	+	sme-miR-87c-3p	Contig2898_29598_29638_+	Subtype-II	65.4	5500	29618	66	AGUCAAUUG-AUAAUUUGCUCAU	::: ::: : .: ::::::.	UCCUAAUGUCUUUUGAACGACUUGCUCGAUUCGUUUAAU
Contig570	+	sme-miR-87c-3p	Contig570_155444_155484_+	Subtype-II	63.2	7300	155464	1658	AGUCAAUUGA--UAAUUUGCUCAU	:.:. :: ::::::.:.:	CUUGCUUUAGGCGACGCAAUUUGUUUAAUUAUAUUAUCA
Contig8029	+	sme-miR-87c-3p	Contig8029_1064_1104_+	Subtype-II	61.3	9100	1084	107	AGUCAAUUGA----UAAUUUGCUCAU	: .: :::: ::: :::.:..	AGUGCGAUACUUGAAAUUUAAAUUGUUUGAAUGGGCUAA
Contig19392	+	sme-miR-87c-3p	Contig19392_5237_5277_+	Subtype-II	61.3	9100	5257	155	AGUCAAUUG---AUAAUUUGCUCAU	: :. :::: : :: :::.:..	AUUCGACUUUAUUGUAAAAAAAUUGUUUGGACUACAAAU
Contig573	+	sme-miR-2176	Contig573_184250_184290_+	Subtype-II	79.8	900	184270	61	UUGUG-AAUCAGAAUGUUCU	::::: :.: .:::::.:	UUUUUAAUUUUGUGUUUUUAUGAUGUUUUCUCUAAAUUU
Contig18503	+	sme-miR-2176	Contig18503_7757_7797_+	Subtype-II	79.8	900	7777	161	UUGUGAAUCAGAAUGUUCU	::.. .: :.::::.:	UAUUGAUUUUCCUUGGGAUAUAGUGUUUUUCUGUCAAUA
Contig5606	+	sme-miR-2176	Contig5606_29296_29336_+	Subtype-II	78.8	1000	29316	69	UUGUGAAUCAGAAUGUUCU	:::.. .:::::.:	AUAAUUAUAAAUAAAAAUUGUGAUGUUUUCUCUAAUUAG
Contig346	+	sme-miR-2155	Contig346_29095_29135_+	Subtype-II	80.2	860	29115	123	UCGGGUA-AGUGUAAAACAGUGUC	:. : :: : : :::::..::::.	AAAUUUUGUUAUAAU-UAAAAUGGUGUUGGUUAUACGGG
Contig15462	+	sme-miR-2155	Contig15462_10699_10739_+	Subtype-II	68.3	3900	10719	116	UCGGGUAAGUGUAAAACAGUGUC	:::::.:::::	AUUUAUUUUAAUUUAAUCAAAACGGUGUCAGAGCAAUUG
Contig252	+	sme-miR-2155	Contig252_31254_31294_+	Subtype-II	65.8	5200	31274	273	UCGGGUAAGUGUAAAACAGUGUC	..::::::::.	UAUUAGAAAGAAAUACAGGAACAGUGUUUACUAAUCUAU
Contig251	-	sme-miR-2155	Contig251_35983_36023_-	Subtype-II	64.2	6400	36003	247	UCGGGUAAGUGUAAAACAGUGUC	:: : ::: .::::::	UUUCUUUUUUUUUAUUUCUAACGCAGUGUGAUUCACUAU
Contig36643	+	sme-miR-754c-2-3p	Contig36643_1676_1716_+	Subtype-II	85.6	430	1696	119	UGAUAUUGCAUGAAGAUAAAACUA	:: :::: :: :::.:..::.::	CGGAGCGAAAUUG-AUUAAGGUGGAAUUAAUUAUGAGGA
Contig2638	+	sme-miR-754c-2-3p	Contig2638_33205_33245_+	Subtype-II	85.6	430	33225	74	UGAUAUUGCAUGAAGAUAAAACUA	:: ::::. : :.:::.:::::.	AAGGACGAAAUUGU-UAAGGAUGAAACUGUUAAUAAUGA
Contig5216	+	sme-miR-754c-2-3p	Contig5216_9311_9351_+	Subtype-II	84.5	500	9331	157	UGAUAUUGCAUGAAGAUAAAACUA	:.:: : : ::::.::::::::	CAAAGGGUAAGGGAAGAAGGUAAAACUACCAAAAAGUAG
Contig1	-	sme-miR-754c-2-3p	Contig1_152793_152833_-	Subtype-II	82.1	680	152813	84	UGAUAUUGCA--UGAAGAUAAAACUA	::.::: : ::::: ::.::.:.	GCUGGAAUGUUGAAAGUGAAGCUAGAAUUGACCCACCAA
Contig3887	+	sme-miR-754c-2-3p	Contig3887_21050_21090_+	Subtype-II	79.6	920	21070	402	UGAUAUUGCAUGAAGAUAAAACUA	..::::::::.::.:.	GUAUUCCUUUCAUGUGAAGAUAGAAUUGCUGAAAAAUUU
Contig105	+	sme-miR-754c-2-3p	Contig105_7156_7196_+	Subtype-II	79.3	970	7176	167	UGAUAUUGCAUGAAGAUAAAACUA	::. : .: ::::::::::::	AAUAACAUGCUAUACUAAGAUAAAACUACCAAAAAUGAA
Contig1	-	sme-miR-754c-2-3p	Contig1_59130_59170_-	Subtype-II	76.4	1400	59150	55	UGAUAUUG-CA-UGAAGAUAAAACUA	: .::: :: ::::: ::.::.:.	GCUGGAAGGUUGACAGUGAAGCUAGAAUUGACCCACCAA
Contig3186	+	sme-miR-754c-2-3p	Contig3186_10232_10272_+	Subtype-II	74	1900	10252	54	GAUA--UUGCAUGAAGAUAAAACUA	:::. : : ::.:::.:.:::.	GAUGAUGACGAGAAGGAGGAUGAGACUGGUGAGGAAGGA
Contig48645	+	sme-miR-754c-2-3p	Contig48645_98_138_+	Subtype-II	73.6	2000	118	100	UGAUAUUGCAU--GAAGAUAAAACUA	:::: .:: :::::.:::::	AAAUCAUUAUUUUAUUAUAAGAUGAAACUCUUUAUUAAU
Contig17134	+	sme-miR-754c-2-3p	Contig17134_316_356_+	Subtype-II	72.2	2400	336	124	UGAUAUUGCA-UGAAGAUAAAACUA	: .: :::::::.:..::.	AGGUCCUACGUCUACUGAAGAUGAGGCUGGUAAAAUGGA
Contig17134	+	sme-miR-754c-2-3p	Contig17134_317_357_+	Subtype-II	72.2	2400	337	76	UGAUAUUGCA-UGAAGAUAAAACUA	: .: :::::::.:..::.	GGUCCUACGUCUACUGAAGAUGAGGCUGGUAAAAUGGAA
Contig17134	+	sme-miR-754c-2-3p	Contig17134_315_355_+	Subtype-II	72.2	2400	335	120	UGAUAUUGCA-UGAAGAUAAAACUA	: .: :::::::.:..::.	UAGGUCCUACGUCUACUGAAGAUGAGGCUGGUAAAAUGG
Contig21605	+	sme-miR-754c-2-3p	Contig21605_3333_3373_+	Subtype-II	68.4	3800	3353	74	UGAUAUUGCAUGAAGAUAAAACUA	: .:: : .::::::.:.::	UAAUCAAAGUUAAAAAGAGAUAAGAUUAGGAAUUUCGCA
Contig26226	+	sme-miR-754c-2-3p	Contig26226_7176_7216_+	Subtype-II	68.4	3800	7196	55	UGAUAUUGCAU-GAAGAUAAAACUA	: :: .:: ::::::.::::	AGUUUUUUUUUUAUAAAAGAUAGAACUUAAGCAAAAAAA
Contig421	+	sme-miR-754c-2-3p	Contig421_102419_102459_+	Subtype-II	67.3	4400	102439	75	AUAUUG---CAUGAAGAUAAAACUA	::: :: ::: ::.:.:::.:	AUCAUAAUGAAUCAUCCAGGUGAAAUUCACGCUGGUUAC
Contig17080	+	sme-miR-754c-2-3p	Contig17080_457_497_+	Subtype-II	67	4500	477	3020	GAUA---UUGCAUGAAGAUAAAACUA	:: : :: .:: ::::.:.::::	AUUGAAAACUUUAUAU-CAGAUGAGACUAGAAAAUAAAA
Contig4415	+	sme-miR-754c-2-3p	Contig4415_61589_61629_+	Subtype-II	67	4500	61609	3044	GAUA---UUGCAUGAAGAUAAAACUA	:: : :: .:: ::::.:.::::	AUUGAAAACUUUAUAU-CAGAUGAGACUAGAAAAUAAAA
Contig3436	+	sme-miR-754c-2-3p	Contig3436_34472_34512_+	Subtype-II	66.3	5000	34492	85	UGAUAUUGCAUGAAGAUAAAACUA	:: :: ::: :: ::.::::	GAAUCAAAUUUUUCAUUUAGUUAGAACUCAUGGUUUUCC
Contig35881	+	sme-miR-754c-2-3p	Contig35881_739_779_+	Subtype-II	65.9	5200	759	630	UA-UUGC----AUGAAGAUAAAACUA	:: :::: :: ::::.:.:.:.	UAUAUUUGCCCCAAUUCAGAUGAGAUUGAAAUGCAAAG
Contig35881	+	sme-miR-754c-2-3p	Contig35881_740_780_+	Subtype-II	65.9	5200	760	57	UA-UUGC----AUGAAGAUAAAACUA	:: :::: :: ::::.:.:.:.	AUAUUUGCCCCAAUUCAGAUGAGAUUGAAAUGCAAAG
Contig900	+	sme-miR-754c-2-3p	Contig900_70355_70395_+	Subtype-II	65.6	5400	70375	241	GAUAUUG-CA-UGAAGAUAAAACUA	::: : :: : ..:.:..::.::	AAAAAUAAGGUCAUUUGGGGUGGAAUUAACGUCAUAAUA
Contig972	+	sme-miR-754c-2-3p	Contig972_23751_23791_+	Subtype-II	65.6	5400	23771	243	UGAUAUUGCAUGAAGAUAAAACUA	.:::.:: :::...:	UUUACUCUACCUAAUAUGGAGUUAAGGUUUAUUUACCAC
Contig7869	+	sme-miR-754c-2-3p	Contig7869_9783_9823_+	Subtype-II	65.6	5400	9803	181	GAUAUUG-CA-UGAAGAUAAAACUA	::: : :: : ..:.:..::.::	AAAAAUAAGGUCAUUUGGGGUGGAAUUAACGUCAUAUUA
Contig5181	+	sme-miR-754c-2-3p	Contig5181_14382_14422_+	Subtype-II	64.9	5900	14402	147	UGAUAUUGCAUGAAGAUAAAACUA	::. : : : .::::::::::	UAAAAACAUG-UAAAAGUGGAUAAAACUACCAAAAAGGA
Contig3807	+	sme-miR-754c-2-3p	Contig3807_7526_7566_+	Subtype-II	64.5	6200	7546	79	UGAUAUUGCAUG-AAGAUAAAACUA	:: :: :: : ::: :.:::::.	UCUUUAAAU-UUUCAGGUAAGUUGAAACUGUUGAAACCU
Contig16323	+	sme-miR-754c-2-3p	Contig16323_1741_1781_+	Subtype-II	64.2	6400	1761	210	UGAUAUUG--CAUGAAGAUAAAACUA	::.:. :: :: .: :..::::.	GUCUGGUGCUGUCCAAUCGGUUGGAACUGUCUUGGUGGC
Contig9969	+	sme-miR-754c-2-3p	Contig9969_6723_6763_+	Subtype-II	64.2	6400	6743	211	UGAUAUUG--CAUGAAGAUAAAACUA	::.:. :: :: .: :..::::.	GUCUGGUGCUGUCCAAUCGGUUGGAACUGUCUUGGUGGC
Contig9969	+	sme-miR-754c-2-3p	Contig9969_6722_6762_+	Subtype-II	64.2	6400	6742	204	UGAUAUUG--CAUGAAGAUAAAACUA	::.:. :: :: .: :..::::.	GGUCUGGUGCUGUCCAAUCGGUUGGAACUGUCUUGGUGG
Contig16323	+	sme-miR-754c-2-3p	Contig16323_1740_1780_+	Subtype-II	64.2	6400	1760	210	UGAUAUUG--CAUGAAGAUAAAACUA	::.:. :: :: .: :..::::.	GGUCUGGUGCUGUCCAAUCGGUUGGAACUGUCUUGGUGG
Contig16365	+	sme-miR-754c-2-3p	Contig16365_13610_13650_+	Subtype-II	64.2	6400	13630	198	UGAUAUUG--CAUGAAGAUAAAACUA	::.:. :: :: .: :..::::.	GUCUGGUGCUGUCCAAUCGGUUGGAACUGUCUUGGUGGC
Contig16365	+	sme-miR-754c-2-3p	Contig16365_13609_13649_+	Subtype-II	64.2	6400	13629	190	UGAUAUUG--CAUGAAGAUAAAACUA	::.:. :: :: .: :..::::.	GGUCUGGUGCUGUCCAAUCGGUUGGAACUGUCUUGGUGG
Contig6761	+	sme-miR-754c-2-3p	Contig6761_15720_15760_+	Subtype-II	64.2	6400	15740	203	UGAUAUUG--CAUGAAGAUAAAACUA	::.:. :: :: .: :..::::.	GUCUGGUGCUGUCCAAUCGGUUGGAACUGUCUUGGUGGC
Contig6761	+	sme-miR-754c-2-3p	Contig6761_15719_15759_+	Subtype-II	64.2	6400	15739	203	UGAUAUUG--CAUGAAGAUAAAACUA	::.:. :: :: .: :..::::.	GGUCUGGUGCUGUCCAAUCGGUUGGAACUGUCUUGGUGG
Contig1256	+	sme-miR-754c-2-3p	Contig1256_38899_38939_+	Subtype-II	63.8	6700	38919	66	UGAUAUUGCAUGAAGAUAAAACUA	:. . : .: ::.:::.::::	CAUUAGGAGCUUUACACAGGUAAGACUAAAAAUUACUCA
Contig31146	+	sme-miR-754c-2-3p	Contig31146_168_208_+	Subtype-II	62.8	7600	188	52	UGAUAUUGCAUGAAGAUAAAACUA	:: : : : :::::::....:	GAAAAAGAGAGU-AAGGAAGAUAGGGUUCAAGAAAUGCU
Contig22270	+	sme-miR-754c-2-3p	Contig22270_5545_5585_+	Subtype-II	62.8	7600	5565	255	GAUAUU---GC-AUGAAGAUAAAACUA	: .:: :: .::..: :::...:	UUUGCAGUUUAGGCGGUGGGGUUAAGGUUUAUUUAACUA
Contig9669	+	sme-miR-754c-2-3p	Contig9669_12144_12184_+	Subtype-II	62.8	7600	12164	70	UGAUAUUGCAUGAAGAUAAAACUA	:: : : : :::::::....:	GAAAAAGAGAGU-AAGGAAGAUAGGGUUCAAGAAAUGCU
Contig22718	+	sme-miR-754c-2-3p	Contig22718_1541_1581_+	Subtype-II	61.7	8700	1561	73	UGAUAUUGCAUGAAGAUAAAACUA	.:. : :: ::: :.:.:::.	UUUCCUACGUGAU-CAAAAAGUUGAGACUGCAAUAUGUA
Contig22	+	sme-miR-754c-2-3p	Contig22_161630_161670_+	Subtype-II	61.7	8700	161650	97	UGAUAUUGCAUGAAGAUAAAACUA	: : : :: ::::.:::::.	CUUGGAACAAUACAAUUAGAUGAAACUGUUAAAAAUAAA
Contig4497	+	sme-miR-92-5p	Contig4497_53047_53087_+	Subtype-II	88.8	280	53067	60	GACUUGCACUAGAUAUUUACCA	:.:: :: : :::::::::..	AUGGAAUUAUUUACAAUUGAUAUUUACUGAACAAAUUCA
Contig1687	+	sme-miR-92-5p	Contig1687_37094_37134_+	Subtype-II	76.8	1300	37114	69	GACUUGCACUAGAUAUUUACCA	:: ::.: ::: ::::.:::	GUCGUUCCGAGAUGUAGAAGAGAUUUGCCAGCUUGAUUC
Contig2234	+	sme-miR-92-5p	Contig2234_34265_34305_+	Subtype-II	76.8	1300	34285	51	GACUUGCACUAGAUAUUUACCA	:: ::.: ::: ::::.:::	GUCGUUCCGAGAUGUAGAAGAGAUUUGCCAGCUUGAUUC
Contig3445	-	sme-miR-92-5p	Contig3445_5924_5964_-	Subtype-II	74.6	1700	5944	67	GACUUGCACUAGAUAUUUACCA	::.: . ::::.:::::.:	UGAAAUCGAUUGAGGAAAGAUGUUUACUAGUCAGAUUCC
Contig2617	+	sme-miR-92-5p	Contig2617_36700_36740_+	Subtype-II	74.6	1700	36720	136	GACUUGCACUA-GAUAUUUACCA	:.: : :. . :.:::::..:.	AUUUAUUAUUAGAAUCGCGGUAUUUGUCGGGUACAAUAA
Contig2120	-	sme-miR-92-5p	Contig2120_48067_48107_-	Subtype-II	73.1	2100	48087	967	GACUUGCACUAGAUAUUUACCA	:: : :.: : :::::::.::.	UUGUUAUGA-UAGUA-UCGAUAUUUGCCGGAUCAUAUCU
Contig264	-	sme-miR-92-5p	Contig264_4768_4808_-	Subtype-II	66	5200	4788	108	GACUUGCACUA---GAUAUUUACCA	: : :. ::: :::.:::::.	UUAAAAUAGUUCUAAAUGAUGUUUACUCAUACAAUUUGA
Contig163	-	sme-miR-92-5p	Contig163_135116_135156_-	Subtype-II	64.8	5900	135136	88	GACUUGCACUAGAUAUUUACCA	::::. :: .:::::..	AUUAACUAGAAUGCAU--GAAGUUUACUGAAAUCAUGAA
Contig2951	+	sme-miR-92-5p	Contig2951_38310_38350_+	Subtype-II	64.5	6200	38330	63	GACUUGCAC--UAGAUAUUUACCA	:.: :::. ::: ::::::..	CAGACGGC--GCAUCGAAGACAUUUACUGUGAUCACAGA
Contig42	+	sme-miR-754c-1-3p	Contig42_5841_5881_+	Subtype-II	81.3	750	5861	66	CCGAUAUUG--CUUGAAGAUAAAA	.:::. : .:::.::::.::.	CUUUUGUGAUGGAGAAUUUGGAGAUGAAGAAGAGGUUAU
Contig6597	+	sme-miR-754c-1-3p	Contig6597_7582_7622_+	Subtype-II	80.5	820	7602	228	CCGAUAUUGCUUGAAGAUAAAA	.::: .:: .::: .::::.:	GUUAUUACUCGAGGUU-UUUGUGGAUAGAUAGUACAAUA
Contig1088	+	sme-miR-754c-1-3p	Contig1088_90898_90938_+	Subtype-II	77.5	1200	90918	63	GAU--AUU-GC--UUGAAGAUAAAA	:.: ::: : ::::::::::::	CUCGGUUAAUUAACUAUUGAAGAUAAAACAAUGAAAUUU
Contig1160	+	sme-miR-754c-1-3p	Contig1160_2925_2965_+	Subtype-II	75.2	1600	2945	119	CGAU--AUUG-CU--UGAAGAUAAAA	.: : :::: :: :::.:::.::.	AGCUGCUCCAUUGCCUGAUGAGGAUGAAGACUUGUGAAA
Contig1058	+	sme-miR-754c-1-3p	Contig1058_48840_48880_+	Subtype-II	74.4	1800	48860	89	CCGAUAUUGCUUGAAGAUAAAA	.:: : : . :::::::..::	AGUAUUAUCGCAAAUAUAUGAAGAUGGAAAAGAAAGAAA
Contig7146	+	sme-miR-754c-1-3p	Contig7146_28620_28660_+	Subtype-II	73.6	2000	28640	53	CCGAUAUUGCUUGAAGAUAAAA	. ::: .:::::::::.:	UAUAAAUGUCAUAAAUUUUGAAGAUAGAUUAAGACAGCU
Contig7146	+	sme-miR-754c-1-3p	Contig7146_28621_28661_+	Subtype-II	73.6	2000	28641	75	CCGAUAUUGCUUGAAGAUAAAA	. ::: .:::::::::.:	AUAAAUGUCAUAAAUUUUGAAGAUAGAUUAAGACAGCUU
Contig3887	+	sme-miR-754c-1-3p	Contig3887_21050_21090_+	Subtype-II	68.7	3700	21070	402	AUAUUGCU------UGAAGAUAAAA	.:::: :: ::::::::.::	GUAUUCCUUUCAUGUGAAGAUAGAAUUGCUGAAAAA
Contig1970	+	sme-miR-754c-1-3p	Contig1970_48637_48677_+	Subtype-II	68.7	3700	48657	88	CCGAUAUU---GCUUGAAGAUAAAA	:::. ::: : :: :::::.::	CAUUCCGGCAUUGAGGAAUGUAGAUAGAAAUGUGAGCGA
Contig5091	+	sme-miR-754c-1-3p	Contig5091_24354_24394_+	Subtype-II	68.7	3700	24374	135	CCGAUAUU---GCUUGAAGAUAAAA	:::. ::: : :: :::::.::	ACAUUCCGGCAUUGAGGAAUGUAGAUAGAAAUGUGAGCG
Contig1970	+	sme-miR-754c-1-3p	Contig1970_48636_48676_+	Subtype-II	68.7	3700	48656	135	CCGAUAUU---GCUUGAAGAUAAAA	:::. ::: : :: :::::.::	ACAUUCCGGCAUUGAGGAAUGUAGAUAGAAAUGUGAGCG
Contig5091	+	sme-miR-754c-1-3p	Contig5091_24355_24395_+	Subtype-II	68.7	3700	24375	80	CCGAUAUU---GCUUGAAGAUAAAA	:::. ::: : :: :::::.::	CAUUCCGGCAUUGAGGAAUGUAGAUAGAAAUGUGAGCGA
Contig17134	+	sme-miR-754c-1-3p	Contig17134_313_353_+	Subtype-II	67.9	4100	333	53	CCGAUAU-UGCUUGAAGAUAAAA	:: : .: : : :::::::.:..	UGUAGGUCCUACGUCUAC-UGAAGAUGAGGCUGGUAAAA
Contig17134	+	sme-miR-754c-1-3p	Contig17134_315_355_+	Subtype-II	67.9	4100	335	120	CCGAUAU-UGCUUGAAGAUAAAA	:: : .: : : :::::::.:..	UAGGUCCUACGUCUAC-UGAAGAUGAGGCUGGUAAAAUG
Contig17134	+	sme-miR-754c-1-3p	Contig17134_314_354_+	Subtype-II	67.9	4100	334	121	CCGAUAU-UGCUUGAAGAUAAAA	:: : .: : : :::::::.:..	GUAGGUCCUACGUCUAC-UGAAGAUGAGGCUGGUAAAAU
Contig1078	+	sme-miR-754c-1-3p	Contig1078_69125_69165_+	Subtype-II	67.5	4300	69145	55	CCGAUAUUGCUUGAAGAUAAAA	..:. . . ::.::.:..:.	UACAAUCUUGGGGAACUGUGGAGGUGGAGGAGGUGGAGC
Contig5664	+	sme-miR-754c-1-3p	Contig5664_9119_9159_+	Subtype-II	65.6	5400	9139	74	CCGAUAUUGCUUGAAGAUAAAA	: .: :: ::.::::.::	AAGUCUAGAAAGUAGC-UGGAGAUGAACCUUUGUUGUAG
Contig5180	+	sme-miR-754c-1-3p	Contig5180_11063_11103_+	Subtype-II	63.3	7200	11083	78	CCGAUAUUGC----UUGAAGAUAAAA	.: :: ::. :::.:::..::	AGUGUGCUACUGUGCCGAUGAGGAUGGAAAGAAAGUUGA
Contig34416	+	sme-miR-754c-1-3p	Contig34416_3351_3391_+	Subtype-II	62.1	8200	3371	52	CCGAUAUUGCUUGAAGAUAAAA	:.:. : : ::::::::.:.	ACUUCCACUGGCA---C-UGAAGAUAGAGAGUGCGUCGA
Contig2919	+	sme-miR-754c-1-3p	Contig2919_45011_45051_+	Subtype-II	61.4	9000	45031	341	CCGAUAUUGCUUGAAGAUAAAA	..:: . : ::: ::.::.:	UCUCCUAUUGACG-UCAUUGUAGGUAGAUCCAUAUUUCA
Contig22211	+	sme-miR-754c-1-3p	Contig22211_10986_11026_+	Subtype-II	61	9500	11006	180	CCGAUAUU--GCUUGAAGAUAAAA	.:. .:: : ::.::::.::	AACAAUGG-GUUAAACAUGGAGAUGAAUCUGAACCAGUG
Contig1525	+	sme-miR-71a-2-3p	Contig1525_64134_64174_+	Subtype-II	76.2	1400	64154	357	AUGAAAGA----CACGAAUAUAGAGA	:::::: ::.:: :::::::	UAACGGAAAGAUCGCCAUGACUAUAGAGUUUUUAACAUU
Contig1467	+	sme-miR-2173-3p	Contig1467_33655_33695_+	Subtype-II	90.7	220	33675	187	GAAUUCAACUUAUAUGUACAUGUA	: :: ::: ::::::::.:::::	GUAUAUACUUAAAC-UAUAUGUAUAUGUAUUAAAAUAAA
Contig772	+	sme-miR-2173-3p	Contig772_9599_9639_+	Subtype-II	74.2	1800	9619	106	GAAUUCAAC-UUAUAUGUACAUGUA	:.:::. :. : :.: :.:::::	UUUUGGGAUUUUAUAUCCUGUCUGCAUGUUGUCAAAGGU
Contig772	+	sme-miR-2173-3p	Contig772_9600_9640_+	Subtype-II	74.2	1800	9620	120	GAAUUCAAC-UUAUAUGUACAUGUA	:.:::. :. : :.: :.:::::	UUUGGGAUUUUAUAUCCUGUCUGCAUGUUGUCAAAGGUU
Contig6517	+	sme-miR-2173-3p	Contig6517_24036_24076_+	Subtype-II	70.7	2900	24056	57	GAAUUCAACUUAU-AUGUACAUGUA	:::: : .:::: :: :..::::	GAAAUGAAU--ACUUUAUAAUAUGUAUGUUGGAAUAAAU
Contig13203	+	sme-miR-2173-3p	Contig13203_6856_6896_+	Subtype-II	66.8	4600	6876	144	GAAUUCAACUUAUAUGUACAUGUA	::: :: :: :.: :.:::::	AAAUGAAAAUGAAAAUU-UGUUUGCAUGUUUCGGAGAUA
Contig13203	+	sme-miR-2173-3p	Contig13203_6857_6897_+	Subtype-II	66.8	4600	6877	85	GAAUUCAACUUAUAUGUACAUGUA	::: :: :: :.: :.:::::	AAUGAAAAUGAAAAUU-UGUUUGCAUGUUUCGGAGAUAU
Contig4687	+	sme-miR-2173-3p	Contig4687_3612_3652_+	Subtype-II	66.5	4800	3632	108	GAAU-UCAACUUAUAUGUACAUGUA	.: :::: ::.: ::::::::	AUUUUUUGUAUCAA--AAUGUUUACAUGUAAGAUAUGAU
Contig5687	+	sme-miR-2173-3p	Contig5687_16149_16189_+	Subtype-II	64.4	6300	16169	976	GAAUUCAACUUAUAUGUACAUGUA	:..: :: : .:::...::::	UUCAGGGGUAAAA---AAGUGUGUGUGUAAUGGACAAAG
Contig602	+	sme-miR-2173-3p	Contig602_65878_65918_+	Subtype-II	62.3	8100	65898	77	GAAUUCAACUUAUAUGUACAUGUA	.:: : . : : :: :::::::.	CGAACAAGAUGCCG-UGAGAUCUACAUGUGACAAUUCUA
Contig602	+	sme-miR-2173-3p	Contig602_65879_65919_+	Subtype-II	62.3	8100	65899	157	GAAUUCAACUUAUAUGUACAUGUA	.:: : . : : :: :::::::.	GAACAAGAUGCCG-UGAGAUCUACAUGUGACAAUUCUAC
Contig1050	+	sme-miR-2173-3p	Contig1050_20924_20964_+	Subtype-II	60.9	9600	20944	191	AAUUCA-ACUUA--UAUGUACAUGUA	::.. :. : :.: ::::::::	AUUUUUUUGUAUCAAACUGUUUACAUGUAAGAUAUGAUA
Contig17220	+	sme-miR-2173-3p	Contig17220_2825_2865_+	Subtype-II	60.9	9600	2845	191	AAUUCA-ACUUA--UAUGUACAUGUA	::.. :. : :.: ::::::::	AUUUUUUUGUAUCAAACUGUUUACAUGUAAGAUAUGAUA
Contig13611	+	sme-miR-2173-3p	Contig13611_13282_13322_+	Subtype-II	60.9	9600	13302	157	AAUUCA-ACUUA--UAUGUACAUGUA	::.. :. : :.: ::::::::	ACUUUUUUGCAUCAAACUGUUUACAUGUAAGAUAUUAUA
Contig20752	+	sme-miR-2173-3p	Contig20752_6754_6794_+	Subtype-II	60.9	9600	6774	175	AAUUCA-ACUUA--UAUGUACAUGUA	::.. :. : :.: ::::::::	AUUUUUUUGUAUCAAACUGUUUACAUGUAAGAUAUGAUA
Contig23649	+	sme-miR-2173-3p	Contig23649_1586_1626_+	Subtype-II	60.9	9600	1606	192	AAUUCA-ACUUA--UAUGUACAUGUA	::.. :. : :.: ::::::::	AUUUUUUUGUAUCAAACUGUUUACAUGUAAGAUAUGAUA
Contig6925	+	sme-miR-2173-5p	Contig6925_16843_16883_+	Subtype-II	82.2	670	16863	105	UACGUAUGCAUAUACAAGUUGUU	::. : : :: .:..::::::::	UUAUCUAU-UCUCCA-GUGUAAGUUGUUGAUGGGUGUUG
Contig27165	+	sme-miR-2173-5p	Contig27165_8788_8828_+	Subtype-II	75.7	1500	8808	62	UACGUAU--GCAUAUACAAGUUGUU	: : :: :. :::. :.::::::	AAUGUGAAGAAUUCGUUUAUGGAGGUUGUUUGGGAAAUG
Contig16473	+	sme-miR-2173-5p	Contig16473_8463_8503_+	Subtype-II	72.5	2300	8483	80	ACGUAUGCA---UA-UACAAGUUGUU	: ::: :: :: :..:::::::	CAUAAAUAUUCAAACUACUGUAAGUUGUAAGUAGUGAUU
Contig8264	+	sme-miR-2173-5p	Contig8264_2680_2720_+	Subtype-II	72.5	2300	2700	88	ACGUAUGCA---UA-UACAAGUUGUU	: ::: :: :: :..:::::::	CAUAAAUAUUCAAACUACUGUAAGUUGUAAGUAGUGCUU
Contig5665	+	sme-miR-2173-5p	Contig5665_10947_10987_+	Subtype-II	72.5	2300	10967	63	ACGUAUGCA---UA-UACAAGUUGUU	: ::: :: :: :..:::::::	CAUAAAUAUUCAAACUACUGUAAGUUGUAAGUAGUGAUU
Contig10803	+	sme-miR-2173-5p	Contig10803_13158_13198_+	Subtype-II	72.5	2300	13178	91	UACGUAUGCAUAUACAAGUUGUU	: .: : .: ::..:::::::	CUAGAAAUCUGGA-AUAGAUGUAAGUUGUAAGUAGUACA
Contig18333	+	sme-miR-2173-5p	Contig18333_4943_4983_+	Subtype-II	71.3	2700	4963	75	ACGUAUGCA---UA-UACAAGUUGUU	: : :: .: :: :..:::::::	CAUAAGCAUUUAAACUACUGUAAGUUGUAAGUAGUGCUU
Contig28332	+	sme-miR-2173-5p	Contig28332_5138_5178_+	Subtype-II	68	4000	5158	126	UACGUAUGCAUAUACAAGUUGUU	: :.:. :.::::::	AGUUUGCAGAAAAACUUGUGGAGGUUGUUAACUCGUAAA
Contig28332	+	sme-miR-2173-5p	Contig28332_5137_5177_+	Subtype-II	68	4000	5157	61	UACGUAUGCAUAUACAAGUUGUU	: :.:. :.::::::	GAGUUUGCAGAAAAACUUGUGGAGGUUGUUAACUCGUAA
Contig17123	+	sme-miR-2173-5p	Contig17123_4813_4853_+	Subtype-II	67.2	4400	4833	80	UACGUAUGCAUA-UACAAGUUGUU	:. :: : :: :..:::::::	CAUUAGCAUUUAAAC-UACUGUAAGUUGUAAGUAGUGCU
Contig30794	+	sme-miR-2173-5p	Contig30794_3138_3178_+	Subtype-II	67.2	4400	3158	80	UACGUAUGCAUA-UACAAGUUGUU	:. :: : :: :..:::::::	CAUUAGCAUUUAAAC-UACUGUAAGUUGUAAGUAGUGCU
Contig21116	+	sme-miR-2173-5p	Contig21116_3072_3112_+	Subtype-II	66.4	4900	3092	84	UACGUA-UGCAUAUACAAGUUGUU	. :: ::. : :. .::::::	UUACAGUUUUACUGUUUCUGAGAGUUGUAGAAAUUAAUA
Contig3733	+	sme-miR-2173-5p	Contig3733_43393_43433_+	Subtype-II	64.8	6000	43413	126	UACGU-AUGCAUAUACAAGUUGUU	:. : :: .:: :. ..:::::	CAUUACAAUUUAAUCUAU-UGAGGGUUGUAAUUAAAUUU
Contig13362	+	sme-miR-133b-3p	Contig13362_16103_16143_+	Subtype-II	80.4	840	16123	217	UGCUGGUUG-AUGGGGACCAA	.:: ::: .: ::::..:	UAUAGAAACAUUGUUUGUGUUGGGAUUAUACAAAAUAUA
Contig13362	+	sme-miR-133b-3p	Contig13362_14837_14877_+	Subtype-II	80.4	840	14857	212	UGCUGGUUG-AUGGGGACCAA	.:: ::: .: ::::..:	UAUAGAAACAUUGUUUGUGUUGGGAUUAUACAAAAUAUA
Contig8181	+	sme-miR-133b-3p	Contig8181_20750_20790_+	Subtype-II	79.1	980	20770	75	UGCU--GGU--UGAUGGGGACCAA	:.: ::: :::: :::..::	GUCAUGGUUACGGUCAUGAUUGGGGUCAUGGGUGGGGAG
Contig8181	+	sme-miR-133b-3p	Contig8181_20749_20789_+	Subtype-II	79.1	980	20769	137	UGCU--GGU--UGAUGGGGACCAA	:.: ::: :::: :::..::	GGUCAUGGUUACGGUCAUGAUUGGGGUCAUGGGUGGGGA
Contig8152	+	sme-miR-277c-3p	Contig8152_33461_33501_+	Subtype-II	63.7	6800	33481	94	AUCAUACCAGAUAAUGCAUUUA	.:.:: .. :: ::..::::	ACAAUGAGUUAUUUU---UAUUGUGUUUAAUUAUAUUAU
Contig5464	+	sme-miR-87d-3p	Contig5464_20221_20261_+	Subtype-II	83.7	550	20241	1618	GAAUGUCUUAA-ACUUUGCUCAC	::: :.: :: ::::::.:.:	AUUUGAAAUUUUUCAAUACUUUGUUUAAUUAUAUUAAUU
Contig3959	+	sme-miR-87d-3p	Contig3959_53593_53633_+	Subtype-II	83	600	53613	63	GAAUGUCUUAAACUUUGCUCAC	.:: : :: .:.:::::::.	UCUAGUCGAUCUAUUUGAUUUUGCUCGAAUCGUUAUAAU
Contig15038	+	sme-miR-87d-3p	Contig15038_4149_4189_+	Subtype-II	82.6	630	4169	1855	GAAUGUCUUAAACUUUGCUCAC	:.:: :. ::::::::.:.:	GAUAAAUGGAU-UUGGAAACUUUGUUUAAUUAUAUUUAA
Contig19526	+	sme-miR-87d-3p	Contig19526_7054_7094_+	Subtype-II	81.9	700	7074	57	GAAU-G-UCUUAAACUUUGCUCAC	:::: : :.: .:.: :::.:.:.	ACGAGGAAUAGAUUUCGAGCGUUGUUUAUUAGGUCGAUU
Contig1235	-	sme-miR-87d-3p	Contig1235_77370_77410_-	Subtype-II	81.1	760	77390	70	GAAUGUCUUAAACUUUGCUCAC	:::: .::::::.::::	CUUGGGUUCUGCUUCUU-GACUUUGUUCACCACCAGUGU
Contig1235	-	sme-miR-87d-3p	Contig1235_77371_77411_-	Subtype-II	81.1	760	77391	110	GAAUGUCUUAAACUUUGCUCAC	:::: .::::::.::::	UUGGGUUCUGCUUCUU-GACUUUGUUCACCACCAGUGUG
Contig13848	-	sme-miR-87d-3p	Contig13848_15133_15173_-	Subtype-II	80.8	800	15153	60	GAAUGUC---UUAAACUUUGCUCAC	: :::. : :.:.::::::::.	GAUCACUGUUGAGUAAGAUUUUGCUCAUUACCGUGGCGA
Contig5958	+	sme-miR-87d-3p	Contig5958_13735_13775_+	Subtype-II	80	870	13755	99	AUGU-CUU-A---AACUUUGCUCAC	:::: ::: : .::::::::...	GAAAUGUCCUUCACUUGACUUUGCUUGUGACGGAGCUUG
Contig5958	+	sme-miR-87d-3p	Contig5958_13733_13773_+	Subtype-II	80	870	13753	101	GAAUGU-CUU-A---AACUUUGCUCAC	::::: ::: : .::::::::...	AAGAAAUGUCCUUCACUUGACUUUGCUUGUGACGGAGCU
Contig28193	+	sme-miR-87d-3p	Contig28193_3960_4000_+	Subtype-II	80	870	3980	121	AAUGU-CUU-A---AACUUUGCUCAC	::::: ::: : .::::::::...	AGAAAUGUCCUUCACUUGACUUUGCUUGUGACGGAGCUU
Contig28193	+	sme-miR-87d-3p	Contig28193_3961_4001_+	Subtype-II	80	870	3981	115	AUGU-CUU-A---AACUUUGCUCAC	:::: ::: : .::::::::...	GAAAUGUCCUUCACUUGACUUUGCUUGUGACGGAGCUUG
Contig5958	+	sme-miR-87d-3p	Contig5958_13734_13774_+	Subtype-II	80	870	13754	106	AAUGU-CUU-A---AACUUUGCUCAC	::::: ::: : .::::::::...	AGAAAUGUCCUUCACUUGACUUUGCUUGUGACGGAGCUU
Contig28193	+	sme-miR-87d-3p	Contig28193_3959_3999_+	Subtype-II	80	870	3979	69	GAAUGU-CUU-A---AACUUUGCUCAC	::::: ::: : .::::::::...	AAGAAAUGUCCUUCACUUGACUUUGCUUGUGACGGAGCU
Contig21582	+	sme-miR-87d-3p	Contig21582_4961_5001_+	Subtype-II	77.1	1300	4981	1718	GAAUGUCUUAAACUUUGCUCAC	::: :.:: .:: :::.:.:	UAGAAUAUAAU-UUUUCGACAUUGUUUAAUUAUAUUUAU
Contig484	+	sme-miR-87d-3p	Contig484_95327_95367_+	Subtype-II	76	1500	95347	111	GAAUGUCUUAAACUUUGCUCAC	::: .: .:..::::.:..	UAUUAUGAAAUAUUCGAGUUUUGUUUGACAGGUUAGUUC
Contig2363	+	sme-miR-87d-3p	Contig2363_5140_5180_+	Subtype-II	76	1500	5160	1786	AAU--GUCU--UAAACUUUGCUCAC	::: :::: :::.::::.:.:	UAUAAUUCGUCUAGAAAAUUUUGUUUAAUUAUAUUCGUU
Contig484	+	sme-miR-87d-3p	Contig484_93254_93294_+	Subtype-II	76	1500	93274	105	GAAUGUCUUAAACUUUGCUCAC	::: .: .:..::::.:..	UAUUAUGAAAUAUUCGAGUUUUGUUUGACAGGUUAGUUC
Contig182	+	sme-miR-87d-3p	Contig182_97498_97538_+	Subtype-II	74.5	1800	97518	112	AUGUCUU-----AAACUUUGCUCAC	: :::: ::::::::.:.:.	ACAUUAUCUUAAAACAAACUUUGUUUAUCGUCAAAUAUU
Contig421	+	sme-miR-87d-3p	Contig421_102567_102607_+	Subtype-II	73.8	1900	102587	71	GAAUGUCUUAAACUUUGCUCAC	..:: . :... :::.::..	UUAAAUCUGGUGAUGCAGGUCUUGUUCGUCUUAUUCCAU
Contig421	+	sme-miR-87d-3p	Contig421_102566_102606_+	Subtype-II	73.8	1900	102586	112	GAAUGUCUUAAACUUUGCUCAC	..:: . :... :::.::..	UUUAAAUCUGGUGAUGCAGGUCUUGUUCGUCUUAUUCCA
Contig8070	+	sme-miR-87d-3p	Contig8070_1527_1567_+	Subtype-II	73.4	2000	1547	98	AAUGUC--U-UA-AACUUUGCUCAC	.:: :: : :: ::.::::.:.:.	CUUGAUCUCAGUAUAUAAUUUUGUUUAUCGUCAAAUGUU
Contig30280	+	sme-miR-87d-3p	Contig30280_3719_3759_+	Subtype-II	72.3	2300	3739	1655	GAAUGUCUUAAACUUUGCUCAC	:.:: ::. :.::::.:.:	AUAAUUGGGAU-AGUUGUAUUUUGUUUAAUUAUAUUUGU
Contig374	+	sme-miR-87d-3p	Contig374_31518_31558_+	Subtype-II	71.2	2700	31538	209	GAAUGUCUUAA-ACUUUGCUCAC	: : :. :.. :.::::.:.:	UUAUUAACUAUUGUGGUAUUUUGUUUAAUGUAGAAAUUG
Contig1093	+	sme-miR-87d-3p	Contig1093_38053_38093_+	Subtype-II	71.2	2700	38073	217	GAAUGUCUUAA-ACUUUGCUCAC	: : :. :.. :.::::.:.:	UUAUUAACUAUUGUGGUAUUUUGUUUAAUGUAGAAAUUG
Contig3231	+	sme-miR-87d-3p	Contig3231_19914_19954_+	Subtype-II	70.9	2800	19934	61	GAAUGUCUUAAACUUUGCUCAC	:..:.::::::..	GUAUGACACCAAAAAUGGAUUUUGCUUGAGGACAAGAUA
Contig28819	+	sme-miR-87d-3p	Contig28819_6882_6922_+	Subtype-II	70.9	2800	6902	240	GAAUGUCUUAA--ACUUUGCUCAC	:: :.:::: .. :::::...	GUGGGCUUAU-UUUUAAUUGUCUUGCUUGUGGAGCUGUU
Contig28819	+	sme-miR-87d-3p	Contig28819_6883_6923_+	Subtype-II	70.9	2800	6903	341	GAAUGUCUUAA--ACUUUGCUCAC	:: :.:::: .. :::::...	UGGGCUUAU-UUUUAAUUGUCUUGCUUGUGGAGCUGUUU
Contig5457	+	sme-miR-87d-3p	Contig5457_8671_8711_+	Subtype-II	70.9	2800	8691	345	GAAUGUCUUAAACUUUGCUCAC	:::..::::.:..	UGUUGGGCUAGCACUAAGUUUUGUUUGAAUGGGUUGGAA
Contig3002	+	sme-miR-87d-3p	Contig3002_2021_2061_+	Subtype-II	69.4	3400	2041	1724	GAAUGUCUUAAACUUUGCUCAC	::: :.::::.:.:	UAGUAUACAAAAAUUACAUUUUGUUUAAUUAUAUUCACA
Contig1774	-	sme-miR-87d-3p	Contig1774_8096_8136_-	Subtype-II	69	3500	8116	238	AUGUCU----UAA--ACUUUGCUCAC	: ::.: ::. ..::::::.:.	ACAAAGUUUCCACUAGCUGUUUUGCUUAUUGCUAGCGCU
Contig1774	-	sme-miR-87d-3p	Contig1774_8097_8137_-	Subtype-II	69	3500	8117	114	UGUCU----UAA--ACUUUGCUCAC	::.: ::. ..::::::.:.	CAAAGUUUCCACUAGCUGUUUUGCUUAUUGCUAGCGCUC
Contig1774	-	sme-miR-87d-3p	Contig1774_8098_8138_-	Subtype-II	69	3500	8118	279	UGUCU----UAA--ACUUUGCUCAC	::.: ::. ..::::::.:.	AAAGUUUCCACUAGCUGUUUUGCUUAUUGCUAGCGCUC
Contig1490	+	sme-miR-87d-3p	Contig1490_75682_75722_+	Subtype-II	67.9	4100	75702	54	AAUGUCUUA-----AACUUUGCUCAC	:::: . :: :::::::.:..	UAAAAUGGUAUAGCGAUAACUUUGUUUGGAGCAAGUGGA
Contig10333	+	sme-miR-87d-3p	Contig10333_7025_7065_+	Subtype-II	67.5	4200	7045	1770	GAAUGUCUUAAACUUUGCUCAC	:::.::::.:.:	AUGUAGUAUGGAAAAAAAUUUUGUUUAAUUAUAUUUUAU
Contig756	+	sme-miR-87d-3p	Contig756_36688_36728_+	Subtype-II	65.7	5300	36708	98	GAAUGUCUUAAACUUUGCUCAC	: ::: :::. :::::..	UCGUCAAUACUGUGGAAAAUGUUGCUUGACAUACAUGCA
Contig16197	+	sme-miR-87d-3p	Contig16197_9661_9701_+	Subtype-II	62	8300	9681	197	GAAUGUCUUAAACUUUGCUCAC	::: : :::: :::.:..	UAAAUAAGAAAUCCGAAAACAUUGUUUGAAUGGGUAUAA
Contig1588	+	sme-miR-87d-3p	Contig1588_7488_7528_+	Subtype-II	62	8300	7508	83	GAAUGUCUUAAACUUUGCUCAC	::::::::...	UUUGGUAGCUCAUCACAUCACUUUGCUUGUGACGGUAAA
Contig148	+	sme-miR-87d-3p	Contig148_95825_95865_+	Subtype-II	60.6	10000	95845	1804	GAAUGUC-UUA-AACUUUGCUCAC	::: :: ::: .:.::::.:.:	UUUUCAAUUUCUUUAUGAUUUUGUUUAAUUAUAUUAUUU
Contig3098	+	sme-miR-87d-3p	Contig3098_19436_19476_+	Subtype-II	60.6	10000	19456	55	GAAUG-UCUUAA--ACUUUGCUCAC	:. :: ::::. .: :::.:..	CCUUGGUUGACCUUAGGCGCAUUGUUUGGACUACUCAUG
Contig21724	+	sme-miR-2147c	Contig21724_14252_14292_+	Subtype-II	78	1100	14272	105	ACGAUGGCACGAGCGAGUUUUCCG	.: : .:: ::::::::::.	AUCUACUUGUUUUUAC--GCGAGUUUUCUAUGAUCGUAU
Contig2436	+	sme-miR-124e-5p	Contig2436_33537_33577_+	Subtype-II	82	690	33557	110	AAGACUCCAACUGAGAAUGGC	:: : :: :.::.:.::::	UGCUUGUAACAGUCACCCAUUGGGGAUGGGGGGGGUCUU
Contig939	-	sme-miR-124e-5p	Contig939_85896_85936_-	Subtype-II	81.6	720	85916	1457	AAGACUCCAACUGAGAAUGGC	. :: ...:::::.:::::	AAUUCUGGAGUGAAAAUGGCUGAGGAUGGCCAAACGAUC
Contig13539	+	sme-miR-124e-5p	Contig13539_4283_4323_+	Subtype-II	80.7	800	4303	97	AAGACUC-CAACUGAGAAUGGC	:: : :::.::::.::::	UUAAAUUCUUUACCCACAAUUGAGGAUGGAAAGAACGAU
Contig834	+	sme-miR-124e-5p	Contig834_11327_11367_+	Subtype-II	64.9	5900	11347	57	AAGACUCCAACUGAGAAUGGC	::: ::.: :::::::	GAUGUUUCUUUUACU-AAAUUUAGAAUGGAACAAAAAAA
Contig11960	+	sme-miR-2178	Contig11960_8393_8433_+	Subtype-II	86.1	410	8413	202	UG-AGACAUUUCGUCAUUA	:: : .:::::.::..::	AAAAUUGUUUGAAUGCAUUUUGUUGUUUAAUGUAGUUUG
Contig21669	+	sme-miR-2178	Contig21669_13491_13531_+	Subtype-II	83.5	570	13511	56	UGAGACAUUUCGUCAUUA	.::::.::::::.	CGACAUUUUUAUUAUUAUUUUGUCAUUGGAUUUAUUUUU
Contig381	+	sme-miR-2178	Contig381_1467_1507_+	Subtype-II	77	1300	1487	162	UGAGACAUUUCGUCAUUA	:: ::. :: .::.:::	AAUUGGUAACUUGUGAUUUUGUGUUAUUCGUCUAUCAAU
Contig3927	+	sme-miR-2178	Contig3927_50855_50895_+	Subtype-II	77	1300	50875	176	UGAGACAUUUCGUCAUUA	:: ::. :: .::.:::	AAUUGGUAACUUGUGAUUUUGUGUUAUUCGUCUAUCAAU
Contig29385	+	sme-miR-2178	Contig29385_4133_4173_+	Subtype-II	76.2	1400	4153	178	UGA-GACA-UUUCGUCAUUA	::: .:: ::::::..::	UCAUCGAAGUGAUCGCAUUUUCGUUGUUCGUCAUACUGG
Contig12084	+	sme-miR-2178	Contig12084_5177_5217_+	Subtype-II	75.3	1600	5197	70	UGAGACAUUUCGUCAUUA	. :::::::::::	UCAUUUGUUUAUUAUUCUUUCGUCAUUAAAACUUGUACC
Contig1012	+	sme-miR-2178	Contig1012_50382_50422_+	Subtype-II	73.6	2000	50402	87	UGAGACA-UUUCGUCAUUA	:.: :::.::::::	UAAUUCAAACACAAUAUUUUUGUCAUUCAUUCACAGCCC
Contig10054	+	sme-miR-2178	Contig10054_20268_20308_+	Subtype-II	73.6	2000	20288	227	UGAGACA-UUUCGUCAUUA	:: :::.::.::::	UAUCGUACAUAUUCCAUUUUUGUUAUUAACUUGCCAAAA
Contig57	+	sme-miR-2178	Contig57_31845_31885_+	Subtype-II	73.2	2100	31865	55	UGAGAC---AUUUCGUCAUUA	::: .. ::: .:::.:::	UGAUCGAUUUGACGUUUGAUUCUGUCGUUACUUACGAAU
Contig1206	-	sme-miR-2178	Contig1206_45277_45317_-	Subtype-II	70.2	3100	45297	84	UGAGACAUUUCGUCAUUA	. :::.::..::.	AAUAAAGUUUAUAUUUUUUUUGUUGUUGUCUGCUCUCUA
Contig18088	+	sme-miR-2178	Contig18088_11224_11264_+	Subtype-II	70.2	3100	11244	128	UGAGACAUUUCGUCAUUA	.. :::.::..::	UUAUUUAAAAUUUUGUUUUUUGUUGUUUCUUGUGUUAAA
Contig57	+	sme-miR-1b-5p	Contig57_6439_6479_+	Subtype-II	85.5	440	6459	55	AUCGAAUAUCUUGAAUUAUGCC	::. : : :.:::::::.::..	UUUUAAAAUU-ACUCUUUUGAAUUGUGUUGAAAAACUUU
Contig22177	-	sme-miR-1b-5p	Contig22177_2580_2620_-	Subtype-II	82.5	640	2600	53	AU-CGAAUA-UCUUGAAUUAUGCC	:: : :::: :: ::..:::::..	UUGGGAAUACCAAUACUCGUGGGUUAUGUUUAAUUGAUA
Contig141	+	sme-miR-2d-3p	Contig141_218854_218894_+	Subtype-II	112.3	14	218874	91	GGACAUCAAAUUUGGCUGUGA	.:.:.:..::::::::::.	UUUCUAUCUUGCGUUAGGUUUGGCUGUGGGCUACCAAAA
Contig12397	+	sme-miR-2d-3p	Contig12397_36915_36955_+	Subtype-II	93.8	150	36935	1539	GGACAUCAAAUUUGGCUGUGA	.:: .: .::::::::::.	UACUAAGCUUGCAAUAUGUUUGGCUGUGGACCUGAAAAU
Contig2328	+	sme-miR-2d-3p	Contig2328_6195_6235_+	Subtype-II	93.8	150	6215	188	GGACAUCAAAUUUGGCUGUGA	.:::. .::::::::::.	UUAAUAUUUUGCAUUUUGUUUGGCUGUGGGUCGAAAAAA
Contig5149	+	sme-miR-2d-3p	Contig5149_10215_10255_+	Subtype-II	93.4	160	10235	193	GGACAUCAAA-UUUGGCUGUGA	.:: .::. ::::::::::.	UACUGCCUUGCAAUAAGUUUUGGCUGUGGGUCGAAAAAG
Contig4172	+	sme-miR-2d-3p	Contig4172_19004_19044_+	Subtype-II	93.4	160	19024	183	GGACAUCA-AAUUUGGCUGUGA	.:::.: . ::::::::::.	UACUUCCUUGCAUUAUGUUUUGGCUGUGGGUCGAAAAAA
Contig6916	+	sme-miR-2d-3p	Contig6916_8516_8556_+	Subtype-II	93.4	160	8536	57	GGACAUCA-AAUUUGGCUGUGA	.::::. . ::::::::::.	UAAUGUCUUGCAUCGUGUUUUGGCUGUGGACCGAAAAAG
Contig21	+	sme-miR-2d-3p	Contig21_126076_126116_+	Subtype-II	92.1	190	126096	9722	GGACAUCA-AAUUUGGCUGUGA	.:.:.: . ::::::::::.	UUCUAUCUUGCGUUAUGUUUUGGCUGUGGACCACCAAAA
Contig1807	+	sme-miR-2d-3p	Contig1807_64412_64452_+	Subtype-II	92.1	190	64432	52	GGACAUCA-AAUUUGGCUGUGA	.:.:.: . ::::::::::.	UUCUAACUUGCGUUAUGUUUUGGCUGUGGGCCGAAAAAG
Contig11386	+	sme-miR-2d-3p	Contig11386_14848_14888_+	Subtype-II	92.1	190	14868	160	GGACAUCA-AAUUUGGCUGUGA	.:.:.: . ::::::::::.	UUCUAACUUGCGUUAUGUUUUGGCUGUGGGUCGAAAAAG
Contig7873	+	sme-miR-2d-3p	Contig7873_23068_23108_+	Subtype-II	92.1	190	23088	102	GGACAUCA-AAUUUGGCUGUGA	.:.:.: . ::::::::::.	UUCUAUCUUGCGUUAUGUUUUGGCUGUGGGCUACCAAAA
Contig2693	+	sme-miR-2d-3p	Contig2693_35433_35473_+	Subtype-II	92.1	190	35453	65	GGACAUCA-AAUUUGGCUGUGA	.:.:.: . ::::::::::.	UUCUAUCUUGCGUUAUGUUUUGGCUGUGGGCCACUGAAA
Contig578	+	sme-miR-2d-3p	Contig578_12823_12863_+	Subtype-II	92.1	190	12843	63	GGACAUCA-AAUUUGGCUGUGA	.:.:.: . ::::::::::.	UUCUAUCUUGCGUUAUGUUUUGGCUGUGGGCAACCGAAA
Contig1105	+	sme-miR-2d-3p	Contig1105_49698_49738_+	Subtype-II	92.1	190	49718	52	GGACAUCA-AAUUUGGCUGUGA	.:.:.: . ::::::::::.	UUCUAUCUUGCGUUAUGUUUUGGCUGUGGGCCACAAAAA
Contig6276	+	sme-miR-2d-3p	Contig6276_13274_13314_+	Subtype-II	92.1	190	13294	51	GGACAUCA-AAUUUGGCUGUGA	.:.:.: . ::::::::::.	UACUAUCUUGCGUUAUGUUUUGGCUGUGGGCCGAAAAAG
Contig6877	+	sme-miR-2d-3p	Contig6877_19225_19265_+	Subtype-II	92.1	190	19245	53	GGACAUCA-AAUUUGGCUGUGA	.:.:.: . ::::::::::.	UUCUAACUUGCGUUAUGUUUUGGCUGUGGGCCGAAAAAG
Contig11386	+	sme-miR-2d-3p	Contig11386_16139_16179_+	Subtype-II	92.1	190	16159	198	GGACAUCA-AAUUUGGCUGUGA	.:.:.: . ::::::::::.	UUCUAACUUGCGUUAUGUUUUGGCUGUGGGUCGAAAAAG
Contig84	+	sme-miR-2d-3p	Contig84_177358_177398_+	Subtype-II	92.1	190	177378	61	GGACAUCA-AAUUUGGCUGUGA	.:.:.: . ::::::::::.	UUCUAUCUUGCGUUAUGUUUUGGCUGUGGGCCACAAAAA
Contig177	+	sme-miR-2d-3p	Contig177_126303_126343_+	Subtype-II	92.1	190	126323	51	GGACAUCA-AAUUUGGCUGUGA	.:.:.: . ::::::::::.	UACUAUCUUGCGUUAUGUUUUGGCUGUGGGCCGAAAAAG
Contig150	+	sme-miR-2d-3p	Contig150_49122_49162_+	Subtype-II	92.1	190	49142	63	GGACAUCA-AAUUUGGCUGUGA	.:.:.: . ::::::::::.	UUUCUAUCUUGCGUUAUGUUUUGGCUGUGGACCACCAAA
Contig7942	+	sme-miR-2d-3p	Contig7942_12142_12182_+	Subtype-II	92.1	190	12162	91	GGACAUCA-AAUUUGGCUGUGA	.:.:.: . ::::::::::.	UUCUAUCUUGCGUUAUGUUUUGGCUGUGGGCUACCAAAA
Contig2715	+	sme-miR-2d-3p	Contig2715_57352_57392_+	Subtype-II	92.1	190	57372	9700	GGACAUCA-AAUUUGGCUGUGA	.:.:.: . ::::::::::.	UUCUAUCUUGCGUUAUGUUUUGGCUGUGGACCACCAAAA
Contig35	+	sme-miR-2d-3p	Contig35_227778_227818_+	Subtype-II	92.1	190	227798	51	GGACAUCA-AAUUUGGCUGUGA	.:.:.: . ::::::::::.	UACUAUCUUGCGUUAUGUUUUGGCUGUGGGCCGAAAAAA
Contig1394	+	sme-miR-2d-3p	Contig1394_69776_69816_+	Subtype-II	92.1	190	69796	69	GGACAUCA-AAUUUGGCUGUGA	.:.:.: . ::::::::::.	UUCUAUCUUGCGUUAUGUUUUGGCUGUGGGCAACCAAAA
Contig10256	+	sme-miR-2d-3p	Contig10256_5918_5958_+	Subtype-II	92.1	190	5938	76	GGACAUCA-AAUUUGGCUGUGA	.:.:.: . ::::::::::.	UUCUAUCUUGCGUUAUGUUUUGGCUGUGGGCCACUAAAA
Contig8372	+	sme-miR-2d-3p	Contig8372_3784_3824_+	Subtype-II	92.1	190	3804	88	GGACAUCA-AAUUUGGCUGUGA	.:.:.: . ::::::::::.	UUGUAUCUUGCGUUAUGUUUUGGCUGUGGGCCACUAAAA
Contig7033	+	sme-miR-2d-3p	Contig7033_36189_36229_+	Subtype-II	92.1	190	36209	67	GGACAUCA-AAUUUGGCUGUGA	.:.:.: . ::::::::::.	UUCUAUCUUGCGUUAUGUUUUGGCUGUGGGCCACAAAAA
Contig8289	+	sme-miR-2d-3p	Contig8289_10225_10265_+	Subtype-II	92.1	190	10245	91	GGACAUCA-AAUUUGGCUGUGA	.:.:.: . ::::::::::.	UUCUAUCUUGCGUUAUGUUUUGGCUGUGGGCCACUAAAA
Contig1988	+	sme-miR-2d-3p	Contig1988_25987_26027_+	Subtype-II	92.1	190	26007	53	GGACAUCA-AAUUUGGCUGUGA	.:.:.: . ::::::::::.	UACUACCUUGCGUUAUGUUUUGGCUGUGGGCCGAAAAAG
Contig762	+	sme-miR-2d-3p	Contig762_25713_25753_+	Subtype-II	92.1	190	25733	55	GGACAUCA-AAUUUGGCUGUGA	.:.:.: . ::::::::::.	UACUAUCUUGCGUUAUGUUUUGGCUGUGGGCCAAAAAAG
Contig4626	+	sme-miR-2d-3p	Contig4626_25044_25084_+	Subtype-II	92.1	190	25064	51	GGACAUCA-AAUUUGGCUGUGA	.:.:.: . ::::::::::.	UUCUAACUUGCGUUAUGUUUUGGCUGUGGGCCGAAAAAG
Contig150	+	sme-miR-2d-3p	Contig150_49123_49163_+	Subtype-II	92.1	190	49143	9947	GGACAUCA-AAUUUGGCUGUGA	.:.:.: . ::::::::::.	UUCUAUCUUGCGUUAUGUUUUGGCUGUGGACCACCAAAA
Contig29487	+	sme-miR-2d-3p	Contig29487_2663_2703_+	Subtype-II	92.1	190	2683	87	GGACAUCA-AAUUUGGCUGUGA	.:.:.: . ::::::::::.	UUCUAUCUUGCGUUAUGUUUUGGCUGUGGGCUACCAAAA
Contig18627	+	sme-miR-2d-3p	Contig18627_879_919_+	Subtype-II	92.1	190	899	98	GGACAUCA-AAUUUGGCUGUGA	.:.:.: . ::::::::::.	UUCUAUUUUGCGUUAUGUUUUGGCUGUGGGCUACCAAAA
Contig3843	+	sme-miR-2d-3p	Contig3843_22773_22813_+	Subtype-II	92.1	190	22793	10028	GGACAUCA-AAUUUGGCUGUGA	.:.:.: . ::::::::::.	UUCUAUCUUGCGUUAUGUUUUGGCUGUGGACCACCAAAA
Contig937	+	sme-miR-2d-3p	Contig937_14410_14450_+	Subtype-II	92.1	190	14430	51	GGACAUCA-AAUUUGGCUGUGA	.:.:.: . ::::::::::.	UACUAUCUUGCGUUAUGUUUUGGCUGUGGGCCGAAAAAG
Contig26028	+	sme-miR-2d-3p	Contig26028_8804_8844_+	Subtype-II	92.1	190	8824	9971	GGACAUCA-AAUUUGGCUGUGA	.:.:.: . ::::::::::.	UUCUAUCUUGCGUUAUGUUUUGGCUGUGGACCACCAAAA
Contig11997	+	sme-miR-2d-3p	Contig11997_9823_9863_+	Subtype-II	90.8	220	9843	55	GGACAUCA-AAUUUGGCUGUGA	.:.:.. . ::::::::::.	UACUUCCUUGCGUUGUGUUUUGGCUGUGGACCGAAAAAG
Contig3651	+	sme-miR-2d-3p	Contig3651_55314_55354_+	Subtype-II	89.6	260	55334	65	GGACAUCAAAUUUGGCUGUGA	:: .:. . ::::::::::.	AAAUUACUUGAAGUUUGUUUUGGCUGUGGGCCACAAAAU
Contig3589	+	sme-miR-2d-3p	Contig3589_58577_58617_+	Subtype-II	89.6	260	58597	204	GGACAUCAA-AUUUGGCUGUGA	... ..: .::::::::::.	UUUUUUCUUGUGAUGAUGUUUGGCUGUGGGUCGAAAAAU
Contig1522	+	sme-miR-2d-3p	Contig1522_21537_21577_+	Subtype-II	89.1	270	21557	233	GGACAUCAAA--UUUGGCUGUGA	.:::.: . ::::::::::.	UCUAUCUUGCAUUAUGUUUUUGGCUGUGGGUCGAAAAAG
Contig2057	+	sme-miR-2d-3p	Contig2057_34378_34418_+	Subtype-II	89.1	270	34398	56	GGACAUCA-AAUUUGGCUGUGA	:.:: .: . ::::::::::.	UACUAGCUGGCAAUAUGUUUUGGCUGUGGGCCAAAAAAU
Contig439	+	sme-miR-2d-3p	Contig439_65593_65633_+	Subtype-II	89.1	270	65613	178	GGAC-AUCAAAUUUGGCUGUGA	:.: ::. . ::::::::::.	UAAUAACUGGCAAUUUGUUUUGGCUGUGGGCCAGGAAAA
Contig845	+	sme-miR-2d-3p	Contig845_86252_86292_+	Subtype-II	87.9	320	86272	60	GGACAUCAAA--UUUGGCUGUGA	.:.:.: . ::::::::::.	UCUAUCUUGCGUUAUGUUUUUGGCUGUGGACCGAAAAAA
Contig581	+	sme-miR-2d-3p	Contig581_134319_134359_+	Subtype-II	87.9	320	134339	183	GGACAUCAAA--UUUGGCUGUGA	.:.:.: . ::::::::::.	UCUAUCUUGCGUUAUGUUUUUGGCUGUGGGUCGAAAAAG
Contig884	+	sme-miR-2d-3p	Contig884_13572_13612_+	Subtype-II	87.9	320	13592	190	GGACAUCA-AAUUUGGCUGUGA	:.:. .: . ::::::::::.	UACUAUCUGGCGAUAUGUUUUGGCUGUGGGUCGAAAAAU
Contig7787	+	sme-miR-2d-3p	Contig7787_8270_8310_+	Subtype-II	87.9	320	8290	54	GGACAUCAAA--UUUGGCUGUGA	.:.:.: . ::::::::::.	AAUAGCUUGCGUUAUGUUUUUGGCUGUGGGCCGAAAAAG
Contig2937	+	sme-miR-2d-3p	Contig2937_90117_90157_+	Subtype-II	86.2	400	90137	1588	GGACAUCA-AAUUUGGCUGUGA	: .:: .: : ::::::::::.	UAUUAGCGUGCAAUAUAUUUUGGCUGUGGACCUGAAAAU
Contig1776	+	sme-miR-2d-3p	Contig1776_40586_40626_+	Subtype-II	85.3	450	40606	189	GGACAU--CAA-A-UUUGGCUGUGA	::.:: ::. : ::::::::::.	UGGAUGAUAUACCAGCACUUUGGCUGUGGGUCGAAAAAA
Contig3868	+	sme-miR-2d-3p	Contig3868_18715_18755_+	Subtype-II	85.3	450	18735	55	GGACA-UCAAAUUUGGCUGUGA	::: :. : ::::::::::.	UAAUUACUUACAGUUUAUUUUGGCUGUGGGCCACAAAAU
Contig8658	+	sme-miR-2d-3p	Contig8658_3686_3726_+	Subtype-II	84.9	470	3706	1513	GGACAUCA-AAUUUGGCUGUGA	: .:: .: . ::::::::::.	UAUUAGCGUGCAAUAUGUUUUGGCUGUGGACCUGAAAAU
Contig23062	+	sme-miR-2d-3p	Contig23062_4103_4143_+	Subtype-II	84.5	500	4123	57	GGACAUCAAAUUUGGCUGUGA	:: :. . ::::::::::.	GAUUUUACUAACUUUUGUUUUGGCUGUGGGCCAAAUAAU
Contig519	+	sme-miR-2d-3p	Contig519_33842_33882_+	Subtype-II	84.1	520	33862	179	GGAC-AUCAAAUUUGGCUGUGA	:: ::. . ::::::::::.	UAAUAACUUACAAUUUGUUUUGGCUGUGGGUCGAAAAAG
Contig5481	+	sme-miR-2d-3p	Contig5481_6387_6427_+	Subtype-II	84.1	520	6407	64	GGACAUCA-AAUUUGGCUGUGA	::: .: . ::::::::::.	UUCUGCCUUACAAUAUGUUUUGGCUGUGGGCCAAAAAAU
Contig4315	+	sme-miR-2d-3p	Contig4315_11522_11562_+	Subtype-II	84.1	520	11542	56	GGACA-UCAAAUUUGGCUGUGA	.:: :. : ::::::::::.	UAAUUACUUGCAGUUUAUUUUGGCUGUGGGCCACAAAAU
Contig1819	+	sme-miR-2d-3p	Contig1819_49232_49272_+	Subtype-II	84.1	520	49252	180	GGACAUCA-AAUUUGGCUGUGA	:: :.: . ::::::::::.	UACUUCCUUACUUUAUGUUUUGGCUGUGGGUCGAAAAAG
Contig15400	+	sme-miR-2d-3p	Contig15400_8035_8075_+	Subtype-II	84.1	520	8055	63	GGACA-UCAAAUUUGGCUGUGA	:.: :. . :::::::::::	UAAUUACUUAUAGUUUGUUUUGGCUGUGAACCGAAAAAU
Contig125	+	sme-miR-2d-3p	Contig125_103918_103958_+	Subtype-II	83.7	550	103938	54	GGACAUCAA-A-UUUGGCUGUGA	:. :::: . ::::::::::.	UUUACUAAAUUUCAAUGUUUUGGCUGUGGGCCAAAAAAG
Contig692	+	sme-miR-2d-3p	Contig692_37435_37475_+	Subtype-II	83.2	580	37455	62	GGACAUCAAAUUUGGCUGUGA	.:: . .::::::::::.	UUAAUUACUUGCAGUUUGUUUGGCUGUGGGCCACAAAAU
Contig1104	+	sme-miR-2d-3p	Contig1104_65885_65925_+	Subtype-II	83.2	580	65905	53	GGACAUCAAAUUUGGCUGUGA	.:: . .::::::::::.	UUAAUUACUUGCAGUUUGUUUGGCUGUGGGCCACAAAAU
Contig3900	+	sme-miR-2d-3p	Contig3900_53728_53768_+	Subtype-II	83.2	580	53748	657	GGACAUCAAAUUUGGCUGUGA	::: .: ::::::::::.	AACAUUAUUUUUCAU-GAUUUUGGCUGUGGGGCACAAAA
Contig3393	+	sme-miR-2d-3p	Contig3393_37630_37670_+	Subtype-II	82.8	620	37650	60	GGACA-UCAAAUUUGGCUGUGA	.:: :. . ::::::::::.	UAAUUACUUGCAGUUUGUUUUGGCUGUGGGCCACAAAAU
Contig105	+	sme-miR-2d-3p	Contig105_2131_2171_+	Subtype-II	82.8	620	2151	202	GGAC-AUCAAAUUUGGCUGUGA	.: .:: . ::::::::::.	UGCUAUCUUGCGGUCUGUUUUGGCUGUGGGUCGAAAAAU
Contig5682	+	sme-miR-2d-3p	Contig5682_29266_29306_+	Subtype-II	82.8	620	29286	59	GGAC-AUCAAAUUUGGCUGUGA	.: ::. . ::::::::::.	UACUACCUUGCAAUUUGUUUUGGCUGUGGGCCAAAAAAG
Contig3603	+	sme-miR-2d-3p	Contig3603_38163_38203_+	Subtype-II	82.8	620	38183	197	GGAC-AUCAAAUUUGGCUGUGA	.: ::. . ::::::::::.	UAAUAACUUGCAAUUUGUUUUGGCUGUGGGUCGAAAAAG
Contig4554	+	sme-miR-2d-3p	Contig4554_28820_28860_+	Subtype-II	82.8	620	28840	53	GGACA-UCAAAUUUGGCUGUGA	.:: :. . ::::::::::.	UAAUUACUUGCAGUUUGUUUUGGCUGUGGGCCACAAAAU
Contig4673	+	sme-miR-2d-3p	Contig4673_11313_11353_+	Subtype-II	82.8	620	11333	74	GGACA-UCAAAUUUGGCUGUGA	.:: :. . ::::::::::.	UAAUUACUUGCAGUUUGUUUUGGCUGUGGGCCACAAAAU
Contig16070	+	sme-miR-2d-3p	Contig16070_7573_7613_+	Subtype-II	82.8	620	7593	57	GGAC-AUCAAAUUUGGCUGUGA	.: ::. . ::::::::::.	UAAUAACUUGCAAUUUGUUUUGGCUGUGGGCCGAAAAAG
Contig5105	+	sme-miR-2d-3p	Contig5105_7_47_+	Subtype-II	82.8	620	27	62	GGACA-UCAAAUUUGGCUGUGA	.:: :. . ::::::::::.	UAAUUACUUGCAGUUUGUUUUGGCUGUGGGCCACAAAAU
Contig3587	+	sme-miR-2d-3p	Contig3587_19238_19278_+	Subtype-II	82.8	620	19258	61	GGACA-UCAAAUUUGGCUGUGA	.:: :. . ::::::::::.	UAAUUACUUGCAGUUUGUUUUGGCUGUGGGCCACAAAAU
Contig2642	+	sme-miR-2d-3p	Contig2642_46329_46369_+	Subtype-II	82.8	620	46349	52	GGACA-UCAAAUUUGGCUGUGA	.:: :. . ::::::::::.	UAAUUACUUGCAGUUUGUUUUGGCUGUGGGCCACAAAAU
Contig1356	+	sme-miR-2d-3p	Contig1356_45605_45645_+	Subtype-II	82.8	620	45625	56	GGACA-UCAAAUUUGGCUGUGA	.:: :. . ::::::::::.	UAAUUACUUGCAGUUUGUUUUGGCUGUGGGCCACAAAAU
Contig5091	+	sme-miR-2d-3p	Contig5091_28699_28739_+	Subtype-II	82.8	620	28719	53	GGACAUCA-AAUUUGGCUGUGA	.: :.: . ::::::::::.	UACUUCCUUGCUUUAUGUUUUGGCUGUGGGCCGAAAAAU
Contig115	+	sme-miR-2d-3p	Contig115_84897_84937_+	Subtype-II	82.8	620	84917	57	GGACA-UCAAAUUUGGCUGUGA	.:: :. . ::::::::::.	UAAUUACUUGCAGUUUGUUUUGGCUGUGGGCCACAAAAU
Contig1205	+	sme-miR-2d-3p	Contig1205_30264_30304_+	Subtype-II	82.8	620	30284	205	GGACAUCA-AAUUUGGCUGUGA	.:: .: . ::::::::::.	UACUGACUUGCAAUAUGUUUUGGCUGUGGGUCGAAAAAG
Contig213	+	sme-miR-2d-3p	Contig213_122511_122551_+	Subtype-II	82.8	620	122531	59	GGACA-UCAAAUUUGGCUGUGA	.:: :. . ::::::::::.	UAAUUACUUGCAGUUUGUUUUGGCUGUGGGCCACAAAAU
Contig5868	+	sme-miR-2d-3p	Contig5868_13931_13971_+	Subtype-II	82.8	620	13951	221	GGAC-AUCAAAUUUGGCUGUGA	.: ::. . ::::::::::.	UACUAACUUGCAAUUUGUUUUGGCUGUGGGUCGAAAAAU
Contig155	+	sme-miR-2d-3p	Contig155_137438_137478_+	Subtype-II	82.8	620	137458	52	GGACAUCA-AAUUUGGCUGUGA	.:: .: . ::::::::::.	UACUGCCUUGCAAUAUGUUUUGGCUGUGGGCCAAAAAAU
Contig8054	+	sme-miR-2d-3p	Contig8054_16425_16465_+	Subtype-II	82.8	620	16445	222	GGACAUCA-AAUUUGGCUGUGA	.: :.: . ::::::::::.	UACUUCCUUGCUUUAUGUUUUGGCUGUGGGUCGAAAAAG
Contig4649	+	sme-miR-2d-3p	Contig4649_2233_2273_+	Subtype-II	82.8	620	2253	58	GGACA-UCAAAUUUGGCUGUGA	.:: :. . ::::::::::.	UAAUUACUUGCAGUUUGUUUUGGCUGUGGGCCACAAAAU
Contig3384	+	sme-miR-2d-3p	Contig3384_11080_11120_+	Subtype-II	82.8	620	11100	58	GGACA-UCAAAUUUGGCUGUGA	.:: :. . ::::::::::.	UAAUUACUUGCAGUUUGUUUUGGCUGUGGGCCACAAAAU
Contig1212	+	sme-miR-2d-3p	Contig1212_52464_52504_+	Subtype-II	82.8	620	52484	51	GGACAUCA-AAUUUGGCUGUGA	.:: .: . ::::::::::.	UAAUAACUUGCAAUAUGUUUUGGCUGUGGGCCGAAAAAU
Contig30149	+	sme-miR-2d-3p	Contig30149_6332_6372_+	Subtype-II	82.8	620	6352	53	GGACA-UCAAAUUUGGCUGUGA	.:: :. . ::::::::::.	UAAUUACUUGCAGUUUGUUUUGGCUGUGGGCCACAAAAA
Contig18903	+	sme-miR-2d-3p	Contig18903_7568_7608_+	Subtype-II	82.8	620	7588	51	GGACA-UCAAAUUUGGCUGUGA	.:: :. . ::::::::::.	UAAUUACUUGCAGUUUGUUUUGGCUGUGGGCCACAAAAU
Contig211	+	sme-miR-2d-3p	Contig211_178795_178835_+	Subtype-II	82.8	620	178815	68	GGACA-UCAAAUUUGGCUGUGA	.:: :. . ::::::::::.	UAAUUACUUGCAGUUUGUUUUGGCUGUGGGCCAAAAAAA
Contig23	+	sme-miR-2d-3p	Contig23_81459_81499_+	Subtype-II	82.8	620	81479	186	GGACAUCA-AAUUUGGCUGUGA	.:: .: . ::::::::::.	UAAUUACUUGCAAUAUGUUUUGGCUGUGGGUCGAAAAAU
Contig1083	+	sme-miR-2d-3p	Contig1083_24833_24873_+	Subtype-II	82.8	620	24853	67	GGACA-UCAAAUUUGGCUGUGA	.:: :. . ::::::::::.	UAAUUACUUGCAGUUUGUUUUGGCUGUGGGCCACAAAAU
Contig19554	+	sme-miR-2d-3p	Contig19554_1207_1247_+	Subtype-II	82.8	620	1227	59	GGACA-UCAAAUUUGGCUGUGA	.:: :. . ::::::::::.	UAAUUACUUGCAGUUUGUUUUGGCUGUGGGCCACAAAAU
Contig3876	+	sme-miR-2d-3p	Contig3876_12549_12589_+	Subtype-II	82.8	620	12569	192	GGACAUCA-AAUUUGGCUGUGA	.: :.: . ::::::::::.	UACUUCCUAGCUUUAUGUUUUGGCUGUGGGUCGAAAAAG
Contig348	+	sme-miR-2d-3p	Contig348_84871_84911_+	Subtype-II	82.8	620	84891	66	GGACAUCA-AAUUUGGCUGUGA	.: :.: . ::::::::::.	CACUUCCUUGCUUUAUGUUUUGGCUGUGGGCCAAAAAAG
Contig14357	+	sme-miR-2d-3p	Contig14357_6725_6765_+	Subtype-II	82.8	620	6745	51	GGACA-UCAAAUUUGGCUGUGA	.:: :. . ::::::::::.	UAAUUAAUUGCAGUUUGUUUUGGCUGUGGGCCACAAAAU
Contig12827	+	sme-miR-2d-3p	Contig12827_7890_7930_+	Subtype-II	82.8	620	7910	180	GGACAUCA-AAUUUGGCUGUGA	.:: .: . ::::::::::.	UACUAUCUUGCAAUAUGUUUUGGCUGUGGGUCGAAAAAU
Contig16532	+	sme-miR-2d-3p	Contig16532_1530_1570_+	Subtype-II	82.8	620	1550	56	GGACA-UCAAAUUUGGCUGUGA	.:: :. . ::::::::::.	UAAUUACUUGCAGUUUGUUUUGGCUGUGGGCCACAAAAU
Contig6241	+	sme-miR-2d-3p	Contig6241_19966_20006_+	Subtype-II	82.8	620	19986	58	GGACAUCAAAUUUGGCUGUGA	::..: . ::::::::::.	AUUAACUUGUGAUGU-GUCUUUGGCUGUGGGCCACAAAA
Contig1894	+	sme-miR-2d-3p	Contig1894_1907_1947_+	Subtype-II	82.8	620	1927	74	GGACA-UCAAAUUUGGCUGUGA	.:: :. . ::::::::::.	CUAUUCAUUGCAGUUUGUUUUGGCUGUGGGCCACAAAAU
Contig8475	+	sme-miR-2d-3p	Contig8475_13967_14007_+	Subtype-II	82.8	620	13987	71	GGACA-UCAAAUUUGGCUGUGA	.:: :. . ::::::::::.	UAAUUACUUGCAGUUUGUUUUGGCUGUGGGCCACAAAAU
Contig1798	+	sme-miR-2d-3p	Contig1798_62608_62648_+	Subtype-II	82.8	620	62628	64	GGACA-UCAAAUUUGGCUGUGA	.:: :. . ::::::::::.	UAAUUACUUGCAGUUUGUUUUGGCUGUGGGCCACAAAAU
Contig2793	+	sme-miR-2d-3p	Contig2793_2349_2389_+	Subtype-II	82.8	620	2369	66	GGACA-UCAAAUUUGGCUGUGA	.:: :. . ::::::::::.	UAAUUACUUGCAGUUUGUUUUGGCUGUGGGCCACAAAAU
Contig22333	+	sme-miR-2d-3p	Contig22333_6474_6514_+	Subtype-II	82.8	620	6494	53	GGACAUCA-AAUUUGGCUGUGA	.:: .: . ::::::::::.	UACUGUCUUGCAAUAUGUUUUGGCUGUGGGCCGAAAAAG
Contig2358	+	sme-miR-2d-3p	Contig2358_36981_37021_+	Subtype-II	82.8	620	37001	53	GGAC-AUCAAAUUUGGCUGUGA	.: ::. . ::::::::::.	UACUAACUUGCAAUUUGUUUUGGCUGUGGGCCGAAAAAU
Contig5080	+	sme-miR-2d-3p	Contig5080_1136_1176_+	Subtype-II	82.8	620	1156	62	GGAC-AUCAAAUUUGGCUGUGA	.: ::. . ::::::::::.	UAAUAACUUGCAAUUUGUUUUGGCUGUGGGCCAAAAAAG
Contig16580	+	sme-miR-2d-3p	Contig16580_7447_7487_+	Subtype-II	82.8	620	7467	60	GGACA-UCAAAUUUGGCUGUGA	.:: :. . ::::::::::.	UAAUUACUUGCAGUUUGUUUUGGCUGUGGGCCACAAAAA
Contig10248	+	sme-miR-2d-3p	Contig10248_2768_2808_+	Subtype-II	82.8	620	2788	54	GGACAUCA-AAUUUGGCUGUGA	.: :.: . ::::::::::.	UACUUCCUUGCUUUAUGUUUUGGCUGUGGGCCGAAAAAG
Contig4712	+	sme-miR-2d-3p	Contig4712_29875_29915_+	Subtype-II	82.8	620	29895	76	GGACA-UCAAAUUUGGCUGUGA	.:: :. . ::::::::::.	UAAUUACUUGCAGUUUGUUUUGGCUGUGGGCCACAAAAU
Contig547	+	sme-miR-2d-3p	Contig547_96976_97016_+	Subtype-II	82.8	620	96996	64	GGACAUCA-AAUUUGGCUGUGA	.: :.. . :::::::::::	UACUUCCUUGCUUUGUGUUUUGGCUGUGAACCGAAAAAU
Contig2110	+	sme-miR-2d-3p	Contig2110_37981_38021_+	Subtype-II	82.8	620	38001	77	GGACA-UCAAAUUUGGCUGUGA	.:: :. . ::::::::::.	UAAUUACUUGCAGUUUGUUUUGGCUGUGGGCCACAAAAU
Contig3468	+	sme-miR-2d-3p	Contig3468_17620_17660_+	Subtype-II	82.8	620	17640	57	GGACA-UCAAAUUUGGCUGUGA	.:: :. . ::::::::::.	UAAUUACUUGCAGUUUGUUUUGGCUGUGGGCCACAAAAU
Contig5767	+	sme-miR-2d-3p	Contig5767_25642_25682_+	Subtype-II	82.8	620	25662	73	GGACA-UCAAAUUUGGCUGUGA	.:: :. . ::::::::::.	UAAUUACUUGCAGUUUGUUUUGGCUGUGGGCCACAAAAU
Contig2484	+	sme-miR-2d-3p	Contig2484_3966_4006_+	Subtype-II	82.8	620	3986	58	GGACA-UCAAAUUUGGCUGUGA	.:: :. . ::::::::::.	UAAUUACUUGCAGUUUGUUUUGGCUGUGGGCCACAAAAU
Contig14734	+	sme-miR-2d-3p	Contig14734_12561_12601_+	Subtype-II	82.8	620	12581	61	GGACA-UCAAAUUUGGCUGUGA	.:: :. . ::::::::::.	UAAUUACUUGCAGUUUGUUUUGGCUGUGGGCCACAAAAA
Contig18648	+	sme-miR-2d-3p	Contig18648_5368_5408_+	Subtype-II	82.8	620	5388	69	GGACA-UCAAAUUUGGCUGUGA	.:: :. . ::::::::::.	UAAUUACUUGCAGUUUGUUUUGGCUGUGGGCCACAAAAU
Contig2577	+	sme-miR-2d-3p	Contig2577_24859_24899_+	Subtype-II	82.8	620	24879	55	GGACAUCA-AAUUUGGCUGUGA	.:: .: . ::::::::::.	UACUGCCUUGCAAUAUGUUUUGGCUGUGGGCCAAAAAAU
Contig12907	+	sme-miR-2d-3p	Contig12907_9838_9878_+	Subtype-II	82.8	620	9858	206	GGAC-AUCAAAUUUGGCUGUGA	.: ::. . ::::::::::.	UAAUAACUUGCAAUUUGUUUUGGCUGUGGGUCGAAAAAG
Contig11662	+	sme-miR-2d-3p	Contig11662_8439_8479_+	Subtype-II	82.8	620	8459	204	GGACAUCA-AAUUUGGCUGUGA	.:: .: . ::::::::::.	UACUGACUUGCAAUAUGUUUUGGCUGUGGGUCGAAAAAA
Contig20760	+	sme-miR-2d-3p	Contig20760_9118_9158_+	Subtype-II	82.8	620	9138	183	GGACAUCA-AAUUUGGCUGUGA	.:: .: . ::::::::::.	UACUGUCUUGCAAUAUGUUUUGGCUGUGGGUCGAAAAAG
Contig14662	+	sme-miR-2d-3p	Contig14662_7279_7319_+	Subtype-II	82.8	620	7299	74	GGACA-UCAAAUUUGGCUGUGA	.:: :. . ::::::::::.	UAAUUACUUGCAGUUUGUUUUGGCUGUGGGCCACAAAAU
Contig0	+	sme-miR-2d-3p	Contig0_617302_617342_+	Subtype-II	82.8	620	617322	58	GGACA-UCAAAUUUGGCUGUGA	.:: :. . ::::::::::.	UAAUUACUUGCAGUUUGUUUUGGCUGUGGGCCACAAAAU
Contig2416	+	sme-miR-2d-3p	Contig2416_4939_4979_+	Subtype-II	82.8	620	4959	57	GGAC-AUCAAAUUUGGCUGUGA	.: ::. . ::::::::::.	UAAUAACUUGCAAUUUGUUUUGGCUGUGGGCCGAAAAAG
Contig22392	+	sme-miR-2d-3p	Contig22392_3418_3458_+	Subtype-II	82.8	620	3438	71	GGACA-UCAAAUUUGGCUGUGA	.:: :. . ::::::::::.	UAAUUAAUUGCAGUUUGUUUUGGCUGUGGGCCACAAAAU
Contig105	+	sme-miR-2d-3p	Contig105_71811_71851_+	Subtype-II	82.8	620	71831	58	GGACA-UCAAAUUUGGCUGUGA	.:: :. . ::::::::::.	UAAUUACUUGCAGUUUGUUUUGGCUGUGGGCCACAAAAA
Contig4044	+	sme-miR-2d-3p	Contig4044_12362_12402_+	Subtype-II	82.8	620	12382	61	GGACA-UCAAAUUUGGCUGUGA	.:: :. . ::::::::::.	UAAUUGCUUGCAGUUUGUUUUGGCUGUGGGCCACAAAAU
Contig14174	+	sme-miR-2d-3p	Contig14174_696_736_+	Subtype-II	82.8	620	716	204	GGACAUCA-AAUUUGGCUGUGA	.: :.: . ::::::::::.	UACUUCCUUGCUUUAUGUUUUGGCUGUGGGUCGAAGAAG
Contig7762	+	sme-miR-2d-3p	Contig7762_15735_15775_+	Subtype-II	82.8	620	15755	58	GGACA-UCAAAUUUGGCUGUGA	.:: :. . ::::::::::.	UAAUUACUUGCAGUUUGUUUUGGCUGUGGGCCACAAAAU
Contig10127	+	sme-miR-2d-3p	Contig10127_18957_18997_+	Subtype-II	82.8	620	18977	64	GGACA-UCAAAUUUGGCUGUGA	.:: :. . ::::::::::.	UAAUUACUUGCAGUUUGUUUUGGCUGUGGGCCACAAAAC
Contig175	+	sme-miR-2d-3p	Contig175_102462_102502_+	Subtype-II	82.8	620	102482	62	GGACA-UCAAAUUUGGCUGUGA	.:: :. . ::::::::::.	UAAUUACUUGCAGUUUGUUUUGGCUGUGGGCCACAAAAU
Contig1128	+	sme-miR-2d-3p	Contig1128_57556_57596_+	Subtype-II	82.8	620	57576	52	GGACA-UCAAAUUUGGCUGUGA	.:: :. . ::::::::::.	UAAUUACUUGCAGUUUGUUUUGGCUGUGGGCCACAAAAU
Contig376	+	sme-miR-2d-3p	Contig376_144640_144680_+	Subtype-II	82.8	620	144660	52	GGACA-UCAAAUUUGGCUGUGA	.:: :. . ::::::::::.	UAAUUACUUGCAGUUUGUUUUGGCUGUGGGCCACAAAAU
Contig11638	+	sme-miR-2d-3p	Contig11638_15960_16000_+	Subtype-II	82.8	620	15980	51	GGACA-UCAAAUUUGGCUGUGA	.:: :. . ::::::::::.	UAAUAACCUGCAGUUUGUUUUGGCUGUGGGCCGAAAAAG
Contig455	+	sme-miR-2d-3p	Contig455_74515_74555_+	Subtype-II	82.8	620	74535	54	GGACA-UCAAAUUUGGCUGUGA	.:: :. . ::::::::::.	UAAUUACUUGCAGUUUGUUUUGGCUGUGGGCCACAAAAU
Contig87	+	sme-miR-2d-3p	Contig87_236150_236190_+	Subtype-II	82.8	620	236170	58	GGACA-UCAAAUUUGGCUGUGA	.:: :. . ::::::::::.	UAAUUACUUGCAGUUUGUUUUGGCUGUGGGCCACAAAAU
Contig6972	+	sme-miR-2d-3p	Contig6972_18520_18560_+	Subtype-II	82.8	620	18540	60	GGACA-UCAAAUUUGGCUGUGA	.:: :. . ::::::::::.	UAAUUACUUGCAGUUUGUUUUGGCUGUGGGCCACAAAAU
Contig17364	+	sme-miR-2d-3p	Contig17364_2826_2866_+	Subtype-II	82.8	620	2846	61	GGACA-UCAAAUUUGGCUGUGA	.:: :. . ::::::::::.	UAAUUACUUGCAGUUUGUUUUGGCUGUGGGCCACAAAAU
Contig4383	+	sme-miR-2d-3p	Contig4383_20941_20981_+	Subtype-II	82.8	620	20961	59	GGAC-AUCAAAUUUGGCUGUGA	.: ::. . ::::::::::.	UACUAACUUGCAAUUUGUUUUGGCUGUGGGCCAAAAAAG
Contig26524	+	sme-miR-2d-3p	Contig26524_2800_2840_+	Subtype-II	82.8	620	2820	67	GGACAUCAAAUUUGGCUGUGA	::..: . ::::::::::.	AUUAACUUGUGAUGU-GUCUUUGGCUGUGGGCAACCAAA
Contig10255	+	sme-miR-2d-3p	Contig10255_16949_16989_+	Subtype-II	82.8	620	16969	70	GGACA-UCAAAUUUGGCUGUGA	.:: :. . ::::::::::.	UAAUUACUUGCAGUUUGUUUUGGCUGUGGGCCACAAAAU
Contig27503	+	sme-miR-2d-3p	Contig27503_4589_4629_+	Subtype-II	82.8	620	4609	193	GGACAUCA-AAUUUGGCUGUGA	.:: .: . ::::::::::.	UACUGUCUUGCAAUAUGUUUUGGCUGUGGGUCGAAAAAU
Contig8325	+	sme-miR-2d-3p	Contig8325_9121_9161_+	Subtype-II	82.8	620	9141	66	GGACA-UCAAAUUUGGCUGUGA	.:: :. . ::::::::::.	UAAUUACUUGCAGUUUGUUUUGGCUGUGGGCCACAAAAU
Contig862	+	sme-miR-2d-3p	Contig862_83986_84026_+	Subtype-II	82.8	620	84006	52	GGACAUCA-AAUUUGGCUGUGA	.:: .: . ::::::::::.	UUCUGUCUUGCAAUAUGUUUUGGCUGUGGACCGAAAAAG
Contig10180	+	sme-miR-2d-3p	Contig10180_11335_11375_+	Subtype-II	82.8	620	11355	72	GGACA-UCAAAUUUGGCUGUGA	.:: :. . ::::::::::.	UAAUUACUUGCAGUUUGUUUUGGCUGUGGGCCACAAAAU
Contig2037	+	sme-miR-2d-3p	Contig2037_9064_9104_+	Subtype-II	82.8	620	9084	70	GGACA-UCAAAUUUGGCUGUGA	.:: :. . ::::::::::.	UAAUUACUUGCAGUUUGUUUUGGCUGUGGGCCACAAAAU
Contig948	+	sme-miR-2d-3p	Contig948_51901_51941_+	Subtype-II	82.8	620	51921	69	GGACA-UCAAAUUUGGCUGUGA	.:: :. . ::::::::::.	UAAUUACUUGCAGUUUGUUUUGGCUGUGGGCCACAAAAU
Contig2487	+	sme-miR-2d-3p	Contig2487_9203_9243_+	Subtype-II	82.8	620	9223	188	GGACAUCA-AAUUUGGCUGUGA	.: :.: . ::::::::::.	UACUUCCUAGCUUUAUGUUUUGGCUGUGGGUCGAAAAAG
Contig124	+	sme-miR-2d-3p	Contig124_95567_95607_+	Subtype-II	82.8	620	95587	59	GGACA-UCAAAUUUGGCUGUGA	.:: :. . ::::::::::.	UAAUUACUUGCAGUUUGUUUUGGCUGUGGGCCACAAAAA
Contig211	+	sme-miR-2d-3p	Contig211_8619_8659_+	Subtype-II	82.8	620	8639	9874	GGACAUCAAAUUUGGCUGUGA	::..: . ::::::::::.	AUUAACUUGUGAUGU-GUCUUUGGCUGUGGACCACCAAA
Contig604	+	sme-miR-2d-3p	Contig604_80047_80087_+	Subtype-II	82.8	620	80067	100	GGAC-AUCAAAUUUGGCUGUGA	.: ::. . ::::::::::.	UAAUAACUUGCAAUUUGUUUUGGCUGUGGGCAAAAAAGC
Contig17896	+	sme-miR-2d-3p	Contig17896_2115_2155_+	Subtype-II	82.8	620	2135	59	GGACA-UCAAAUUUGGCUGUGA	.:: :. . ::::::::::.	UAAUUACUUGCAGUUUGUUUUGGCUGUGGGCCACAAAAU
Contig26684	+	sme-miR-2d-3p	Contig26684_4430_4470_+	Subtype-II	82.8	620	4450	60	GGACA-UCAAAUUUGGCUGUGA	.:: :. . ::::::::::.	UAAUUAUUUGCAGUUUGUUUUGGCUGUGGGCCACAAAAU
Contig5230	+	sme-miR-2d-3p	Contig5230_10059_10099_+	Subtype-II	82.8	620	10079	58	GGACA-UCAAAUUUGGCUGUGA	.:: :. . ::::::::::.	UAAUUACUUGCAGUUUGUUUUGGCUGUGGGCCACAAAAU
Contig24916	+	sme-miR-2d-3p	Contig24916_1218_1258_+	Subtype-II	82.8	620	1238	61	GGAC-AUCAAAUUUGGCUGUGA	.: ::. . ::::::::::.	UAAUUACUUGCAAUUUGUUUUGGCUGUGGGCCACAAAAU
Contig1339	+	sme-miR-2d-3p	Contig1339_37981_38021_+	Subtype-II	82.8	620	38001	200	GGACAUCA-AAUUUGGCUGUGA	.:: .: . ::::::::::.	UACUGACUUGCAAUAUGUUUUGGCUGUGGGUCGAAAAAA
Contig9958	+	sme-miR-2d-3p	Contig9958_14663_14703_+	Subtype-II	82.8	620	14683	59	GGACAUCA-AAUUUGGCUGUGA	.: :.: . ::::::::::.	UACUUCCUUGCUUUAUGUUUUGGCUGUGGACCGAAAAAA
Contig10	+	sme-miR-2d-3p	Contig10_178709_178749_+	Subtype-II	82.8	620	178729	138	GGAC-AUCAAAUUUGGCUGUGA	.: ::. . ::::::::::.	UAAUAACUUGCAAUUUGUUUUGGCUGUGGGUCGAAAAAG
Contig2708	+	sme-miR-2d-3p	Contig2708_23831_23871_+	Subtype-II	82.8	620	23851	58	GGACA-UCAAAUUUGGCUGUGA	.:: :. . ::::::::::.	UAAUUACUUGCAGUUUGUUUUGGCUGUGGGCCACAAAAU
Contig9950	+	sme-miR-2d-3p	Contig9950_17757_17797_+	Subtype-II	82.8	620	17777	54	GGAC-AUCAAAUUUGGCUGUGA	.: ::. . ::::::::::.	UAAUAACUUGCAAUUUGUUUUGGCUGUGGACCGAAAAAG
Contig1521	+	sme-miR-2d-3p	Contig1521_49359_49399_+	Subtype-II	82.8	620	49379	205	GGAC-AUCAAAUUUGGCUGUGA	.: ::. . ::::::::::.	UAAUAACUUGCAAUUUGUUUUGGCUGUGGGUCGAAAAAG
Contig2529	+	sme-miR-2d-3p	Contig2529_32013_32053_+	Subtype-II	82.8	620	32033	52	GGACAUCA-AAUUUGGCUGUGA	.:: .: . ::::::::::.	UAUUAGCUUGCAGUAUGUUUUGGCUGUGGGCCUAAAAAU
Contig994	+	sme-miR-2d-3p	Contig994_53032_53072_+	Subtype-II	82.8	620	53052	60	GGACA-UCAAAUUUGGCUGUGA	.:: :. . ::::::::::.	UAAUUACUUGCAGUUUGUUUUGGCUGUGGGCCACAAAAA
Contig18422	+	sme-miR-2d-3p	Contig18422_2405_2445_+	Subtype-II	82.8	620	2425	53	GGACAUCA-AAUUUGGCUGUGA	.: :.: . ::::::::::.	UACUUCCUUGCUUUAUGUUUUGGCUGUGGACCGAAAAAU
Contig8220	+	sme-miR-2d-3p	Contig8220_37348_37388_+	Subtype-II	82.8	620	37368	184	GGACAUCA-AAUUUGGCUGUGA	.:: .: . ::::::::::.	UACUGACUUGCAAUAUGUUUUGGCUGUGGGUCGAAAAAG
Contig235	+	sme-miR-2d-3p	Contig235_85592_85632_+	Subtype-II	82.8	620	85612	61	GGACA-UCAAAUUUGGCUGUGA	.:: :. . ::::::::::.	UAAUUACUUGCAGUUUGUUUUGGCUGUGGGCCACAAAAU
Contig15882	+	sme-miR-2d-3p	Contig15882_1969_2009_+	Subtype-II	82.8	620	1989	69	GGACA-UCAAAUUUGGCUGUGA	.:: :. . ::::::::::.	UAAUUACUUGCAGUUUGUUUUGGCUGUGGGCCACAAAAU
Contig1304	+	sme-miR-2d-3p	Contig1304_1828_1868_+	Subtype-II	82.8	620	1848	190	GGACAUCA-AAUUUGGCUGUGA	.: :.: . ::::::::::.	UACUUCCUUGCUUUAUGUUUUGGCUGUGGGUCGAAAAAU
Contig333	+	sme-miR-2d-3p	Contig333_127062_127102_+	Subtype-II	82.8	620	127082	59	GGACA-UCAAAUUUGGCUGUGA	.:: :. . ::::::::::.	UAAUUACUUGCAGUUUGUUUUGGCUGUGGGCCACAAAAU
Contig377	+	sme-miR-2d-3p	Contig377_90197_90237_+	Subtype-II	82.8	620	90217	56	GGACAUCA-AAUUUGGCUGUGA	.:: .: . ::::::::::.	UUCUGUCUUGCAAUAUGUUUUGGCUGUGGGCCGAAAAAG
Contig8283	+	sme-miR-2d-3p	Contig8283_10263_10303_+	Subtype-II	82.8	620	10283	214	GGACAUCA-AAUUUGGCUGUGA	.:: .: . ::::::::::.	UACUGACUUGCAAUAUGUUUUGGCUGUGGGUCGAAAAAU
Contig6100	+	sme-miR-2d-3p	Contig6100_10374_10414_+	Subtype-II	82.8	620	10394	63	GGACA-UCAAAUUUGGCUGUGA	.:: :. . ::::::::::.	UAAUUACUUGCAGUUUGUUUUGGCUGUGGGCCACAAAAU
Contig492	+	sme-miR-2d-3p	Contig492_84923_84963_+	Subtype-II	82.8	620	84943	59	GGACA-UCAAAUUUGGCUGUGA	.:: :. . ::::::::::.	UAAUUACUUGCAGUUUGUUUUGGCUGUGGGCCACAAAAU
Contig105	+	sme-miR-2d-3p	Contig105_85188_85228_+	Subtype-II	82.8	620	85208	64	GGACA-UCAAAUUUGGCUGUGA	.:: :. . ::::::::::.	UAAUUACUUGCAGUUUGUUUUGGCUGUGGGCCACAAAAA
Contig128	+	sme-miR-2d-3p	Contig128_163323_163363_+	Subtype-II	82.8	620	163343	53	GGACA-UCAAAUUUGGCUGUGA	.:: :. . ::::::::::.	UAAUUACUUGCAGUUUGUUUUGGCUGUGGGCCACAAAAU
Contig392	+	sme-miR-2d-3p	Contig392_64582_64622_+	Subtype-II	82.8	620	64602	51	GGAC-AUCAAAUUUGGCUGUGA	.: ::. . ::::::::::.	UAAUAACUUGCAAUUUGUUUUGGCUGUGGGCCGAAAAAG
Contig1494	+	sme-miR-2d-3p	Contig1494_61616_61656_+	Subtype-II	82.8	620	61636	58	GGACA-UCAAAUUUGGCUGUGA	.:: :. . ::::::::::.	UAAUUACUUGCAGUUUGUUUUGGCUGUGGGCCAAAAAUA
Contig15247	+	sme-miR-2d-3p	Contig15247_5605_5645_+	Subtype-II	82.8	620	5625	59	GGACA-UCAAAUUUGGCUGUGA	.:: :. . ::::::::::.	UAAUUACUUGCAGUUUGUUUUGGCUGUGGGCCACAAAAU
Contig21372	+	sme-miR-2d-3p	Contig21372_3519_3559_+	Subtype-II	82.8	620	3539	76	GGACA-UCAAAUUUGGCUGUGA	.:: :. . ::::::::::.	UAAUUACUUGCAGUUUGUUUUGGCUGUGGGCCACAAAAU
Contig480	+	sme-miR-2d-3p	Contig480_25009_25049_+	Subtype-II	82.8	620	25029	635	GGACA-UCAAAUUUGGCUGUGA	.:: :. . ::::::::::.	UAAUUACUUGCAGUUUGUUUUGGCUGUGGGGCACAAAAU
Contig18894	+	sme-miR-2d-3p	Contig18894_7655_7695_+	Subtype-II	82.8	620	7675	62	GGACA-UCAAAUUUGGCUGUGA	.:: :. . ::::::::::.	UAAUUACUUGCAGUUUGUUUUGGCUGUGGGCCACAAAAU
Contig9597	+	sme-miR-2d-3p	Contig9597_19475_19515_+	Subtype-II	82.8	620	19495	56	GGACA-UCAAAUUUGGCUGUGA	.:: :. . ::::::::::.	UAAUUACUUGCAGUUUGUUUUGGCUGUGGGCCACAAAAU
Contig119	+	sme-miR-2d-3p	Contig119_143154_143194_+	Subtype-II	82.8	620	143174	89	GGACAUCAAAUUUGGCUGUGA	::..: . ::::::::::.	AUUAACUUGUGAUGU-GUCUUUGGCUGUGGGCUACCAAA
Contig24113	+	sme-miR-2d-3p	Contig24113_1035_1075_+	Subtype-II	82.8	620	1055	66	GGACA-UCAAAUUUGGCUGUGA	.:: :. . ::::::::::.	UAAUUACUUGCAGUUUGUUUUGGCUGUGGGCCACAAAAU
Contig7030	+	sme-miR-2d-3p	Contig7030_1824_1864_+	Subtype-II	82.8	620	1844	54	GGACAUCAAAUUUGGCUGUGA	::..: . ::::::::::.	ACUAACUUGUGAUGU-GUCUUUGGCUGUGGGCCAAAAAA
Contig7507	+	sme-miR-2d-3p	Contig7507_17345_17385_+	Subtype-II	82.8	620	17365	62	GGACAUCA-AAUUUGGCUGUGA	.:: .: . ::::::::::.	UACUAACUUGCAAUAUGUUUUGGCUGUGGGCCGAAAAAU
Contig12999	+	sme-miR-2d-3p	Contig12999_9624_9664_+	Subtype-II	82.8	620	9644	59	GGACA-UCAAAUUUGGCUGUGA	.:: :. . ::::::::::.	UAAUUACUUGCAGUUUGUUUUGGCUGUGGGCCACAAAAU
Contig18633	+	sme-miR-2d-3p	Contig18633_1634_1674_+	Subtype-II	82.8	620	1654	52	GGACAUCA-AAUUUGGCUGUGA	..: .: : ::::::::::.	UAUUAACUUGUAGUAUAUUUUGGCUGUGGGCCUAAAAAG
Contig1880	+	sme-miR-2d-3p	Contig1880_22580_22620_+	Subtype-II	82.8	620	22600	73	GGACA-UCAAAUUUGGCUGUGA	.:: :. . ::::::::::.	UAAUUACUUGCAGUUUGUUUUGGCUGUGGGCCACAAAAA
Contig18516	+	sme-miR-2d-3p	Contig18516_8129_8169_+	Subtype-II	82.8	620	8149	52	GGACAUCA-AAUUUGGCUGUGA	.:: .: . ::::::::::.	UAUUGACUUGCAAUAUGUUUUGGCUGUGGGCCGAAAAAG
Contig18131	+	sme-miR-2d-3p	Contig18131_11037_11077_+	Subtype-II	82.8	620	11057	58	GGACAUCA-AAUUUGGCUGUGA	.:: .: . ::::::::::.	UACUGUCUUGCAAUAUGUUUUGGCUGUGGGCCAAAAAAG
Contig665	+	sme-miR-2d-3p	Contig665_65032_65072_+	Subtype-II	82.8	620	65052	65	GGACA-UCAAAUUUGGCUGUGA	.:: :. . ::::::::::.	UAAUUACUUGCAGUUUGUUUUGGCUGUGGGCCACAAAAU
Contig67	+	sme-miR-2d-3p	Contig67_45075_45115_+	Subtype-II	82.8	620	45095	83	GGACAUCA-AAUUUGGCUGUGA	.:: .: . ::::::::::.	UACUGACUUGCAAUAUGUUUUGGCUGUGGGCCGAAGAAA
Contig2527	+	sme-miR-2d-3p	Contig2527_1737_1777_+	Subtype-II	82.8	620	1757	52	GGACAUCA-AAUUUGGCUGUGA	.: :.: . ::::::::::.	UACUUCCUUGCUUUAUGUUUUGGCUGUGGGCCGAAAAAG
Contig3798	+	sme-miR-2d-3p	Contig3798_5680_5720_+	Subtype-II	82.8	620	5700	82	GGACA-UCAAAUUUGGCUGUGA	.:: :. . ::::::::::.	UAAUUACUUGCAGUUUGUUUUGGCUGUGGGCCACAAAAU
Contig978	+	sme-miR-2d-3p	Contig978_62401_62441_+	Subtype-II	82.8	620	62421	199	GGAC-AUCAAAUUUGGCUGUGA	.: ::. . ::::::::::.	UAACAACUUGCAAUUUGUUUUGGCUGUGGGCCAGGAAAA
Contig14835	+	sme-miR-2d-3p	Contig14835_1803_1843_+	Subtype-II	82.8	620	1823	168	GGAC-AUCAAAUUUGGCUGUGA	.: ::. . ::::::::::.	UACUAACUUGCAAUUUGUUUUGGCUGUGGGUCGAAAAAA
Contig3713	+	sme-miR-2d-3p	Contig3713_51336_51376_+	Subtype-II	82.8	620	51356	73	GGACA-UCAAAUUUGGCUGUGA	.:: :. . ::::::::::.	UAAUUACUUGCAGUUUGUUUUGGCUGUGGGCCACAAAAA
Contig7825	+	sme-miR-2d-3p	Contig7825_3717_3757_+	Subtype-II	82.8	620	3737	71	GGACA-UCAAAUUUGGCUGUGA	.:: :. . ::::::::::.	UAAUUACUUGCAGUUUGUUUUGGCUGUGGGCCACAAAAA
Contig733	+	sme-miR-2d-3p	Contig733_16219_16259_+	Subtype-II	82.8	620	16239	76	GGACA-UCAAAUUUGGCUGUGA	.:: :. . ::::::::::.	UAAUUACUUGCAGUUUGUUUUGGCUGUGGGCUACAAAAU
Contig1600	+	sme-miR-2d-3p	Contig1600_9610_9650_+	Subtype-II	82.8	620	9630	66	GGACA-UCAAAUUUGGCUGUGA	.:: :. . ::::::::::.	UAAUUACUUGCAGUUUGUUUUGGCUGUGGGCCACAAAAU
Contig1113	+	sme-miR-2d-3p	Contig1113_58103_58143_+	Subtype-II	82.8	620	58123	62	GGACAUCA-AAUUUGGCUGUGA	.: :.. . :::::::::::	UACUUCCUUGCUUUGUGUUUUGGCUGUGAUCCGAAAAAG
Contig3145	+	sme-miR-2d-3p	Contig3145_42093_42133_+	Subtype-II	82.8	620	42113	57	GGACAUCA-AAUUUGGCUGUGA	.:: .: . ::::::::::.	UUCUGCCUUGCAAUAUGUUUUGGCUGUGGACCGAAAAAU
Contig4856	+	sme-miR-2d-3p	Contig4856_31869_31909_+	Subtype-II	82.8	620	31889	61	GGACA-UCAAAUUUGGCUGUGA	.:: :. . ::::::::::.	UAAUUACUUGCAGUUUGUUUUGGCUGUGGGCCACAAAAU
Contig5132	+	sme-miR-2d-3p	Contig5132_39465_39505_+	Subtype-II	82.8	620	39485	58	GGACA-UCAAAUUUGGCUGUGA	.:: :. . ::::::::::.	UAAUUACUUGCAGUUUGUUUUGGCUGUGGGCCACAAAAU
Contig7850	+	sme-miR-2d-3p	Contig7850_21141_21181_+	Subtype-II	82.8	620	21161	55	GGACAUCA-AAUUUGGCUGUGA	.: :.: . ::::::::::.	UUCUAUCUUGCUUUAUGUUUUGGCUGUGGGCAACCAAAA
Contig10178	+	sme-miR-2d-3p	Contig10178_3122_3162_+	Subtype-II	82.8	620	3142	56	GGACA-UCAAAUUUGGCUGUGA	.:: :. . ::::::::::.	UAAUUACUUGCAGUUUGUUUUGGCUGUGGGCCACAAAAA
Contig307	+	sme-miR-2d-3p	Contig307_36036_36076_+	Subtype-II	82.8	620	36056	66	GGACA-UCAAAUUUGGCUGUGA	.:: :. . ::::::::::.	UAAUUACUUGCAGUUUGUUUUGGCUGUGGGCCACAAAAU
Contig142	+	sme-miR-2d-3p	Contig142_86990_87030_+	Subtype-II	82.8	620	87010	171	GGACAUCA-AAUUUGGCUGUGA	.: :.: . ::::::::::.	UACUUCCUUGCUUUAUGUUUUGGCUGUGGGUCGAAAAAG
Contig9	+	sme-miR-2d-3p	Contig9_250124_250164_+	Subtype-II	82.8	620	250144	56	GGACA-UCAAAUUUGGCUGUGA	.:: :. . ::::::::::.	UAAUUACUUGCAGUUUGUUUUGGCUGUGGGCCACAAAAU
Contig35350	+	sme-miR-2d-3p	Contig35350_357_397_+	Subtype-II	82.8	620	377	66	GGACAUCA-AAUUUGGCUGUGA	.:: .: . ::::::::::.	UACUUUCUUGCAAUAUGUUUUGGCUGUGGGCCAAAAAAG
Contig984	+	sme-miR-2d-3p	Contig984_68424_68464_+	Subtype-II	82.8	620	68444	60	GGACA-UCAAAUUUGGCUGUGA	.:: :. . ::::::::::.	UAAUUACUUGCAGUUUGUUUUGGCUGUGGGCCACAAAAU
Contig3061	+	sme-miR-2d-3p	Contig3061_63496_63536_+	Subtype-II	82.8	620	63516	52	GGACAUCA-AAUUUGGCUGUGA	.:: .: . ::::::::::.	UACUGACUUGCAAUAUGUUUUGGCUGUGGGCCGAAAAAG
Contig2720	+	sme-miR-2d-3p	Contig2720_16591_16631_+	Subtype-II	82.4	650	16611	81	GGACAUCAAAUUUGGCUGUGA	::. . ::::::::::.	UUCUAACUUGUAAUUUGUUUUGGCUGUGGGCAAAAAAAU
Contig3211	+	sme-miR-2d-3p	Contig3211_15140_15180_+	Subtype-II	82.4	650	15160	77	GGACAUCAAAUUUGGCUGUGA	::. . ::::::::::.	UUCUAACUUGUAAUUUGUUUUGGCUGUGGGCAAAAAAAU
Contig1296	+	sme-miR-2d-3p	Contig1296_10896_10936_+	Subtype-II	82	690	10916	54	GGACAUCAAAUUUGGCUGUGA	..: . .::::::::::.	UUAAUAACUUGUAGUUUGUUUGGCUGUGGGCCGCAAAAA
Contig895	+	sme-miR-2d-3p	Contig895_41553_41593_+	Subtype-II	81.5	730	41573	53	GGACAUCA-AAUUUGGCUGUGA	..: .: . ::::::::::.	UAUUAACUUGUAGUAUGUUUUGGCUGUGGGCCUAAAAUG
Contig7410	+	sme-miR-2d-3p	Contig7410_11203_11243_+	Subtype-II	81.5	730	11223	54	GGACAUCA-AAUUUGGCUGUGA	.:: .. . ::::::::::.	UACUACCUUGCAAUGUGUUUUGGCUGUGGGCCGAAAAAU
Contig1101	+	sme-miR-2d-3p	Contig1101_20657_20697_+	Subtype-II	81.5	730	20677	51	GGACAUCA-AAUUUGGCUGUGA	..: .: . ::::::::::.	UAUUAACUUGUAGUAUGUUUUGGCUGUGGGCCUAAAAAG
Contig494	+	sme-miR-2d-3p	Contig494_40591_40631_+	Subtype-II	81.5	730	40611	69	GGACA-UCAAAUUUGGCUGUGA	..: :. . ::::::::::.	UAAUUACUUGUAGUUUGUUUUGGCUGUGGGCCAAAAAAU
[truncated: 9,202 more rows]

## Sheet: Planaria_Asexual_Genome
Subtype-I	miRNAs with complete complementarity with target
Subtype-II	miRNAs mapping completeley at {2-11} and {2-8 (seed) and 10-11}
Subtype-III	miRNAs with perfect seed (2-8) and either 9/10/11 match
Contig	Orientation	miRNA_id	Query_id	Category	Z-score	Evalue	Genome_Tag_position	Number_of_Tags	miRNA_seq	Alignment	Query_seq
Contig47534	+	sme-miR-2147b	Contig47534_1076_1116_+	Subtype-I	125.3	730	1096	1	CACGUGCGAGUUUUCCG	:::::::::::::::::	AAGUUGACAAUGACACGUGCGAGUUUUCCGCCGUUAGUA
Contig6943	+	sme-miR-2147b	Contig6943_5208_5248_+	Subtype-I	125.3	730	5228	1	CACGUGCGAGUUUUCCG	:::::::::::::::::	AAGUUGACAAUGACACGUGCGAGUUUUCCGCCGUUAGUA
Contig287	+	sme-miR-2147b	Contig287_49127_49167_+	Subtype-I	125.3	730	49147	1	CACGUGCGAGUUUUCCG	:::::::::::::::::	AGUUGGCAAUGACACGUGCGAGUUUUCCGCCGUUAGCAU
Contig119	+	sme-miR-2147b	Contig119_105630_105670_+	Subtype-I	125.3	730	105650	1	CACGUGCGAGUUUUCCG	:::::::::::::::::	AAGUUGACAAUGACACGUGCGAGUUUUCCGCCGUUAGCA
Contig2517	+	sme-miR-2147b	Contig2517_11077_11117_+	Subtype-I	125.3	730	11097	1	CACGUGCGAGUUUUCCG	:::::::::::::::::	AAGUUGACGAUGACACGUGCGAGUUUUCCGCCGUUAGUA
Contig18332	+	sme-miR-2147b	Contig18332_7018_7058_+	Subtype-I	125.3	730	7038	1	CACGUGCGAGUUUUCCG	:::::::::::::::::	AAGUUGACGAUGACACGUGCGAGUUUUCCGCCGUUAGUA
Contig453	+	sme-miR-2147b	Contig453_28873_28913_+	Subtype-I	125.3	730	28893	1	CACGUGCGAGUUUUCCG	:::::::::::::::::	AAGUUGACGAUGACACGUGCGAGUUUUCCGCCGUUAGUA
Contig1695	-	sme-miR-746-3p	Contig1695_140640_140680_-	Subtype-I	131.1	1400	140660	1	AUCCCGAUAUACCCUGGUGCUA	::::::::::::::::::::::	GUUUCAAUCCCGAUAUACCCUGGUGCUAGAUAUGGUAGA
Contig927	+	sme-miR-2147c	Contig927_39936_39976_+	Subtype-I	148.5	1400	39956	1	ACGAUGGCACGAGCGAGUUUUCCG	::::::::::::::::::::::::	GACGACGAUGGCACGAGCGAGUUUUCCGCCGUUAUUACC
Contig1	+	sme-miR-2147c	Contig1_87592_87632_+	Subtype-I	147.4	1600	87612	2	ACGAUGGCACGAGCGAGUUUUCCG	.:::::::::::::::::::::::	AAGUUGGCGAUGGCACGAGCGAGUUUUCCGCCGUUAUUA
Contig13184	+	sme-miR-125a-5p	Contig13184_12186_12226_+	Subtype-I	143.4	3000	12206	1	AUGCAGUCAAUGGUCUCAGGGA	::::::::::::::::::::::	UCAAACAAAUGCAGUCAAUGGUCUCAGGGAUAUAAAUAC
Contig36	+	sme-miR-36a-3p	Contig36_154099_154139_+	Subtype-II	90	280	154119	126	UAAUGAAUGU--CUACCCGGUGA	: :::::: .:...::::::	AUUCAUAGCAGGAAUGUUAUUGUUCGGUGAUUGUCGAUU
Contig2064	+	sme-miR-36a-3p	Contig2064_43709_43749_+	Subtype-II	79.2	1100	43729	160	UAAUGAA-UG--UCUACCCGGUGA	.::.. :: ::: ::.:::::	UUGUCGUGUGGGCUGAUUCUUCCUGGUGAUGAUAAAUAA
Contig9007	+	sme-miR-36a-3p	Contig9007_10390_10430_+	Subtype-II	78.3	1300	10410	81	UAAUGAAUGUCUACCCGGUGA	::. :::.:::::::	UAGCAUCCGAACAGAGAUUCUGCCCGGUGCCAUGAAUGU
Contig1694	-	sme-miR-36a-3p	Contig1694_8388_8428_-	Subtype-II	69.1	4000	8408	94	UAAUGAAUG-UCUACCCGGUGA	:::: :: : .: ...::::	AUCGGAACUAAUAAACGAAUUUUUUGGUGUCCUAUUAAA
Contig7584	+	sme-miR-36a-3p	Contig7584_1024_1064_+	Subtype-II	67.1	5200	1044	55	UAAUGAAUGUCUACCCGGUGA	: ::: :.::::::	AGCGGGAUUCCUUUUUUUCUUCUCGGUGAUGUUUUUAUC
Contig21724	+	sme-miR-2147b	Contig21724_14252_14292_+	Subtype-II	85.9	480	14272	156	CACGUGCGAGUUUUCCG	.:: ::::::::::.	AUCUACUUGUUUUUAC--GCGAGUUUUCUAUGAUCGUAU
Contig43383	+	sme-miR-2147b	Contig43383_440_480_+	Subtype-II	83.6	640	460	64	CACGUGCGAGUUUUCCG	. :: ::.:::::..	UCGAGAUCGGUUAGGGUUCGGGUUUUUUUUGAUUGGGUG
Contig5007	+	sme-miR-2147b	Contig5007_26936_26976_+	Subtype-II	78.2	1300	26956	54	CACGUGCGAGUUUUCCG	. ::.: ::::::.	AUUAUAAGUAGAACUCUGUGUGUUUUCUUAUUAAAUAGA
Contig2179	+	sme-miR-2147b	Contig2179_63702_63742_+	Subtype-II	68.2	4500	63722	57	CACGUGCGAGUUUUCCG	. : :: ::::::.	UUAUUCUUUGGUGUUUUACGUGUUUUCUUAUUAAAACUA
Contig2269	-	sme-miR-2147b	Contig2269_7796_7836_-	Subtype-II	66.4	5700	7816	83	CACGUGCGAGUUUUCCG	:: :::::::	ACUACUUCACCAAAUACAACGUGUUUUCCAUCCAACCAA
Contig8473	-	sme-miR-2147b	Contig8473_24125_24165_-	Subtype-II	66.4	5700	24145	95	CACGUGCGAGUUUUCCG	:: :::::::	ACUACUUCACCAAAUACAACGUGUUUUCCAUCCAACCAA
Contig2948	+	sme-miR-2147b	Contig2948_31457_31497_+	Subtype-II	65	6700	31477	56	CACGUGCGAGUUUUCCG	:: ::::::.	UGUAUAAUUUUACAAAAACGUGUUUUCUUAUUAAAAACU
Contig1355	+	sme-miR-184-5p	Contig1355_23930_23970_+	Subtype-II	88.7	330	23950	118	UGAAACGGAGAUACACAAAGGAGU	:::.::: : ...:.::::::	ACAACAAAAUGGA-ACGUGCGAAGGAGAACCAAAUAAAG
Contig13447	+	sme-miR-184-5p	Contig13447_15104_15144_+	Subtype-II	87.7	380	15124	86	UGAAACGGAGAUACACAAAGGAGU	:.:.::: : ...:.::::::	ACAACAAGAUGGA-ACGUGCGAAGGAGAACCAAAUAAAG
Contig1374	+	sme-miR-184-5p	Contig1374_27215_27255_+	Subtype-II	74.7	2000	27235	92	UGAAACGGAGAUACACAAAGGAGU	.: : ::....:::::::	AAAUAAUUUUUGUAACUAUGUGAAGGAGUUAGAAAAAGA
Contig14546	+	sme-miR-184-5p	Contig14546_12127_12167_+	Subtype-II	62.2	9500	12147	51	UGAAACGGAGAUACACAAAGGAGU	: :...:::::::	AUUUGGAUUUUUCCUAAAUGUAAAGGAGAGAAAAAAAUC
Contig6836	+	sme-miR-87c-5p	Contig6836_9477_9517_+	Subtype-II	81.2	870	9497	57	UGGGGCCCAUUAUCAAUUGAC	: ..::::...:::..	CACUGGGUUCAUUUCGUGUUAUUGGUUGGUUGUAUAUAU
Contig8780	+	sme-miR-87c-5p	Contig8780_14532_14572_+	Subtype-II	81.2	870	14552	58	UGGGGCCCAUUAUCAAUUGAC	: ..::::...:::..	CACUGGGUUCAUUUCGUGUUAUUGGUUGGUUGUAUAUAU
Contig11998	+	sme-miR-87c-5p	Contig11998_1629_1669_+	Subtype-II	80.4	970	1649	64	UGGGGC-CCAUUAUCAAUUGAC	:. ... :::::::::::	GAAACGGGUAUGUGUUGAUAUCAAUUGACAAGCCGAUAC
Contig632	-	sme-miR-87c-5p	Contig632_101065_101105_-	Subtype-II	80.4	970	101085	55	UGGGGCCCAU-UAUCAAUUGAC	: ...: :.:::::::::	UUUGUUCUUUUGAUUGUCUGUCAAUUGACGUCGCAUAGC
Contig632	-	sme-miR-87c-5p	Contig632_101064_101104_-	Subtype-II	80.4	970	101084	62	UGGGGCCCAU-UAUCAAUUGAC	: ...: :.:::::::::	UUUUGUUCUUUUGAUUGUCUGUCAAUUGACGUCGCAUAG
Contig11998	+	sme-miR-87c-5p	Contig11998_1630_1670_+	Subtype-II	80.4	970	1650	53	UGGGGC-CCAUUAUCAAUUGAC	:. ... :::::::::::	AAACGGGUAUGUGUUGAUAUCAAUUGACAAGCCGAUACG
Contig25276	+	sme-miR-87c-5p	Contig25276_9246_9286_+	Subtype-II	77.8	1300	9266	86	UGGGGCCCAUUAUCAAUUGAC	:::::.:.::::.	AAUAUUUAUGCAAUGAAUUAUUAGUUGAUUACCAACAGA
Contig23417	+	sme-miR-87c-5p	Contig23417_2983_3023_+	Subtype-II	77.8	1300	3003	82	UGGGGCCCAUUAUCAAUUGAC	:::::.:.::::.	AAUAUUUAUGCAAUAAAUUAUUAGUUGAUUACCAACAGA
Contig3943	+	sme-miR-87c-5p	Contig3943_10298_10338_+	Subtype-II	77.4	1400	10318	80	UGGGGCCCAUUAUCAAUUGAC	:: :.: :.::::::::.	UGCAAAUAAAGGACUC--UGUCAAUUGAUCCGAGACGUG
Contig3943	+	sme-miR-87c-5p	Contig3943_10297_10337_+	Subtype-II	77.4	1400	10317	51	UGGGGCCCAUUAUCAAUUGAC	:: :.: :.::::::::.	GUGCAAAUAAAGGACUC--UGUCAAUUGAUCCGAGACGU
Contig3943	+	sme-miR-87c-5p	Contig3943_10299_10339_+	Subtype-II	77.4	1400	10319	63	UGGGGCCCAUUAUCAAUUGAC	:: :.: :.::::::::.	GCAAAUAAAGGACUC--UGUCAAUUGAUCCGAGACGUGC
Contig7808	+	sme-miR-87c-5p	Contig7808_29466_29506_+	Subtype-II	72.3	2700	29486	55	UGGGGCCCAUUAUCAAUUGAC	..: :::.:::::.	CAGAGACAAUCAUAUUACUAUUAAUUGGGCAAGAAUUGA
Contig7808	+	sme-miR-87c-5p	Contig7808_29465_29505_+	Subtype-II	72.3	2700	29485	78	UGGGGCCCAUUAUCAAUUGAC	..: :::.:::::.	ACAGAGACAAUCAUAUUACUAUUAAUUGGGCAAGAAUUG
Contig4271	+	sme-miR-87c-5p	Contig4271_1067_1107_+	Subtype-II	72.3	2700	1087	120	UGGGGCCCAUUAUCAAUUGAC	.: ::::.:.:::.	UAUUUUUAUAAUAUCUUUAUUAGUUGGAAAUAAAAUAUU
Contig15520	+	sme-miR-87c-5p	Contig15520_11820_11860_+	Subtype-II	71	3200	11840	91	UGGGGCCCAUUAUCAAUUGAC	:.::. .:.:::.:	AAACACUGCAAAAAACGUUGCUAGUUGGCAGACUGUUUC
Contig15520	+	sme-miR-87c-5p	Contig15520_11819_11859_+	Subtype-II	71	3200	11839	92	UGGGGCCCAUUAUCAAUUGAC	:.::. .:.:::.:	AAAACACUGCAAAAAACGUUGCUAGUUGGCAGACUGUUU
Contig22006	+	sme-miR-87c-5p	Contig22006_9422_9462_+	Subtype-II	71	3200	9442	69	UGGGGCCCAUUAUCAAUUGAC	::: .: ::. :..:::.	AAAUGGACAGGGAAUCUUUGACGGUUGGAAAUUUUUGGC
Contig3401	+	sme-miR-87c-5p	Contig3401_34420_34460_+	Subtype-II	70.5	3400	34440	142	UGGGGCCCAUUAUCAAUUGAC	...: :::..:::::	AACUUAUUGAAAAUUUA-UAUUGAUUGAAGAAAUUUAUA
Contig13837	+	sme-miR-87c-5p	Contig13837_17385_17425_+	Subtype-II	69.3	4000	17405	557	UGGGGCCCA--UUAUCAAUUGAC	: : ... :::::..:::.	GAAUUUGAAGUGAUUGUUUUAUCGGUUGGAAAUGUCAAU
Contig13837	+	sme-miR-87c-5p	Contig13837_17386_17426_+	Subtype-II	69.3	4000	17406	909	UGGGGCCCA--UUAUCAAUUGAC	: : ... :::::..:::.	AAUUUGAAGUGAUUGUUUUAUCGGUUGGAAAUGUCAAUU
Contig3459	+	sme-miR-87c-5p	Contig3459_20228_20268_+	Subtype-II	68	4700	20248	353	UGGGGCCCAUUAUCAAUUGAC	:.. ::: .:::::.	GCGUUAUGUUAUUCCUUCUUACUAAUUGGAAUUGUGUUA
Contig8142	+	sme-miR-87c-5p	Contig8142_18306_18346_+	Subtype-II	68	4700	18326	86	UGGGGCCCAUUAUCAAUUGAC	.. : :::.:::::.	AAGAAGCUCAAAAAUUGAGUAUUAAUUGGGCAAGACUUG
Contig10020	-	sme-miR-87c-5p	Contig10020_23742_23782_-	Subtype-II	67.1	5200	23762	89	UGGGGCCCAUUAUCAAUUGAC	.::. .:::::::	UAAUCUCAAUAAAUGAGUUGCUAAUUGACCGUUUAUUUU
Contig1202	+	sme-miR-87c-5p	Contig1202_20003_20043_+	Subtype-II	67.1	5200	20023	107	UGGGGCCCAUUAUCAAUUGAC	. :::..::::::	ACCCACCACUUUGAAAGAUAUUGAUUGACUUAAAAUUAC
Contig33	+	sme-miR-87c-5p	Contig33_321479_321519_+	Subtype-II	66.7	5500	321499	65	UGGGGCCCAUUAUCAAUUGAC	... :. :::::::.	AAUUACUCCAGAUAUUGAUGACAAUUGAUCCGAAUUUCG
Contig4478	+	sme-miR-87c-5p	Contig4478_14961_15001_+	Subtype-II	65.4	6400	14981	54	UGGGGCCCAUUAUCAAUUGAC	.. . :::...::::	UAGUUUUCAUUUUUAGAUAUUGGUUGAGUCGAGCAUGUU
Contig13510	+	sme-miR-87c-5p	Contig13510_11501_11541_+	Subtype-II	63.3	8300	11521	250	UGGGGCCCAUUAUCAAUUGAC	: :::.::::::	UUAAAAAUGUAUUGAAAUAUUAAUUGAAACUCUAAGAAA
Contig13510	+	sme-miR-87c-5p	Contig13510_11500_11540_+	Subtype-II	63.3	8300	11520	666	UGGGGCCCAUUAUCAAUUGAC	: :::.::::::	UUUAAAAAUGUAUUGAAAUAUUAAUUGAAACUCUAAGAA
Contig2814	+	sme-miR-87c-5p	Contig2814_17247_17287_+	Subtype-II	63.3	8300	17267	679	UGGGGCCCAUUAUCAAUUGAC	:::: ::.::::	ACAAAGGAAAAAUUGAAUUAGCAGUUGAACUUUAAAAAA
Contig14856	+	sme-miR-87c-5p	Contig14856_2496_2536_+	Subtype-II	62	9700	2516	640	UGGGGCCCAUUAUCAAUUGAC	:::. ::.::::	ACAAAGAGAAAAUUGAAUUGGCAGUUGAACUUUAAAAAA
Contig8169	+	sme-miR-87c-5p	Contig8169_5268_5308_+	Subtype-II	62	9700	5288	705	UGGGGCCCAUUAUCAAUUGAC	:::. ::.::::	AUGUAAAGAAAAUUGAAUUGGCAGUUGAACUUUAAAAAA
Contig10	+	sme-miR-87c-5p	Contig10_104444_104484_+	Subtype-II	62	9700	104464	670	UGGGGCCCAUUAUCAAUUGAC	:::. ::.::::	ACAAAGGAAAAAUUGAAUUGGCAGUUGAACUUUAAAAAA
Contig8104	+	sme-miR-87c-5p	Contig8104_18819_18859_+	Subtype-II	62	9700	18839	656	UGGGGCCCAUUAUCAAUUGAC	:::. ::.::::	ACAAAGGGAAAAUUGAAUUGGCAGUUGAACUUUAAAAAA
Contig2298	-	sme-miR-7c-3p	Contig2298_16399_16439_-	Subtype-II	86	470	16419	90	AGAAGAA-AG----AAGACCCGCUG	.:::::: :: .::...::.:	CUGGGAAGAAGAGCAUUGAGGUUCGUUAUAAAUACCACU
Contig3243	+	sme-miR-7c-3p	Contig3243_479_519_+	Subtype-II	85.3	520	499	56	UGAGAAGAAAGAAGACCCGCUG	::::::::...:.::	CACUCAAUUUUUAAAAGAAGAUUUGUUGGUAAAUGGUAA
Contig10213	+	sme-miR-7c-3p	Contig10213_17079_17119_+	Subtype-II	84.6	570	17099	537	UGAGAA--GAAAGAAGACCCGCUG	::: :: :::. :::....:.:	GUCAUGAAAACUGAAGUAAGGUUUGUUAUUUCAAGGGAU
Contig2487	+	sme-miR-7c-3p	Contig2487_91733_91773_+	Subtype-II	81.3	860	91753	1036	UGAGAAGAAAGAAGACCCGCUG	: :::.. ::::...:.:	AAUUAAGGAAUGUAGAGGAAAGAUUUGUUAGUCGUCAUG
Contig5480	+	sme-miR-7c-3p	Contig5480_11529_11569_+	Subtype-II	78.4	1200	11549	1237	UGAGAA-GAAAGAAGACCCGCUG	:::: :: .::: .:..:.:	UUUUAUAAAGAAUGAUGGAAUGCUUGUUAAACUUUAAAU
Contig1231	+	sme-miR-7c-3p	Contig1231_75234_75274_+	Subtype-II	76.3	1600	75254	57	UG-AGAAGA-AAGAAGACCCGCUG	:: :::::. . .: :..:::::	AAACUUGCAGAAGGCGUCGAUAUUCGCUGACUAGUACGG
Contig5961	+	sme-miR-7c-3p	Contig5961_53388_53428_+	Subtype-II	76.3	1600	53408	88	UG-AGAAGA-AAGAAGACCCGCUG	:: :::::. . .: :..:::::	AAGCUUGCAGAAGGCGUUGAUAUUCGCUGACUAGUACGG
Contig1774	+	sme-miR-7c-3p	Contig1774_17039_17079_+	Subtype-II	76.3	1600	17059	71	UG-AGAAGA-AAGAAGACCCGCUG	:: :::::. . .: :..:::::	AAGCUUGCAGAAGGCGUCGAUAUUCGCUGACUAGUACGG
Contig3550	+	sme-miR-7c-3p	Contig3550_19888_19928_+	Subtype-II	76.3	1600	19908	56	UG-AGAAGA-AAGAAGACCCGCUG	:: :::::. . .: :..:::::	AAGCUUGCAGAAGGCGUCGAUAUUCGCUGACUAGUACGG
Contig4659	+	sme-miR-7c-3p	Contig4659_25337_25377_+	Subtype-II	75.9	1700	25357	1139	UGAGAAGAAAG-AAGACCCGCUG	::::: :: : :: .:..:.:	CAUCAUAGAGAAUAAUGUAAUGCUUGUUAAACUUUAAAU
Contig21486	-	sme-miR-7c-3p	Contig21486_10228_10268_-	Subtype-II	75.2	1900	10248	116	UGAGAAGAAAGAAGACCCGCUG	:. : :::::: ..:.:.:	AUUUUAAAGGUAUCAAAGAACGUCUGUUAUUUCUAUUAU
Contig1103	+	sme-miR-7c-3p	Contig1103_16650_16690_+	Subtype-II	75.2	1900	16670	72	UG-AGAAGA-AAGAAGACCCGCUG	:: ::.::. . .: :..:::::	AGGCUUGCAGGAGGCGUCGAUAUUCGCUGACUAGUACGG
Contig2298	-	sme-miR-7c-3p	Contig2298_16397_16437_-	Subtype-II	72.3	2700	16417	262	UGAGAAGAA-AG----AAGACCCGCUG	::.:::::: :: .::...::.:	AACUGGGAAGAAGAGCAUUGAGGUUCGUUAUAAAUACCA
Contig64385	+	sme-miR-7c-3p	Contig64385_158_198_+	Subtype-II	72	2800	178	100	UGAGAAGAAAGAAGACCCGCUG	:: :::: :. ::..:::	AGCUGCCAAAGUUGAAAAAGUACUUGCUUUAACUAAAUA
Contig969	+	sme-miR-7c-3p	Contig969_23246_23286_+	Subtype-II	70.5	3400	23266	1138	UGAGAAGAAAG-AAGACCCGCUG	:::: :: : :: .:..:.:	UAAUAUAAAGAAUAAUGUAAUGCUUGUUAAACUUUAAGU
Contig10656	+	sme-miR-7c-3p	Contig10656_21648_21688_+	Subtype-II	68.7	4200	21668	51	UGAGAA--GAAAGAAGACCCGCUG	: :::: :: : :: :...:.:	CACAGUUAGAAUUGACAAAAUAUUUGUUUACUCACUUCU
Contig11691	+	sme-miR-7c-3p	Contig11691_2514_2554_+	Subtype-II	65.1	6600	2534	61	UGAGAAGAAA---GAAGACCCGCUG	::. : ::: ::::..::.:	AAAUGGAAUCAAAUACCAAGAUUCGUUUGUAGGUUCAUA
Contig11691	+	sme-miR-7c-3p	Contig11691_2513_2553_+	Subtype-II	65.1	6600	2533	92	UGAGAAGAAA---GAAGACCCGCUG	::. : ::: ::::..::.:	AAAAUGGAAUCAAAUACCAAGAUUCGUUUGUAGGUUCAU
Contig21	+	sme-miR-752-3p	Contig21_56230_56270_+	Subtype-II	90.5	270	56250	80	AAACCACCAAUGCUGACU	..:.. ..::::.::..:	UUGACAGUAUCGGGAUUUUUAAUGUUGGUUAAUUUUGAU
Contig12101	+	sme-miR-752-3p	Contig12101_7823_7863_+	Subtype-II	86.9	420	7843	71	AAACCACCAAUGCUGACU	.::.:::::.::..:	UUGGUUUUCACUUCCUCAUCAAUGUUGGUUAAUUUUAUC
Contig625	+	sme-miR-752-3p	Contig625_40766_40806_+	Subtype-II	85.6	500	40786	71	AAACCACCAAUGCUGACU	.:.:..:::.:::.:	UUGUUAAUAUUGACCUCGCUGAUGUUGAUUAUGGUAGUU
Contig85	-	sme-miR-752-3p	Contig85_51589_51629_-	Subtype-II	82.5	750	51609	427	AAACCACCAAUGCUGACU	: :..::.::.::.::	UUAACCCAUUCUUCAACGUCAGUGUUGGCUUUUAAAAUU
Contig33813	+	sme-miR-752-3p	Contig33813_2219_2259_+	Subtype-II	82	790	2239	54	AAAC-CACCAAUGCUGACU	:: ....:.::::::::	CACAACACUCCACGUGUUAGUGCUGACUAAACAAAAUUU
Contig36219	+	sme-miR-752-3p	Contig36219_3688_3728_+	Subtype-II	81.6	840	3708	507	AAACCAC-CAAUGCUGACU	: :..:. .:.::.:::.:	GAAAUAUGAAUAUAUUAUAUAGUGUUGAUUGAUGAAUCA
Contig126	+	sme-miR-752-3p	Contig126_39356_39396_+	Subtype-II	78	1300	39376	64	AAACCACCAAUGCUGACU	::. :..: ::.::.::	GUCUAUCUAGUUUAAUGAUUAUUGUUGGCUGAAUGUGUA
Contig129	+	sme-miR-752-3p	Contig129_60581_60621_+	Subtype-II	78	1300	60601	72	AAACCACCAAUGCUGACU	::. :..: ::.::.::	GUCUAUCUAGUUUAAUGAUUAUUGUUGGCUGAAUGUCCU
Contig129	+	sme-miR-752-3p	Contig129_60582_60622_+	Subtype-II	78	1300	60602	63	AAACCACCAAUGCUGACU	::. :..: ::.::.::	UCUAUCUAGUUUAAUGAUUAUUGUUGGCUGAAUGUCCUC
Contig15520	+	sme-miR-752-3p	Contig15520_11670_11710_+	Subtype-II	76.2	1600	11690	305	AAACCAC--CAAUGCUGACU	..::. ..:::.:::::	AUUGUUAUGAUUGUCAUUGUGAUGUUGACUGACUCGGCU
Contig15520	+	sme-miR-752-3p	Contig15520_11672_11712_+	Subtype-II	76.2	1600	11692	114	AAACCAC--CAAUGCUGACU	..::. ..:::.:::::	UGUUAUGAUUGUCAUUGUGAUGUUGACUGACUCGGCUGU
Contig15520	+	sme-miR-752-3p	Contig15520_11671_11711_+	Subtype-II	76.2	1600	11691	223	AAACCAC--CAAUGCUGACU	..::. ..:::.:::::	UUGUUAUGAUUGUCAUUGUGAUGUUGACUGACUCGGCUG
Contig2915	+	sme-miR-752-3p	Contig2915_16857_16897_+	Subtype-II	74.9	2000	16877	56	AAACC-ACCAAUGCUGACU	: :.. :..:.::.:::.	UCAAAUCAAGAACAUUAAUUAGUGUUGAUAAUGACUAUA
Contig190	+	sme-miR-752-3p	Contig190_103516_103556_+	Subtype-II	73.6	2300	103536	68	AAAC-CACCAAUGCUGACU	:.: .: .:::::::::	AGUAGUAAGCAGCGUAGUAAUGCUGACAAUAAUUCAACU
Contig8755	+	sme-miR-752-3p	Contig8755_166_206_+	Subtype-II	71.8	2900	186	54	AAACCA-CCAAUGCUGACU	:.:. : ..:::.:::.:	AAUGGGUUAUUAGAUAAGGUGAUGUUGAUUAAAGUUAUC
Contig23765	+	sme-miR-752-3p	Contig23765_6760_6800_+	Subtype-II	70.9	3200	6780	56	AAACCACCAAUGCUGACU	.: :. ..::::::.::	UUUUAGUGUUGUUGAGCG-UGAUGCUGGCUCCAGAAAUU
Contig9803	+	sme-miR-752-3p	Contig9803_15730_15770_+	Subtype-II	70.9	3200	15750	127	AAACC-ACCAAUGCUGACU	..:: :::. ::.:::.	UCGCACUGACCGGCCGACCGUUGUUGAUAGAGCUUUAGA
Contig278	+	sme-miR-752-3p	Contig278_69508_69548_+	Subtype-II	69.5	3800	69528	66	AAACC-ACCAAUGCUGACU	:.. :..: ::.::.::	UCUAUCUAUUCUAUUGAUUAUUGUUGGCUGAAUGUCCAU
Contig3515	+	sme-miR-752-3p	Contig3515_14833_14873_+	Subtype-II	69.5	3800	14853	54	AAACC-ACCAAUGCUGACU	:.. :..: ::.::.::	UCUAUUUAUUCUAUUGAUUAUUGUUGGCUGAAUGUCCAC
Contig278	+	sme-miR-752-3p	Contig278_69507_69547_+	Subtype-II	69.5	3800	69527	75	AAACC-ACCAAUGCUGACU	:.. :..: ::.::.::	CUCUAUCUAUUCUAUUGAUUAUUGUUGGCUGAAUGUCCA
Contig3515	+	sme-miR-752-3p	Contig3515_14832_14872_+	Subtype-II	69.5	3800	14852	67	AAACC-ACCAAUGCUGACU	:.. :..: ::.::.::	GUCUAUUUAUUCUAUUGAUUAUUGUUGGCUGAAUGUCCA
Contig6281	+	sme-miR-752-3p	Contig6281_15916_15956_+	Subtype-II	67.3	5100	15936	101	AAACCACCAAUGCUGACU	: : :::::.::..:	AUUCAAAAGGUUUUCCAAACAAUGUUGGUUAAUUUCAAA
Contig42691	+	sme-miR-61a-3p	Contig42691_430_470_+	Subtype-II	97.8	100	450	126	ACAGUAA-GUGAACUUUCUAGUCA	::::.. :: : ::::::.:::.	GAUUGUUCAGUGGCGUCAUCUUUCUGGUCGUUUGAUGUA
Contig26164	+	sme-miR-61a-3p	Contig26164_2480_2520_+	Subtype-II	87.8	380	2500	177	ACAGUAA-GUGAACUUUCUAGUCA	:: :.. :: : ::::::.:::.	GAUUGUUCAAUGGCGUCAUCUUUCUGGUCGUUUGAUGUA
Contig20839	+	sme-miR-61a-3p	Contig20839_3212_3252_+	Subtype-II	87.8	380	3232	139	ACAGUAA-GUGAACUUUCUAGUCA	:: :.. :: : ::::::.:::.	GAUUGUUCAAUGGCGUCAUCUUUCUGGUCGUUUGAUGUA
Contig48	+	sme-miR-61a-3p	Contig48_96875_96915_+	Subtype-II	87.4	400	96895	100	ACAGUAAGUG-AACUUUCUAGUCA	:.. :: ::.:::.::::..	UCAGUCACUUGGAUGAAAUUUUUUAGUUGGUGUGUGUAA
Contig27788	+	sme-miR-61a-3p	Contig27788_9465_9505_+	Subtype-II	87.4	400	9485	569	ACAGUAA-GUGAACUUUCUAGUCA	. : ::: :: ::.:::.::::.:	GAGAUGAAAUAAUGU-AAUUUUUUAGUUAUUUGUUGCAU
Contig151	+	sme-miR-61a-3p	Contig151_187684_187724_+	Subtype-II	86.6	440	187704	51	ACAGUAAGUGAACUUUCUAGUCA	:.. ::: : :.:::.::::.:	CCUCACAAUGUUAA-UUCAUUUUUUAGUUAAAGAUAGAG
Contig151	+	sme-miR-61a-3p	Contig151_187685_187725_+	Subtype-II	86.6	440	187705	237	ACAGUAAGUGAACUUUCUAGUCA	:.. ::: : :.:::.::::.:	CUCACAAUGUUAA-UUCAUUUUUUAGUUAAAGAUAGAGU
Contig4622	+	sme-miR-61a-3p	Contig4622_30209_30249_+	Subtype-II	82.5	740	30229	71	ACAGUAAGUGAACUUUCUAGUCA	.:: :: : ::::::::.:::.	UUCUUUUGCA--AAAU-AACUUUCUGGUCGUUUGACAAG
Contig4622	+	sme-miR-61a-3p	Contig4622_30210_30250_+	Subtype-II	82.5	740	30230	100	ACAGUAAGUGAACUUUCUAGUCA	.:: :: : ::::::::.:::.	UCUUUUGCA--AAAU-AACUUUCUGGUCGUUUGACAAGG
Contig6911	+	sme-miR-61a-3p	Contig6911_1306_1346_+	Subtype-II	81.7	820	1326	700	ACAGUAAGUGAACUUUCUAGUCA	..: : :::..: :.:::::.	AUCAAUCGUAUUCCCUGAGUUCUUUAGUCGACAAAAAAA
Contig1080	+	sme-miR-61a-3p	Contig1080_1115_1155_+	Subtype-II	81.7	820	1135	657	ACAGUAAGUGAACUUUCUAGUCA	..: : :::..: :.:::::.	AUCAAUCGUAUUUCCUGAGUUCUUUAGUCGACAAAAAAA
Contig3758	+	sme-miR-61a-3p	Contig3758_38555_38595_+	Subtype-II	81.7	820	38575	674	ACAGUAAGUGAACUUUCUAGUCA	..: : :::..: :.:::::.	AUCAAUCGUAUUCCCUGAGUUCUUUAGUCGACAAAAAAA
Contig590	+	sme-miR-61a-3p	Contig590_106744_106784_+	Subtype-II	81.7	820	106764	130	ACAGUAAGUGAACUUUCUAGUCA	..: : :::..: :.:::::.	AUCAAUCGUAUUCCCUGAGUUCUUUAGUCGACGAAAAAA
Contig35	+	sme-miR-61a-3p	Contig35_56604_56644_+	Subtype-II	81.7	820	56624	707	ACAGUAAGUGAACUUUCUAGUCA	..: : :::..: :.:::::.	AUCAAUCGUAUUCCCUGAGUUCUUUAGUCGACAAAAAAA
Contig10417	-	sme-miR-61a-3p	Contig10417_5831_5871_-	Subtype-II	80.5	950	5851	62	ACAGUAAGUGAACUUUCUAGUCA	:. : : : ::::::.:::::	GAUUAUUAUCGAUAUUAAACUUUUUAGUCUGUUCAAAUU
Contig25485	+	sme-miR-61a-3p	Contig25485_2493_2533_+	Subtype-II	76.9	1500	2513	156	ACAGUAAGUGAACUUUCUAGUCA	.. ::..:: .:::.:.::.	UACCAGGUCGUGGGU--CUUUUUUGGUUUGAAAGUAGAG
Contig5736	+	sme-miR-61a-3p	Contig5736_11953_11993_+	Subtype-II	75.3	1900	11973	108	ACAGUAAGUGAACUUUCUAGUCA	.:: ::: : :.:::.::::.	UUGAUUGCAAUAA-U--AUUUUUUAGUUUUAUCUGUUGA
Contig1006	+	sme-miR-61a-3p	Contig1006_19746_19786_+	Subtype-II	75.3	1900	19766	73	GUAA---GUGA--ACUUUCUAGUCA	::: ::. :.:::::.::::	UAUUAAAAUUUGGAUAUUUUCUGGUCAUUUAGCCAGUA
Contig570	+	sme-miR-61a-3p	Contig570_17893_17933_+	Subtype-II	75.3	1900	17913	60	ACAGUAAGUGAACUUUCUAGUCA	::.:::.::::.:	AUUAGCAACCCCCCAAAUUUUUUAGUUAGGAUCAGCCUC
Contig6377	+	sme-miR-61a-3p	Contig6377_11575_11615_+	Subtype-II	75.3	1900	11595	88	ACAGUAAGUGAACUUUCUAGUCA	::: : :.:::.::::.	UACAAAUCUUUAAAUCCAUUUUUUAGUUUGAUUAUUUUA
Contig193	+	sme-miR-61a-3p	Contig193_66805_66845_+	Subtype-II	70.5	3400	66825	3443	ACAGUAAGUGAACUUUCUAGUCA	. :: : : :::::.:.::..	CCAAAUUUGU-ACUUUACUUUUUGGUUGUACUGUUAAGA
Contig4274	+	sme-miR-61a-3p	Contig4274_25971_26011_+	Subtype-II	68.9	4200	25991	550	ACAGUAAGUGAACUUUCUAGUCA	: : ::: : : .: :.::::.:	ACUUCAAAAAUAA-UUAUUUAUUUAGUUAUUUGUUGGAA
Contig3856	-	sme-miR-61a-3p	Contig3856_43226_43266_-	Subtype-II	66.5	5600	43246	169	ACAGUAAGUGAACUUUCUAGUCA	: . : :.:::::::::	AUUCUUUUUUUGUUUUAUUUUCUAGUCUUGUGUAAAUUC
Contig3856	-	sme-miR-61a-3p	Contig3856_43225_43265_-	Subtype-II	66.5	5600	43245	461	ACAGUAAGUGAACUUUCUAGUCA	: . : :.:::::::::	UAUUCUUUUUUUGUUUUAUUUUCUAGUCUUGUGUAAAUU
Contig56471	-	sme-miR-61a-3p	Contig56471_839_879_-	Subtype-II	63.2	8300	859	254	ACAGUAAGU-GAA---CUUUCUAGUCA	.:::. : :: :: :.::::.:	CUUCAGGUAGCUCUAAGCCCUCUUUAGUUACACAUACCA
Contig5595	-	sme-miR-61a-3p	Contig5595_3388_3428_-	Subtype-II	63.2	8300	3408	273	ACAGUAAGU-GAA---CUUUCUAGUCA	.:::. : :: :: :.::::.:	CUUCAGGUAGCUCUAAGCCCUCUUUAGUUACACAUACCA
Contig5595	-	sme-miR-61a-3p	Contig5595_3389_3429_-	Subtype-II	63.2	8300	3409	92	CAGUAAGU-GAA---CUUUCUAGUCA	.:::. : :: :: :.::::.:	UUCAGGUAGCUCUAAGCCCUCUUUAGUUACACAUACCAA
Contig56471	-	sme-miR-61a-3p	Contig56471_840_880_-	Subtype-II	63.2	8300	860	65	CAGUAAGU-GAA---CUUUCUAGUCA	.:::. : :: :: :.::::.:	UUCAGGUAGCUCUAAGCCCUCUUUAGUUACACAUACCAA
Contig7882	+	sme-miR-746-3p	Contig7882_11061_11101_+	Subtype-II	91	250	11081	52	AUCCCGAUAUACCCUGGUGCUA	::. :. .:::..:::::::.	UAUUAAAUUGGGGAGUACUUUGGUGCUGCUAAAUUAAAU
Contig19770	+	sme-miR-746-3p	Contig19770_1579_1619_+	Subtype-II	86.6	440	1599	73	AUCCCGAUAUACCCUGGUGCUA	::. : : .:::..:::::::.	UUAUUAAAUUGCCA-GUACUUUGGUGCUGCUAAAUUAAU
Contig14856	+	sme-miR-746-3p	Contig14856_2843_2883_+	Subtype-II	86.2	460	2863	84	AUCCCGAU--AUACCCUGGUGCUA	: .. :.: .:::..:::::::.	AUUAAAUUGGGUGAGUACUUUGGUGCUGCUAAAUUUGAA
Contig657	+	sme-miR-746-3p	Contig657_55183_55223_+	Subtype-II	79	1200	55203	59	AUCCCGAUAUACCCUGGUGCUA	. ::: :...:::::.:.	AUAAAUAAAAUUAUAAAUUUUGGUGUUGUUUCUGUAUUG
Contig16488	-	sme-miR-746-3p	Contig16488_6704_6744_-	Subtype-II	72.5	2600	6724	67	UCCCGA-UAU---A--CCCUGGUGCUA	:...:: :.: : ...:::::.:	GUAUUUUGAUUGUCUGAGUUUUUGGUGUUUCUCCACCUA
Contig16488	-	sme-miR-746-3p	Contig16488_7941_7981_-	Subtype-II	72.5	2600	7961	52	UCCCGA-UAU---A--CCCUGGUGCUA	:...:: :.: : ...:::::.:	GUAUUUUGAUUGUCUGAGUUUUUGGUGUUUCUCCACCUA
Contig310	-	sme-miR-746-3p	Contig310_170434_170474_-	Subtype-II	72.2	2800	170454	51	AUCCCGAUAUACCCUGGUGCUA	:..: : : ...:::::.:	UUUUCUUGCUUUCUUUCUUUUUUGGUGUUUCUCCAUCUU
Contig53	+	sme-miR-746-3p	Contig53_59263_59303_+	Subtype-II	64.6	7100	59283	141	AUCCCGAUAUACCCUGGUGCUA	.::: : :.:::::::.:	UUACCAAUAGUCGA-ACAUCCUGGUGUUUGUGCAUACAA
Contig109	+	sme-miR-754c-5p	Contig109_122955_122995_+	Subtype-II	89.9	290	122975	55	AUAGUAAUACCCCAAGCAAC	::: :: ::::.:..::.:	ACAAAAUCCAUAAUAUUACCUCGGGCGAGUGGGGGGACG
Contig84	+	sme-miR-754c-5p	Contig84_233606_233646_+	Subtype-II	86.8	430	233626	53	AUAGU-AAUACCCCAAGCAAC	:: : ::::...::::..:.	GCUAAAAUGUUAAUAAAUAUUUCAAGUGAUUCCGAAAAA
Contig19639	+	sme-miR-754c-5p	Contig19639_2713_2753_+	Subtype-II	85.9	480	2733	178	AUAGUAAUACCCCAAGCAAC	::.: :: .....:::.::	AACUAAAAAUGGGAAAGUUUUAAGUAAACCUGAAAUAAC
Contig3978	+	sme-miR-754c-5p	Contig3978_31655_31695_+	Subtype-II	85	540	31675	607	AUAGUAAU--ACCCCAAGCAAC	:::: :: ::.:.:::.::.	UAGACUUUAGUCAUAGACUCUAAGUAAUAGAAAAAAUAU
Contig495	+	sme-miR-754c-5p	Contig495_108328_108368_+	Subtype-II	84.2	600	108348	82	AUAGUAAUACCCCAAGCAAC	: : ::: :..:.:::.::.	UGUAGGUUAAAUUAAAAUUCUAAGUAAUAAAUGUUAUUC
Contig881	+	sme-miR-754c-5p	Contig881_75373_75413_+	Subtype-II	84.2	600	75393	88	AUAGUAAUACCCCAAGCAAC	: : ::: :..:.:::.::.	UGUAAGUUAAAUUAAAAUUCUAAGUAAUAAAUGUUAUUC
Contig11860	+	sme-miR-754c-5p	Contig11860_23367_23407_+	Subtype-II	84.2	600	23387	68	AUAGUAA-UACCCCAAGCAAC	:::::.: : ..:..::...	ACACGCGAUAGUGAUUUUUCUGAGUGGGCAUAAAAGUGA
Contig1190	+	sme-miR-754c-5p	Contig1190_69831_69871_+	Subtype-II	81.1	880	69851	51	AUA-GUAAUACCCCAAGCAAC	::. ::. :.:.::::..:.	GAUUUAAAUGUUUAGAAUCUCAAGUGAUCGGACACGUUA
Contig1190	+	sme-miR-754c-5p	Contig1190_69829_69869_+	Subtype-II	81.1	880	69849	86	AUA-GUAAUACCCCAAGCAAC	::. ::. :.:.::::..:.	UAGAUUUAAAUGUUUAGAAUCUCAAGUGAUCGGACACGU
Contig1190	+	sme-miR-754c-5p	Contig1190_69830_69870_+	Subtype-II	81.1	880	69850	52	AUA-GUAAUACCCCAAGCAAC	::. ::. :.:.::::..:.	AGAUUUAAAUGUUUAGAAUCUCAAGUGAUCGGACACGUU
Contig2207	+	sme-miR-754c-5p	Contig2207_7247_7287_+	Subtype-II	80.7	940	7267	107	AUAGUAAUACCCCAAGCAAC	:: :. ::.::..:::..	GACGGGGGAUCGAGCAGAACUCCGGGCAGUUUGAAUUUC
Contig4	+	sme-miR-754c-5p	Contig4_280021_280061_+	Subtype-II	80.2	990	280041	99	AUAGUAAUACCCCAAGCAAC	: : ::: :....:::....	UUUCUGGAAAAAAAUAAAAUUUUAAGUGGUUGUCGAAGG
Contig10897	+	sme-miR-754c-5p	Contig10897_21158_21198_+	Subtype-II	78.9	1200	21178	51	AUAGUAAUACCCCAAGCAAC	: .: ..: ....:::..::	GAUCUUUGAGGGAGGUUUUUUAAGUGACUAGGAUGAUUU
Contig3387	+	sme-miR-754c-5p	Contig3387_42855_42895_+	Subtype-II	76.7	1500	42875	132	AU-AGUAAUACCCCAAGCAAC	:: : :.. .:.::::::::.	UGUGCCACUAUCAAUGG-GCUCCAAGCAAUCAGUGGCAC
Contig27352	+	sme-miR-754c-5p	Contig27352_5445_5485_+	Subtype-II	75.8	1700	5465	52	AUAGUAAUACCCCAAGCAAC	::: ::: .....:::::.	CUCGAUACAGAUACCAAU-UUUUGAGCAAUCGGAUAUCU
Contig550	+	sme-miR-754c-5p	Contig550_118454_118494_+	Subtype-II	75.8	1700	118474	9524	AUAGU-AAUACCCCAAGCAAC	: .:: :: ::..:.::.:.	ACGAGAAAAGGUAAAGACUUCGAGUAGAAUUAACUCUUG
Contig27352	+	sme-miR-754c-5p	Contig27352_5446_5486_+	Subtype-II	75.8	1700	5466	204	AUAGUAAUACCCCAAGCAAC	::: ::: .....:::::.	UCGAUACAGAUACCAAU-UUUUGAGCAAUCGGAUAUCUG
Contig22579	+	sme-miR-754c-5p	Contig22579_5200_5240_+	Subtype-II	75.4	1800	5220	299	AUAGUAAUACCCCAAGCAAC	: :..::.. ::::.::	ACAAAAUAUUUAAAUGGUAUUGCAAGUAAAAGAUUUCAC
Contig7424	+	sme-miR-754c-5p	Contig7424_10489_10529_+	Subtype-II	74.5	2000	10509	68	AU-AGUAAUACCCCAAGCAAC	:: :: ::: .:....:..:	AGUUACAAUCAGAAAUUUCUUGGGUGAGAAAUUAGAUCG
Contig30660	+	sme-miR-754c-5p	Contig30660_116_156_+	Subtype-II	74.5	2000	136	64	AU-AGUAAUACCCCAAGCAAC	:: :: ::: .:....:..:	AGUUACAAUCAGAAAUUUCUUGGGUGAGAAAUUAGAUCG
Contig30660	-	sme-miR-754c-5p	Contig30660_115_155_-	Subtype-II	74.5	2000	135	90	AU-AGUAAUACCCCAAGCAAC	:: :: ::: .:....:..:	CAGUUACAAUCAGAAAUUUCUUGGGUGAGAAAUUAGAUC
Contig7424	-	sme-miR-754c-5p	Contig7424_10488_10528_-	Subtype-II	74.5	2000	10508	80	AU-AGUAAUACCCCAAGCAAC	:: :: ::: .:....:..:	CAGUUACAAUCAGAAAUUUCUUGGGUGAGAAAUUAGAUC
Contig4599	+	sme-miR-754c-5p	Contig4599_36862_36902_+	Subtype-II	74.1	2200	36882	179	AUA-GUA-AUACCCCAAGCAAC	::. :. .:......:::...	CCGAUAAUGCCUGUGUGUUUUGAGCGGUAAACUUAAAUU
Contig3253	+	sme-miR-754c-5p	Contig3253_7227_7267_+	Subtype-II	73.7	2300	7247	52	AUAGUAAUACCCCAAGCAAC	:: :.:: ::...::.:.	AAGAGUUCUUUAUUGAU-CCUUGAGUAGGCAUUCUUAAA
Contig1293	+	sme-miR-754c-5p	Contig1293_14728_14768_+	Subtype-II	73.2	2400	14748	1059	AUAGUAAUA-CCCCAAGCAAC	.:.:: : : ....:::..:	AUAUACAUGUGGUUACAUUUUUAAGUGAAUUUACCAUUA
Contig9994	+	sme-miR-754c-5p	Contig9994_543_583_+	Subtype-II	72.8	2500	563	392	AUAGUA---AUACCCCAAGCAAC	::: :. .:......:::..	GCUCGAUAAUGCCUGUGUUUUGAGCGGGAAACUUAAAUU
Contig4764	+	sme-miR-754c-5p	Contig4764_2071_2111_+	Subtype-II	71.9	2800	2091	109	AUAGUAA-UACCCCAAGCAAC	. : :.: ::.:....::..	UUUAAGUUGAAAUGAUUAUCUUGGGCGGGUUUUGGGCCA
Contig3746	+	sme-miR-754c-5p	Contig3746_7221_7261_+	Subtype-II	71.9	2800	7241	183	AUAGUAAUACCCCAAGCAAC	:.:: ..:..:::.:	GUGGUUCUUGGCUUUGAUUUUCUGAGCGAAGGAAUCAUG
Contig14789	+	sme-miR-754c-5p	Contig14789_15720_15760_+	Subtype-II	71	3200	15740	266	AUAGUAAUACCCCAAGCAAC	:: :.. .:.::::.::	CAGAAUAUUUAAUGGAUUCUCAAGUAAAAAUGGUUUUGU
Contig6763	-	sme-miR-754c-5p	Contig6763_8247_8287_-	Subtype-II	70.6	3400	8267	441	AUAGUAAUACCCCAAGCAAC	.. .:::::.:...:	CCUUGUCCAGAACCCGGAGCCCCAGGUGGCGCCUGACCA
Contig220	+	sme-miR-754c-5p	Contig220_106015_106055_+	Subtype-II	70.6	3400	106035	79	AUAGUAAUACCCCAAGCAAC	:.:::: ::::::.	UUGAAAACAUACACAAGUACCGCAAGCAGAAACCAGAAA
Contig6763	-	sme-miR-754c-5p	Contig6763_8248_8288_-	Subtype-II	70.6	3400	8268	145	AUAGUAAUACCCCAAGCAAC	.. .:::::.:...:	CUUGUCCAGAACCCGGAGCCCCAGGUGGCGCCUGACCAG
Contig8662	-	sme-miR-754c-5p	Contig8662_16657_16697_-	Subtype-II	70.6	3400	16677	64	UAGUAAUA------CCCCAAGCAAC	.:::::: ..:::.::::.	UUCGGGUAAUAAGCUCCUUCCAGGCAAUGCUCAACAUCU
Contig10984	-	sme-miR-754c-5p	Contig10984_8164_8204_-	Subtype-II	70.2	3500	8184	54	AUAGUAAUA-CCCCAAGCAAC	::: : :: ....:.::.:.	UAAUUUAUUAUAAUUUUAUUUUUAGGCGAUAUAAAACUG
Contig670	-	sme-miR-754c-5p	Contig670_90075_90115_-	Subtype-II	69.7	3700	90095	76	AUAGUAAUACCCCAAGCAAC	::::...::.:..	UAGGUCCCUUCUUUCUACCUUGAGUAGUUACAACAUUGA
Contig123	+	sme-miR-754c-5p	Contig123_81217_81257_+	Subtype-II	69.7	3700	81237	79	AU-AGUA-AUACCCCAAGCAAC	:: :: : ::.:: ::::::.	GCUAUAACAUAAGCACAUGCCGCAAGCAGAAACCAAAAA
Contig13582	+	sme-miR-754c-5p	Contig13582_15187_15227_+	Subtype-II	69.7	3700	15207	58	AUAGUAAUACCCCAAGCAAC	:: :: .....:::.::	GUUUUAGGUUAAAAAAGUUUUAAGUAAGUAAUUCUAAAA
Contig6326	+	sme-miR-754c-5p	Contig6326_17944_17984_+	Subtype-II	68.8	4200	17964	77	AUA-GUA-AUACCCCAAGCAAC	::. :. .:......:::..	AUGAUAAUGCCUGUGUGUUUUGAGCGGAAAACUUAAAAA
Contig7200	+	sme-miR-754c-5p	Contig7200_3579_3619_+	Subtype-II	68.4	4400	3599	94	AUAGUAAUACCCCAAGCAAC	::.::....:.:.	AUCUAAAACUACCCAUGCCUUGGGUAGAGCUGGUGAAUC
Contig4884	+	sme-miR-754c-5p	Contig4884_810_850_+	Subtype-II	67.5	4900	830	53	AUAGUA-AUACCCCAAGCAAC	:: .:......:::..	ACGAUAACGCCUAUGUGUUUUGAGCGGAAAACUUAAACU
Contig3613	+	sme-miR-754c-5p	Contig3613_33027_33067_+	Subtype-II	67.5	4900	33047	78	AUAG-UAAUACCCCAAGCAAC	:: : :.. ::: .:::.::	CUGAAAUAUAUCGCUGGGACCAUAAGUAAGGAAAAUGUU
Contig5836	+	sme-miR-754c-5p	Contig5836_2183_2223_+	Subtype-II	66.2	5800	2203	56	AUAGUAAUACCCCAAGCAAC	:: .:......:::..	ACGAUAACGCCUGU-GUGUUUUGAGCGGAAAACUUAAAA
Contig2728	+	sme-miR-754c-5p	Contig2728_35610_35650_+	Subtype-II	66.2	5800	35630	64	AUAGUAAUACCCCAAGCAAC	:: .:......:::..	ACGAUAACGCCUGU-GUGUUUUGAGCGGAAAACUUAAAA
Contig35026	+	sme-miR-754c-5p	Contig35026_911_951_+	Subtype-II	66.2	5800	931	68	AUAGUAAUACCCCAAGCAAC	.:: .:......:::..	AUGAUAAUGCCGGU-GUGUUUUGAGCGGAAAACUUAAAU
Contig30097	+	sme-miR-754c-5p	Contig30097_3759_3799_+	Subtype-II	66.2	5800	3779	71	AUAGUAAUACCCCAAGCAAC	:: .:......:::..	ACGAUAACGCCUGU-GUGUUUUGAGCGGAAAACUUAAAA
Contig3605	+	sme-miR-754c-5p	Contig3605_30720_30760_+	Subtype-II	66.2	5800	30740	73	AUAGUAAUACCCCAAGCAAC	:: .:......:::..	ACGAUAACGCCUGU-GUGUUUUGAGCGGAAAACUUAAAU
Contig1353	+	sme-miR-754c-5p	Contig1353_55120_55160_+	Subtype-II	66.2	5800	55140	68	AUAGUAAUACCCCAAGCAAC	:: .:......:::..	ACGAUAACGCCUGU-GUGUUUUGAGCGGAAAACUUAAAU
Contig506	+	sme-miR-754c-5p	Contig506_138862_138902_+	Subtype-II	65.8	6100	138882	72	AUAGUAAUACCCCAAGCAAC	.:......:::..	GCACGAUAACGCCUGUGUUUUGAGCGGAAAACUUAAAUU
Contig6786	+	sme-miR-754c-5p	Contig6786_9580_9620_+	Subtype-II	65.8	6100	9600	101	AUAGUAAU--ACCCCAAGCAAC	:::: :: .:: ::::::.	AUUAUCACAUAGACAUUCGCCGCAAGCAGAAACCAAAGA
Contig33930	+	sme-miR-754c-5p	Contig33930_925_965_+	Subtype-II	65.8	6100	945	89	AUAGUAAU--ACCCCAAGCAAC	:::: :: .:: ::::::.	AUUAUCACAUAGACAUUCGCCGCAAGCAGAAACCAAAGA
Contig5266	+	sme-miR-754c-5p	Contig5266_26795_26835_+	Subtype-II	65.3	6500	26815	60	AUAGUA-AUACCCCAAGCAAC	:: :: :: ......:...	UUAAUUAAUUAUUACAUUUUUUGGGUGGGGGAACUUGUC
Contig1552	+	sme-miR-754c-5p	Contig1552_64745_64785_+	Subtype-II	64.9	6800	64765	272	AUAGUAA---UA--CCCCAAGCAAC	.:: ::: :: .:.::::.::	UUCGUAAUAAAACUAUUUCUCAAGUAAAAAUGGUUUUCA
Contig4666	+	sme-miR-754c-5p	Contig4666_37447_37487_+	Subtype-II	64.5	7200	37467	590	AUAGUAAUACCCCAAGCAAC	:...:::::.:.	CCGAAACCCGAAAUCUGUUCCAAGUAGAAAACAAAUUGA
Contig8872	+	sme-miR-754c-5p	Contig8872_1227_1267_+	Subtype-II	64.5	7200	1247	563	AUAGUAAUACCCCAAGCAAC	:...:::::.:.	CCGAAACCCGAAAUCUGUUCCAAGUAGAAAACAAAUUGA
Contig22821	+	sme-miR-754c-5p	Contig22821_5439_5479_+	Subtype-II	64.5	7200	5459	612	AUAGUAAUACCCCAAGCAAC	.:.:.:::.::.	UUUCAUCAUUUCUUCAGCUCUAAGUAAUAGAAAAAUCCU
Contig144	+	sme-miR-754c-5p	Contig144_178262_178302_+	Subtype-II	64	7600	178282	128	AUAGUAAUACCCCAAGCAAC	.: :....:::..:	UCUAAUGAAAAAAGAAAUUUUAAGUGAAUUGUAGGUAUU
Contig7136	+	sme-miR-754c-5p	Contig7136_13851_13891_+	Subtype-II	64	7600	13871	105	AUAGUAAUACCCCAAGCAAC	.:::: ::::::.	CACUGUACAUACACAUGUACCGCAAGCAGAAACCAAAAA
Contig10719	+	sme-miR-754c-5p	Contig10719_10430_10470_+	Subtype-II	64	7600	10450	199	AUAGUAAUA-CCCCAAGCAAC	: :: .:: ......:...	AAAAGUUUUUUGUUGUAUUUUUGGGUGGGGGGGGGGGGG
Contig4453	+	sme-miR-754c-5p	Contig4453_19759_19799_+	Subtype-II	63.6	8000	19779	51	AUAGUAAUACCCCAAGCAAC	::.: :: ::..::::..	GAGUUCUUGAAUGG--AU-CCUUAAGCGGAUCGAUCAGC
Contig3368	+	sme-miR-754c-5p	Contig3368_37736_37776_+	Subtype-II	63.1	8500	37756	53	AUAGUAAUACCCCAAGCAAC	::: :. : .....:::...	GGUAAUGCCUAUA-UGCU-UUUUGAGCGGUAAAUCUAAA
Contig65	+	sme-miR-754c-5p	Contig65_263809_263849_+	Subtype-II	63.1	8500	263829	364	AUA-GUA-AUACCCCAAGCAAC	::. ::. .: .....:::..	CACGAUAAUGCGUGCGU-UUUUGAGCGGGAAACUUAAAU
Contig425	+	sme-miR-754c-5p	Contig425_59072_59112_+	Subtype-II	62.7	8900	59092	51	AUAGUA---AUA-CCCCAAGCAAC	::: :. .:. ....::::..	CACGAUAAUGCCUGUGUUUUUAAGCGGGAAACCUAAAUU
Contig6875	+	sme-miR-754c-5p	Contig6875_14106_14146_+	Subtype-II	62.7	8900	14126	261	AUAGUAAU-----ACCCCAAGCAAC	:: :::: :.:...:::..	UAACUACUAAUUUCUCAUCUUGAGCGGAAACAUCAAAAC
Contig1946	+	sme-miR-754c-5p	Contig1946_31874_31914_+	Subtype-II	62.3	9400	31894	52	AUAGUAAUACCCCAAGCAAC	: :: :: ..: ::::::.	UAGACAAAGAAAGCAA-GUCACAAGCAGACUGUAGGGAA
Contig5875	+	sme-miR-13-5p	Contig5875_44479_44519_+	Subtype-II	75.6	1800	44499	187	AUAUCACAGCC-GCCAAAGGCUC	.: :. .: :: :.:::.::.::	AUCAAAGU-UUUUAUCCAGUCAAGGGUUCAUCAACGUGU
Contig5875	+	sme-miR-13-5p	Contig5875_44478_44518_+	Subtype-II	75.6	1800	44498	133	AUAUCACAGCC-GCCAAAGGCUC	.: :. .: :: :.:::.::.::	UAUCAAAGU-UUUUAUCCAGUCAAGGGUUCAUCAACGUG
Contig5875	+	sme-miR-13-5p	Contig5875_44480_44520_+	Subtype-II	75.6	1800	44500	172	AUAUCACAGCC-GCCAAAGGCUC	.: :. .: :: :.:::.::.::	UCAAAGU-UUUUAUCCAGUCAAGGGUUCAUCAACGUGUU
Contig3443	+	sme-miR-13-5p	Contig3443_17663_17703_+	Subtype-II	73.7	2300	17683	89	AUAUCACAGCCGCCAAAGGCUC	::: ::. :.:: :.:::::	GGUCGAUGAUAACAU-UCUGCAAGAGGCUGAACAAUUAC
Contig2611	+	sme-miR-13-5p	Contig2611_42727_42767_+	Subtype-II	69.5	3800	42747	816	AU-AUCACAGC-CGCCAAAGGCUC	:: . ..:. . .:. :::::.::	GUGCGGAUCGGUGCGAUGUGUGAAAGGUUCUGAAAGGUA
Contig3833	+	sme-miR-13-5p	Contig3833_13019_13059_+	Subtype-II	67.2	5100	13039	102	AUAUCACAGCCGCCAAAGGCUC	: :: ::.:. .::::.:	UGCAGAACAAACAAUGCUGUAGAAGGUUGGCAUAGAAAG
Contig36894	+	sme-miR-96b-5p	Contig36894_737_777_+	Subtype-II	84.3	590	757	82	GUGACGAUUCCU--UAAGUGCCAAA	:::.: : ..: :..:::...:.	UAUCUUUGAUGCUCUUUAAUGGGUGUUGAGGAUGACCGA
Contig550	+	sme-miR-96b-5p	Contig550_16342_16382_+	Subtype-II	84.3	590	16362	86	GUGACGAUUCCU--UAAGUGCCAAA	:::.: : ..: :..:::...:.	UAUCUUUGAUGCUCUUUAAUGGGUGUUGAGGAUGACCGA
Contig2519	+	sme-miR-96b-5p	Contig2519_30278_30318_+	Subtype-II	82.7	720	30298	67	ACGAUUC-----CUUAAGUGCCAAA	:.::::: ::::::::.:::	UAAAUGAUUCAGAAUCUUAAGUGUCAAUUAUCAGUUCAC
Contig6798	+	sme-miR-96b-5p	Contig6798_15090_15130_+	Subtype-II	74.6	2000	15110	74	GUGACGAUUCCU--UAAGUGCCAAA	:: .: : ..: :..:::...:.	UAUCUUUGCUGCUCUUUAAUGGGUGUUGAGGAUGACCGA
Contig18320	-	sme-miR-96b-5p	Contig18320_5141_5181_-	Subtype-II	68	4600	5161	64	GUGACGAUUC-CUUAAGUGCCAAA	:::: : ::::::.:..:	UUAAUUACUCGAUGCAGAUAAGUGUCGGAAUCUUCUGGC
Contig18320	-	sme-miR-96b-5p	Contig18320_5142_5182_-	Subtype-II	68	4600	5162	98	GUGACGAUUC-CUUAAGUGCCAAA	:::: : ::::::.:..:	UAAUUACUCGAUGCAGAUAAGUGUCGGAAUCUUCUGGCA
Contig491	+	sme-miR-96b-5p	Contig491_99961_100001_+	Subtype-II	62.6	9000	99981	1027	GUGACGAUUCCUUAAGUGCCAAA	: ::: ::: :::...:	GAUAUAAAUCCCAUUGAUUAUGUGUUGACGACAUAAUAU
Contig3284	+	sme-miR-2202-5p	Contig3284_5641_5681_+	Subtype-II	87.4	400	5661	276	UCGAUUAAUAUUCUUUUUGCGCA	:: ::.: .::::::.:.:	AAAUGUAUUUUUAUGUCUUUUUUGUGUACUGUACUUUAU
Contig2020	-	sme-miR-2202-5p	Contig2020_53881_53921_-	Subtype-II	79.3	1100	53901	417	UCGA-UUAAUA-UUCUUUUUGCGCA	:::: : :: ::.:::::::::	AGGUUCGAGUCUUUACUUUUUUUUGCGCCAUGCCAUCAA
Contig16160	+	sme-miR-2202-5p	Contig16160_8549_8589_+	Subtype-II	76.1	1700	8569	53	UCG-A-UUAAUAUUCUUUUUGCGCA	:.: : ::. : : :::::::.:.	UUUUUUGCAUUUGCUCUCCUUUUUGUGUCCAUAGAAUGU
Contig13393	-	sme-miR-2202-5p	Contig13393_13389_13429_-	Subtype-II	74	2200	13409	59	UCGAUUA-AUAUUCUUUUUGCGCA	:. ::. .: ::.: ::::.:.:	UAUUUUUCCUUGCGU-UUUUAUUUGUGUAGUGGACAGCG
Contig2410	+	sme-miR-277b-5p	Contig2410_84881_84921_+	Subtype-II	91.5	230	84901	213	GAAGCUGCAUUUCUGAUCAA	:.: ::::::::::::.	UGGUGUUAUUCUUGUUUCAUUUCUGAUCAGCUGUUUCGG
Contig24284	+	sme-miR-277b-5p	Contig24284_594_634_+	Subtype-II	91.5	230	614	207	GAAGCUGCAUUUCUGAUCAA	:.: ::::::::::::.	UGUUGUUAUUCUUGUUUCAUUUCUGAUCAGCUGUUUCAG
Contig1372	-	sme-miR-277b-5p	Contig1372_54706_54746_-	Subtype-II	91.2	250	54726	209	GAAGCUGCAUUUCUGAUCAA	::: :::::::.::::.:	CAAAGAGUGCAAAG-UGCAUUUUUGAUUACAGUCAGAGG
Contig12537	+	sme-miR-277b-5p	Contig12537_14467_14507_+	Subtype-II	89.6	300	14487	128	GAAGCUGCAUUUCUGAUCAA	::: .: .::::.::::..:	AUUUAAAAGAA-UUAUAUUUUUGAUUGAAGAAAUUUUAU
Contig30262	+	sme-miR-277b-5p	Contig30262_6311_6351_+	Subtype-II	88	370	6331	83	GAAGCUGCAUUUCUGAUCAA	: .::.::::.::::..	UUUUUUCUGAUUAUUUGUAUUUUUGAUUGUUAUAUGGUU
Contig25012	+	sme-miR-277b-5p	Contig25012_7216_7256_+	Subtype-II	82.5	740	7236	84	GAAGCUGCAUUUCUGAUCAA	::: :: ::::.::::..	CAUAAUGAAUGAAAAUGAAUUUUUGAUUGUUAUAUAUGC
Contig5248	+	sme-miR-277b-5p	Contig5248_22619_22659_+	Subtype-II	82.5	740	22639	76	GAAGCUGCAUUUCUGAUCAA	::: :: ::::.::::..	CAUAAUGAAUGAAAAUGAAUUUUUGAUUGUUAUAUAUGC
Contig1166	+	sme-miR-277b-5p	Contig1166_17028_17068_+	Subtype-II	79.4	1100	17048	59	GAAGCUGCAUUUCUGAUCAA	. :: :::::.::::..	UUCAUCCGUUUUGACUUCAUUUUUGAUUGUUAUAUGUCC
Contig1330	-	sme-miR-277b-5p	Contig1330_31877_31917_-	Subtype-II	78.2	1300	31897	71	GAAGCU--GCAUUUCUGAUCAA	:: .: ::::::::::.:.	UAAAAAUAAUUUUAUCAUUUCUGAUUAGAUUACAGUUGU
Contig421	+	sme-miR-277b-5p	Contig421_101889_101929_+	Subtype-II	77.8	1300	101909	297	GAAGCUGC-AUUUCUGAUCAA	:.: : :::::::.:...	AGUGUUGCAUUUGUUCCAAUUUCUGGUUGGAACGGAGAU
Contig421	+	sme-miR-277b-5p	Contig421_101891_101931_+	Subtype-II	77.8	1300	101911	319	GAAGCUGC-AUUUCUGAUCAA	:.: : :::::::.:...	UGUUGCAUUUGUUCCAAUUUCUGGUUGGAACGGAGAUAA
Contig421	+	sme-miR-277b-5p	Contig421_101890_101930_+	Subtype-II	77.8	1300	101910	308	GAAGCUGC-AUUUCUGAUCAA	:.: : :::::::.:...	GUGUUGCAUUUGUUCCAAUUUCUGGUUGGAACGGAGAUA
Contig9534	+	sme-miR-277b-5p	Contig9534_2307_2347_+	Subtype-II	77	1500	2327	77	GAAGCUGC--AUUUCUGAUCAA	:.: .: : ::::.::.:::	AAUUUUGGAAUUUCAGAUUUUUGGUCAUUGUUAACUAAA
Contig8765	+	sme-miR-277b-5p	Contig8765_4718_4758_+	Subtype-II	75.5	1800	4738	711	GAAGCUGCAUUUCUGAUCAA	.::::.::::..:	GCAACAAUUUUGACAUAUUUUUGAUUGAACAACAACAAA
Contig32587	+	sme-miR-277b-5p	Contig32587_1301_1341_+	Subtype-II	75.5	1800	1321	674	GAAGCUGCAUUUCUGAUCAA	.::::.::::..:	GCAACAAUUUUGACAUAUUUUUGAUUGAACAACAAAAAU
Contig20850	+	sme-miR-277b-5p	Contig20850_86_126_+	Subtype-II	75.5	1800	106	655	GAAGCUGCAUUUCUGAUCAA	.::::.::::..:	GCAACAAUUUUGACAUAUUUUUGAUUGAACAACAAAAAA
Contig368	+	sme-miR-277b-5p	Contig368_82640_82680_+	Subtype-II	75.5	1800	82660	641	GAAGCUGCAUUUCUGAUCAA	.::::.::::..:	GCAACUAUUUUGACAUAUUUUUGAUUGAACAACAACAAA
Contig11341	+	sme-miR-277b-5p	Contig11341_16647_16687_+	Subtype-II	75.5	1800	16667	687	GAAGCUGCAUUUCUGAUCAA	.::::.::::..:	GCAACAAUUUUGACAUAUUUUUGAUUGAACAACAACAAA
Contig21945	+	sme-miR-277b-5p	Contig21945_9321_9361_+	Subtype-II	75.5	1800	9341	681	GAAGCUGCAUUUCUGAUCAA	.::::.::::..:	GCAACAAUUUUGACAUAUUUUUGAUUGAACAACAAAAAU
Contig34541	+	sme-miR-277b-5p	Contig34541_1162_1202_+	Subtype-II	75.1	1900	1182	81	GAAGCUGCAUUUCUGAUCAA	.: ..:::.::::..	AUUUUAUUUUACUUUUAUGUUUUUGAUUGUUAUAUUUAU
Contig3769	+	sme-miR-277b-5p	Contig3769_1157_1197_+	Subtype-II	74.7	2000	1177	67	GAAGCUGCAUUUCUGAUCAA	.: .::: :::::.::	GAAAAUUUGGUGUAUUCUAUUCCUGAUUAAAUCUCUCUU
Contig3404	+	sme-miR-277b-5p	Contig3404_42956_42996_+	Subtype-II	74.7	2000	42976	66	GAAGCUGCAUUUCUGAUCAA	.: .::: :::::.::	GAAAAUUUGGUGUAUUCUAUUCCUGAUUAAAUCUCUCUU
Contig4981	+	sme-miR-277b-5p	Contig4981_15098_15138_+	Subtype-II	73.5	2300	15118	105	GAAGCUGCAUUUCUGAUCAA	::: :: :::.::.::::	CUCUUUGCAUGAAUCU---UUUUUGGUCAAUUUCGAAAU
Contig12681	+	sme-miR-277b-5p	Contig12681_1350_1390_+	Subtype-II	73.1	2400	1370	121	GAAGCUG--CAUUUCUGAUCAA	:: .:: ::::.::::..:	UAAUAUGACCUUGAAAAUUUUUGAUUGACUUAAAAGAAU
Contig753	-	sme-miR-277b-5p	Contig753_113481_113521_-	Subtype-II	72.7	2600	113501	147	GAAGCUGCA--UUUCUGAUCAA	:.: .: :::.::.:..:	UUCCGUUUUGUUUUAUUUUUUUGGUUGAAUUACCCUUGU
Contig1006	+	sme-miR-277b-5p	Contig1006_19746_19786_+	Subtype-II	72	2800	19766	73	GAAGCUG--CA-UUUCUGAUCAA	:: .:: .: ::::::.:::	UAUUAAAAUUUGGAUAUUUUCUGGUCAUUUAGCCAGUAA
Contig2808	+	sme-miR-277b-5p	Contig2808_41214_41254_+	Subtype-II	71.6	3000	41234	99	GAAGCUGCAUUUCUGAUCAA	:::. :::.::::..:	UAUUCCGGUAAGUAAAUUUUUUGAUUGACUUAAAAUUAG
Contig11525	+	sme-miR-277b-5p	Contig11525_2059_2099_+	Subtype-II	70.8	3300	2079	182	GAAGCUG-CAUUUCUGAUCAA	: :: ..:::.::.:..	AGCCGCUCCUUGAUGAUGUUUUUGGUUGUUGCGGCUGCC
Contig11525	+	sme-miR-277b-5p	Contig11525_2060_2100_+	Subtype-II	70.8	3300	2080	71	GAAGCUG-CAUUUCUGAUCAA	: :: ..:::.::.:..	GCCGCUCCUUGAUGAUGUUUUUGGUUGUUGCGGCUGCCC
Contig11	+	sme-miR-277b-5p	Contig11_278724_278764_+	Subtype-II	70.8	3300	278744	634	GAAGCUGCAUUUCUGAUCAA	::::.::::..:	GCAACAAUUUUGACAAAUUUUUGAUUGAACAACAAAAAA
Contig11525	+	sme-miR-277b-5p	Contig11525_2058_2098_+	Subtype-II	70.8	3300	2078	65	GAAGCUG-CAUUUCUGAUCAA	: :: ..:::.::.:..	UAGCCGCUCCUUGAUGAUGUUUUUGGUUGUUGCGGCUGC
Contig6836	+	sme-miR-277b-5p	Contig6836_9477_9517_+	Subtype-II	70.4	3400	9497	57	GAAGCU-GCAUUUCUGAUCAA	: .: :..:: .::.:...	CACUGGGUUCAUUUCGUGUUAUUGGUUGGUUGUAUAUAU
Contig8780	+	sme-miR-277b-5p	Contig8780_14532_14572_+	Subtype-II	70.4	3400	14552	58	GAAGCU-GCAUUUCUGAUCAA	: .: :..:: .::.:...	CACUGGGUUCAUUUCGUGUUAUUGGUUGGUUGUAUAUAU
Contig6373	+	sme-miR-277b-5p	Contig6373_24745_24785_+	Subtype-II	70.4	3400	24765	67	GAAGCUGCAUUUCUGAUCAA	:::: .::: .::.:::	UAAUCAUAUAAAGC-CUAUUGUUGGUCAUUGUUAACAUU
Contig25834	-	sme-miR-277b-5p	Contig25834_5781_5821_-	Subtype-II	69.6	3800	5801	103	GAAGCUGCAUUUCUGAUCAA	.:::::::.:..	GAUUCUGCGCAGUGACAUAUUUCUGGUUGUAUCAUUAUC
Contig12465	-	sme-miR-277b-5p	Contig12465_14909_14949_-	Subtype-II	69.6	3800	14929	123	GAAGCUGCAUUUCUGAUCAA	.:::::::.:..	GAUUCUGCGCAGUGACAUAUUUCUGGUUGUAUCAUUAUC
Contig1071	+	sme-miR-277b-5p	Contig1071_86730_86770_+	Subtype-II	69.2	4000	86750	77	GAAGCUGC-AUUUCUGAUCAA	: .: . :::::::::..	GUUUUAUUUUAUUUUUAAUUUCUGAUUGCGGUGAAUGUU
Contig193	+	sme-miR-277b-5p	Contig193_66805_66845_+	Subtype-II	66.1	5900	66825	3443	GAAGCUGCA-UUUCUGAUCAA	:: .: :::.::.:..	CCAAAUUUGUACUUUACUUUUUGGUUGUACUGUUAAGAU
Contig6529	+	sme-miR-277b-5p	Contig6529_1399_1439_+	Subtype-II	65.7	6200	1419	51	GAAGCUGC--AUUUCUGAUCAA	::. ::: .:::::::	UAUACAAAUAUAAUGUCAAUUAUUGAUCAAGGAGAAUAG
Contig9454	+	sme-miR-277b-5p	Contig9454_12210_12250_+	Subtype-II	63.7	7900	12230	87	GAAGCUGCAUUUCUGAUCAA	. : .:: .::.::::	AUUGAAUAUACUAUAGAGUUAUUGGUCAACCAAAGCCUA
Contig892	+	sme-miR-277b-5p	Contig892_88494_88534_+	Subtype-II	61.8	10000	88514	71	GAAGCUGCAUUUCUGAUCAA	::: : ::: .:::::.	ACAAAGAUAGAAAGAAG-AUUCUUGAUCGUAAAGCAGCU
Contig214	+	sme-miR-753c	Contig214_60120_60160_+	Subtype-II	94.5	160	60140	2378	UGAGAUCACAAUCCAAGCUU	:::::: : :::..:.:.:	GCCGAAAUGUGAGAUGAAAAUUUAGGUUGAAAUUAUAGG
Contig1314	+	sme-miR-753c	Contig1314_36215_36255_+	Subtype-II	85.6	500	36235	51	UGAGAUCACAAUCCAAGCUU	: :: :: ..::....:.::	GCUACCUCUAAGCUCCUGAUUUGGGUUUUUGGUUUUGGA
Contig21348	+	sme-miR-753c	Contig21348_522_562_+	Subtype-II	81.9	800	542	261	UGAG-AUCACAAUCCAAGCUU	: :: :: :::: :.::::::	AUAAGAAAUUAGAAUGACAAACUAAGCUUAUUUGAAAAU
Contig31400	+	sme-miR-753c	Contig31400_2101_2141_+	Subtype-II	75.8	1700	2121	85	UGAGAUCACAAUCCAAGCUU	: ::. .:::....:.::	AAUUAGAGGAAAAAUU-UAAUUUGGGUUUUUUGUUUUAA
Contig986	+	sme-miR-753c	Contig986_103184_103224_+	Subtype-II	74.9	2000	103204	81	UGAGAUCACAAUCCAAGCUU	.: :.:: .:::::::	CAGUUGAUUAAAUAGUAAUAAAUCAAGCUUGUUUUACAA
Contig6200	+	sme-miR-753c	Contig6200_6785_6825_+	Subtype-II	72.1	2800	6805	93	UGAGAUC--AC-AAUCCAAGCUU	:::: :. :::....:.::	GCAAACCUGAUCAAAUAAAUUUGGGUUUUUUGUUUUAUU
Contig866	+	sme-miR-753c	Contig866_53109_53149_+	Subtype-II	71.1	3100	53129	93	UGAGAUCACAAUCCAAGCUU	::. :: :..:....:::	UUCAAGUCUGUGGCAU--CGGUUUGGGCUGUUUUGGAAA
Contig3551	+	sme-miR-753c	Contig3551_10415_10455_+	Subtype-II	69.3	4000	10435	2367	UGAG-AUCACAAUCCAAGCUU	:: : : :.:::..:.:.:	UUGAGCCGUGUGUAAAAUAAUUUAGGUUGAAAUUAAAGA
Contig4287	+	sme-miR-753c	Contig4287_28432_28472_+	Subtype-II	67.9	4700	28452	64	UGAGAUCACAAUCCAAGCUU	.:: ..::.:.::.:	CAACAACAGUUCUAGUC-UGAUUCGAGUUAGUGUGUAUA
Contig4622	+	sme-miR-753c	Contig4622_30174_30214_+	Subtype-II	67.9	4700	30194	66	UGAGAUCACAAUCCAAGCUU	::.. :: :::::.:	UAUUCAGACCACAAUUGAAAACCAAGUUCGGAGUCUUCU
Contig6225	+	sme-miR-753c	Contig6225_15480_15520_+	Subtype-II	67.9	4700	15500	91	UGAGAUCACAAUCCAAGCUU	:. .:: .:::::::	UGCAUAUUUACAAUUUUUUAAAUCAAGCUUGUUUUAUUA
Contig670	+	sme-miR-753c	Contig670_94654_94694_+	Subtype-II	67.4	5000	94674	61	UGAGAUCACAAUCCAAGCUU	: . : ..:::.:::.:	AUUUUUAAUCAAUGACUUGAUCUAAGUUAAACCCAUGAG
Contig16411	+	sme-miR-753c	Contig16411_2648_2688_+	Subtype-II	66.5	5600	2668	1513	UGAGAUCACAAUCCAAGCUU	:.. :::....:.::	UUGGAAUAGUUUUUUG-AAUUUGGGUUUUUGUUUUUGUU
Contig16411	+	sme-miR-753c	Contig16411_2647_2687_+	Subtype-II	66.5	5600	2667	47736	UGAGAUCACAAUCCAAGCUU	:.. :::....:.::	UUUGGAAUAGUUUUUUG-AAUUUGGGUUUUUGUUUUUGU
Contig33056	+	sme-miR-753c	Contig33056_2637_2677_+	Subtype-II	66.5	5600	2657	1462	UGAGAUCACAAUCCAAGCUU	:.. :::....:.::	UUGGAAUAGUUUUUUG-AAUUUGGGUUUUUGUUUUUGUU
Contig33056	+	sme-miR-753c	Contig33056_2636_2676_+	Subtype-II	66.5	5600	2656	49010	UGAGAUCACAAUCCAAGCUU	:.. :::....:.::	UUUGGAAUAGUUUUUUG-AAUUUGGGUUUUUGUUUUUGU
Contig11444	+	sme-miR-753c	Contig11444_18277_18317_+	Subtype-II	65.1	6700	18297	80	UGAGAUCACAAUCCAAGCUU	: : :::....:.::	CAUUAUACAUAACUAAAAAUUUGGGUUUUUUGUUUUUCU
Contig3160	+	sme-miR-753c	Contig3160_8952_8992_+	Subtype-II	62.3	9400	8972	56	UGAGAUCACAAUCCAAGCUU	.:.: .. .:.::.:	CCGAAAAUGUUCUGUUAAGGAUCGAGUUGCAAUCAAUUA
Contig2530	-	sme-miR-87a-3p	Contig2530_32664_32704_-	Subtype-II	85.2	530	32684	108	UACACUUGAAACUUUGCUCA	::.:.: .:.::::.:::	AUACAUCAUAUAUUGUUGAUUUUGUUCAUUUCUCGUUGC
Contig5457	+	sme-miR-87a-3p	Contig5457_8671_8711_+	Subtype-II	81.6	840	8691	300	UACACUUGAAACUUUGCUCA	.:::: ::..::::.:..	UGUUGGGCUAGCACU--AAGUUUUGUUUGAAUGGGUUGG
Contig442	+	sme-miR-87a-3p	Contig442_42525_42565_+	Subtype-II	80.4	970	42545	184	UACACUUGAAACUUUGCUCA	:: :. :: ::.::::.:.	UUGGAGCACCUAAAUGUGCAAUUUUGUUUUCUACCGCCU
Contig4482	-	sme-miR-87a-3p	Contig4482_12208_12248_-	Subtype-II	79.2	1100	12228	86	UACACUUG-A-AACUUUGCUCA	::. .::: : ::.::::.:::	GACUUUUAU-UUUGUAUAAUUUUGUUCACGCCUGCACGU
Contig17496	+	sme-miR-87a-3p	Contig17496_1082_1122_+	Subtype-II	79.2	1100	1102	56	UACACUUGAAACUUUGCUCA	:: :.: .::.::::.:.	GCCUAGUAUUAAAUUGUGAAUUUUGUUUCGUCUGUAUGC
Contig1883	+	sme-miR-87a-3p	Contig1883_22025_22065_+	Subtype-II	78.8	1200	22045	183	UA-CACUUGAAACUUUGCUCA	:: .: : ::.:.::::.:.	UUAUUAAUUUAUUAAUGGAGAUUUUGUUUUCUACCUUUA
Contig1883	+	sme-miR-87a-3p	Contig1883_22026_22066_+	Subtype-II	78.8	1200	22046	617	UA-CACUUGAAACUUUGCUCA	:: .: : ::.:.::::.:.	UAUUAAUUUAUUAAUGGAGAUUUUGUUUUCUACCUUUAA
Contig905	+	sme-miR-87a-3p	Contig905_68357_68397_+	Subtype-II	77.2	1500	68377	141	UACACUUG---AAACUUUGCUCA	::::::: ::.::::.:.	AAGUAUUGACACUUGUUCUAAUUUUGUUUUCUACCAAUC
Contig1235	-	sme-miR-87a-3p	Contig1235_77368_77408_-	Subtype-II	76	1700	77388	69	UACACUU-GAAACUUUGCUCA	: ..::: .::::::.:::	UCCUUGGGUUCUGCUUCUUGACUUUGUUCACCACCAGUG
Contig1235	-	sme-miR-87a-3p	Contig1235_77369_77409_-	Subtype-II	76	1700	77389	220	UACACUU-GAAACUUUGCUCA	: ..::: .::::::.:::	CCUUGGGUUCUGCUUCUUGACUUUGUUCACCACCAGUGU
Contig480	+	sme-miR-87a-3p	Contig480_83108_83148_+	Subtype-II	74.4	2100	83128	160	UACACUUGAAACUUUGCUCA	: :. :: ::.::::.:.	UUGGAGUACCAAAAUGUGCAAUUUUGUUUUCUACCGCUU
Contig27382	+	sme-miR-87a-3p	Contig27382_3403_3443_+	Subtype-II	74.4	2100	3423	156	UACACUUGAAACUUUGCUCA	: :. :: ::.::::.:.	UUGGAGCACCCAAAUGUGCAAUUUUGUUUUCUACCGUCU
Contig1344	+	sme-miR-87a-3p	Contig1344_36371_36411_+	Subtype-II	74.4	2100	36391	168	UACACUUGAAACUUUGCUCA	: :. :: ::.::::.:.	UUGGAGCACGAAAAUGUGCAAUUUUGUUUUCUACCAAAU
Contig12424	+	sme-miR-87a-3p	Contig12424_6934_6974_+	Subtype-II	74.4	2100	6954	149	UACACUUGAAACUUUGCUCA	: :. :: ::.::::.:.	UUGGAGCACCCAAAUGUGUAAUUUUGUUUUCUACCGCCU
Contig1458	+	sme-miR-87a-3p	Contig1458_52942_52982_+	Subtype-II	74.4	2100	52962	167	UACACUUGAAACUUUGCUCA	: :. :: ::.::::.:.	UUUUAUCACCCAAAUGUGCAAUUUUGUUUUCUACCGCCU
Contig2911	+	sme-miR-87a-3p	Contig2911_20389_20429_+	Subtype-II	74.4	2100	20409	164	UACACUUGAAACUUUGCUCA	: :. :: ::.::::.:.	UUGGAGUACCCAAAUGUGCAAUUUUGUUUUCUACCGCCU
Contig3194	+	sme-miR-87a-3p	Contig3194_5821_5861_+	Subtype-II	74.4	2100	5841	133	UACACUUGAAACUUUGCUCA	: :. :: ::.::::.:.	UUGGAGCACCCAAAUGUGCAAUUUUGUUUUCUACCGCCU
Contig57868	+	sme-miR-87a-3p	Contig57868_107_147_+	Subtype-II	74.4	2100	127	160	UACACUUGAAACUUUGCUCA	: :. :: ::.::::.:.	UUGGAGCACCCAAAUGUGUAAUUUUGUUUUCUACCGCCU
Contig16455	+	sme-miR-87a-3p	Contig16455_10915_10955_+	Subtype-II	74.4	2100	10935	170	UACACUUGAAACUUUGCUCA	: :. :: ::.::::.:.	UUGGAGCACCCAAAUGUGCAAUUUUGUUUUCUACCGCCU
Contig461	+	sme-miR-87a-3p	Contig461_123118_123158_+	Subtype-II	74.4	2100	123138	135	UACACUUGAAACUUUGCUCA	: :. :: ::.::::.:.	UUGUAGCACCCAAAUGUGCAAUUUUGUUUUCUACCGCCU
Contig8560	+	sme-miR-87a-3p	Contig8560_1482_1522_+	Subtype-II	73.6	2300	1502	142	UACA--CUUGAAACUUUGCUCA	::.: :: ..:.::::.:.	ACGAAAAGUAUAGUCUCAGGAUUUUGUUUUCUACCCGAA
Contig4759	+	sme-miR-87a-3p	Contig4759_6882_6922_+	Subtype-II	73.2	2400	6902	119	UACACUUGAAACUUUGCUCA	: .. :: ::.::::.:.	GUGGAGUACCCAAGUGUGCAAUUUUGUUUUCUACCGCCU
Contig8070	+	sme-miR-87a-3p	Contig8070_1527_1567_+	Subtype-II	71.6	3000	1547	144	UACACUUGAAACUUUGCUCA	..:. : ::.::::.:.:	CUUGAUCUCAGUAUAU--AAUUUUGUUUAUCGUCAAAUG
Contig8070	+	sme-miR-87a-3p	Contig8070_1528_1568_+	Subtype-II	71.6	3000	1548	142	UACACUUGAAACUUUGCUCA	..:. : ::.::::.:.:	UUGAUCUCAGUAUAU--AAUUUUGUUUAUCGUCAAAUGU
Contig5215	-	sme-miR-87a-3p	Contig5215_37071_37111_-	Subtype-II	70.4	3400	37091	77	UAC--ACUUGA-AACUUUGCUCA	::. ::: : ...::::::.:	UUUAUUCUAUCAACUAAAUGGUUUUGCUUAUUGCUGUUA
Contig1490	+	sme-miR-87a-3p	Contig1490_75682_75722_+	Subtype-II	69.6	3800	75702	51	UACACUUGA-AACUUUGCUCA	::.: :: :::::::.:..	UAAAAUGGUAUA-GCGAUAACUUUGUUUGGAGCAAGUGG
Contig484	+	sme-miR-87a-3p	Contig484_95327_95367_+	Subtype-II	68.8	4200	95347	668	UACACUUGAAACUUUGCUCA	:.: :: .:..::::.:..	UAUUAUGAAAUA-UUCGAGUUUUGUUUGACAGGUUAGUU
Contig484	+	sme-miR-87a-3p	Contig484_93254_93294_+	Subtype-II	68.8	4200	93274	678	UACACUUGAAACUUUGCUCA	:.: :: .:..::::.:..	UAUUAUGAAAUA-UUCGAGUUUUGUUUGACAGGUUAGUU
Contig3231	+	sme-miR-87a-3p	Contig3231_19914_19954_+	Subtype-II	67.2	5100	19934	93	UACACUUGAAACUUUGCUCA	..:.::::::..	GUAUGACACCAAAAAUGGAUUUUGCUUGAGGACAAGAUA
Contig938	+	sme-miR-87a-3p	Contig938_22312_22352_+	Subtype-II	66.4	5600	22332	81	UACACUUGAAACUUUGCUCA	:: :.: ::.:::::::	AAUCGAAAAUAAAUU---AAUUUUGCUCUCAUUAGUUGC
Contig41	+	sme-miR-87a-3p	Contig41_292913_292953_+	Subtype-II	65.6	6200	292933	160	UACACUUGA-----AACUUUGCUCA	..:::: : .:.::::.:.	GUGCGAGUACUUAACAAAUGAUUUUGUUUUCUACCAGUU
Contig3516	+	sme-miR-87a-3p	Contig3516_55985_56025_+	Subtype-II	65.6	6200	56005	158	UACACUUGAAACUUUGCUCA	:: ::.::::.:.	UUGGAGCACUCCAAAGUGCAAUUUUGUUUUCUACCGCCA
Contig4002	-	sme-miR-87a-3p	Contig4002_23781_23821_-	Subtype-II	65.6	6200	23801	102	UACACUUGAAACUUUGCUCA	:.: : ::.::::.::	UCUUUUUAAAUAAAUACAAUUUUGUUCUAUAGUCUGAGA
Contig4049	-	sme-miR-87a-3p	Contig4049_14972_15012_-	Subtype-II	62.8	8800	14992	54	UACACUUGAAACUUUGCUCA	: .: :: :..::::.:.	UUGGGUUUUCUA-UUAUAGUUUUGUUUCUGCAGUCUACU
Contig2664	-	sme-miR-87a-3p	Contig2664_30943_30983_-	Subtype-II	62.8	8800	30963	52	UACACUUGAAACUUUGCUCA	: .: :: :..::::.:.	UUGGGUUUUCUA-UUAUAGUUUUGUUUCUGCAGUCUACU
Contig218	+	sme-miR-2a-2-5p	Contig218_33155_33195_+	Subtype-II	92.1	220	33175	221	UAUA-UCACAACACCGUAGAAC	:: : :.:.::.:..::.:::.	AUAAAACUUACAUUUAUAAUAUUGUGGAAUAAUAUUUUU
Contig1018	+	sme-miR-2a-2-5p	Contig1018_51562_51602_+	Subtype-II	90.1	280	51582	128	UAUAUCACAACACCGUAGAAC	: ::. .::::..:::::::	UUCUUAAACAAAUUUUAACAUUGUAGAACAAUAAAAUUU
Contig76	-	sme-miR-2a-2-5p	Contig76_176745_176785_-	Subtype-II	89.3	310	176765	71	UAUAUCACAACACCGUAGAAC	::.:::..: ::::::::	CAGGUGCGUCAAUUACAGUAACGUAGAACUUAGUUGUUU
Contig12177	+	sme-miR-2a-2-5p	Contig12177_5906_5946_+	Subtype-II	87.3	400	5926	91	UAUAUCACAA-CACCGUAGAAC	:: :.:.:. ::..::::::.	ACAUUCCCAUUUUAUAGUCAUUGUAGAAUCAAUUACAAG
Contig3079	+	sme-miR-2a-2-5p	Contig3079_24594_24634_+	Subtype-II	86.1	470	24614	61	UAUAUCACAACACCGUAGAAC	:.::: .::..: .::.:::.	AUUGAAAUUUGUAU-GCAGUAAUGUGGAAUUGACAAUAU
Contig1229	+	sme-miR-2a-2-5p	Contig1229_9239_9279_+	Subtype-II	81.3	860	9259	146	UAUAUCACAACACCGUAGAAC	::.: .::.:..::::.::	UCAAACAAAUGU--UAAUAUUGUAGGACAAUGAAAAAUU
Contig5953	+	sme-miR-2a-2-5p	Contig5953_35885_35925_+	Subtype-II	81.3	860	35905	150	UAUAUCACAACACCGUAGAAC	::.: .::.:..::::.::	UCAAACAAAUGU--UAAUAUUGUAGGACAAUGAAAAAUU
Contig4851	+	sme-miR-2a-2-5p	Contig4851_36933_36973_+	Subtype-II	81.3	860	36953	119	UAUAUCACAACACCGUAGAAC	::.: .::.:..::::.::	UCAAACAAAUGU--UAAUAUUGUAGGACAAUGAAAAAUU
Contig6444	+	sme-miR-2a-2-5p	Contig6444_21439_21479_+	Subtype-II	81.3	860	21459	114	UAUAUCACAACACCGUAGAAC	:::: :. :....:::::.:	UGGAGGCCAUAU-AUCAUGUUGUAGAGCGGAAUAAAAAU
Contig23	+	sme-miR-2a-2-5p	Contig23_239876_239916_+	Subtype-II	81.3	860	239896	103	UAUAUCACAACACCGUAGAAC	:::: .: :....:::::.:	UGUAGGCCAUAU-GCCAUGUUGUAGAGCGGAAUAAAAAU
Contig10172	+	sme-miR-2a-2-5p	Contig10172_10704_10744_+	Subtype-II	81.3	860	10724	157	UAUAUCACAACACCGUAGAAC	::.: .::.:..::::.::	UCAAACAAAUGU--UAAUAUUGUAGGACAAUGAAAAAUU
Contig617	+	sme-miR-2a-2-5p	Contig617_6508_6548_+	Subtype-II	80.1	1000	6528	77	UAUAUCACAACACCGUAGAAC	:::: .. :....:::::.:	UGAAGGCCAUAU-GUCAUGUUGUAGAGCGGAAUAAAAAU
Contig7370	+	sme-miR-2a-2-5p	Contig7370_30089_30129_+	Subtype-II	80.1	1000	30109	94	UAUAUCACAACACCGUAGAAC	:::: .. :....:::::.:	UGGAGGCCAUAU-GUCAUGUUGUAGAGCGGAAUAAAAAU
Contig57	+	sme-miR-2a-2-5p	Contig57_97080_97120_+	Subtype-II	77.7	1400	97100	106	UAUAUCA-CAACACCGUAGAAC	: :: .::.:..:::::::	UUCUCAAACAAACAUUAAUAUUGUAGAACAAUAAAAAUU
Contig5586	+	sme-miR-2a-2-5p	Contig5586_1977_2017_+	Subtype-II	77.7	1400	1997	118	UAUAUCA-CAACACCGUAGAAC	: :: .::.:..:::::::	UUCUCAAACAAACAUUAAUAUUGUAGAACAAUAAAAAAU
Contig3766	+	sme-miR-2a-2-5p	Contig3766_16427_16467_+	Subtype-II	76.5	1600	16447	117	UAUAUCA-CAACACCGUAGAAC	: :. .::.:..:::::::	UUCUUAAACAAACGUUAAUAUUGUAGAACAAUAAAAUUU
Contig14901	+	sme-miR-2a-2-5p	Contig14901_8751_8791_+	Subtype-II	76.5	1600	8771	94	UAUAUCA-CAACACCGUAGAAC	: :. .::.:..:::::::	UUCUUAAACAAACGUUAAUAUUGUAGAACAAUAAAAUUU
Contig8822	+	sme-miR-2a-2-5p	Contig8822_1988_2028_+	Subtype-II	76.5	1600	2008	106	UAUAUCA-CAACACCGUAGAAC	: :. .::.:..:::::::	UUCUUAAACAAACGUUAAUAUUGUAGAACAAUAAAAUUU
Contig1764	+	sme-miR-2a-2-5p	Contig1764_39941_39981_+	Subtype-II	76.5	1600	39961	83	UAUAUCACAACACCGUAGAAC	: ::.. : ....::::::.	AAAAUGAAAACAUUGAACUGUUGUAGAAUCAAUUAGUCU
Contig3327	+	sme-miR-2a-2-5p	Contig3327_27852_27892_+	Subtype-II	74.9	1900	27872	427	AUAUC-AC----AACACCGUAGAAC	::.:. :. ..::::::.::::	AGAAUGUUGAUGGGGGGCACCGUGGAACCGCCAAUGUUU
Contig4658	+	sme-miR-2a-2-5p	Contig4658_10080_10120_+	Subtype-II	74.1	2100	10100	98	UAUAUCACAACACCGUAGAAC	:: . . ..:....::.:::	ACCGGAGAUUACGGUUUGAUGUUGUGGAAAGCCGGGCAG
Contig47	+	sme-miR-2a-2-5p	Contig47_154959_154999_+	Subtype-II	74.1	2100	154979	117	UAUAUCACAACACCGUAGAAC	.::.:..:::::::	UUCUUAAACAAAAGUUAAUAUUGUAGAACAAUAAAAUUU
Contig4688	+	sme-miR-2a-2-5p	Contig4688_37821_37861_+	Subtype-II	71.4	3100	37841	208	UAUAUCACAACACCGUAGAAC	: .:.:: :::.::.:.:.	ACUCAUUUGGACGUUAC-UCACUGUGGGAUUGUAUUUAA
Contig2669	+	sme-miR-2a-2-5p	Contig2669_34922_34962_+	Subtype-II	68.6	4300	34942	66	UAUAUCACA-ACACCGUAGAAC	: : :... :.:::::::.:	GACGCAAAGAACGUGCCCGCCGUAGAGCCGCACGUCUAC
Contig7256	+	sme-miR-2a-2-5p	Contig7256_22126_22166_+	Subtype-II	68.6	4300	22146	53	UAUAUCACA-ACACCGUAGAAC	: : :... :.:::::::.:	GACGUAAAGAACGUGCCCGCCGUAGAGCCGCACGUCUAC
Contig2298	-	sme-miR-2a-2-5p	Contig2298_16548_16588_-	Subtype-II	65.8	6100	16568	87	UAUA-UCA--CAACACCGUAGAAC	::. :.. :: .:::::.:..	GAAGCCAAUGCUUGCUCAUUACCGUGGGGGAUAUCAGAG
Contig2298	-	sme-miR-2a-2-5p	Contig2298_16549_16589_-	Subtype-II	65.8	6100	16569	153	UAUA-UCA--CAACACCGUAGAAC	::. :.. :: .:::::.:..	AAGCCAAUGCUUGCUCAUUACCGUGGGGGAUAUCAGAGA
Contig670	+	sme-miR-2a-2-5p	Contig670_49006_49046_+	Subtype-II	65.8	6100	49026	135	UAUAUCA--CAACACCGUAGAAC	: ::::: . :...::::::	UGCGCUUUUAUCAGUUCUCGUUGUAGAAAUUGAUGGGAA
Contig2298	-	sme-miR-2a-2-5p	Contig2298_16550_16590_-	Subtype-II	65.8	6100	16570	166	UAUA-UCA--CAACACCGUAGAAC	::. :.. :: .:::::.:..	AGCCAAUGCUUGCUCAUUACCGUGGGGGAUAUCAGAGAA
Contig2159	+	sme-miR-2a-2-5p	Contig2159_9776_9816_+	Subtype-II	65	6800	9796	93	UAUAUCACAACACCGUAGAAC	::: :.:. ....::::::	UUUUGAUUAU-UUAU-UUGUUGUAGAAAGAAAAACGAGA
Contig1275	+	sme-miR-2a-2-5p	Contig1275_55768_55808_+	Subtype-II	63.8	7800	55788	55	UAUAUCACAACACCGUAGAAC	: :: .. .:..::::::.	UUUUUGUCUUUAAAGUCUUAUUGUAGAAUAAACCUAGCU
Contig2907	+	sme-miR-2f-3p	Contig2907_22346_22386_+	Subtype-II	74.8	2000	22366	101	AACUCUGUAGCA--UGGCUGUGAUA	.: :: :: : :::.::::.::	GUUCGCAGUGGAGGAUCUGGUUGUGGUAGGAAGCCUGAA
Contig9541	-	sme-miR-2f-3p	Contig9541_13458_13498_-	Subtype-II	73.8	2200	13478	338	AACUCUGUAG--CAUGGCUGUGAUA	:.:.: :.: . :: .::::.:.	UAUUUUAUUUU-UGGUUUCUGUUUGUGGUGCAUGUAUAU
Contig661	+	sme-miR-2f-3p	Contig661_85119_85159_+	Subtype-II	73.1	2400	85139	60	AACUCUGUAGCAUGGCUGUGAUA	::.: . ..:: .:::::::	GAUAUCAAUUGAAAGAUGUGAUUGUGAUAAAUCGGAAUA
Contig7808	+	sme-miR-2f-3p	Contig7808_29633_29673_+	Subtype-II	68.3	4500	29653	58	AACUCUGUAGCA--UGGCUGUGAUA	::: :: :: : :: .::::::	ACUAUAACAGUGAAGGAUUUGCUUGUGAUCCUCGAGAAA
Contig7808	+	sme-miR-2f-3p	Contig7808_29634_29674_+	Subtype-II	68.3	4500	29654	68	AACUCUGUAGCA--UGGCUGUGAUA	::: :: :: : :: .::::::	CUAUAACAGUGAAGGAUUUGCUUGUGAUCCUCGAGAAAA
Contig741	-	sme-miR-2203-5p	Contig741_61307_61347_-	Subtype-II	86.6	440	61327	612	AUGAUAAUCAUUAAGCCUUCGU	::::::::.::::::	UAUUUCAUUAUUUUUUCAUUAAGUCUUCGUUGCUAACAC
Contig1623	+	sme-miR-2203-5p	Contig1623_13342_13382_+	Subtype-II	70	3600	13362	63	AUGAUAAUC-AUUAAGCCUUCGU	.:: : :: : ::::.:::.:	UAAAUUGUGUUUCUCUAAUAAGUCUUUGGCAGCUAGAUA
Contig27346	+	sme-miR-2203-5p	Contig27346_10042_10082_+	Subtype-II	65.7	6200	10062	55	AUGAUAA--UCA-UUAAGCCUUCGU	:: ::.: :: ::: :..::::	AAAAAUAAUGAACCCAUUUAUGUUUUCGGAUUUCUAUAA
Contig3380	-	sme-miR-2203-5p	Contig3380_32360_32400_-	Subtype-II	65.7	6200	32380	81	AUGAUAAUCAUUAAGCCUUCGU	:. ::. ::. :.:::.::	UUUCACCUAGGACAUU-UUGUGUCUUUGUGGCACUAAUG
Contig27346	+	sme-miR-2203-5p	Contig27346_10041_10081_+	Subtype-II	65.7	6200	10061	66	AUGAUAA--UCA-UUAAGCCUUCGU	:: ::.: :: ::: :..::::	GAAAAAUAAUGAACCCAUUUAUGUUUUCGGAUUUCUAUA
Contig3625	+	sme-miR-8a-5p	Contig3625_1437_1477_+	Subtype-II	83.4	660	1457	4435	UAAACUGUCUGAUUCGAUGUC	:::: : .:::::.:::::	AUUGUCAGUAAA-UAAUUGAUUUGAUGUGAUCGGAUGUC
Contig26294	+	sme-miR-8a-5p	Contig26294_8223_8263_+	Subtype-II	78	1300	8243	112	UAAACUGUCUGAUUCGAUGUC	:.:::::.:::::	UCACUGUUUUUUUAUUUUGAUUUGAUGUAGAAUAAUAAU
Contig4604	-	sme-miR-8a-5p	Contig4604_8098_8138_-	Subtype-II	74.9	1900	8118	67	UAAACUG-UCU-GAUUCGAUGUC	..:: :.: :: :.::::::	AGGUUGUUCGUUGAUUUCGAAUUGAUGUCGCAGUUGAAU
Contig2964	-	sme-miR-8a-5p	Contig2964_4611_4651_-	Subtype-II	64.2	7500	4631	87	UAAACUGU----C-UGAUUCGAUGUC	:.:.::: : :: :.:.:::.	AGUGCAGAUUGUGCAGCGGGACUUGGUGUUCGUGAUUUA
Contig2964	-	sme-miR-8a-5p	Contig2964_4612_4652_-	Subtype-II	64.2	7500	4632	92	UAAACUGU----C-UGAUUCGAUGUC	:.:.::: : :: :.:.:::.	GUGCAGAUUGUGCAGCGGGACUUGGUGUUCGUGAUUUAG
Contig43383	+	sme-miR-2200-3p	Contig43383_440_480_+	Subtype-II	109.5	23	460	64	ACAGCU-GAAUUCGGAUUUUUU	:.:.: :..:::::.::::::	UCGAGAUCGGUUAGGGUUCGGGUUUUUUUUGAUUGGGUG
Contig16411	+	sme-miR-2200-3p	Contig16411_2648_2688_+	Subtype-II	98.5	96	2668	1513	ACAG----CUGAAUUCGGAUUUUUU	:.:: .::::::.::.:::::	UUGGAAUAGUUUUUUGAAUUUGGGUUUUUGUUUUUGUUU
Contig33056	+	sme-miR-2200-3p	Contig33056_2637_2677_+	Subtype-II	98.5	96	2657	1462	ACAG----CUGAAUUCGGAUUUUUU	:.:: .::::::.::.:::::	UUGGAAUAGUUUUUUGAAUUUGGGUUUUUGUUUUUGUUU
Contig561	+	sme-miR-2200-3p	Contig561_89011_89051_+	Subtype-II	88.7	330	89031	1406	ACAGCUG-AAU-UCGGAUUUUUU	:. :.:: .:: :.::.:::::	UUCUUUGAUUGUUGUGAUAUUGGGUUUUUGUUUUUUGAU
Contig408	+	sme-miR-2200-3p	Contig408_63226_63266_+	Subtype-II	83	690	63246	1479	ACAGCUG-AAUUCGGAUUUUUU	..:.:: ::.::.:::::	CCAACAAAUUGGUUGUUUUUUGGGUUUUUGUUUUUUCGA
Contig13729	+	sme-miR-2200-3p	Contig13729_5819_5859_+	Subtype-II	62.7	8900	5839	61	ACAGCU--GAA---UUCGGAUUUUUU	: :.: ::: ::. :.:::::	CAUCUCCGUUAAGAAUAUUUUUGGUUUUUACGAUAUUGC
Contig836	+	sme-miR-1992-3p	Contig836_35076_35116_+	Subtype-II	101.3	66	35096	73	GUCAAUGGAACAACUGCUGA	: :::::.:.:..::.::.	AAUAUUGGAUUGAAUGGGAUAGUUGUUGGAAAAACUCCG
Contig1807	+	sme-miR-1992-3p	Contig1807_37131_37171_+	Subtype-II	91.5	240	37151	58	GUCAAUGGAACAACUGCUGA	:: .::: :::::::.:::	AAUAUUAGCGUAUGUGGUACAACUGUUGAAAACCCGAAA
Contig13727	+	sme-miR-1992-3p	Contig13727_12791_12831_+	Subtype-II	89.7	290	12811	96	GUC-AAUGGAACAACUGCUGA	::. ::: :::::.::.:::	GCUUGCCGAGUUAAAUUAAACAAUUGUUGAAACUCUUGG
Contig11	+	sme-miR-1992-3p	Contig11_214694_214734_+	Subtype-II	83.7	640	214714	202	GUCAAUGGAACAACUGCUGA	::.::: :: ::::::::	UGAUUUACACCGCAGUGG-ACUACUGCUGAAUUCAAUUC
Contig25669	+	sme-miR-1992-3p	Contig25669_6498_6538_+	Subtype-II	82	790	6518	2438	GUCAA-UG-GAACAACUGCUGA	.:: :: :::::::::.::	UGAUGCAGAAUAAUUGAGAACAACUGUUGUUUUAUAGAG
Contig11561	+	sme-miR-1992-3p	Contig11561_9396_9436_+	Subtype-II	82	790	9416	2658	GUCAA-UG-GAACAACUGCUGA	.:: :: :::::::::.::	UGAUGCAGAAUAAUUGAGAACAACUGUUGUUUUAUAGAG
Contig1460	+	sme-miR-1992-3p	Contig1460_64315_64355_+	Subtype-II	81.2	880	64335	100	GUCAAUGGAACAACUGCUGA	:.: : ::...:::.:::	AAUCUAUCGAAUUAUUAAAAUGGCUGUUGAAAAUAUAAC
Contig20907	+	sme-miR-1992-3p	Contig20907_3883_3923_+	Subtype-II	76.4	1600	3903	127	GUCAAUGGA--ACAACUGCUGA	:.: :: : :.::.::.::.	ACUAUUAUUAUUGAAAUAUAAUUGUUGGUGUUGCACAUC
Contig11515	+	sme-miR-1992-3p	Contig11515_21878_21918_+	Subtype-II	76.4	1600	21898	279	GUC-AAUGGAACAACUGCUGA	::: ::: .....::::::	AAAACGUUCGUCAAAUCCCGUGGUUGCUGAGAAUCUACU
Contig20907	+	sme-miR-1992-3p	Contig20907_3882_3922_+	Subtype-II	76.4	1600	3902	51	GUCAAUGGA--ACAACUGCUGA	:.: :: : :.::.::.::.	CACUAUUAUUAUUGAAAUAUAAUUGUUGGUGUUGCACAU
Contig129	+	sme-miR-1992-3p	Contig129_60581_60621_+	Subtype-II	74.3	2100	60601	72	GUCAAUGGAACAACUGCUGA	:.:::: :. :.::.::.	GUCUAUCUAGUUUAAUG--AUUAUUGUUGGCUGAAUGUC
Contig24296	+	sme-miR-1992-3p	Contig24296_10996_11036_+	Subtype-II	74.3	2100	11016	201	GUCAAUGGAACAACUGCUGA	:: ....:.::.::.	ACGUGCUAGCACUUUGAGGUGAUUGUUGGUGUGAAAAAA
Contig27837	+	sme-miR-1992-3p	Contig27837_4890_4930_+	Subtype-II	74.3	2100	4910	83	GUCAAUGGAACAACUGCUGA	: :: :::::.::.:::	AAUUUAGAUUUUAAACAAAACAAUUGUUGAAACUCAUUU
Contig129	+	sme-miR-1992-3p	Contig129_60582_60622_+	Subtype-II	74.3	2100	60602	63	GUCAAUGGAACAACUGCUGA	:.:::: :. :.::.::.	UCUAUCUAGUUUAAUG--AUUAUUGUUGGCUGAAUGUCC
Contig27837	+	sme-miR-1992-3p	Contig27837_4892_4932_+	Subtype-II	74.3	2100	4912	86	GUCAAUGGAACAACUGCUGA	: :: :::::.::.:::	UUUAGAUUUUAAACAAAACAAUUGUUGAAACUCAUUUAU
Contig24296	+	sme-miR-1992-3p	Contig24296_10995_11035_+	Subtype-II	74.3	2100	11015	238	GUCAAUGGAACAACUGCUGA	:: ....:.::.::.	GACGUGCUAGCACUUUGAGGUGAUUGUUGGUGUGAAAAA
Contig126	+	sme-miR-1992-3p	Contig126_39356_39396_+	Subtype-II	74.3	2100	39376	64	GUCAAUGGAACAACUGCUGA	:.:::: :. :.::.::.	GUCUAUCUAGUUUAAUG--AUUAUUGUUGGCUGAAUGUG
Contig2084	+	sme-miR-1992-3p	Contig2084_1064_1104_+	Subtype-II	72.1	2800	1084	119	GUCAAUGGAACAACUGCUGA	::::: :: :.::.::	AACUCUGAAAACAAUGAUACUAUUGUUGUAUUAGUAUUA
Contig351	+	sme-miR-1992-3p	Contig351_131979_132019_+	Subtype-II	71.3	3100	131999	58	GUCAAU-GGAACAACUGCUGA	: .::: ..:::.:::::	UAUUUUCGGUAAUAUCGGCAAUUGCUGUGAAAUCUUAUU
Contig701	+	sme-miR-1992-3p	Contig701_56284_56324_+	Subtype-II	71.3	3100	56304	58	GUCAA--UGGAACAACUGCUGA	:::: : ::..:.::.::	CUUUGAUUCAAUUUUAAAUGAUUGUUGUAUUAGUUAUGA
Contig555	+	sme-miR-1992-3p	Contig555_149236_149276_+	Subtype-II	70.4	3400	149256	101	GUCAAUGGA--ACAACUGCUGA	::: : :::..::.:::	UGACUUUUGAAUAUGAAUUACAGUUGUUGAAUAUGGGAA
Contig4897	+	sme-miR-1992-3p	Contig4897_6239_6279_+	Subtype-II	69.1	4000	6259	1930	GUCA-AUGGAACAACUGCUGA	:: ::: ...:.::.::.	CAUAUAUUCCACAUGUUGUGAUUGUUGGAGAGCUUCUGC
Contig3934	+	sme-miR-1992-3p	Contig3934_37889_37929_+	Subtype-II	67.8	4700	37909	2408	GUCAAUGGAACAACUGCUGA	:. :: :::::::.::	CCGGGUAGACAUUCAUUAUACAACUGUUGUUUUAUCCUC
Contig587	+	sme-miR-1992-3p	Contig587_158740_158780_+	Subtype-II	67.4	5000	158760	2641	GUCAAU-GGAACAACUGCUGA	: ::: :.::::::.::	GACACAUUCAUGAAUAACAGCAACUGUUGUUUUAUCUUC
Contig3234	-	sme-miR-1992-3p	Contig3234_14661_14701_-	Subtype-II	67	5300	14681	67	GU-CAAUGGAACAACUGCUGA	:: :::: :::..:::::	GUUCAUUGUACAAU---ACAGUUGCUGCAUCUGUCGCUG
Contig36	+	sme-miR-1992-3p	Contig36_243163_243203_+	Subtype-II	65.7	6200	243183	100	GUCAAUGGAACAACUGCUGA	:.:::.:::::	AUUCAACCGAUUUUCCAAGCAAUUGCUGCUAAAGUAGAG
Contig12096	+	sme-miR-1992-3p	Contig12096_20651_20691_+	Subtype-II	65.3	6500	20671	310	GUCAAUGGAACAACUGCUGA	:::: .:. :.::.::	GAUCAGAUAAUCAAGUUGAUUAUUGUUGUCGAGUGACAG
Contig3515	+	sme-miR-1992-3p	Contig3515_14832_14872_+	Subtype-II	64.8	6900	14852	67	GUCAAUGGAACAACUGCUGA	:: :: : :. :.::.::.	GUCUAUUUAUUCUAUUG-AUUAUUGUUGGCUGAAUGUCC
Contig278	+	sme-miR-1992-3p	Contig278_69507_69547_+	Subtype-II	64.8	6900	69527	75	GUCAAUGGAACAACUGCUGA	:: :: : :. :.::.::.	CUCUAUCUAUUCUAUUG-AUUAUUGUUGGCUGAAUGUCC
Contig735	+	sme-miR-1992-3p	Contig735_66331_66371_+	Subtype-II	64	7600	66351	798	GUCAAUGGAACAACUGCUGA	:.: :: :..:.::.::	UCUGUUAACUUAUUG--AUGAUUGUUGUAAAGGAUUUAU
Contig735	+	sme-miR-1992-3p	Contig735_99209_99249_+	Subtype-II	64	7600	99229	857	GUCAAUGGAACAACUGCUGA	:.: :: :..:.::.::	UCUGUUAACUUAUUG--AUGAUUGUUGUAAAGGAUUUAU
Contig461	+	sme-miR-125b-5p	Contig461_95188_95228_+	Subtype-II	77.2	1400	95208	51	AGGCAUAUUAUGAUCUCAGGGA	. :.:: :::.:.::::	GAUAUUUGAAUUUGUUUGGAUUUUAGGGCUCUCAAUUUC
[truncated: 14,793 more rows]

## Sheet: CombinedTags_14445
Contig	Orientation	Degradome Tag Id	Sexual genome analysis	Asexual Genome analysis
[truncated: 14,445 more rows]
