# Supplementary material for: Genome-Wide Analysis of Polyadenylation Events in Schmidtea mediterranea
Source: G3 (Bethesda). 2016 Aug 2;6(10):3035–48. doi: 10.1534/g3.116.031120 (PMC5068929; doi:10.1534/g3.116.031120)
Supplement: Supplemental Material [file supp_g3.116.031120_TableS7.xls]

## Sheet: Sheet1
						full sequence			best 1 domain			Domain number extension
Query name	Cluster Id	target name score bias exp reg clu ov env dom rep inc description of target	accession	query name	accession	E-value	score	bias	E-value	score	bias	exp	reg	clu	ov	env	dom	rep	inc	description of target
dd_smedV4_249_0_1	Cluster2356	Myosin_tail_1	PF01576.14	dd_smedV4_249_0_1	-	1.7e-253	843.2	145.4	2.2e-253	842.8	145.4	1	1	0	0	1	1	1	1	Myosin tail
dd_smedV4_4569_0_1	Cluster11	Dynein_heavy	PF03028.10	dd_smedV4_4569_0_1	-	7.7e-214	711.7	0.5	7.7e-214	711.7	0.5	2.8	3	0	0	3	3	3	1	Dynein heavy chain and region D6 of dynein motor
OX_Smed_1.0.09417	Cluster359	Dynein_heavy	PF03028.10	OX_Smed_1.0.09417	-	7.7e-214	711.7	0.5	7.7e-214	711.7	0.5	2.8	3	0	0	3	3	3	1	Dynein heavy chain and region D6 of dynein motor
OX_Smed_1.0.19920	Cluster5709	Phospholip_B	PF04916.8	OX_Smed_1.0.19920	-	1.1e-153	512.3	1.9	1.3e-153	512	1.9	1	1	0	0	1	1	1	1	Phospholipase B
OX_Smed_1.0.09544	Cluster459	Collagen	PF01391.13	OX_Smed_1.0.09544	-	1.2e-143	466.7	602.8	1.4e-06	27.7	27.9	21.3	2	1	9	11	11	11	5	Collagen triple helix repeat (20 copies)
dd_smedV4_402_0_1	Cluster459	Collagen	PF01391.13	dd_smedV4_402_0_1	-	1.3e-142	463.4	602.2	8.4e-07	28.4	26.1	21.3	2	1	8	10	10	10	7	Collagen triple helix repeat (20 copies)
OX_Smed_1.0.07016	Cluster9931	Actin	PF00022.14	OX_Smed_1.0.07016	-	1e-124	415.9	0	1.2e-124	415.7	0	1	1	0	0	1	1	1	1	Actin
dd_smedV4_2794_0_1	Cluster9931	Actin	PF00022.14	dd_smedV4_2794_0_1	-	2.8e-110	368.4	0	3.4e-110	368.1	0	1	1	0	0	1	1	1	1	Actin
OX_Smed_1.0.07365	Cluster11291	Serpin	PF00079.15	OX_Smed_1.0.07365	-	1.4e-103	346.9	7.4	1.7e-103	346.6	7.4	1	1	0	0	1	1	1	1	Serpin (serine protease inhibitor)
dd_smedV4_4868_0_1	Cluster8820	UPF0183	PF03676.9	dd_smedV4_4868_0_1	-	9.3e-100	333.9	9.5	1.3e-99	333.4	9.5	1.1	1	0	0	1	1	1	1	Uncharacterised protein family (UPF0183)
OX_Smed_1.0.20197	Cluster5709	Phospholip_B	PF04916.8	OX_Smed_1.0.20197	-	1e-95	320.9	1.6	1.2e-95	320.7	1.6	1	1	0	0	1	1	1	1	Phospholipase B
dd_smedV4_652_0_3	Cluster1740	Lectin_C	PF00059.16	dd_smedV4_652_0_3	-	9.4e-94	309	68.5	2.9e-14	53.5	3.3	7.3	7	0	0	7	7	7	7	Lectin C-type domain
dd_smedV4_652_0_4	Cluster1740	Lectin_C	PF00059.16	dd_smedV4_652_0_4	-	9.4e-94	309	68.5	2.9e-14	53.5	3.3	7.3	7	0	0	7	7	7	7	Lectin C-type domain
dd_smedV4_3196_0_2	Cluster12140	UMPH-1	PF05822.7	dd_smedV4_3196_0_2	-	1.5e-92	309.3	2.3	1.5e-92	309.3	2.3	1.5	2	0	0	2	2	2	1	Pyrimidine 5'-nucleotidase (UMPH-1)
OX_Smed_1.0.04553	Cluster12140	UMPH-1	PF05822.7	OX_Smed_1.0.04553	-	1.5e-92	309.3	2.3	1.5e-92	309.3	2.3	1.5	2	0	0	2	2	2	1	Pyrimidine 5'-nucleotidase (UMPH-1)
dd_smedV4_7469_0_1	Cluster2797	Spc97_Spc98	PF04130.8	dd_smedV4_7469_0_1	-	8.8e-88	294.9	12.5	1.6e-87	294	12.5	1.5	1	0	0	1	1	1	1	Spc97 / Spc98 family
OX_Smed_1.0.13149	Cluster2797	Spc97_Spc98	PF04130.8	OX_Smed_1.0.13149	-	8.8e-88	294.9	12.5	1.6e-87	294	12.5	1.5	1	0	0	1	1	1	1	Spc97 / Spc98 family
dd_smedV4_175_0_1	Cluster8673	Peptidase_C1	PF00112.18	dd_smedV4_175_0_1	-	3.5e-85	285.3	6.2	4.4e-85	285	6.2	1.1	1	0	0	1	1	1	1	Papain family cysteine protease
dd_smedV4_7760_0_1	Cluster2877	Pkinase_Tyr	PF07714.12	dd_smedV4_7760_0_1	-	1.5e-80	269.9	0	2.4e-80	269.3	0	1.3	1	0	0	1	1	1	1	Protein tyrosine kinase
OX_Smed_1.0.02089	Cluster12140	UMPH-1	PF05822.7	OX_Smed_1.0.02089	-	1.7e-80	269.8	0.9	1.7e-80	269.8	0.9	1.6	2	0	0	2	2	2	1	Pyrimidine 5'-nucleotidase (UMPH-1)
dd_smedV4_4105_0_1	Cluster11814	RTC	PF01137.16	dd_smedV4_4105_0_1	-	5e-78	261	0.2	5.8e-78	260.7	0.2	1	1	0	0	1	1	1	1	RNA 3'-terminal phosphate cyclase
OX_Smed_1.0.21191	Cluster11814	RTC	PF01137.16	OX_Smed_1.0.21191	-	5e-78	261	0.2	5.8e-78	260.7	0.2	1	1	0	0	1	1	1	1	RNA 3'-terminal phosphate cyclase
dd_smedV4_1832_0_1	Cluster15916	DUF605	PF04652.11	dd_smedV4_1832_0_1	-	4.2e-74	250.2	0.4	1.7e-58	198.8	0	2	1	1	1	2	2	2	2	Vta1 like
OX_Smed_1.0.07426	Cluster8673	Peptidase_C1	PF00112.18	OX_Smed_1.0.07426	-	1.5e-70	237.4	3.7	2e-70	237	3.7	1.1	1	0	0	1	1	1	1	Papain family cysteine protease
dd_smedV4_2541_0_1	Cluster9846	Peptidase_M14	PF00246.19	dd_smedV4_2541_0_1	-	8.9e-69	232.1	0	1.1e-68	231.9	0	1.1	1	0	0	1	1	1	1	Zinc carboxypeptidase
dd_smedV4_15869_0_1	Cluster13178	Pkinase	PF00069.20	dd_smedV4_15869_0_1	-	2.2e-68	230.2	0	2.7e-68	229.9	0	1.1	1	0	0	1	1	1	1	Protein kinase domain
OX_Smed_1.0.21975	Cluster13178	Pkinase	PF00069.20	OX_Smed_1.0.21975	-	2.2e-68	230.2	0	2.7e-68	229.9	0	1.1	1	0	0	1	1	1	1	Protein kinase domain
dd_smedV4_4799_0_5	Cluster1170	WAPL	PF07814.8	dd_smedV4_4799_0_5	-	3.2e-65	220.2	17.5	2.4e-64	217.3	17.5	2.3	1	1	0	1	1	1	1	Wings apart-like protein regulation of heterochromatin
dd_smedV4_4799_0_4	Cluster1435	WAPL	PF07814.8	dd_smedV4_4799_0_4	-	5.5e-65	219.4	17.3	3.9e-64	216.6	17.3	2.4	1	1	0	1	1	1	1	Wings apart-like protein regulation of heterochromatin
dd_smedV4_4799_0_3	Cluster1435	WAPL	PF07814.8	dd_smedV4_4799_0_3	-	6.3e-65	219.2	17.5	4.5e-64	216.4	17.5	2.4	1	1	0	1	1	1	1	Wings apart-like protein regulation of heterochromatin
dd_smedV4_4799_0_2	Cluster1170	WAPL	PF07814.8	dd_smedV4_4799_0_2	-	8e-65	218.9	17.5	5.2e-64	216.2	17.5	2.3	1	1	0	1	1	1	1	Wings apart-like protein regulation of heterochromatin
dd_smedV4_4799_0_1	Cluster1170	WAPL	PF07814.8	dd_smedV4_4799_0_1	-	8.2e-65	218.8	17.5	5.4e-64	216.1	17.5	2.3	1	1	0	1	1	1	1	Wings apart-like protein regulation of heterochromatin
dd_smedV4_1764_0_1	Cluster1787	Sec23_trunk	PF04811.10	dd_smedV4_1764_0_1	-	2.3e-63	213.8	0	3.3e-63	213.2	0	1.2	1	0	0	1	1	1	1	Sec23/Sec24 trunk domain
dd_smedV4_1764_0_2	Cluster1787	Sec23_trunk	PF04811.10	dd_smedV4_1764_0_2	-	2.3e-63	213.8	0	3.3e-63	213.3	0	1.2	1	0	0	1	1	1	1	Sec23/Sec24 trunk domain
OX_Smed_1.0.03411	Cluster1787	Sec23_trunk	PF04811.10	OX_Smed_1.0.03411	-	2.3e-63	213.8	0	3.3e-63	213.2	0	1.2	1	0	0	1	1	1	1	Sec23/Sec24 trunk domain
OX_Smed_1.0.10348	Cluster1787	Sec23_trunk	PF04811.10	OX_Smed_1.0.10348	-	2.3e-63	213.8	0	3.3e-63	213.3	0	1.2	1	0	0	1	1	1	1	Sec23/Sec24 trunk domain
dd_smedV4_2860_0_1	Cluster11525	NIF3	PF01784.13	dd_smedV4_2860_0_1	-	6.4e-63	212.5	0	8e-63	212.2	0	1	1	0	0	1	1	1	1	NIF3 (NGG1p interacting factor 3)
OX_Smed_1.0.08195	Cluster11525	NIF3	PF01784.13	OX_Smed_1.0.08195	-	6.4e-63	212.5	0	8e-63	212.2	0	1	1	0	0	1	1	1	1	NIF3 (NGG1p interacting factor 3)
dd_smedV4_10498_0_1	Cluster4928	MoCF_biosynth	PF00994.19	dd_smedV4_10498_0_1	-	3.9e-58	194.9	0	2.7e-29	101.4	0	2.2	2	0	0	2	2	2	2	Probable molybdopterin binding domain
OX_Smed_1.0.22237	Cluster4928	MoCF_biosynth	PF00994.19	OX_Smed_1.0.22237	-	3.9e-58	194.9	0	2.7e-29	101.4	0	2.2	2	0	0	2	2	2	2	Probable molybdopterin binding domain
dd_smedV4_8175_0_1	Cluster5006	mRNA_cap_enzyme	PF01331.14	dd_smedV4_8175_0_1	-	9.2e-58	195	3.3	1.7e-57	194.2	3.3	1.5	1	0	0	1	1	1	1	mRNA capping enzyme
OX_Smed_1.0.06304	Cluster870	Spectrin	PF00435.16	OX_Smed_1.0.06304	-	6.2e-57	190.3	58.6	3.3e-14	53	2.9	9.7	8	2	1	9	9	9	9	Spectrin repeat
OX_Smed_1.0.09417	Cluster359	AAA_9	PF12781.2	OX_Smed_1.0.09417	-	6.6e-57	191.9	1.3	3.2e-56	189.7	1.3	2.3	2	0	0	2	2	2	1	ATP-binding dynein motor region D5
dd_smedV4_4569_0_1	Cluster11	AAA_9	PF12781.2	dd_smedV4_4569_0_1	-	6.7e-57	191.9	1.3	3.3e-56	189.7	1.3	2.3	2	0	0	2	2	2	1	ATP-binding dynein motor region D5
dd_smedV4_3290_0_1	Cluster18604	ADK	PF00406.17	dd_smedV4_3290_0_1	-	2.4e-56	189.8	0	2.9e-56	189.5	0	1.1	1	0	0	1	1	1	1	Adenylate kinase
OX_Smed_1.0.09834	Cluster16740	ADK	PF00406.17	OX_Smed_1.0.09834	-	2.4e-56	189.8	0	2.9e-56	189.5	0	1.1	1	0	0	1	1	1	1	Adenylate kinase
dd_smedV4_3954_0_1	Cluster19626	ER_lumen_recept	PF00810.13	dd_smedV4_3954_0_1	-	2.1e-55	187.2	13.3	3.4e-55	186.5	13.3	1.3	1	0	0	1	1	1	1	ER lumen protein retaining receptor
OX_Smed_1.0.08257	Cluster19626	ER_lumen_recept	PF00810.13	OX_Smed_1.0.08257	-	2.1e-55	187.2	13.3	3.4e-55	186.5	13.3	1.3	1	0	0	1	1	1	1	ER lumen protein retaining receptor
mk4.001258.01.01	Cluster19626	ER_lumen_recept	PF00810.13	mk4.001258.01.01	-	5.6e-54	182.6	13.2	9.3e-54	181.9	13.2	1.3	1	0	0	1	1	1	1	ER lumen protein retaining receptor
dd_smedV4_5685_0_1	Cluster3936	CASP_C	PF08172.7	dd_smedV4_5685_0_1	-	6.4e-54	182.5	10	6.4e-54	182.5	10	4.5	2	2	2	4	4	4	1	CASP C terminal
OX_Smed_1.0.22513	Cluster3936	CASP_C	PF08172.7	OX_Smed_1.0.22513	-	6.4e-54	182.5	10	6.4e-54	182.5	10	4.5	2	2	2	4	4	4	1	CASP C terminal
OX_Smed_1.0.01327	Cluster10368	ORC2	PF04084.9	OX_Smed_1.0.01327	-	5.5e-52	176.6	0.5	7.2e-52	176.2	0.5	1.1	1	0	0	1	1	1	1	Origin recognition complex subunit 2
dd_smedV4_15022_0_2	Cluster10368	ORC2	PF04084.9	dd_smedV4_15022_0_2	-	6.7e-52	176.3	0.5	9e-52	175.9	0.5	1.1	1	0	0	1	1	1	1	Origin recognition complex subunit 2
OX_Smed_1.0.09544	Cluster459	COLFI	PF01410.13	OX_Smed_1.0.09544	-	6.1e-50	169.5	2.4	8e-50	169.2	2.4	1.1	1	0	0	1	1	1	1	Fibrillar collagen C-terminal domain
dd_smedV4_402_0_1	Cluster459	COLFI	PF01410.13	dd_smedV4_402_0_1	-	7.1e-50	169.3	2.4	9.5e-50	168.9	2.4	1.2	1	0	0	1	1	1	1	Fibrillar collagen C-terminal domain
OX_Smed_1.0.17141	Cluster668	Ribonuclease_3	PF00636.21	OX_Smed_1.0.17141	-	1.7e-48	163.7	1	5.8e-23	81.5	0.1	2.6	2	0	0	2	2	2	2	Ribonuclease III domain
dd_smedV4_8502_0_1	Cluster668	Ribonuclease_3	PF00636.21	dd_smedV4_8502_0_1	-	7.4e-48	161.7	1	1.4e-22	80.3	0.1	2.8	2	0	0	2	2	2	2	Ribonuclease III domain
dd_smedV4_202_0_1	Cluster22798	Ribosomal_S19e	PF01090.14	dd_smedV4_202_0_1	-	7.5e-48	161.5	0	8.4e-48	161.3	0	1	1	0	0	1	1	1	1	Ribosomal protein S19e
OX_Smed_1.0.23204	Cluster22798	Ribosomal_S19e	PF01090.14	OX_Smed_1.0.23204	-	7.5e-48	161.5	0	8.4e-48	161.3	0	1	1	0	0	1	1	1	1	Ribosomal protein S19e
mk4.024113.00.01	Cluster22798	Ribosomal_S19e	PF01090.14	mk4.024113.00.01	-	1.2e-47	160.8	0	1.4e-47	160.6	0	1	1	0	0	1	1	1	1	Ribosomal protein S19e
dd_smedV4_1595_0_1	Cluster19364	SNO	PF01174.14	dd_smedV4_1595_0_1	-	5.6e-46	156.5	0	6.5e-46	156.3	0	1	1	0	0	1	1	1	1	SNO glutamine amidotransferase family
dd_smedV4_254_0_1	Cluster13688	Astacin	PF01400.19	dd_smedV4_254_0_1	-	9.7e-46	155.5	0.1	1.5e-45	154.9	0.1	1.3	1	0	0	1	1	1	1	Astacin (Peptidase family M12A)
OX_Smed_1.0.03368	Cluster13688	Astacin	PF01400.19	OX_Smed_1.0.03368	-	9.7e-46	155.5	0.1	1.5e-45	154.9	0.1	1.3	1	0	0	1	1	1	1	Astacin (Peptidase family M12A)
OX_Smed_1.0.18033	Cluster452	Laminin_EGF	PF00053.19	OX_Smed_1.0.18033	-	8.7e-45	150.4	130.1	5.8e-09	35.7	15.6	8.8	8	1	1	9	9	9	7	Laminin EGF-like (Domains III and V)
dd_smedV4_20717_0_1	Cluster13280	Ldh_1_C	PF02866.13	dd_smedV4_20717_0_1	-	3.7e-44	150.4	0	1.7e-43	148.3	0.1	1.8	2	0	0	2	2	2	1	lactate/malate dehydrogenase
OX_Smed_1.0.22896	Cluster13280	Ldh_1_C	PF02866.13	OX_Smed_1.0.22896	-	3.7e-44	150.4	0	1.7e-43	148.3	0.1	1.8	2	0	0	2	2	2	1	lactate/malate dehydrogenase
OX_Smed_1.0.06334	Cluster3130	Fzo_mitofusin	PF04799.8	OX_Smed_1.0.06334	-	7.4e-44	149.1	2.3	2.4e-43	147.5	0.2	2.4	2	1	1	3	3	3	1	fzo-like conserved region
dd_smedV4_7359_0_1	Cluster452	Laminin_EGF	PF00053.19	dd_smedV4_7359_0_1	-	2.5e-43	145.7	134.1	6.5e-09	35.5	15.6	9.2	9	1	1	10	10	10	7	Laminin EGF-like (Domains III and V)
mk4.002944.01.01	Cluster5450	Fzo_mitofusin	PF04799.8	mk4.002944.01.01	-	3.3e-43	147	3.9	4.3e-43	146.6	0.2	2.5	3	0	0	3	3	3	1	fzo-like conserved region
OX_Smed_1.0.13044	Cluster628	JmjC	PF02373.17	OX_Smed_1.0.13044	-	3.7e-43	146.3	2.7	1.6e-42	144.3	2.7	2.2	1	0	0	1	1	1	1	JmjC domain
dd_smedV4_2168_0_1	Cluster3130	Fzo_mitofusin	PF04799.8	dd_smedV4_2168_0_1	-	1e-42	145.4	0.2	1e-42	145.4	0.2	2.7	3	0	0	3	3	3	1	fzo-like conserved region
OX_Smed_1.0.19089	Cluster3130	Fzo_mitofusin	PF04799.8	OX_Smed_1.0.19089	-	1e-42	145.4	0.2	1e-42	145.4	0.2	2.7	3	0	0	3	3	3	1	fzo-like conserved region
dd_smedV4_7760_0_1	Cluster2877	Pkinase	PF00069.20	dd_smedV4_7760_0_1	-	1.1e-42	146	0	1.9e-42	145.2	0	1.4	1	0	0	1	1	1	1	Protein kinase domain
dd_smedV4_1944_0_1	Cluster5969	DUF367	PF04034.8	dd_smedV4_1944_0_1	-	1.3e-42	144.3	0	2.4e-42	143.5	0	1.4	1	0	0	1	1	1	1	Domain of unknown function (DUF367)
OX_Smed_1.0.18406	Cluster5969	DUF367	PF04034.8	OX_Smed_1.0.18406	-	1.3e-42	144.3	0	2.4e-42	143.5	0	1.4	1	0	0	1	1	1	1	Domain of unknown function (DUF367)
dd_smedV4_4586_0_1	Cluster264	Laminin_G_2	PF02210.19	dd_smedV4_4586_0_1	-	5.4e-42	142.8	0.4	6.6e-12	45.5	0	4.8	5	0	0	5	5	5	4	Laminin G domain
dd_smedV4_15869_0_1	Cluster13178	Pkinase_Tyr	PF07714.12	dd_smedV4_15869_0_1	-	1.5e-41	142.1	0	1.9e-41	141.8	0	1.1	1	0	0	1	1	1	1	Protein tyrosine kinase
OX_Smed_1.0.21975	Cluster13178	Pkinase_Tyr	PF07714.12	OX_Smed_1.0.21975	-	1.5e-41	142.1	0	1.9e-41	141.8	0	1.1	1	0	0	1	1	1	1	Protein tyrosine kinase
dd_smedV4_10696_0_1	Cluster363	AAA_12	PF13087.1	dd_smedV4_10696_0_1	-	1.3e-40	138.8	0.7	5e-40	137	0.1	2.4	2	0	0	2	2	2	1	AAA domain
dd_smedV4_10696_0_3	Cluster363	AAA_12	PF13087.1	dd_smedV4_10696_0_3	-	1.3e-40	138.8	0.7	5e-40	137	0.1	2.4	2	0	0	2	2	2	1	AAA domain
OX_Smed_1.0.20735	Cluster17832	Ras	PF00071.17	OX_Smed_1.0.20735	-	1.6e-39	134.8	0.1	2e-39	134.5	0.1	1.1	1	0	0	1	1	1	1	Ras family
dd_smedV4_10145_0_1	Cluster8101	Gpi1	PF05024.10	dd_smedV4_10145_0_1	-	3.6e-39	134.4	14.4	7e-39	133.4	14.4	1.5	1	0	0	1	1	1	1	N-acetylglucosaminyl transferase component (Gpi1)
dd_smedV4_10145_0_2	Cluster8101	Gpi1	PF05024.10	dd_smedV4_10145_0_2	-	4e-39	134.2	14.4	8.2e-39	133.2	14.4	1.5	1	0	0	1	1	1	1	N-acetylglucosaminyl transferase component (Gpi1)
OX_Smed_1.0.02122	Cluster8101	Gpi1	PF05024.10	OX_Smed_1.0.02122	-	4e-39	134.2	14.4	8.2e-39	133.2	14.4	1.5	1	0	0	1	1	1	1	N-acetylglucosaminyl transferase component (Gpi1)
dd_smedV4_2327_0_1	Cluster11743	Pribosyl_synth	PF14572.1	dd_smedV4_2327_0_1	-	3.3e-37	128	4.6	7.2e-34	117.1	2.2	2.5	1	1	1	2	2	2	2	Phosphoribosyl synthetase-associated domain
OX_Smed_1.0.22557	Cluster8477	Branch	PF02485.16	OX_Smed_1.0.22557	-	4.6e-35	120.9	0.1	6.6e-35	120.4	0.1	1.2	1	0	0	1	1	1	1	Core-2/I-Branching enzyme
dd_smedV4_4787_0_1	Cluster17263	Mlf1IP	PF10248.4	dd_smedV4_4787_0_1	-	8.2e-35	119.9	5.1	1.4e-34	119.2	5.1	1.3	1	0	0	1	1	1	1	Myelodysplasia-myeloid leukemia factor 1-interacting protein
dd_smedV4_10498_0_1	Cluster4928	MoeA_N	PF03453.12	dd_smedV4_10498_0_1	-	2.4e-34	118	0.6	3.6e-34	117.4	0.6	1.3	1	0	0	1	1	1	1	MoeA N-terminal region (domain I and II)
OX_Smed_1.0.22237	Cluster4928	MoeA_N	PF03453.12	OX_Smed_1.0.22237	-	2.4e-34	118	0.6	3.6e-34	117.4	0.6	1.3	1	0	0	1	1	1	1	MoeA N-terminal region (domain I and II)
mk4.001447.00.01	Cluster13137	Peptidase_C1	PF00112.18	mk4.001447.00.01	-	5.2e-32	111.5	0.2	7.1e-32	111	0.2	1.2	1	0	0	1	1	1	1	Papain family cysteine protease
OX_Smed_1.0.22874	Cluster1795	Gar1	PF04410.9	OX_Smed_1.0.22874	-	6.3e-32	110.1	0.1	1.6e-31	108.8	0.1	1.8	1	0	0	1	1	1	1	Gar1/Naf1 RNA binding region
dd_smedV4_13047_0_2	Cluster5125	GMC_oxred_N	PF00732.14	dd_smedV4_13047_0_2	-	1.2e-31	109.9	0	4.4e-31	108.1	0	1.8	1	1	0	1	1	1	1	GMC oxidoreductase
dd_smedV4_13047_0_1	Cluster5125	GMC_oxred_N	PF00732.14	dd_smedV4_13047_0_1	-	1.3e-31	109.8	0	4.6e-31	108	0	1.8	1	1	0	1	1	1	1	GMC oxidoreductase
OX_Smed_1.0.06304	Cluster870	GAS2	PF02187.12	OX_Smed_1.0.06304	-	4e-31	106.5	0.8	1.2e-30	105	0.8	1.8	1	0	0	1	1	1	1	Growth-Arrest-Specific Protein 2 Domain
mk4.010740.00.02	Cluster18568	UMPH-1	PF05822.7	mk4.010740.00.02	-	3.5e-30	105.1	0.3	4.1e-30	104.9	0.3	1	1	0	0	1	1	1	1	Pyrimidine 5'-nucleotidase (UMPH-1)
dd_smedV4_650_0_1	Cluster21935	p25-alpha	PF05517.7	dd_smedV4_650_0_1	-	7.9e-30	104.1	10.7	9e-30	103.9	10.7	1	1	0	0	1	1	1	1	p25-alpha
OX_Smed_1.0.03529	Cluster21935	p25-alpha	PF05517.7	OX_Smed_1.0.03529	-	7.9e-30	104.1	10.7	9e-30	103.9	10.7	1	1	0	0	1	1	1	1	p25-alpha
OX_Smed_1.0.15247	Cluster20381	DUF1640	PF07798.6	OX_Smed_1.0.15247	-	5.5e-29	101.4	7.9	6.2e-29	101.2	7.9	1	1	0	0	1	1	1	1	Protein of unknown function (DUF1640)
dd_smedV4_9019_0_1	Cluster20381	DUF1640	PF07798.6	dd_smedV4_9019_0_1	-	6.5e-29	101.2	7.9	7.5e-29	101	7.9	1	1	0	0	1	1	1	1	Protein of unknown function (DUF1640)
OX_Smed_1.0.17141	Cluster668	Ribonucleas_3_3	PF14622.1	OX_Smed_1.0.17141	-	6.8e-28	97.1	1.6	1.3e-14	54.2	0.1	4	2	2	0	2	2	2	2	Ribonuclease-III-like
dd_smedV4_5209_0_1	Cluster15757	Tetraspannin	PF00335.15	dd_smedV4_5209_0_1	-	1.2e-27	96.6	18.1	1.7e-27	96.1	18.1	1.2	1	0	0	1	1	1	1	Tetraspanin family
dd_smedV4_5049_0_2	Cluster19833	Ras	PF00071.17	dd_smedV4_5049_0_2	-	3.5e-27	94.7	0.1	4.6e-27	94.3	0.1	1.2	1	0	0	1	1	1	1	Ras family
OX_Smed_1.0.08390	Cluster19833	Ras	PF00071.17	OX_Smed_1.0.08390	-	3.5e-27	94.7	0.1	4.6e-27	94.3	0.1	1.2	1	0	0	1	1	1	1	Ras family
dd_smedV4_8502_0_1	Cluster668	Ribonucleas_3_3	PF14622.1	dd_smedV4_8502_0_1	-	4.5e-27	94.5	0.8	3.3e-14	52.9	0.1	3.9	2	2	0	2	2	2	2	Ribonuclease-III-like
dd_smedV4_9110_0_1	Cluster2913	WD40	PF00400.27	dd_smedV4_9110_0_1	-	1.7e-26	91.1	15.8	5e-09	35.6	0	7	6	0	0	6	6	6	5	WD domain
dd_smedV4_5049_0_1	Cluster19833	Ras	PF00071.17	dd_smedV4_5049_0_1	-	3.4e-26	91.5	0	4.2e-26	91.2	0	1	1	0	0	1	1	1	1	Ras family
OX_Smed_1.0.10208	Cluster3397	DUF4456	PF14644.1	OX_Smed_1.0.10208	-	5.7e-26	91	8	5.7e-26	91	8	3.7	3	1	0	3	3	3	1	Domain of unknown function (DUF4456)
dd_smedV4_10238_0_5	Cluster3834	SNF2_N	PF00176.18	dd_smedV4_10238_0_5	-	6.3e-26	90.8	0	7.3e-26	90.6	0	1	1	0	0	1	1	1	1	SNF2 family N-terminal domain
dd_smedV4_10238_0_6	Cluster3834	SNF2_N	PF00176.18	dd_smedV4_10238_0_6	-	6.3e-26	90.8	0	7.3e-26	90.6	0	1	1	0	0	1	1	1	1	SNF2 family N-terminal domain
dd_smedV4_12302_0_1	Cluster791	DUF4456	PF14644.1	dd_smedV4_12302_0_1	-	6.9e-26	90.7	8	6.9e-26	90.7	8	3.7	3	1	0	3	3	3	1	Domain of unknown function (DUF4456)
dd_smedV4_10205_0_1	Cluster2873	Metallophos	PF00149.23	dd_smedV4_10205_0_1	-	8.7e-26	90.5	0.1	1.5e-25	89.7	0.1	1.4	1	0	0	1	1	1	1	Calcineurin-like phosphoesterase
OX_Smed_1.0.04375	Cluster2873	Metallophos	PF00149.23	OX_Smed_1.0.04375	-	8.7e-26	90.5	0.1	1.5e-25	89.7	0.1	1.4	1	0	0	1	1	1	1	Calcineurin-like phosphoesterase
dd_smedV4_2245_0_1	Cluster4528	DUF2359	PF10151.4	dd_smedV4_2245_0_1	-	1.3e-25	89.9	5.2	2e-25	89.2	5.2	1.3	1	0	0	1	1	1	1	Uncharacterised conserved protein (DUF2359)
OX_Smed_1.0.20604	Cluster4528	DUF2359	PF10151.4	OX_Smed_1.0.20604	-	1.3e-25	89.9	5.2	2e-25	89.2	5.2	1.3	1	0	0	1	1	1	1	Uncharacterised conserved protein (DUF2359)
dd_smedV4_13047_0_2	Cluster5125	GMC_oxred_C	PF05199.8	dd_smedV4_13047_0_2	-	2.5e-25	89.4	0	4.2e-25	88.7	0	1.4	1	0	0	1	1	1	1	GMC oxidoreductase
dd_smedV4_10696_0_1	Cluster363	AAA_11	PF13086.1	dd_smedV4_10696_0_1	-	4.9e-25	88.4	10.5	1.2e-24	87.2	6.1	3.1	2	1	0	2	2	2	1	AAA domain
dd_smedV4_10696_0_3	Cluster363	AAA_11	PF13086.1	dd_smedV4_10696_0_3	-	1e-24	87.4	11.7	1.2e-24	87.2	6.1	3.1	2	1	0	2	2	2	1	AAA domain
OX_Smed_1.0.13044	Cluster628	ARID	PF01388.16	OX_Smed_1.0.13044	-	1.6e-24	85.5	0.6	1.2e-23	82.7	0.2	2.5	2	0	0	2	2	2	1	ARID/BRIGHT DNA binding domain
dd_smedV4_8175_0_1	Cluster5006	mRNA_cap_C	PF03919.10	dd_smedV4_8175_0_1	-	4.2e-24	84.8	0.1	9.7e-24	83.7	0.1	1.7	1	0	0	1	1	1	1	mRNA capping enzyme
mk4.018777.00.01	Cluster8163	TPR_12	PF13424.1	mk4.018777.00.01	-	4.8e-24	84	2.2	8.4e-11	41.6	0	2.9	2	1	1	3	3	3	3	Tetratricopeptide repeat
dd_smedV4_2400_0_1	Cluster2597	Kunitz_BPTI	PF00014.18	dd_smedV4_2400_0_1	-	5.1e-24	84.2	30.1	1.6e-13	50.6	9.8	4.5	4	0	0	4	4	4	2	Kunitz/Bovine pancreatic trypsin inhibitor domain
OX_Smed_1.0.21362	Cluster2597	Kunitz_BPTI	PF00014.18	OX_Smed_1.0.21362	-	5.1e-24	84.2	30.1	1.6e-13	50.6	9.8	4.5	4	0	0	4	4	4	2	Kunitz/Bovine pancreatic trypsin inhibitor domain
OX_Smed_1.0.06087	Cluster2597	Kunitz_BPTI	PF00014.18	OX_Smed_1.0.06087	-	5.2e-24	84.1	30.1	1.6e-13	50.6	9.8	4.5	4	0	0	4	4	4	2	Kunitz/Bovine pancreatic trypsin inhibitor domain
dd_smedV4_4586_0_1	Cluster264	Laminin_G_1	PF00054.18	dd_smedV4_4586_0_1	-	8.6e-24	84	3	8e-06	25.8	0	6.6	6	1	0	6	6	6	4	Laminin G domain
OX_Smed_1.0.03527	Cluster831	TPR_12	PF13424.1	OX_Smed_1.0.03527	-	2.1e-23	82	2.2	1.2e-10	41.1	0	3	2	1	1	3	3	3	3	Tetratricopeptide repeat
OX_Smed_1.0.10277	Cluster831	TPR_12	PF13424.1	OX_Smed_1.0.10277	-	3.9e-23	81.1	1.9	1.5e-10	40.8	0	3	2	1	1	3	3	3	3	Tetratricopeptide repeat
dd_smedV4_1764_0_2	Cluster1787	Sec23_helical	PF04815.10	dd_smedV4_1764_0_2	-	4.2e-23	80.7	1.3	1.6e-22	78.8	0.8	2.2	2	0	0	2	2	2	1	Sec23/Sec24 helical domain
OX_Smed_1.0.10348	Cluster1787	Sec23_helical	PF04815.10	OX_Smed_1.0.10348	-	4.2e-23	80.7	1.3	1.6e-22	78.8	0.8	2.2	2	0	0	2	2	2	1	Sec23/Sec24 helical domain
dd_smedV4_4634_0_1	Cluster9044	MFS_1	PF07690.11	dd_smedV4_4634_0_1	-	5.3e-23	81.3	33.1	1.7e-21	76.3	23	2	1	1	1	2	2	2	2	Major Facilitator Superfamily
OX_Smed_1.0.04108	Cluster9044	MFS_1	PF07690.11	OX_Smed_1.0.04108	-	5.3e-23	81.3	33.1	1.7e-21	76.3	23	2	1	1	1	2	2	2	2	Major Facilitator Superfamily
dd_smedV4_2367_0_1	Cluster14046	LicD	PF04991.8	dd_smedV4_2367_0_1	-	1.5e-22	80.7	4.1	2.2e-22	80.2	0.8	2.5	2	1	0	2	2	2	1	LicD family
OX_Smed_1.0.08459	Cluster14046	LicD	PF04991.8	OX_Smed_1.0.08459	-	1.5e-22	80.7	4.1	2.2e-22	80.2	0.8	2.5	2	1	0	2	2	2	1	LicD family
mk4.004816.00.01	Cluster668	Ribonuclease_3	PF00636.21	mk4.004816.00.01	-	4.4e-22	78.6	0.1	6.3e-22	78.1	0.1	1.2	1	0	0	1	1	1	1	Ribonuclease III domain
OX_Smed_1.0.04171	Cluster7047	PAPS_reduct	PF01507.14	OX_Smed_1.0.04171	-	4.6e-22	78.6	0	4.3e-20	72.2	0	2.2	1	1	0	1	1	1	1	Phosphoadenosine phosphosulfate reductase family
dd_smedV4_257_0_1	Cluster10505	Abhydro_lipase	PF04083.11	dd_smedV4_257_0_1	-	4.8e-22	77	0.1	7.3e-22	76.5	0.1	1.3	1	0	0	1	1	1	1	Partial alpha/beta-hydrolase lipase region
OX_Smed_1.0.03170	Cluster10505	Abhydro_lipase	PF04083.11	OX_Smed_1.0.03170	-	1.1e-21	75.9	0.1	1.9e-21	75.1	0.1	1.4	1	0	0	1	1	1	1	Partial alpha/beta-hydrolase lipase region
OX_Smed_1.0.06971	Cluster10505	Abhydro_lipase	PF04083.11	OX_Smed_1.0.06971	-	1.1e-21	75.9	0.1	1.9e-21	75.1	0.1	1.4	1	0	0	1	1	1	1	Partial alpha/beta-hydrolase lipase region
dd_smedV4_8204_0_2	Cluster7047	PAPS_reduct	PF01507.14	dd_smedV4_8204_0_2	-	3.1e-21	75.9	0	2e-19	70	0	2.3	1	1	0	1	1	1	1	Phosphoadenosine phosphosulfate reductase family
dd_smedV4_4596_0_1	Cluster7878	MFS_1	PF07690.11	dd_smedV4_4596_0_1	-	6.5e-21	74.4	19.8	6.5e-21	74.4	19.8	2	1	1	1	2	2	2	1	Major Facilitator Superfamily
OX_Smed_1.0.22976	Cluster7878	MFS_1	PF07690.11	OX_Smed_1.0.22976	-	6.5e-21	74.4	19.8	6.5e-21	74.4	19.8	2	1	1	1	2	2	2	1	Major Facilitator Superfamily
dd_smedV4_67_0_1	Cluster21390	Granulin	PF00396.13	dd_smedV4_67_0_1	-	2.4e-20	72.3	51.6	4.2e-12	45.9	24.1	3.6	5	0	0	5	5	5	2	Granulin
OX_Smed_1.0.01432	Cluster21390	Granulin	PF00396.13	OX_Smed_1.0.01432	-	2.4e-20	72.3	51.6	4.2e-12	45.9	24.1	3.6	5	0	0	5	5	5	2	Granulin
dd_smedV4_13047_0_1	Cluster5125	GMC_oxred_C	PF05199.8	dd_smedV4_13047_0_1	-	5.3e-20	72.1	0	1.9e-11	44.4	0	2.3	2	0	0	2	2	2	2	GMC oxidoreductase
dd_smedV4_4925_0_2	Cluster6833	PTEN_C2	PF10409.4	dd_smedV4_4925_0_2	-	8e-20	70.9	2.7	1.4e-19	70.1	2.7	1.4	1	0	0	1	1	1	1	C2 domain of PTEN tumour-suppressor protein
dd_smedV4_249_0_1	Cluster2356	Filament	PF00038.16	dd_smedV4_249_0_1	-	1e-19	71.1	126.5	8.4e-07	28.7	39.3	6.8	1	1	4	6	6	6	5	Intermediate filament protein
dd_smedV4_829_0_1	Cluster20677	CAP	PF00188.21	dd_smedV4_829_0_1	-	2.5e-19	69.9	3.8	3.2e-19	69.6	3.8	1.1	1	0	0	1	1	1	1	Cysteine-rich secretory protein family
OX_Smed_1.0.08712	Cluster20677	CAP	PF00188.21	OX_Smed_1.0.08712	-	2.5e-19	69.9	3.8	3.2e-19	69.6	3.8	1.1	1	0	0	1	1	1	1	Cysteine-rich secretory protein family
mk4.001554.04.01	Cluster8987	MATH	PF00917.21	mk4.001554.04.01	-	4.6e-19	68.8	1.8	1.3e-18	67.3	1.8	1.8	1	0	0	1	1	1	1	MATH domain
dd_smedV4_974_0_1	Cluster8987	MATH	PF00917.21	dd_smedV4_974_0_1	-	5.3e-19	68.6	1.8	1.5e-18	67.2	1.8	1.7	1	0	0	1	1	1	1	MATH domain
OX_Smed_1.0.02164	Cluster8987	MATH	PF00917.21	OX_Smed_1.0.02164	-	5.3e-19	68.6	1.8	1.5e-18	67.2	1.8	1.7	1	0	0	1	1	1	1	MATH domain
OX_Smed_1.0.20735	Cluster17832	Miro	PF08477.8	OX_Smed_1.0.20735	-	5.4e-19	68.8	0	9.2e-19	68	0	1.4	1	0	0	1	1	1	1	Miro-like protein
dd_smedV4_5647_0_1	Cluster2347	EFhand_Ca_insen	PF08726.5	dd_smedV4_5647_0_1	-	6.3e-19	67.7	0	3.1e-18	65.4	0	2.3	2	0	0	2	2	2	1	Ca2+ insensitive EF hand
OX_Smed_1.0.16589	Cluster2347	EFhand_Ca_insen	PF08726.5	OX_Smed_1.0.16589	-	8.3e-19	67.3	0	3.6e-18	65.2	0	2.2	2	0	0	2	2	2	1	Ca2+ insensitive EF hand
dd_smedV4_1764_0_1	Cluster1787	Sec23_helical	PF04815.10	dd_smedV4_1764_0_1	-	1.3e-18	66.3	3	3.7e-17	61.6	2.1	3.1	2	1	0	2	2	2	1	Sec23/Sec24 helical domain
OX_Smed_1.0.03411	Cluster1787	Sec23_helical	PF04815.10	OX_Smed_1.0.03411	-	1.3e-18	66.3	3	3.7e-17	61.6	2.1	3.1	2	1	0	2	2	2	1	Sec23/Sec24 helical domain
dd_smedV4_4092_0_6	Cluster6989	MRG	PF05712.8	dd_smedV4_4092_0_6	-	2.4e-18	65.7	0	6.5e-18	64.3	0	1.8	1	0	0	1	1	1	1	MRG
dd_smedV4_6405_0_1	Cluster8713	Sof1	PF04158.9	dd_smedV4_6405_0_1	-	7.1e-18	64.4	5.7	1.4e-17	63.4	5.7	1.5	1	0	0	1	1	1	1	Sof1-like domain
OX_Smed_1.0.12265	Cluster8713	Sof1	PF04158.9	OX_Smed_1.0.12265	-	7.1e-18	64.4	5.7	1.4e-17	63.4	5.7	1.5	1	0	0	1	1	1	1	Sof1-like domain
dd_smedV4_4586_0_1	Cluster264	WD40	PF00400.27	dd_smedV4_4586_0_1	-	1.8e-17	62.4	0.8	6.5e-08	32.1	0	4.7	4	0	0	4	4	4	2	WD domain
dd_smedV4_1764_0_2	Cluster1787	Sec23_BS	PF08033.7	dd_smedV4_1764_0_2	-	5.7e-17	62	0.2	1.1e-16	61.1	0.2	1.5	1	0	0	1	1	1	1	Sec23/Sec24 beta-sandwich domain
OX_Smed_1.0.10348	Cluster1787	Sec23_BS	PF08033.7	OX_Smed_1.0.10348	-	5.7e-17	62	0.2	1.1e-16	61.1	0.2	1.5	1	0	0	1	1	1	1	Sec23/Sec24 beta-sandwich domain
dd_smedV4_1764_0_1	Cluster1787	Sec23_BS	PF08033.7	dd_smedV4_1764_0_1	-	5.8e-17	61.9	0.2	1.1e-16	61	0.2	1.5	1	0	0	1	1	1	1	Sec23/Sec24 beta-sandwich domain
OX_Smed_1.0.03411	Cluster1787	Sec23_BS	PF08033.7	OX_Smed_1.0.03411	-	5.8e-17	61.9	0.2	1.1e-16	61	0.2	1.5	1	0	0	1	1	1	1	Sec23/Sec24 beta-sandwich domain
dd_smedV4_4164_0_1	Cluster9641	PWWP	PF00855.12	dd_smedV4_4164_0_1	-	6e-17	61.6	0.7	6e-17	61.6	0.7	2.8	3	0	0	3	3	3	1	PWWP domain
OX_Smed_1.0.02530	Cluster9641	PWWP	PF00855.12	OX_Smed_1.0.02530	-	6e-17	61.6	0.7	6e-17	61.6	0.7	2.8	3	0	0	3	3	3	1	PWWP domain
dd_smedV4_990_0_1	Cluster13969	EF-hand_1	PF00036.27	dd_smedV4_990_0_1	-	6.6e-17	59.4	11.4	0.0011	18	0.1	5.8	6	0	0	6	6	6	4	EF hand
dd_smedV4_3943_0_1	Cluster9178	GLE1	PF07817.8	dd_smedV4_3943_0_1	-	1.5e-16	60.1	0.3	2.4e-08	33.2	0	2.7	3	0	0	3	3	3	2	GLE1-like protein
OX_Smed_1.0.19156	Cluster9178	GLE1	PF07817.8	OX_Smed_1.0.19156	-	1.5e-16	60.1	0.3	2.4e-08	33.2	0	2.7	3	0	0	3	3	3	2	GLE1-like protein
dd_smedV4_7630_0_1	Cluster8084	CTDII	PF01556.13	dd_smedV4_7630_0_1	-	2.2e-16	59.5	0.4	2.6e-14	52.8	0	2.7	2	0	0	2	2	2	2	DnaJ C terminal domain
OX_Smed_1.0.16282	Cluster8084	CTDII	PF01556.13	OX_Smed_1.0.16282	-	2.2e-16	59.5	0.4	2.6e-14	52.8	0	2.7	2	0	0	2	2	2	2	DnaJ C terminal domain
dd_smedV4_628_0_1	Cluster1448	TSP_1	PF00090.14	dd_smedV4_628_0_1	-	2.3e-16	59.6	68.2	8.1e-07	29	6	11.2	10	2	1	11	11	11	5	Thrombospondin type 1 domain
OX_Smed_1.0.03686	Cluster1448	TSP_1	PF00090.14	OX_Smed_1.0.03686	-	2.3e-16	59.6	68.2	8.1e-07	29	6	11.2	10	2	1	11	11	11	5	Thrombospondin type 1 domain
dd_smedV4_628_0_1	Cluster1448	TIL	PF01826.12	dd_smedV4_628_0_1	-	2.9e-16	59.3	59.1	3.1e-08	33.6	11.4	15.1	7	6	9	16	16	16	3	Trypsin Inhibitor like cysteine rich domain
OX_Smed_1.0.03686	Cluster1448	TIL	PF01826.12	OX_Smed_1.0.03686	-	2.9e-16	59.3	59.1	3.1e-08	33.6	11.4	15.1	7	6	9	16	16	16	3	Trypsin Inhibitor like cysteine rich domain
OX_Smed_1.0.03170	Cluster10505	Abhydrolase_1	PF00561.15	OX_Smed_1.0.03170	-	3.8e-16	59.3	0.2	1.2e-14	54.4	0.2	2.1	1	1	0	1	1	1	1	alpha/beta hydrolase fold
OX_Smed_1.0.06971	Cluster10505	Abhydrolase_1	PF00561.15	OX_Smed_1.0.06971	-	3.8e-16	59.3	0.2	1.2e-14	54.4	0.2	2.1	1	1	0	1	1	1	1	alpha/beta hydrolase fold
dd_smedV4_8204_0_1	Cluster7047	PAPS_reduct	PF01507.14	dd_smedV4_8204_0_1	-	4.2e-16	59.2	0	3e-14	53.2	0	2.3	1	1	0	1	1	1	1	Phosphoadenosine phosphosulfate reductase family
dd_smedV4_2400_0_1	Cluster2597	TSP_1	PF00090.14	dd_smedV4_2400_0_1	-	6.2e-16	58.2	46.7	6.9e-08	32.4	6.6	5.1	6	0	0	6	6	6	3	Thrombospondin type 1 domain
OX_Smed_1.0.21362	Cluster2597	TSP_1	PF00090.14	OX_Smed_1.0.21362	-	6.2e-16	58.2	46.7	6.9e-08	32.4	6.6	5.1	6	0	0	6	6	6	3	Thrombospondin type 1 domain
OX_Smed_1.0.06087	Cluster2597	TSP_1	PF00090.14	OX_Smed_1.0.06087	-	6.4e-16	58.2	46.7	6.9e-08	32.4	6.6	5.1	6	0	0	6	6	6	3	Thrombospondin type 1 domain
mk4.006824.02.01	Cluster17069	Astacin	PF01400.19	mk4.006824.02.01	-	9.3e-16	57.7	0	1e-15	57.6	0	1	1	0	0	1	1	1	1	Astacin (Peptidase family M12A)
dd_smedV4_990_0_1	Cluster13969	EF-hand_7	PF13499.1	dd_smedV4_990_0_1	-	1.2e-15	57.3	16.7	2.3e-05	24.4	3.4	4.2	3	2	1	4	4	4	4	EF-hand domain pair
dd_smedV4_1764_0_1	Cluster1787	zf-Sec23_Sec24	PF04810.10	dd_smedV4_1764_0_1	-	1.6e-15	56.3	1.3	3.8e-14	51.9	0.6	2.7	2	0	0	2	2	2	1	Sec23/Sec24 zinc finger
dd_smedV4_1764_0_2	Cluster1787	zf-Sec23_Sec24	PF04810.10	dd_smedV4_1764_0_2	-	1.6e-15	56.4	1.3	3.8e-14	51.9	0.6	2.7	2	0	0	2	2	2	1	Sec23/Sec24 zinc finger
OX_Smed_1.0.03411	Cluster1787	zf-Sec23_Sec24	PF04810.10	OX_Smed_1.0.03411	-	1.6e-15	56.3	1.3	3.8e-14	51.9	0.6	2.7	2	0	0	2	2	2	1	Sec23/Sec24 zinc finger
OX_Smed_1.0.10348	Cluster1787	zf-Sec23_Sec24	PF04810.10	OX_Smed_1.0.10348	-	1.6e-15	56.4	1.3	3.8e-14	51.9	0.6	2.7	2	0	0	2	2	2	1	Sec23/Sec24 zinc finger
dd_smedV4_4925_0_1	Cluster6833	PTEN_C2	PF10409.4	dd_smedV4_4925_0_1	-	2.5e-15	56.4	6.6	8e-15	54.7	6.6	1.9	1	1	0	1	1	1	1	C2 domain of PTEN tumour-suppressor protein
dd_smedV4_3413_0_1	Cluster14204	Methyltransf_12	PF08242.7	dd_smedV4_3413_0_1	-	7e-15	55.3	0	1.3e-14	54.4	0	1.5	1	0	0	1	1	1	1	Methyltransferase domain
OX_Smed_1.0.08414	Cluster14204	Methyltransf_12	PF08242.7	OX_Smed_1.0.08414	-	7e-15	55.3	0	1.3e-14	54.4	0	1.5	1	0	0	1	1	1	1	Methyltransferase domain
dd_smedV4_3413_0_1	Cluster14204	Methyltransf_23	PF13489.1	dd_smedV4_3413_0_1	-	1.1e-14	54.5	0	1.6e-14	53.9	0	1.2	1	0	0	1	1	1	1	Methyltransferase domain
OX_Smed_1.0.08414	Cluster14204	Methyltransf_23	PF13489.1	OX_Smed_1.0.08414	-	1.1e-14	54.5	0	1.6e-14	53.9	0	1.2	1	0	0	1	1	1	1	Methyltransferase domain
dd_smedV4_4105_0_1	Cluster11814	RTC_insert	PF05189.8	dd_smedV4_4105_0_1	-	1.9e-14	53.5	0	3.4e-14	52.7	0	1.4	1	0	0	1	1	1	1	RNA 3'-terminal phosphate cyclase (RTC)
OX_Smed_1.0.21191	Cluster11814	RTC_insert	PF05189.8	OX_Smed_1.0.21191	-	1.9e-14	53.5	0	3.4e-14	52.7	0	1.4	1	0	0	1	1	1	1	RNA 3'-terminal phosphate cyclase (RTC)
dd_smedV4_8827_0_1	Cluster2634	TPR_2	PF07719.12	dd_smedV4_8827_0_1	-	2.1e-14	52.1	0.1	0.002	17.8	0	4	3	0	0	3	3	3	3	Tetratricopeptide repeat
mk4.004816.00.01	Cluster668	Ribonucleas_3_3	PF14622.1	mk4.004816.00.01	-	2.5e-14	53.3	0.1	3.7e-13	49.5	0.1	2	1	1	0	1	1	1	1	Ribonuclease-III-like
dd_smedV4_1944_0_1	Cluster5969	Methyltransf_23	PF13489.1	dd_smedV4_1944_0_1	-	4.6e-14	52.4	0	9.1e-14	51.4	0	1.5	1	0	0	1	1	1	1	Methyltransferase domain
OX_Smed_1.0.18406	Cluster5969	Methyltransf_23	PF13489.1	OX_Smed_1.0.18406	-	4.6e-14	52.4	0	9.1e-14	51.4	0	1.5	1	0	0	1	1	1	1	Methyltransferase domain
OX_Smed_1.0.20735	Cluster17832	Arf	PF00025.16	OX_Smed_1.0.20735	-	6.1e-14	51.6	0	8.5e-14	51.1	0	1.1	1	0	0	1	1	1	1	ADP-ribosylation factor family
dd_smedV4_257_0_1	Cluster10505	Abhydrolase_1	PF00561.15	dd_smedV4_257_0_1	-	1.4e-13	50.9	0	1.8e-13	50.5	0	1.1	1	0	0	1	1	1	1	alpha/beta hydrolase fold
dd_smedV4_1944_0_1	Cluster5969	Methyltransf_12	PF08242.7	dd_smedV4_1944_0_1	-	2.4e-13	50.3	0.4	1e-12	48.3	0	2.3	2	0	0	2	2	2	1	Methyltransferase domain
OX_Smed_1.0.18406	Cluster5969	Methyltransf_12	PF08242.7	OX_Smed_1.0.18406	-	2.4e-13	50.3	0.4	1e-12	48.3	0	2.3	2	0	0	2	2	2	1	Methyltransferase domain
dd_smedV4_161_0_1	Cluster14122	Ribosomal_60s	PF00428.14	dd_smedV4_161_0_1	-	2.5e-13	50.1	2.5	5.4e-13	49.1	2.5	1.6	1	0	0	1	1	1	1	60s Acidic ribosomal protein
OX_Smed_1.0.21569	Cluster14122	Ribosomal_60s	PF00428.14	OX_Smed_1.0.21569	-	2.5e-13	50.1	2.5	5.4e-13	49.1	2.5	1.6	1	0	0	1	1	1	1	60s Acidic ribosomal protein
dd_smedV4_14345_0_1	Cluster3410	PX	PF00787.19	dd_smedV4_14345_0_1	-	5.6e-13	48.6	0.4	2.2e-12	46.7	0.4	2	1	0	0	1	1	1	1	PX domain
OX_Smed_1.0.13476	Cluster3410	PX	PF00787.19	OX_Smed_1.0.13476	-	5.6e-13	48.6	0.4	2.2e-12	46.7	0.4	2	1	0	0	1	1	1	1	PX domain
dd_smedV4_4586_0_1	Cluster264	EGF	PF00008.22	dd_smedV4_4586_0_1	-	5.7e-13	48.5	157.5	2.8e-05	23.9	2.2	11.6	11	0	0	11	11	11	10	EGF-like domain
dd_smedV4_8827_0_1	Cluster2634	TPR_8	PF13181.1	dd_smedV4_8827_0_1	-	7e-13	47.3	1	4.5e-06	26	0	3.9	3	0	0	3	3	3	2	Tetratricopeptide repeat
dd_smedV4_3290_0_1	Cluster18604	ADK_lid	PF05191.9	dd_smedV4_3290_0_1	-	8.6e-13	47.7	0	1.6e-12	46.8	0	1.5	1	0	0	1	1	1	1	Adenylate kinase
OX_Smed_1.0.09834	Cluster16740	ADK_lid	PF05191.9	OX_Smed_1.0.09834	-	8.6e-13	47.7	0	1.6e-12	46.8	0	1.5	1	0	0	1	1	1	1	Adenylate kinase
dd_smedV4_8827_0_1	Cluster2634	TPR_11	PF13414.1	dd_smedV4_8827_0_1	-	1.1e-12	47.3	0.4	1.7e-07	30.7	0.1	2.9	2	0	0	2	2	2	2	TPR repeat
dd_smedV4_3413_0_1	Cluster14204	Methyltransf_31	PF13847.1	dd_smedV4_3413_0_1	-	1.8e-12	47	0.5	4.5e-12	45.8	0.1	1.7	2	0	0	2	2	2	1	Methyltransferase domain
OX_Smed_1.0.08414	Cluster14204	Methyltransf_31	PF13847.1	OX_Smed_1.0.08414	-	1.8e-12	47	0.5	4.5e-12	45.8	0.1	1.7	2	0	0	2	2	2	1	Methyltransferase domain
OX_Smed_1.0.18033	Cluster452	Laminin_B	PF00052.13	OX_Smed_1.0.18033	-	1.9e-12	46.9	0	3e-12	46.2	0	1.2	1	0	0	1	1	1	1	Laminin B (Domain IV)
dd_smedV4_7359_0_1	Cluster452	Laminin_B	PF00052.13	dd_smedV4_7359_0_1	-	2.2e-12	46.7	0	3.5e-12	46	0	1.3	1	0	0	1	1	1	1	Laminin B (Domain IV)
OX_Smed_1.0.14860	Cluster11150	PH	PF00169.24	OX_Smed_1.0.14860	-	1.2e-11	44.6	0.5	1.5e-11	44.4	0.5	1.1	1	0	0	1	1	1	1	PH domain
dd_smedV4_1078_1_1	Cluster29224	NDUF_B12	PF08122.7	dd_smedV4_1078_1_1	-	1.6e-11	43.7	0	2.2e-11	43.2	0	1.2	1	0	0	1	1	1	1	NADH-ubiquinone oxidoreductase B12 subunit family
dd_smedV4_8827_0_1	Cluster2634	TPR_12	PF13424.1	dd_smedV4_8827_0_1	-	2.4e-11	43.4	0.2	1.2e-05	25	0.1	2.7	1	1	1	2	2	2	2	Tetratricopeptide repeat
OX_Smed_1.0.21729	Cluster2146	GCV_T_C	PF08669.6	OX_Smed_1.0.21729	-	7.7e-11	41.8	0	1.6e-10	40.8	0	1.6	1	0	0	1	1	1	1	Glycine cleavage T-protein C-terminal barrel domain
dd_smedV4_3413_0_1	Cluster14204	Methyltransf_25	PF13649.1	dd_smedV4_3413_0_1	-	8e-11	42.1	0	1.5e-10	41.3	0	1.5	1	0	0	1	1	1	1	Methyltransferase domain
OX_Smed_1.0.08414	Cluster14204	Methyltransf_25	PF13649.1	OX_Smed_1.0.08414	-	8e-11	42.1	0	1.5e-10	41.3	0	1.5	1	0	0	1	1	1	1	Methyltransferase domain
dd_smedV4_4280_0_1	Cluster2146	GCV_T_C	PF08669.6	dd_smedV4_4280_0_1	-	9.5e-11	41.5	0	2e-10	40.5	0	1.6	1	0	0	1	1	1	1	Glycine cleavage T-protein C-terminal barrel domain
dd_smedV4_3413_0_1	Cluster14204	Methyltransf_11	PF08241.7	dd_smedV4_3413_0_1	-	1.1e-10	41.8	0	1.8e-10	41.1	0	1.4	1	0	0	1	1	1	1	Methyltransferase domain
OX_Smed_1.0.08414	Cluster14204	Methyltransf_11	PF08241.7	OX_Smed_1.0.08414	-	1.1e-10	41.8	0	1.8e-10	41.1	0	1.4	1	0	0	1	1	1	1	Methyltransferase domain
dd_smedV4_3791_0_1	Cluster13221	TFIIB	PF00382.14	dd_smedV4_3791_0_1	-	1.7e-10	40.5	1.1	1.2e-05	25	0	2.6	2	1	0	2	2	2	2	Transcription factor TFIIB repeat
OX_Smed_1.0.12859	Cluster13221	TFIIB	PF00382.14	OX_Smed_1.0.12859	-	1.7e-10	40.5	1.1	1.2e-05	25	0	2.6	2	1	0	2	2	2	2	Transcription factor TFIIB repeat
OX_Smed_1.0.18178	Cluster13221	TFIIB	PF00382.14	OX_Smed_1.0.18178	-	1.7e-10	40.5	1.1	1.2e-05	25	0	2.6	2	1	0	2	2	2	2	Transcription factor TFIIB repeat
dd_smedV4_8827_0_1	Cluster2634	TPR_1	PF00515.23	dd_smedV4_8827_0_1	-	1.7e-10	40	0.9	0.0059	16.1	0	4.1	3	0	0	3	3	3	2	Tetratricopeptide repeat
dd_smedV4_1467_0_1	Cluster17960	EF-hand_7	PF13499.1	dd_smedV4_1467_0_1	-	2e-10	40.6	5.3	4.8e-10	39.4	5.3	1.7	1	0	0	1	1	1	1	EF-hand domain pair
OX_Smed_1.0.22033	Cluster17960	EF-hand_7	PF13499.1	OX_Smed_1.0.22033	-	2e-10	40.6	5.3	4.8e-10	39.4	5.3	1.7	1	0	0	1	1	1	1	EF-hand domain pair
dd_smedV4_990_0_1	Cluster13969	EF-hand_6	PF13405.1	dd_smedV4_990_0_1	-	2.2e-10	39.5	12.8	0.013	15.3	0	6.2	5	1	1	6	6	6	4	EF-hand domain
OX_Smed_1.0.03527	Cluster831	TPR_10	PF13374.1	OX_Smed_1.0.03527	-	3.1e-10	39.6	1	0.74	9.8	0	5.2	5	0	0	5	5	5	3	Tetratricopeptide repeat
OX_Smed_1.0.10277	Cluster831	TPR_10	PF13374.1	OX_Smed_1.0.10277	-	6.8e-10	38.5	1	0.87	9.6	0	5.1	5	0	0	5	5	5	3	Tetratricopeptide repeat
OX_Smed_1.0.03170	Cluster10505	Abhydrolase_5	PF12695.2	OX_Smed_1.0.03170	-	1.2e-09	38	0.4	1.2e-08	34.7	0.4	2.2	1	1	0	1	1	1	1	Alpha/beta hydrolase family
OX_Smed_1.0.06971	Cluster10505	Abhydrolase_5	PF12695.2	OX_Smed_1.0.06971	-	1.2e-09	38	0.4	1.2e-08	34.7	0.4	2.2	1	1	0	1	1	1	1	Alpha/beta hydrolase family
dd_smedV4_1819_0_1	Cluster19658	SNARE	PF05739.14	dd_smedV4_1819_0_1	-	1.6e-09	37.2	7	8.5e-08	31.7	0.4	2.4	2	1	0	2	2	2	2	SNARE domain
OX_Smed_1.0.21138	Cluster19658	SNARE	PF05739.14	OX_Smed_1.0.21138	-	1.6e-09	37.2	7	8.5e-08	31.7	0.4	2.4	2	1	0	2	2	2	2	SNARE domain
mk4.018777.00.01	Cluster8163	TPR_10	PF13374.1	mk4.018777.00.01	-	3.4e-09	36.3	0.8	0.57	10.1	0	5	5	0	0	5	5	5	2	Tetratricopeptide repeat
OX_Smed_1.0.03170	Cluster10505	Abhydrolase_6	PF12697.2	OX_Smed_1.0.03170	-	5.6e-09	36.2	0	1.2e-08	35.1	0	1.4	1	1	0	1	1	1	1	Alpha/beta hydrolase family
OX_Smed_1.0.06971	Cluster10505	Abhydrolase_6	PF12697.2	OX_Smed_1.0.06971	-	5.6e-09	36.2	0	1.2e-08	35.1	0	1.4	1	1	0	1	1	1	1	Alpha/beta hydrolase family
OX_Smed_1.0.14385	Cluster30729	Propep_M14	PF02244.11	OX_Smed_1.0.14385	-	8.2e-09	35	0	9.6e-09	34.7	0	1.1	1	0	0	1	1	1	1	Carboxypeptidase activation peptide
dd_smedV4_1467_0_1	Cluster17960	EF-hand_1	PF00036.27	dd_smedV4_1467_0_1	-	9.6e-09	33.9	12.9	2.7e-05	23.1	1.3	2.9	3	0	0	3	3	3	2	EF hand
OX_Smed_1.0.22033	Cluster17960	EF-hand_1	PF00036.27	OX_Smed_1.0.22033	-	9.6e-09	33.9	12.9	2.7e-05	23.1	1.3	2.9	3	0	0	3	3	3	2	EF hand
dd_smedV4_115_0_1	Cluster30729	Propep_M14	PF02244.11	dd_smedV4_115_0_1	-	9.6e-09	34.7	0	1.2e-08	34.4	0	1.1	1	0	0	1	1	1	1	Carboxypeptidase activation peptide
dd_smedV4_115_0_2	Cluster30729	Propep_M14	PF02244.11	dd_smedV4_115_0_2	-	9.6e-09	34.7	0	1.2e-08	34.4	0	1.1	1	0	0	1	1	1	1	Carboxypeptidase activation peptide
dd_smedV4_8827_0_1	Cluster2634	TPR_19	PF14559.1	dd_smedV4_8827_0_1	-	1.1e-08	35.2	0	9.3e-06	25.8	0	2.8	2	0	0	2	2	2	1	Tetratricopeptide repeat
mk4.001820.01.01	Cluster2597	TSP_1	PF00090.14	mk4.001820.01.01	-	2.1e-08	34.1	3.3	2.1e-08	34.1	3.3	2.1	2	0	0	2	2	2	1	Thrombospondin type 1 domain
dd_smedV4_8827_0_1	Cluster2634	Apc3	PF12895.2	dd_smedV4_8827_0_1	-	2.2e-08	34.1	2.4	2.1e-05	24.5	1.7	3	2	1	1	3	3	2	2	Anaphase-promoting complex
OX_Smed_1.0.06304	Cluster870	EF-hand_1	PF00036.27	OX_Smed_1.0.06304	-	2.8e-08	32.4	2.2	0.006	15.7	0.7	3.1	2	0	0	2	2	2	2	EF hand
OX_Smed_1.0.13044	Cluster628	zf-C5HC2	PF02928.11	OX_Smed_1.0.13044	-	3e-08	33.6	25.6	1.2e-07	31.7	0.3	4.1	4	0	0	4	4	4	2	C5HC2 zinc finger
dd_smedV4_5944_0_2	Cluster82	WD40	PF00400.27	dd_smedV4_5944_0_2	-	3.4e-08	33	10.7	5.3e-07	29.2	0.1	4.1	4	0	0	4	4	4	2	WD domain
dd_smedV4_5944_0_1	Cluster82	WD40	PF00400.27	dd_smedV4_5944_0_1	-	3.5e-08	33	10.7	5.4e-07	29.2	0.1	4.1	4	0	0	4	4	4	2	WD domain
dd_smedV4_10062_0_1	Cluster2227	Arm	PF00514.18	dd_smedV4_10062_0_1	-	5.6e-08	32.3	10.3	0.00025	20.7	0.1	7.2	8	0	0	8	8	8	2	Armadillo/beta-catenin-like repeat
OX_Smed_1.0.21614	Cluster2227	Arm	PF00514.18	OX_Smed_1.0.21614	-	5.6e-08	32.3	10.3	0.00025	20.7	0.1	7.2	8	0	0	8	8	8	2	Armadillo/beta-catenin-like repeat
mk4.004422.01.01	Cluster10505	Abhydrolase_1	PF00561.15	mk4.004422.01.01	-	5.7e-08	32.5	0	8e-08	32.1	0	1.1	1	0	0	1	1	1	1	alpha/beta hydrolase fold
dd_smedV4_1944_0_1	Cluster5969	RLI	PF04068.10	dd_smedV4_1944_0_1	-	5.7e-08	32.2	0.1	5.7e-08	32.2	0.1	1.8	2	0	0	2	2	1	1	Possible Fer4-like domain in RNase L inhibitor
OX_Smed_1.0.18406	Cluster5969	RLI	PF04068.10	OX_Smed_1.0.18406	-	5.7e-08	32.2	0.1	5.7e-08	32.2	0.1	1.8	2	0	0	2	2	1	1	Possible Fer4-like domain in RNase L inhibitor
dd_smedV4_10696_0_1	Cluster363	AAA_19	PF13245.1	dd_smedV4_10696_0_1	-	5.9e-08	32.3	0	1.2e-07	31.4	0	1.4	1	0	0	1	1	1	1	Part of AAA domain
dd_smedV4_10696_0_3	Cluster363	AAA_19	PF13245.1	dd_smedV4_10696_0_3	-	5.9e-08	32.3	0	1.2e-07	31.4	0	1.4	1	0	0	1	1	1	1	Part of AAA domain
dd_smedV4_10498_0_1	Cluster4928	MoeA_C	PF03454.10	dd_smedV4_10498_0_1	-	6.3e-08	32.4	0	1.3e-07	31.4	0	1.6	1	0	0	1	1	1	1	MoeA C-terminal region (domain IV)
OX_Smed_1.0.22237	Cluster4928	MoeA_C	PF03454.10	OX_Smed_1.0.22237	-	6.3e-08	32.4	0	1.3e-07	31.4	0	1.6	1	0	0	1	1	1	1	MoeA C-terminal region (domain IV)
dd_smedV4_8175_0_1	Cluster5006	DNA_ligase_A_M	PF01068.16	dd_smedV4_8175_0_1	-	8.3e-08	31.8	0.6	6.7e-06	25.6	0.6	2.3	1	1	0	1	1	1	1	ATP dependent DNA ligase domain
dd_smedV4_1944_0_1	Cluster5969	Methyltransf_18	PF12847.2	dd_smedV4_1944_0_1	-	1e-07	32.5	0	2.7e-07	31.1	0	1.8	1	0	0	1	1	1	1	Methyltransferase domain
OX_Smed_1.0.18406	Cluster5969	Methyltransf_18	PF12847.2	OX_Smed_1.0.18406	-	1e-07	32.5	0	2.7e-07	31.1	0	1.8	1	0	0	1	1	1	1	Methyltransferase domain
dd_smedV4_990_0_1	Cluster13969	EF-hand_8	PF13833.1	dd_smedV4_990_0_1	-	1.1e-07	31.2	9.8	0.71	9.5	0.1	4.5	4	0	0	4	4	4	4	EF-hand domain pair
dd_smedV4_10205_0_1	Cluster2873	EF-hand_7	PF13499.1	dd_smedV4_10205_0_1	-	1.2e-07	31.7	4.3	7.8e-05	22.7	1	3.3	3	0	0	3	3	3	2	EF-hand domain pair
OX_Smed_1.0.04375	Cluster2873	EF-hand_7	PF13499.1	OX_Smed_1.0.04375	-	1.2e-07	31.7	4.3	7.8e-05	22.7	1	3.3	3	0	0	3	3	3	2	EF-hand domain pair
dd_smedV4_1944_0_1	Cluster5969	Methyltransf_31	PF13847.1	dd_smedV4_1944_0_1	-	1.2e-07	31.4	0.4	4.6e-07	29.5	0	2.2	2	1	0	2	2	2	1	Methyltransferase domain
OX_Smed_1.0.18406	Cluster5969	Methyltransf_31	PF13847.1	OX_Smed_1.0.18406	-	1.2e-07	31.4	0.4	4.6e-07	29.5	0	2.2	2	1	0	2	2	2	1	Methyltransferase domain
dd_smedV4_249_0_1	Cluster2356	ADIP	PF11559.3	dd_smedV4_249_0_1	-	1.9e-07	31	137.7	0.00037	20.4	5.6	10.1	1	1	8	10	10	10	6	Afadin- and alpha -actinin-Binding
dd_smedV4_4634_0_1	Cluster9044	Nodulin-like	PF06813.8	dd_smedV4_4634_0_1	-	3.1e-07	29.9	7.6	3.1e-07	29.9	7.6	2.4	2	1	0	2	2	2	1	Nodulin-like
OX_Smed_1.0.04108	Cluster9044	Nodulin-like	PF06813.8	OX_Smed_1.0.04108	-	3.1e-07	29.9	7.6	3.1e-07	29.9	7.6	2.4	2	1	0	2	2	2	1	Nodulin-like
OX_Smed_1.0.06304	Cluster870	EF-hand_6	PF13405.1	OX_Smed_1.0.06304	-	3.2e-07	29.6	1.3	0.042	13.7	0.4	3.1	2	0	0	2	2	2	2	EF-hand domain
dd_smedV4_1944_0_1	Cluster5969	Methyltransf_11	PF08241.7	dd_smedV4_1944_0_1	-	3.6e-07	30.5	0	1.1e-06	28.9	0	1.9	1	0	0	1	1	1	1	Methyltransferase domain
OX_Smed_1.0.18406	Cluster5969	Methyltransf_11	PF08241.7	OX_Smed_1.0.18406	-	3.6e-07	30.5	0	1.1e-06	28.9	0	1.9	1	0	0	1	1	1	1	Methyltransferase domain
dd_smedV4_10062_0_1	Cluster2227	HEAT_2	PF13646.1	dd_smedV4_10062_0_1	-	4e-07	30.2	0.2	0.26	11.6	0.3	4.9	2	1	1	3	3	3	2	HEAT repeats
OX_Smed_1.0.21614	Cluster2227	HEAT_2	PF13646.1	OX_Smed_1.0.21614	-	4e-07	30.2	0.2	0.26	11.6	0.3	4.9	2	1	1	3	3	3	2	HEAT repeats
mk4.004422.01.01	Cluster10505	Abhydro_lipase	PF04083.11	mk4.004422.01.01	-	4.3e-07	29.1	0.1	7.3e-07	28.4	0.1	1.4	1	0	0	1	1	1	1	Partial alpha/beta-hydrolase lipase region
dd_smedV4_1595_0_1	Cluster19364	GATase_3	PF07685.9	dd_smedV4_1595_0_1	-	4.4e-07	29.6	0	6.8e-07	28.9	0	1.5	1	1	0	1	1	1	1	CobB/CobQ-like glutamine amidotransferase domain
dd_smedV4_8827_0_1	Cluster2634	TPR_7	PF13176.1	dd_smedV4_8827_0_1	-	4.6e-07	29.1	0.6	0.0088	15.7	0	4.3	4	0	0	4	4	4	1	Tetratricopeptide repeat
dd_smedV4_3946_0_1	Cluster28160	DUF2678	PF10856.3	dd_smedV4_3946_0_1	-	5.4e-07	29.3	4.7	6.7e-07	29	4.7	1.1	1	0	0	1	1	1	1	Protein of unknown function (DUF2678)
dd_smedV4_257_0_1	Cluster10505	Abhydrolase_5	PF12695.2	dd_smedV4_257_0_1	-	5.7e-07	29.3	0	8.5e-07	28.8	0	1.3	1	0	0	1	1	1	1	Alpha/beta hydrolase family
dd_smedV4_257_0_1	Cluster10505	Abhydrolase_6	PF12697.2	dd_smedV4_257_0_1	-	7.1e-07	29.3	0	9.4e-07	28.9	0	1.1	1	0	0	1	1	1	1	Alpha/beta hydrolase family
mk4.007983.02.01	Cluster7047	PAPS_reduct	PF01507.14	mk4.007983.02.01	-	1e-06	28.7	0	1.2e-05	25.2	0	2	1	1	1	2	2	2	1	Phosphoadenosine phosphosulfate reductase family
OX_Smed_1.0.13044	Cluster628	PHD	PF00628.24	OX_Smed_1.0.13044	-	1.4e-06	27.9	15.7	1.4e-06	27.9	15.7	3.4	3	0	0	3	3	3	1	PHD-finger
dd_smedV4_249_0_1	Cluster2356	Reo_sigmaC	PF04582.7	dd_smedV4_249_0_1	-	1.4e-06	27.7	45	0.026	13.7	1.2	6.7	1	1	6	7	7	7	3	Reovirus sigma C capsid protein
dd_smedV4_1467_0_1	Cluster17960	EF-hand_6	PF13405.1	dd_smedV4_1467_0_1	-	1.9e-06	27.2	4.7	0.0036	17	0.2	2.6	2	0	0	2	2	2	2	EF-hand domain
OX_Smed_1.0.22033	Cluster17960	EF-hand_6	PF13405.1	OX_Smed_1.0.22033	-	1.9e-06	27.2	4.7	0.0036	17	0.2	2.6	2	0	0	2	2	2	2	EF-hand domain
dd_smedV4_3244_0_7	Cluster8804	Pkinase	PF00069.20	dd_smedV4_3244_0_7	-	1.9e-06	27.2	1	2.5e-06	26.8	0.1	1.6	2	0	0	2	2	2	1	Protein kinase domain
dd_smedV4_3244_0_8	Cluster8804	Pkinase	PF00069.20	dd_smedV4_3244_0_8	-	1.9e-06	27.2	1	2.5e-06	26.8	0.1	1.6	2	0	0	2	2	2	1	Protein kinase domain
OX_Smed_1.0.06304	Cluster870	EF-hand_7	PF13499.1	OX_Smed_1.0.06304	-	3.2e-06	27.1	2.3	8.2e-05	22.6	1.8	3.4	1	1	1	2	2	2	2	EF-hand domain pair
mk4.018777.00.01	Cluster8163	TPR_11	PF13414.1	mk4.018777.00.01	-	3.3e-06	26.6	7.5	0.018	14.7	0.4	3.2	2	1	1	3	3	3	3	TPR repeat
dd_smedV4_3413_0_1	Cluster14204	Ubie_methyltran	PF01209.13	dd_smedV4_3413_0_1	-	3.5e-06	26.3	0	5.6e-06	25.6	0	1.3	1	0	0	1	1	1	1	ubiE/COQ5 methyltransferase family
OX_Smed_1.0.08414	Cluster14204	Ubie_methyltran	PF01209.13	OX_Smed_1.0.08414	-	3.5e-06	26.3	0	5.6e-06	25.6	0	1.3	1	0	0	1	1	1	1	ubiE/COQ5 methyltransferase family
dd_smedV4_4586_0_1	Cluster264	Laminin_G_3	PF13385.1	dd_smedV4_4586_0_1	-	3.8e-06	27.2	0.5	0.32	11.2	0	4	5	0	0	5	5	5	2	Concanavalin A-like lectin/glucanases superfamily
dd_smedV4_7360_0_1	Cluster17575	DUF4217	PF13959.1	dd_smedV4_7360_0_1	-	4.5e-06	26	0	3.1e-05	23.4	0	2.1	2	0	0	2	2	2	1	Domain of unknown function (DUF4217)
OX_Smed_1.0.03527	Cluster831	TPR_11	PF13414.1	OX_Smed_1.0.03527	-	5e-06	26	7.1	0.024	14.2	0.4	3.3	2	1	1	3	3	3	3	TPR repeat
mk4.018777.00.01	Cluster8163	TPR_2	PF07719.12	mk4.018777.00.01	-	6.6e-06	25.6	11.1	0.97	9.5	0	5.2	5	0	0	5	5	5	2	Tetratricopeptide repeat
dd_smedV4_990_0_1	Cluster13969	SPARC_Ca_bdg	PF10591.4	dd_smedV4_990_0_1	-	6.7e-06	26.1	8.4	0.004	17.1	2.3	3.3	2	1	1	3	3	3	2	Secreted protein acidic and rich in cysteine Ca binding region
OX_Smed_1.0.10277	Cluster831	TPR_11	PF13414.1	OX_Smed_1.0.10277	-	6.8e-06	25.6	6.9	0.03	13.9	0.4	3.4	2	1	1	3	3	3	3	TPR repeat
dd_smedV4_249_0_1	Cluster2356	Tropomyosin	PF00261.15	dd_smedV4_249_0_1	-	7.4e-06	25.2	20.6	7.4e-06	25.2	20.6	8.4	1	1	6	7	7	7	5	Tropomyosin
dd_smedV4_8827_0_1	Cluster2634	TPR_14	PF13428.1	dd_smedV4_8827_0_1	-	1e-05	25.7	0	1.4	9.8	0	3.7	3	0	0	3	3	3	1	Tetratricopeptide repeat
