# Supplementary material for: Genome-Wide Analysis of Polyadenylation Events in Schmidtea mediterranea
Source: G3 (Bethesda). 2016 Aug 2;6(10):3035–48. doi: 10.1534/g3.116.031120 (PMC5068929; doi:10.1534/g3.116.031120)
Supplement: Supplemental Material [file supp_g3.116.031120_TableS8.xls]

## Sheet: BedOverlap_percentage_0.85
Old_Genome_Id	New_genome_Id
Contig5533_-_3716_3764	scaffold736_-_205802_205850
Contig5533_-_3716_3764	scaffold736_-_214214_214262
Contig3281_+_48994_49043	scaffold37769_-_38948_38997
Contig989_-_23602_23646	scaffold30366_+_24716_24760
Contig364_+_21413_21466	scaffold5202_+_28938_28991
Contig630_-_36749_36875	scaffold8308_-_50278_50404
Contig3396_-_10179_10230	scaffold38230_+_52726_52777
Contig3396_-_10179_10230	scaffold38230_+_54438_54489
Contig18219_-_5349_5409	scaffold198_-_137146_137206
Contig4279_-_15284_15335	scaffold9634_+_119708_119759
Contig4279_-_15284_15335	scaffold9634_+_123372_123423
Contig4556_+_31229_31275	scaffold19474_-_7588_7634
Contig4556_+_31229_31275	scaffold19474_-_9535_9581
Contig7610_-_7736_7785	scaffold5876_-_7543_7592
Contig2275_-_18991_19075	scaffold32934_+_65712_65796
Contig38514_-_776_822	scaffold400_+_19744_19790
Contig1110_+_93709_93759	scaffold33187_-_10678_10728
Contig1110_+_93709_93759	scaffold33187_-_11766_11816
Contig1794_+_17154_17203	scaffold6196_-_58259_58308
Contig7931_-_2409_2462	scaffold12106_+_14048_14101
Contig7931_-_2409_2462	scaffold12106_+_16108_16161
Contig7931_-_2409_2462	scaffold12106_+_18756_18809
Contig4144_+_66115_66170	scaffold22558_+_23558_23613
Contig365_-_158014_158066	scaffold739_+_3357_3409
Contig13492_-_14347_14409	scaffold41550_+_53122_53184
Contig5690_-_22529_22620	scaffold18519_+_4200_4291
Contig2411_+_7566_7634	scaffold10724_-_168074_168142
Contig149_+_56643_56697	scaffold38198_+_32159_32213
Contig4091_-_15711_15761	scaffold36807_+_10123_10173
Contig6_+_354948_355015	scaffold6324_+_12875_12941
Contig6776_+_25165_25214	scaffold5555_+_16648_16696
Contig6776_+_25165_25214	scaffold5555_+_18801_18849
Contig1469_-_11074_11122	scaffold465_+_96202_96250
Contig1284_-_24860_24910	scaffold12199_+_64096_64146
Contig3935_+_17423_17467	scaffold12598_-_23508_23552
Contig4848_-_35848_35895	scaffold1445_-_18882_18929
Contig4848_-_35848_35895	scaffold1445_-_21644_21691
Contig4848_-_35848_35895	scaffold1445_-_24838_24885
Contig268_-_98874_98925	scaffold1761_+_2626_2677
Contig458_+_19519_19585	scaffold33596_-_4847_4913
Contig1007_+_48868_48918	scaffold9127_+_42911_42961
Contig3082_-_24761_24819	scaffold6850_+_6093_6151
Contig22312_+_1414_1463	scaffold10541_-_67109_67158
Contig1450_+_82644_82690	scaffold16148_+_75083_75129
Contig5167_-_6274_6321	scaffold26975_-_6759_6806
Contig1434_+_46925_46973	scaffold15090_+_63385_63433
Contig11352_+_8673_8726	scaffold20777_-_74076_74129
Contig11352_+_8673_8726	scaffold20777_-_76062_76115
Contig34_-_262043_262094	scaffold362_+_66469_66520
Contig13165_+_9849_9904	scaffold27797_+_6440_6495
Contig22487_-_3135_3183	scaffold39651_-_5040_5088
Contig5135_-_27210_27268	scaffold21707_+_129055_129113
Contig17430_-_14236_14283	scaffold17422_+_1984_2031
Contig1257_+_82394_82447	scaffold10493_-_117_170
Contig7489_+_11403_11453	scaffold18501_+_1476_1526
Contig3554_+_32442_32487	scaffold14961_+_35797_35842
Contig481_-_20322_20368	scaffold4897_-_27910_27956
Contig6185_-_30968_31016	scaffold14289_-_25284_25332
Contig6185_-_30968_31016	scaffold14289_-_30942_30990
Contig5628_+_8302_8430	scaffold17896_-_75614_75742
Contig5628_+_8302_8430	scaffold17896_-_77557_77685
Contig286_+_118335_118384	scaffold12332_+_191093_191141
Contig286_+_118335_118384	scaffold12332_+_192196_192244
Contig5624_-_27457_27505	scaffold4564_+_11482_11530
Contig825_+_77067_77115	scaffold1432_+_37194_37242
Contig15492_-_15218_15293	scaffold7762_-_13371_13446
Contig1320_+_42199_42247	scaffold3286_-_75532_75580
Contig8696_-_7350_7398	scaffold53939_-_1965_2013
Contig895_-_27769_27847	scaffold23163_-_14481_14559
Contig895_-_27769_27847	scaffold23163_-_17932_18010
Contig895_-_27769_27847	scaffold23163_-_21121_21199
Contig895_-_27769_27847	scaffold23163_-_23840_23918
Contig3598_+_32674_32725	scaffold19011_+_80400_80451
Contig8981_+_9416_9553	scaffold23458_-_2337_2474
Contig7736_+_18351_18400	scaffold6105_-_3776_3825
Contig18721_-_9845_9895	scaffold21910_-_5611_5661
Contig18721_-_9845_9895	scaffold21910_-_12030_12080
Contig12217_+_10110_10160	scaffold22395_+_12608_12658
Contig12217_+_10110_10160	scaffold22395_+_14056_14106
Contig6432_-_22224_22272	scaffold17760_-_33302_33350
Contig46065_+_1562_1616	scaffold17948_+_37323_37376
Contig2007_-_22217_22265	scaffold3857_+_85540_85588
Contig1243_-_54658_54709	scaffold9902_+_48702_48753
Contig3_+_214902_214963	scaffold6064_-_32685_32745
Contig3_+_214902_214963	scaffold6064_-_35614_35674
Contig11888_+_8102_8150	scaffold302_+_35196_35244
Contig5312_+_14443_14498	scaffold13477_+_29152_29207
Contig949_+_4407_4457	scaffold7773_-_29121_29171
Contig36_+_121371_121417	scaffold4335_-_30401_30447
Contig2223_+_5491_5540	scaffold3584_+_18770_18819
Contig9022_-_11252_11310	scaffold27248_-_119_177
Contig99_-_238644_238695	scaffold19981_+_26411_26462
Contig107_-_111009_111056	scaffold19596_+_15571_15618
Contig3397_-_27095_27144	scaffold9431_+_11814_11863
Contig1255_-_36645_36699	scaffold3825_-_20684_20738
Contig1239_-_84389_84439	scaffold8419_-_59844_59894
Contig1239_-_84389_84439	scaffold8419_-_62626_62676
Contig7154_-_7626_7676	scaffold6465_+_25325_25375
Contig8651_-_2494_2542	scaffold7013_+_28001_28049
Contig8651_-_2494_2542	scaffold7013_+_30939_30987
Contig11352_+_8461_8516	scaffold20777_-_74286_74341
Contig11352_+_8461_8516	scaffold20777_-_76274_76329
Contig504_+_115349_115395	scaffold830_+_153768_153814
Contig1401_-_59105_59155	scaffold18501_+_154327_154377
Contig645_-_13668_13718	scaffold10159_+_23396_23446
Contig1750_+_35806_35856	scaffold689_-_107085_107135
Contig123_-_215749_215794	scaffold20103_-_74213_74258
Contig1790_-_19121_19182	scaffold23817_+_11506_11567
Contig1790_-_19121_19182	scaffold23817_+_12534_12595
Contig840_-_105711_105762	scaffold23847_-_83456_83507
Contig840_-_105711_105762	scaffold23847_-_89269_89320
Contig68_-_67232_67278	scaffold6050_-_62919_62965
Contig2479_+_22052_22128	scaffold1023_-_128737_128813
Contig6528_-_3706_3756	scaffold10647_-_32504_32554
Contig14334_+_6176_6225	scaffold195_-_50276_50325
Contig320_-_40877_40967	scaffold5699_+_226216_226306
Contig320_-_40877_40967	scaffold5699_+_229835_229925
Contig1813_-_48787_48840	scaffold5681_+_55868_55921
Contig48722_-_1490_1549	scaffold18304_-_8268_8327
Contig366_+_84124_84201	scaffold14731_+_18308_18384
Contig62_-_41145_41199	scaffold1986_+_16870_16924
Contig16047_+_6682_6729	scaffold13154_-_103310_103357
Contig4491_-_8829_8891	scaffold2267_+_111307_111369
Contig6536_-_34045_34093	scaffold26903_-_28276_28324
Contig8584_-_22272_22319	scaffold22004_+_1215_1262
Contig600_-_3827_3873	scaffold15986_+_15609_15655
Contig8332_-_18585_18631	scaffold43117_-_77014_77060
Contig778_-_36699_36747	scaffold206_-_3408_3456
Contig778_-_36699_36747	scaffold206_-_9431_9479
Contig639_-_7324_7377	scaffold14567_-_8355_8408
Contig1455_+_1749_1793	scaffold19105_+_27813_27857
Contig4428_-_27744_27839	scaffold8396_-_29860_29955
Contig4428_-_27744_27839	scaffold8396_-_33433_33528
Contig2201_-_20443_20502	scaffold37597_-_3845_3904
Contig6187_+_13354_13402	scaffold8606_+_42972_43020
Contig21317_-_10897_10946	scaffold21449_-_11544_11593
Contig1593_+_75931_75982	scaffold4219_+_1336_1387
Contig1593_+_75931_75982	scaffold4219_+_5457_5508
Contig2691_-_11366_11415	scaffold4062_-_106324_106373
Contig226_-_72288_72336	scaffold3632_-_105591_105639
Contig2966_-_25087_25136	scaffold21556_-_45941_45990
Contig820_-_71177_71226	scaffold422_-_54170_54219
Contig820_-_71177_71226	scaffold422_-_55170_55219
Contig700_-_107046_107095	scaffold3533_-_137254_137303
Contig1_+_379433_379481	scaffold26293_-_6432_6480
Contig129_+_152507_152584	scaffold5030_-_95292_95369
Contig129_+_152507_152584	scaffold5030_-_96535_96612
Contig1197_-_45294_45338	scaffold7304_-_9268_9312
Contig3048_+_9350_9398	scaffold11182_-_52049_52097
Contig3048_+_9350_9398	scaffold11182_-_55835_55883
Contig2110_+_16235_16284	scaffold197_-_96790_96839
Contig2110_+_16235_16284	scaffold197_-_101286_101335
Contig2807_+_38914_39000	scaffold3766_-_74649_74735
Contig2807_+_38914_39000	scaffold3766_-_78927_79013
Contig1430_+_44320_44376	scaffold5711_+_80822_80878
Contig2929_+_9928_9985	scaffold266_-_2371_2428
Contig2929_+_9928_9985	scaffold266_-_7567_7624
Contig1245_-_39740_39849	scaffold30757_-_18666_18775
Contig1098_+_31256_31370	scaffold27243_-_30680_30794
Contig1098_+_31256_31370	scaffold27243_-_34072_34186
Contig2652_-_74266_74314	scaffold32635_+_4478_4526
Contig6850_+_3657_3708	scaffold27746_-_21623_21674
Contig6850_+_3657_3708	scaffold27746_-_23743_23794
Contig5339_-_14148_14193	scaffold12449_+_63887_63932
Contig5339_-_14148_14193	scaffold12449_+_66844_66889
Contig1641_-_538_593	scaffold282_-_155484_155539
Contig457_-_107870_107926	scaffold13370_+_43115_43171
Contig152_+_184593_184643	scaffold25324_-_99329_99379
Contig152_+_184593_184643	scaffold25324_-_102714_102764
Contig152_+_184593_184643	scaffold25324_-_106704_106754
Contig11441_-_14279_14328	scaffold7805_+_4760_4809
Contig663_-_21784_21844	scaffold22532_-_33062_33122
Contig21481_-_3109_3156	scaffold5186_+_41462_41509
Contig952_+_123196_123245	scaffold6702_+_33534_33583
Contig952_+_123196_123245	scaffold6702_+_36455_36504
Contig2659_-_59215_59264	scaffold14490_-_12861_12910
Contig18912_+_11115_11163	scaffold1841_+_723_771
Contig1363_+_69972_70022	scaffold12799_-_10921_10971
Contig846_+_71414_71463	scaffold7825_+_3982_4031
Contig2154_-_51718_51767	scaffold19650_+_26686_26735
Contig1030_-_17846_17896	scaffold13186_-_62208_62258
Contig1030_-_17846_17896	scaffold13186_-_64853_64903
Contig382_-_127798_127846	scaffold22715_+_113469_113517
Contig5180_-_26583_26634	scaffold34004_-_26370_26421
Contig9541_+_5822_5876	scaffold20406_-_30828_30882
Contig1087_+_21053_21239	scaffold7564_+_45430_45616
Contig35_-_67548_67595	scaffold1265_+_26737_26784
Contig2427_-_1132_1179	scaffold728_+_200588_200635
Contig5627_-_15348_15398	scaffold4284_-_28115_28165
Contig10714_-_5107_5152	scaffold11364_+_17922_17967
Contig2666_+_29105_29151	scaffold22664_+_20732_20778
Contig307_+_113164_113214	scaffold4265_-_91989_92039
Contig5899_+_6911_6962	scaffold3475_+_62590_62641
Contig5899_+_6911_6962	scaffold3475_+_64000_64051
Contig157_-_167369_167424	scaffold309_-_10489_10540
Contig2468_+_28650_28695	scaffold567_+_59375_59420
Contig337_-_125741_125802	scaffold1672_+_60635_60696
Contig15239_-_4675_4780	scaffold21868_-_29722_29828
Contig1444_+_81850_81899	scaffold7922_-_12850_12899
Contig1444_+_81850_81899	scaffold7922_-_33373_33422
Contig7696_-_15114_15194	scaffold28480_-_17904_17984
Contig1388_-_40867_40945	scaffold12909_+_15432_15507
Contig35059_+_757_804	scaffold11301_+_76809_76856
Contig23977_-_3086_3201	scaffold77_+_25395_25510
Contig1605_-_5547_5595	scaffold14580_+_55368_55416
Contig1605_-_5547_5595	scaffold14580_+_60363_60411
Contig14466_+_8594_8639	scaffold10237_+_21843_21888
Contig14466_+_8594_8639	scaffold10237_+_24647_24692
Contig2844_-_41921_41971	scaffold40881_-_23478_23528
Contig1774_-_7662_7718	scaffold4634_+_47312_47368
Contig14_-_357796_357849	scaffold6519_+_41133_41186
Contig10340_+_4759_4809	scaffold13019_-_65228_65278
Contig14895_-_2683_2737	scaffold16544_+_65125_65179
Contig4928_-_4626_4674	scaffold16961_-_59438_59486
Contig5482_-_31725_31780	scaffold12055_+_118142_118197
Contig142_-_72128_72176	scaffold17299_+_29354_29402
Contig908_+_8789_8860	scaffold17603_-_21370_21441
Contig769_+_35332_35385	scaffold34309_+_19078_19131
Contig932_+_27573_27619	scaffold57271_+_16381_16427
Contig932_+_27573_27619	scaffold57271_+_19424_19470
Contig11288_-_17319_17367	scaffold304_-_117815_117863
Contig11288_-_17319_17367	scaffold304_-_119128_119176
Contig11288_-_17319_17367	scaffold304_-_121259_121307
Contig31_-_308463_308510	scaffold7186_+_281878_281925
Contig170_-_162671_162722	scaffold1947_+_40788_40839
Contig13832_+_13268_13325	scaffold4021_+_193817_193873
Contig13832_+_13268_13325	scaffold4021_+_196466_196521
Contig13832_+_13268_13325	scaffold4021_+_199700_199758
Contig204_-_89249_89376	scaffold1212_+_47193_47320
Contig204_-_89249_89376	scaffold1212_+_50898_51025
Contig430_+_138444_138494	scaffold8380_-_22838_22888
Contig719_+_19646_19695	scaffold17673_+_9824_9873
Contig202_-_146872_146922	scaffold2461_+_12608_12658
Contig1343_+_54019_54067	scaffold10626_-_17682_17730
Contig393_-_58477_58568	scaffold10649_-_87874_87965
Contig265_+_20237_20282	scaffold2244_+_28836_28881
Contig13416_+_4023_4071	scaffold4021_+_81053_81101
Contig2080_-_1292_1342	scaffold51450_+_7101_7151
Contig423_-_137162_137210	scaffold2523_-_80788_80836
Contig67865_-_2150_2199	scaffold10075_-_103539_103588
Contig7026_-_35966_36015	scaffold16592_+_14048_14097
Contig2344_+_73838_73883	scaffold14003_+_24907_24952
Contig985_+_39418_39495	scaffold31871_+_11653_11730
Contig3492_+_30301_30347	scaffold11795_+_30514_30560
Contig3492_+_30301_30347	scaffold11795_+_33310_33356
Contig24067_-_9599_9649	scaffold22666_+_12211_12261
Contig9249_-_8392_8439	scaffold18515_-_24582_24629
Contig7075_-_27534_27580	scaffold15504_-_5027_5073
Contig977_+_41086_41147	scaffold7312_+_49591_49652
Contig857_+_75089_75135	scaffold16736_+_42738_42784
Contig7791_-_24570_24632	scaffold24949_-_13987_14049
Contig3295_-_35348_35395	scaffold11755_-_57898_57945
Contig3295_-_35348_35395	scaffold11755_-_59250_59297
Contig3295_-_35348_35395	scaffold11755_-_62012_62059
Contig5410_+_19949_20000	scaffold35492_-_10922_10973
Contig5410_+_19949_20000	scaffold35492_-_12524_12575
Contig415_-_129457_129506	scaffold15571_+_31306_31355
Contig415_-_129457_129506	scaffold15571_+_34395_34444
Contig24789_+_2928_2977	scaffold15891_-_46584_46633
Contig1927_+_22442_22490	scaffold20189_+_48808_48856
Contig391_-_80146_80194	scaffold3757_+_131883_131931
Contig9962_-_9198_9245	scaffold10901_+_43951_43998
Contig2904_-_25536_25640	scaffold21846_+_31217_31321
Contig2904_-_25536_25640	scaffold21846_+_32386_32490
Contig1725_-_21790_21836	scaffold1832_-_67713_67759
Contig1725_-_21790_21836	scaffold1832_-_73190_73236
Contig22227_-_6179_6229	scaffold26233_-_2008_2058
Contig570_-_156288_156330	scaffold6999_-_23706_23748
Contig3489_+_30192_30240	scaffold27759_+_1878_1926
Contig3489_+_30192_30240	scaffold27759_+_2722_2770
Contig24564_-_9735_9784	scaffold501_+_59856_59905
Contig10013_-_9193_9275	scaffold7797_+_145318_145400
Contig10013_-_9193_9275	scaffold7797_+_153754_153836
Contig16241_-_3155_3208	scaffold291_-_26651_26704
Contig16241_-_3155_3208	scaffold291_-_29764_29817
Contig12343_-_18_69	scaffold4249_-_83191_83242
Contig12343_-_18_69	scaffold4249_-_85141_85192
Contig3284_+_23645_23696	scaffold522_-_29452_29503
Contig557_+_98892_98945	scaffold4865_-_68830_68883
Contig135_-_58161_58211	scaffold1071_+_208467_208517
Contig135_-_58161_58211	scaffold1071_+_211640_211690
Contig135_-_58161_58211	scaffold1071_+_214519_214569
Contig3620_+_26808_26859	scaffold17541_-_2216_2263
Contig511_+_134152_134241	scaffold9316_+_13102_13191
Contig2707_-_23180_23230	scaffold5732_-_40164_40214
Contig2707_-_23180_23230	scaffold5732_-_43532_43582
Contig39_-_162735_162780	scaffold6795_-_29471_29516
Contig21031_-_8078_8127	scaffold8152_+_29736_29785
Contig6618_+_19174_19222	scaffold12670_+_32085_32133
Contig6618_+_19174_19222	scaffold12670_+_35616_35664
Contig16295_-_11693_11741	scaffold6893_+_19595_19643
Contig5680_-_18002_18088	scaffold16624_+_9553_9639
Contig953_+_73652_73700	scaffold1401_+_104824_104872
Contig866_+_97535_97625	scaffold8686_-_351844_351934
Contig1271_-_80799_80848	scaffold3565_+_48457_48506
Contig7890_+_7759_7806	scaffold5277_-_51774_51821
Contig7890_+_7759_7806	scaffold5277_-_54649_54696
Contig13618_-_354_404	scaffold16276_-_22695_22745
Contig13618_-_354_404	scaffold16276_-_31265_31315
Contig2319_+_39096_39143	scaffold7936_+_31477_31524
Contig987_-_83383_83436	scaffold16361_+_30478_30531
Contig608_-_75467_75514	scaffold26395_+_3226_3273
Contig51_-_98159_98209	scaffold18187_+_59686_59736
Contig5236_+_14761_14811	scaffold899_+_3507_3557
Contig173_-_76577_76637	scaffold29684_+_1659_1719
Contig173_-_76577_76637	scaffold29684_+_3231_3291
Contig72_-_242880_242934	scaffold6513_+_25481_25535
Contig7157_-_30350_30399	scaffold2964_-_26444_26493
Contig7157_-_30350_30399	scaffold2964_-_29577_29626
Contig7157_-_30350_30399	scaffold2964_-_31639_31688
Contig1470_+_63750_63800	scaffold21296_-_49876_49926
Contig2169_+_11431_11487	scaffold2547_+_100666_100722
Contig2896_-_15305_15356	scaffold14925_-_14185_14236
Contig17631_+_11253_11301	scaffold9168_+_59645_59693
Contig51622_-_1137_1188	scaffold24316_-_24234_24285
Contig7595_-_23749_23798	scaffold33605_-_3094_3143
Contig3048_-_25483_25534	scaffold11182_+_17988_18039
Contig3048_-_25483_25534	scaffold11182_+_22239_22290
Contig3048_-_25483_25534	scaffold11182_+_28062_28113
Contig11218_-_9928_9983	scaffold21181_-_989_1043
Contig1369_+_34482_34561	scaffold3468_-_27889_27968
Contig254_+_24322_24378	scaffold10381_+_191603_191659
Contig15083_-_7127_7180	scaffold18076_+_35243_35296
Contig15083_-_7127_7180	scaffold18076_+_38937_38990
Contig900_-_66222_66271	scaffold6047_-_105759_105812
Contig1914_-_29335_29390	scaffold10000_-_24602_24657
Contig1914_-_29335_29390	scaffold10000_-_26501_26556
Contig288_+_33361_33410	scaffold6255_+_57490_57539
Contig65_-_216236_216303	scaffold329_+_84338_84405
Contig4020_+_54473_54520	scaffold14556_-_24599_24647
Contig4020_+_54473_54520	scaffold14556_-_26977_27025
Contig3890_-_36426_36473	scaffold14683_+_24119_24166
Contig78_-_130063_130117	scaffold11571_-_16806_16860
Contig20743_-_8966_9010	scaffold3100_+_31244_31288
Contig55295_+_197_243	scaffold18513_-_47290_47336
Contig635_+_139174_139221	scaffold25282_-_23064_23111
Contig5180_+_1502_1555	scaffold34004_+_2835_2888
Contig2277_-_84265_84309	scaffold13293_+_16043_16087
Contig3628_-_22215_22270	scaffold10382_+_12041_12096
Contig94_-_208171_208219	scaffold39957_-_6103_6151
Contig4152_-_32458_32503	scaffold485_+_69357_69402
Contig4152_-_32458_32503	scaffold485_+_70939_70984
Contig397_-_72804_72851	scaffold9681_-_36308_36355
Contig4838_+_19167_19215	scaffold2197_+_107037_107085
Contig2246_-_24261_24311	scaffold12282_+_5519_5569
Contig14090_-_14700_14750	scaffold15721_+_17779_17828
Contig2811_-_35113_35159	scaffold4546_-_67355_67401
Contig2811_-_35113_35159	scaffold4546_-_68860_68906
Contig2811_-_35113_35159	scaffold4546_-_71535_71581
Contig1177_-_11451_11498	scaffold25716_+_55693_55740
Contig20291_-_11546_11604	scaffold42881_-_5681_5739
Contig7512_+_2994_3044	scaffold44090_-_8144_8194
Contig760_-_87083_87135	scaffold2661_+_47695_47747
Contig14661_+_8648_8704	scaffold14258_-_20112_20168
Contig14661_+_8648_8704	scaffold14258_-_22579_22635
Contig4665_+_18187_18234	scaffold12334_+_44847_44894
Contig30_+_256907_256956	scaffold10389_+_17188_17237
Contig5_+_356426_356474	scaffold4806_-_53396_53444
Contig939_-_76039_76102	scaffold11014_+_185912_185975
Contig354_+_52484_52532	scaffold2845_+_138963_139011
Contig1521_-_54326_54381	scaffold15133_+_66973_67028
Contig4981_-_27968_28036	scaffold1240_-_52500_52568
Contig1249_-_43479_43526	scaffold1267_-_15338_15385
Contig1249_-_43479_43526	scaffold1267_-_19417_19464
Contig983_+_12517_12567	scaffold8095_+_67119_67169
Contig3018_-_4640_4694	scaffold36975_+_145505_145559
Contig3018_-_4640_4694	scaffold36975_+_149340_149394
Contig3018_-_4640_4694	scaffold36975_+_151766_151820
Contig3018_-_4640_4694	scaffold36975_+_152887_152941
Contig1348_+_74965_75010	scaffold4048_-_13251_13296
Contig869_-_67353_67404	scaffold762_-_59920_59971
Contig869_-_67353_67404	scaffold762_-_63226_63277
Contig4986_+_23587_23634	scaffold7529_+_22415_22462
Contig6617_+_12506_12552	scaffold24126_-_1015_1061
Contig8087_+_1690_1738	scaffold7441_+_143001_143049
Contig564_+_71811_71861	scaffold23846_-_85073_85123
Contig8411_+_9304_9356	scaffold17519_+_48799_48851
Contig57_-_173927_173983	scaffold1082_-_417_473
Contig564_-_89376_89429	scaffold23846_+_59483_59536
Contig17_-_81878_81924	scaffold11145_+_121236_121282
Contig28_+_237295_237344	scaffold3449_-_2029_2078
Contig695_-_83428_83473	scaffold7582_+_141353_141398
Contig2274_-_18129_18177	scaffold24862_+_11716_11763
Contig2274_-_18129_18177	scaffold24862_+_13165_13212
Contig26802_+_4441_4491	scaffold1682_+_4207_4257
Contig8185_-_30393_30439	scaffold17133_-_15590_15636
Contig8185_-_30393_30439	scaffold17133_-_17315_17361
Contig2853_+_17757_17804	scaffold4537_+_28676_28723
Contig2853_+_17757_17804	scaffold4537_+_31898_31945
Contig311_+_42125_42202	scaffold4946_-_65440_65517
Contig311_+_42125_42202	scaffold4946_-_66591_66668
Contig381_+_117283_117331	scaffold17411_-_20640_20688
Contig12225_+_564_617	scaffold34687_-_5416_5469
Contig4204_+_34623_34678	scaffold11813_-_36481_36538
Contig4204_+_34623_34678	scaffold11813_-_40487_40544
Contig401_+_129189_129243	scaffold975_+_17692_17746
Contig1378_+_28599_28647	scaffold2155_+_90429_90477
Contig4920_+_13058_13109	scaffold9290_-_145734_145785
Contig4920_+_13058_13109	scaffold9290_-_152968_153019
Contig6533_+_14579_14626	scaffold2725_-_60080_60127
Contig6533_+_14579_14626	scaffold2725_-_61093_61140
Contig911_+_39594_39643	scaffold299_-_38779_38828
Contig223_-_64632_64683	scaffold936_-_22806_22857
Contig223_-_64632_64683	scaffold936_-_24767_24818
Contig18345_+_5769_5815	scaffold4737_-_11644_11690
Contig8273_+_26300_26436	scaffold14162_-_9146_9281
Contig8159_+_14317_14366	scaffold2114_+_50581_50630
Contig6187_+_13598_13650	scaffold8606_+_43216_43268
Contig1686_+_82351_82400	scaffold12540_+_17162_17209
Contig1648_+_19205_19254	scaffold6440_-_84794_84843
Contig3761_+_38190_38238	scaffold48076_-_5719_5767
Contig4511_-_7041_7090	scaffold12615_-_6761_6810
Contig632_-_31096_31145	scaffold35569_+_42958_43007
Contig632_-_31096_31145	scaffold35569_+_46164_46213
Contig632_-_31096_31145	scaffold35569_+_48751_48800
Contig7712_-_23594_23643	scaffold8524_+_3566_3615
Contig10912_-_4579_4626	scaffold14896_-_116792_116839
Contig7936_-_21364_21413	scaffold2263_-_6753_6802
Contig7936_-_21364_21413	scaffold2263_-_10170_10219
Contig41086_+_1781_1830	scaffold7796_-_19367_19416
Contig6476_+_18485_18532	scaffold2351_+_12838_12885
Contig413_-_164279_164330	scaffold5308_-_22262_22313
Contig50_-_339550_339600	scaffold28772_+_18684_18734
Contig1690_-_45978_46022	scaffold18026_-_8373_8417
Contig3882_-_34074_34123	scaffold26636_+_11646_11695
Contig3882_-_34074_34123	scaffold26636_+_12471_12520
Contig6655_+_5831_5880	scaffold5724_-_34599_34648
Contig436_-_67970_68021	scaffold28957_+_25898_25949
Contig2319_+_36756_36806	scaffold7936_+_29137_29187
Contig12371_+_4283_4328	scaffold4540_-_62471_62516
Contig3770_+_34253_34302	scaffold934_+_99543_99592
Contig399_-_143788_143836	scaffold577_-_207353_207401
Contig23435_-_5033_5081	scaffold22414_-_2944_2992
Contig16875_-_7852_7922	scaffold40071_-_31708_31778
Contig2944_-_28784_28830	scaffold31469_-_4321_4367
Contig5494_+_34756_34805	scaffold7754_-_2648_2697
Contig5494_+_34756_34805	scaffold7754_-_4330_4379
Contig4523_-_18149_18199	scaffold5295_-_99918_99968
Contig481_-_68100_68150	scaffold2001_+_26571_26620
Contig5740_+_14358_14409	scaffold2441_+_48873_48924
Contig218_-_54569_54614	scaffold757_-_263015_263060
Contig2128_+_10677_10733	scaffold10450_-_67401_67457
Contig7141_+_12042_12090	scaffold11956_-_75464_75512
Contig1564_-_80646_80693	scaffold4674_+_5619_5666
Contig791_+_56647_56698	scaffold42794_-_328_379
Contig44_-_293137_293193	scaffold12841_+_121472_121528
Contig44_-_293137_293193	scaffold12841_+_125328_125384
Contig1_+_23342_23397	scaffold5480_+_24462_24517
Contig1665_+_28352_28400	scaffold3376_-_45722_45770
Contig8926_+_2558_2606	scaffold18515_-_8657_8705
Contig35_-_170456_170505	scaffold13273_+_7909_7958
Contig728_-_52011_52058	scaffold1430_+_88724_88771
Contig3784_-_4054_4106	scaffold4572_+_14931_14983
Contig38670_-_1478_1527	scaffold928_-_154525_154574
Contig38670_-_1478_1527	scaffold928_-_157505_157554
Contig38670_-_1478_1527	scaffold928_-_163160_163209
Contig9948_+_7241_7287	scaffold845_-_123453_123499
Contig18756_-_1345_1392	scaffold1898_-_63908_63956
Contig6269_+_19862_19921	scaffold6702_-_102979_103038
Contig489_-_70081_70165	scaffold8807_+_56964_57048
Contig489_-_70081_70165	scaffold8807_+_59632_59716
Contig1598_-_9381_9430	scaffold22150_-_59119_59168
Contig1852_+_8154_8198	scaffold8784_-_86058_86102
Contig85_-_235060_235135	scaffold6237_+_7755_7830
Contig169_+_3216_3310	scaffold12358_-_4941_5035
Contig440_-_28336_28400	scaffold3676_-_25498_25562
Contig440_-_28336_28400	scaffold3676_-_28926_28990
Contig440_-_28336_28400	scaffold3676_-_34134_34198
Contig2475_-_50735_50784	scaffold11604_-_74867_74916
Contig2475_-_50735_50784	scaffold11604_-_80309_80358
Contig1017_+_109445_109494	scaffold5447_-_31875_31924
Contig47_+_191095_191142	scaffold15091_+_45937_45984
Contig1810_-_61439_61481	scaffold10745_+_146972_147014
Contig14559_+_17415_17466	scaffold22732_+_13653_13704
Contig0_-_542013_542064	scaffold5055_+_70178_70229
Contig172_-_78228_78278	scaffold14423_+_139594_139644
Contig163_+_169790_169841	scaffold21538_+_117253_117304
Contig14654_+_12936_12991	scaffold2648_-_26348_26403
Contig7670_-_7240_7290	scaffold17560_-_30296_30346
Contig1256_+_68723_68771	scaffold8655_-_79116_79161
Contig191_-_67801_67853	scaffold20607_-_67335_67387
Contig191_-_67801_67853	scaffold20607_-_68648_68700
Contig191_-_67801_67853	scaffold20607_-_70427_70479
Contig115_-_105265_105318	scaffold3645_-_47577_47628
Contig132_-_94296_94343	scaffold3902_-_104526_104573
Contig930_+_50217_50281	scaffold8195_+_28945_29009
Contig2553_+_21758_21806	scaffold54502_+_1477_1525
Contig1587_+_113668_113729	scaffold23693_-_9709_9770
Contig275_+_30515_30569	scaffold17906_-_44595_44649
Contig3607_-_45354_45401	scaffold813_+_5532_5579
Contig5171_+_60632_60726	scaffold9608_+_30904_30998
Contig2276_+_50267_50318	scaffold8467_+_58016_58067
Contig925_-_48602_48651	scaffold23795_+_18405_18454
Contig4560_+_54707_54763	scaffold47415_-_12415_12470
Contig4560_+_54707_54763	scaffold47415_-_15409_15465
Contig4560_+_54707_54763	scaffold47415_-_19975_20031
Contig10_+_126042_126097	scaffold8474_+_45681_45736
Contig405_-_176146_176195	scaffold4756_+_230493_230539
Contig13445_+_18930_18981	scaffold30129_-_6875_6926
Contig35_+_217094_217146	scaffold10809_-_92319_92371
Contig339_+_114397_114445	scaffold24401_-_43706_43754
Contig339_+_114397_114445	scaffold24401_-_48013_48061
Contig902_+_93956_94007	scaffold14510_-_13239_13290
Contig22485_-_7223_7271	scaffold8546_-_2348_2396
Contig969_+_85386_85432	scaffold1572_+_69529_69575
Contig969_+_85386_85432	scaffold1572_+_71537_71583
Contig1350_+_94626_94675	scaffold3839_-_81428_81477
Contig1317_-_14173_14224	scaffold13490_-_14661_14712
Contig1317_-_14173_14224	scaffold13490_-_16724_16775
Contig1317_-_14173_14224	scaffold13490_-_19053_19104
Contig14561_-_1623_1669	scaffold939_+_7542_7588
Contig61_+_118832_118885	scaffold8494_+_52586_52639
Contig365_+_10946_11001	scaffold12268_+_7428_7483
Contig44_-_59874_59925	scaffold5602_-_155497_155548
Contig44_-_59874_59925	scaffold5602_-_157738_157789
Contig44_-_59874_59925	scaffold5602_-_159778_159828
Contig3170_+_45242_45296	scaffold17991_-_8090_8144
Contig2_-_12713_12772	scaffold1789_+_118763_118818
Contig13983_+_14572_14622	scaffold25982_-_1694_1744
Contig4247_-_14875_14924	scaffold19303_+_138721_138770
Contig195_+_174095_174148	scaffold585_-_53506_53555
Contig3907_-_14371_14420	scaffold17169_+_4763_4812
Contig9859_-_4776_4820	scaffold11197_-_18838_18882
Contig3584_+_24994_25041	scaffold14463_-_26716_26763
Contig3092_+_49162_49213	scaffold1948_+_76422_76473
Contig13_+_371170_371226	scaffold13065_+_25808_25864
Contig14209_-_10266_10315	scaffold14075_-_6542_6591
Contig578_+_114864_114909	scaffold2103_-_83592_83637
Contig53_+_59370_59420	scaffold281_-_47791_47841
Contig554_-_17765_17811	scaffold1858_+_56970_57016
Contig2580_+_37970_38018	scaffold27074_-_9764_9812
Contig14781_+_114_232	scaffold17229_+_34612_34730
Contig1566_+_12972_13021	scaffold4858_-_18361_18410
Contig66_-_123810_123899	scaffold11596_-_46604_46693
Contig7357_+_17807_17855	scaffold11437_+_11079_11127
Contig7357_+_17807_17855	scaffold11437_+_12795_12843
Contig26085_-_4244_4302	scaffold94_-_110625_110683
Contig5774_-_6602_6650	scaffold5111_+_3157_3205
Contig544_+_84631_84678	scaffold5865_-_32606_32653
Contig6635_+_16750_16807	scaffold18370_-_155207_155264
Contig6635_+_16750_16807	scaffold18370_-_157404_157461
Contig3257_-_21781_21838	scaffold29682_-_46654_46711
Contig674_-_73052_73099	scaffold5522_-_17744_17791
Contig22257_+_209_263	scaffold36105_-_9029_9083
Contig8584_-_8145_8196	scaffold4617_+_4374_4425
Contig8584_-_8145_8196	scaffold4617_+_5640_5691
Contig1173_-_49035_49083	scaffold6042_+_44561_44609
Contig23_+_107825_107872	scaffold29041_-_21472_21519
Contig1966_+_50729_50780	scaffold6531_-_18762_18813
Contig297_+_132297_132346	scaffold5481_+_31258_31307
Contig297_+_132297_132346	scaffold5481_+_33875_33924
Contig904_+_147538_147595	scaffold7977_-_29_86
Contig6252_+_25929_25977	scaffold22171_+_3821_3869
Contig6252_+_25929_25977	scaffold22171_+_6973_7021
Contig7985_+_3920_3967	scaffold16628_+_20138_20185
Contig186_-_104565_104614	scaffold26690_-_5483_5532
Contig841_-_54333_54402	scaffold6615_+_24640_24709
Contig2086_+_9016_9066	scaffold20591_+_2007_2057
Contig2086_+_9016_9066	scaffold20591_+_4622_4672
Contig8686_-_230_279	scaffold9692_+_62686_62735
Contig477_-_37069_37122	scaffold616_+_89216_89269
Contig981_+_30059_30107	scaffold3992_-_63668_63716
Contig981_+_30059_30107	scaffold3992_-_66327_66375
Contig981_+_30059_30107	scaffold3992_-_68187_68235
Contig10_-_82070_82118	scaffold6109_-_90339_90387
Contig17896_+_208_255	scaffold10237_+_60564_60611
Contig4556_+_30076_30122	scaffold19474_-_7588_7634
Contig4556_+_30076_30122	scaffold19474_-_9535_9581
Contig4864_-_27590_27639	scaffold7248_-_38386_38435
Contig6290_-_4091_4144	scaffold20946_+_35820_35873
Contig321_+_76290_76339	scaffold1735_-_100759_100808
Contig321_+_76290_76339	scaffold1735_-_103299_103348
Contig2238_+_15021_15067	scaffold10265_+_62346_62392
Contig3136_-_36678_36726	scaffold2468_+_338172_338220
Contig0_-_424355_424410	scaffold27749_+_22857_22912
Contig11850_-_8979_9027	scaffold17550_-_23459_23507
Contig4101_-_23349_23398	scaffold4449_+_58130_58179
Contig436_+_154975_155022	scaffold11552_+_56052_56099
Contig436_+_154975_155022	scaffold11552_+_58630_58677
Contig818_+_8708_8765	scaffold3397_+_46736_46793
Contig818_+_8708_8765	scaffold3397_+_54924_54981
Contig423_-_93569_93613	scaffold2523_-_22527_22571
Contig63_-_31147_31195	scaffold338_+_7707_7755
Contig1674_-_41608_41718	scaffold36388_+_7158_7266
Contig1674_-_41608_41718	scaffold36388_+_9509_9617
Contig1801_-_35911_35961	scaffold14812_-_241754_241804
Contig8980_+_13951_13996	scaffold44543_+_26588_26633
Contig8980_+_13951_13996	scaffold44543_+_28663_28708
Contig2398_+_25637_25688	scaffold12537_-_141977_142028
Contig2285_+_6090_6182	scaffold272_-_297802_297894
Contig9768_+_3404_3449	scaffold21728_+_13625_13675
Contig9207_-_7202_7244	scaffold9843_+_76440_76482
Contig1533_-_20127_20173	scaffold18391_-_5263_5309
Contig1810_+_70735_70782	scaffold10745_-_130565_130612
Contig1810_+_70735_70782	scaffold10745_-_134288_134335
Contig207_-_165478_165528	scaffold85_-_316153_316203
Contig207_-_165478_165528	scaffold85_-_321911_321961
Contig207_-_165478_165528	scaffold85_-_325070_325120
Contig6824_-_15611_15675	scaffold17515_+_14765_14829
Contig1009_-_101098_101176	scaffold2730_+_55791_55869
Contig2341_-_32482_32533	scaffold37306_-_11821_11872
Contig660_+_96126_96173	scaffold12447_-_58543_58590
Contig61_+_283970_284019	scaffold1090_+_181377_181426
Contig1346_+_14038_14086	scaffold17896_-_178721_178769
Contig80_-_200848_200896	scaffold16461_-_9374_9422
Contig80_-_200848_200896	scaffold16461_-_12701_12749
Contig1449_-_40976_41019	scaffold584_+_48825_48868
Contig8641_+_12913_12956	scaffold663_+_15151_15194
Contig7466_+_17498_17548	scaffold8113_-_277403_277453
Contig7466_+_17498_17548	scaffold8113_-_284018_284068
Contig34296_+_1513_1570	scaffold8338_+_81874_81931
Contig34296_+_1513_1570	scaffold8338_+_84561_84618
Contig3643_+_15947_16026	scaffold9462_-_2631_2710
Contig11077_+_7782_7830	scaffold12185_-_46516_46564
Contig11077_+_7782_7830	scaffold12185_-_47675_47723
Contig11193_-_19988_20036	scaffold14653_+_79321_79367
Contig11193_-_19988_20036	scaffold14653_+_79771_79819
Contig1978_+_42324_42518	scaffold10724_-_34459_34653
Contig1215_-_54656_54705	scaffold901_-_27736_27785
Contig3568_-_19754_19801	scaffold4887_+_33262_33309
Contig1755_-_83741_83792	scaffold5141_+_81866_81917
Contig2874_-_6100_6167	scaffold29192_-_4437_4504
Contig2874_-_6100_6167	scaffold29192_-_2844_2909
Contig1094_-_65430_65513	scaffold355_+_33432_33515
Contig12131_+_10652_10703	scaffold746_-_308171_308222
Contig399_+_96980_97031	scaffold577_+_145315_145366
Contig49223_-_1678_1727	scaffold40542_+_35007_35056
Contig49223_-_1678_1727	scaffold40542_+_36128_36177
Contig5515_+_22447_22496	scaffold15090_-_114229_114278
Contig5515_+_22447_22496	scaffold15090_-_116340_116389
Contig12652_-_11515_11564	scaffold21479_-_28589_28638
Contig2786_+_39791_39838	scaffold2673_+_58004_58051
Contig8228_-_4612_4708	scaffold6751_+_61137_61233
Contig8228_-_4612_4708	scaffold6751_+_63482_63578
Contig1819_-_68138_68188	scaffold4885_+_67891_67941
Contig1819_-_68138_68188	scaffold4885_+_72660_72710
Contig238_+_99462_99514	scaffold1442_-_139774_139826
Contig238_+_99462_99514	scaffold1442_-_141660_141712
Contig13881_-_14566_14616	scaffold20600_+_6780_6830
Contig3296_+_25698_25747	scaffold39007_+_43171_43220
Contig1752_+_30031_30081	scaffold31527_-_27029_27079
Contig169_-_191092_191166	scaffold7862_+_141644_141718
Contig169_-_191092_191166	scaffold7862_+_143706_143780
Contig13091_-_13539_13589	scaffold26024_+_16734_16784
Contig13091_-_13539_13589	scaffold26024_+_20105_20155
Contig764_+_123209_123302	scaffold3340_+_125453_125546
Contig1010_-_89707_89758	scaffold600_+_21708_21759
Contig1010_-_89707_89758	scaffold600_+_25340_25391
Contig4645_-_48725_48774	scaffold11696_+_29115_29166
Contig4645_-_48725_48774	scaffold11696_+_30221_30272
Contig4569_-_7956_8009	scaffold522_-_429528_429581
Contig4569_-_7956_8009	scaffold522_-_437157_437210
Contig4020_+_16219_16277	scaffold47199_-_7943_7998
Contig668_+_57673_57755	scaffold48965_-_37521_37603
Contig3741_+_34705_34755	scaffold19672_-_7411_7461
Contig3741_+_34705_34755	scaffold19672_-_8900_8946
Contig971_+_31982_32037	scaffold5577_-_32157_32212
Contig971_+_31982_32037	scaffold5577_-_34845_34900
Contig20842_-_9213_9268	scaffold10818_-_116068_116123
Contig694_-_10928_10976	scaffold18842_-_15093_15140
Contig1838_-_60294_60344	scaffold13506_-_27738_27788
Contig1273_+_48805_48873	scaffold14491_-_10636_10704
Contig2607_-_2425_2478	scaffold6082_-_3338_3391
Contig6717_+_21772_21828	scaffold25546_+_68509_68565
Contig6717_+_21772_21828	scaffold25546_+_72260_72316
Contig46_-_274372_274423	scaffold7740_+_96066_96117
Contig148_-_206317_206419	scaffold751_+_30984_31086
Contig5701_-_5235_5307	scaffold4695_+_40197_40269
Contig5701_-_5235_5307	scaffold4695_+_41352_41424
Contig30806_+_5548_5604	scaffold8245_-_539_595
Contig30806_+_5548_5604	scaffold8245_-_5739_5795
Contig13081_+_8506_8556	scaffold15828_+_9379_9429
Contig13081_+_8506_8556	scaffold15828_+_10923_10973
Contig13081_+_8506_8556	scaffold15828_+_12075_12125
Contig4130_-_35473_35518	scaffold4251_+_88840_88885
Contig5247_+_6660_6706	scaffold264_-_410821_410867
Contig5247_+_6660_6706	scaffold264_-_413564_413610
Contig2482_+_62940_63034	scaffold34796_+_13117_13211
Contig276_-_51024_51072	scaffold9559_-_68398_68446
Contig276_-_51024_51072	scaffold9559_-_71474_71522
Contig398_-_8610_8662	scaffold2784_+_19327_19379
Contig328_-_138752_138803	scaffold606_-_104934_104985
Contig432_-_11657_11708	scaffold11502_-_23261_23312
Contig4308_-_15576_15625	scaffold660_+_35705_35754
Contig11817_+_3969_4017	scaffold9910_+_6613_6661
Contig360_+_79474_79524	scaffold17481_+_67634_67684
Contig28697_+_7011_7060	scaffold13902_-_8791_8840
Contig671_-_111253_111303	scaffold3302_+_8234_8284
Contig21_+_16125_16178	scaffold28847_+_13784_13837
Contig1028_-_78487_78540	scaffold2285_+_2381_2434
Contig395_+_147731_147776	scaffold8614_+_105514_105559
Contig674_-_31527_31682	scaffold1620_-_57516_57658
Contig2041_+_54364_54427	scaffold1329_-_3036_3099
Contig823_-_101134_101183	scaffold2904_-_118131_118180
Contig455_+_95296_95347	scaffold701_+_71028_71079
Contig182_-_21954_22031	scaffold9884_+_7739_7816
Contig517_-_202938_202986	scaffold29364_-_22819_22867
Contig4742_+_5567_5618	scaffold2140_-_624001_624052
Contig11216_-_11813_11863	scaffold7884_+_110184_110234
Contig452_+_38387_38488	scaffold5900_+_49122_49223
Contig12244_+_22396_22442	scaffold40751_+_16057_16103
Contig12244_+_22396_22442	scaffold40751_+_19776_19822
Contig8858_+_15055_15106	scaffold22808_-_52602_52650
Contig8858_+_15055_15106	scaffold22808_-_49902_49953
Contig1765_-_27308_27359	scaffold11861_-_33141_33192
Contig1765_-_27308_27359	scaffold11861_-_35669_35720
Contig1765_-_27308_27359	scaffold11861_-_38062_38113
Contig19440_+_10279_10324	scaffold19519_-_12907_12952
Contig1803_-_52992_53040	scaffold42531_+_12620_12668
Contig1803_-_52992_53040	scaffold42531_+_14761_14809
Contig4140_+_34713_34758	scaffold4604_-_985_1030
Contig2_-_291652_291706	scaffold175_+_10590_10644
Contig4033_-_26287_26336	scaffold1087_+_121507_121556
Contig2013_+_11020_11068	scaffold11855_-_38265_38313
Contig9049_-_14811_14864	scaffold19967_-_8892_8945
Contig2_-_63820_63929	scaffold1789_+_101518_101627
Contig2630_+_8992_9044	scaffold28892_-_19160_19212
Contig847_-_27151_27197	scaffold46578_-_27918_27964
Contig847_-_27151_27197	scaffold46578_-_30630_30676
Contig847_-_27151_27197	scaffold46578_-_34029_34075
Contig3255_+_23206_23253	scaffold8261_-_22172_22224
Contig3255_+_23206_23253	scaffold8261_-_23647_23699
Contig3516_+_10059_10108	scaffold8411_-_201843_201892
Contig3516_+_10059_10108	scaffold8411_-_207911_207960
Contig3516_+_10059_10108	scaffold8411_-_211383_211432
Contig17970_+_1297_1348	scaffold24303_+_9103_9154
Contig26913_-_4366_4415	scaffold50276_-_11172_11218
Contig97_+_175946_175993	scaffold21187_-_2585_2632
Contig2107_+_51792_51837	scaffold2867_-_42171_42216
Contig9276_-_23381_23432	scaffold42079_-_18460_18511
Contig2446_-_91424_91474	scaffold8706_-_5393_5443
Contig56_+_22701_22776	scaffold1364_+_97672_97747
Contig13206_-_9663_9715	scaffold14013_-_10094_10146
Contig16638_-_5083_5137	scaffold10516_-_5083_5137
Contig16638_-_5083_5137	scaffold10516_-_3471_3522
Contig825_+_77507_77557	scaffold1432_+_37634_37684
Contig1416_-_48868_48921	scaffold10048_-_50295_50347
Contig1005_+_53170_53217	scaffold689_+_335341_335388
Contig907_-_11575_11623	scaffold9949_-_14736_14784
Contig4446_-_176_220	scaffold28150_+_26661_26705
Contig9921_+_12245_12295	scaffold17315_-_5_55
Contig7931_-_2479_2530	scaffold12106_+_13980_14031
Contig7931_-_2479_2530	scaffold12106_+_16040_16091
Contig7931_-_2479_2530	scaffold12106_+_18688_18739
Contig2710_-_20768_20815	scaffold156_+_10813_10860
Contig477_-_37314_37364	scaffold616_+_88974_89024
Contig847_+_70729_70779	scaffold800_-_24698_24748
Contig10293_-_5981_6028	scaffold23910_+_6627_6674
Contig3160_+_33568_33618	scaffold12477_-_215469_215519
Contig3160_+_33568_33618	scaffold12477_-_218858_218908
Contig2751_+_12882_12933	scaffold12302_-_364927_364978
Contig2751_+_12882_12933	scaffold12302_-_367437_367488
Contig1164_-_62004_62057	scaffold7003_+_25715_25768
Contig50_+_148177_148225	scaffold3352_-_66473_66521
Contig2294_-_7427_7485	scaffold2056_+_58754_58817
Contig2995_+_40321_40372	scaffold36822_-_38479_38530
Contig14553_-_7583_7633	scaffold1127_-_8215_8265
Contig14553_-_7583_7633	scaffold1127_-_11411_11461
Contig14553_-_7583_7633	scaffold1127_-_14315_14365
Contig2894_+_29108_29161	scaffold2834_-_89069_89122
Contig4395_+_56970_57019	scaffold20973_+_80963_81012
Contig3851_-_46524_46574	scaffold11303_+_28527_28577
Contig61_+_127428_127478	scaffold8494_+_64097_64147
Contig15387_+_7523_7567	scaffold6990_+_266221_266265
Contig600_+_117499_117550	scaffold6086_-_38350_38401
Contig1_-_225100_225167	scaffold15221_-_30683_30750
Contig12976_-_4834_4885	scaffold20292_+_7638_7689
Contig3500_+_4751_4799	scaffold2264_-_20376_20424
Contig3500_+_4751_4799	scaffold2264_-_23846_23894
Contig976_-_59031_59079	scaffold20066_+_31644_31692
Contig1439_+_24936_24988	scaffold4756_-_96643_96695
Contig1369_+_34361_34412	scaffold3468_-_28038_28089
Contig5188_+_8507_8578	scaffold22877_-_38328_38399
Contig16899_-_9949_9997	scaffold22659_+_36550_36598
Contig16899_-_9949_9997	scaffold22659_+_38658_38706
Contig2974_-_42645_42696	scaffold39004_+_2263_2314
Contig4221_-_15038_15136	scaffold131_-_37969_38067
Contig1344_-_79392_79443	scaffold2184_+_156785_156836
Contig377_-_151288_151339	scaffold11823_+_93869_93920
Contig15604_+_11299_11344	scaffold20687_-_27520_27565
Contig15604_+_11299_11344	scaffold20687_-_30660_30705
Contig15604_+_11299_11344	scaffold20687_-_35388_35433
Contig20782_+_5836_5893	scaffold42659_+_8125_8176
Contig3195_+_26640_26686	scaffold42002_+_30173_30219
Contig10496_-_8287_8334	scaffold22821_+_37254_37301
Contig486_+_126534_126584	scaffold8420_-_37739_37789
Contig837_-_109786_109837	scaffold8028_-_6378_6429
Contig660_-_19006_19057	scaffold6944_-_22584_22635
Contig521_-_117778_117826	scaffold22911_+_37831_37879
Contig495_+_111092_111138	scaffold12537_+_38573_38619
Contig11229_+_2721_2770	scaffold28846_-_5424_5473
Contig3236_-_41672_41726	scaffold1150_+_21656_21710
Contig48806_-_2419_2467	scaffold2447_-_121992_122040
Contig48806_-_2419_2467	scaffold2447_-_129611_129659
Contig2418_-_59742_59790	scaffold48410_+_11860_11908
Contig2418_-_59742_59790	scaffold48410_+_14502_14550
Contig5089_+_37111_37157	scaffold1927_-_7744_7790
Contig5089_+_37111_37157	scaffold1927_-_10899_10945
Contig231_+_30638_30689	scaffold960_-_50289_50340
Contig1470_-_3902_3955	scaffold897_+_49569_49622
Contig57_+_194215_194347	scaffold1082_+_24567_24698
Contig57_+_194215_194347	scaffold1082_+_28219_28350
Contig14935_+_9655_9704	scaffold36554_-_4169_4218
Contig1489_-_71479_71532	scaffold2673_+_71372_71425
Contig261_+_16339_16381	scaffold6061_-_5466_5508
Contig8989_-_14792_14841	scaffold9195_-_21643_21692
Contig1297_-_54134_54183	scaffold2867_+_235563_235612
Contig17918_+_3449_3497	scaffold4372_-_1946_1994
Contig25486_-_1569_1615	scaffold15635_+_5486_5532
Contig45_+_142689_142737	scaffold32533_-_13903_13951
Contig979_-_75484_75606	scaffold20744_-_53305_53427
Contig409_-_74938_74984	scaffold8908_-_39034_39080
Contig409_-_74938_74984	scaffold8908_-_43405_43451
Contig409_-_74938_74984	scaffold8908_-_44428_44474
Contig12676_-_12225_12273	scaffold45658_-_9969_10016
Contig12676_-_12225_12273	scaffold45658_-_13314_13361
Contig428_-_92148_92198	scaffold2170_+_201357_201407
Contig27803_-_4997_5048	scaffold6020_-_24934_24985
Contig27803_-_4997_5048	scaffold6020_-_26230_26281
Contig2469_-_67973_68021	scaffold8971_+_20925_20973
Contig2469_-_67973_68021	scaffold8971_+_22852_22900
Contig1119_+_46943_46993	scaffold2063_-_137879_137929
Contig282_-_133224_133272	scaffold18061_+_61710_61758
Contig10467_+_16926_16977	scaffold8809_+_30123_30174
Contig10467_+_16926_16977	scaffold8809_+_34612_34663
Contig1564_-_80857_80906	scaffold4674_+_1029_1078
Contig754_-_15954_16003	scaffold48268_+_6028_6077
Contig2637_+_43833_43929	scaffold12316_+_5043_5139
Contig513_+_77025_77074	scaffold14061_-_28034_28083
Contig583_-_131478_131529	scaffold7593_-_51484_51535
Contig228_+_136391_136437	scaffold5307_+_95852_95898
Contig2169_-_17421_17475	scaffold2547_-_111342_111396
Contig2662_-_46509_46559	scaffold1136_+_10957_11007
Contig3845_+_40850_40900	scaffold43307_+_6626_6676
Contig7661_+_17746_17880	scaffold35370_+_3599_3727
Contig7661_+_17746_17880	scaffold35370_+_5858_5986
Contig7661_+_17746_17880	scaffold35370_+_2547_2681
Contig10803_+_13084_13153	scaffold11689_+_21485_21554
Contig980_-_18659_18707	scaffold15636_-_31231_31279
Contig102_+_220119_220170	scaffold13227_+_2536_2587
Contig9175_+_12765_12814	scaffold5840_+_147640_147689
Contig9175_+_12765_12814	scaffold5840_+_152428_152477
Contig9175_+_12765_12814	scaffold5840_+_153508_153557
Contig121_-_87104_87153	scaffold2974_-_14050_14099
Contig2110_-_46019_46140	scaffold197_+_54402_54523
Contig1989_-_35888_35934	scaffold273_+_92046_92092
Contig1160_-_75471_75573	scaffold7072_+_46841_46935
Contig35_-_133196_133244	scaffold6432_+_4775_4823
Contig35_-_133196_133244	scaffold6432_+_8022_8070
Contig5371_-_18600_18662	scaffold13169_-_141417_141479
Contig4371_-_7171_7220	scaffold6655_-_10345_10394
Contig4371_-_7171_7220	scaffold6655_-_13435_13484
Contig1143_+_46751_46800	scaffold1950_-_4157_4206
Contig723_+_104999_105052	scaffold7977_+_342841_342894
Contig863_+_51320_51369	scaffold5537_+_27343_27392
Contig6196_-_3783_3829	scaffold10166_+_47686_47732
Contig6196_-_3783_3829	scaffold10166_+_48145_48191
Contig5119_+_2338_2392	scaffold24568_-_111683_111737
Contig10694_-_17555_17653	scaffold2250_-_58702_58800
Contig10694_-_17555_17653	scaffold2250_-_60306_60404
Contig0_-_396090_396145	scaffold27749_+_65643_65698
Contig478_-_159401_159447	scaffold4854_-_76177_76223
Contig2912_+_12673_12725	scaffold14049_+_10229_10281
Contig6253_-_27762_27810	scaffold18430_-_10924_10972
Contig3223_+_12230_12276	scaffold8889_+_55627_55673
Contig20885_-_1560_1614	scaffold38713_-_526_578
Contig20885_-_1560_1614	scaffold38713_-_2183_2237
Contig557_+_98951_99025	scaffold4865_-_68750_68824
Contig560_+_121477_121525	scaffold1159_+_137000_137048
Contig0_+_638283_638392	scaffold2410_+_63726_63835
Contig507_+_158102_158151	scaffold7712_-_5827_5876
Contig920_+_84538_84587	scaffold960_-_151392_151441
Contig5059_+_18110_18161	scaffold2739_-_136653_136704
Contig1942_+_88284_88328	scaffold2196_+_234006_234050
Contig890_+_111527_111580	scaffold31547_-_7081_7134
Contig338_-_30382_30431	scaffold357_-_181711_181760
Contig7155_-_14022_14075	scaffold21746_-_6029_6082
Contig7155_-_14022_14075	scaffold21746_-_7513_7566
Contig2116_-_15767_15813	scaffold300_+_14575_14621
Contig3652_+_39966_40023	scaffold771_+_73524_73581
Contig469_-_87419_87474	scaffold1979_+_3661_3716
Contig469_-_87419_87474	scaffold1979_+_5077_5132
Contig469_-_87419_87474	scaffold1979_+_7232_7287
Contig7201_+_10872_10936	scaffold16616_+_41056_41120
Contig2349_-_12882_12927	scaffold9737_+_34118_34163
Contig67_-_25783_25838	scaffold5778_-_6555_6610
Contig8157_+_20505_20555	scaffold8899_+_107787_107837
Contig6481_+_20379_20436	scaffold8208_-_4515_4569
Contig14980_+_11145_11196	scaffold24836_+_9086_9137
Contig14980_+_11145_11196	scaffold24836_+_11485_11536
Contig350_-_68019_68069	scaffold991_-_142632_142682
Contig350_-_68019_68069	scaffold991_-_147808_147857
Contig350_-_68019_68069	scaffold991_-_151709_151759
Contig16068_-_3969_4065	scaffold1269_-_50133_50229
Contig7542_+_15059_15106	scaffold9520_+_132002_132049
Contig7542_+_15059_15106	scaffold9520_+_133122_133169
Contig2307_+_30498_30545	scaffold10671_-_81306_81353
Contig57_+_107719_107767	scaffold31906_-_9336_9384
Contig2049_-_53370_53420	scaffold3030_-_35108_35158
Contig2049_-_53370_53420	scaffold3030_-_37782_37832
Contig18871_-_5449_5502	scaffold802_+_6139_6192
Contig18871_-_5449_5502	scaffold802_+_8185_8238
Contig18871_-_5449_5502	scaffold802_+_10072_10125
Contig15352_-_2780_2828	scaffold10310_+_249976_250024
Contig15352_-_2780_2828	scaffold10310_+_260799_260847
Contig2012_+_45387_45445	scaffold4631_+_69911_69969
Contig564_-_88777_88826	scaffold23846_+_60086_60135
Contig14935_+_3214_3268	scaffold36554_-_12161_12214
Contig14935_+_3214_3268	scaffold36554_-_14802_14856
Contig2267_+_57586_57635	scaffold4730_+_39981_40032
Contig1085_+_55436_55505	scaffold23559_-_10376_10445
Contig1512_+_29639_29685	scaffold9024_+_75235_75281
Contig5073_-_4960_5010	scaffold632_-_5842_5892
Contig4425_+_7966_8015	scaffold272_-_109503_109552
Contig189_+_75633_75682	scaffold15083_-_61664_61713
Contig1379_+_70452_70506	scaffold1879_-_32223_32277
Contig2101_-_54537_54587	scaffold1073_-_168890_168940
Contig596_+_52426_52480	scaffold22126_+_72796_72850
Contig5629_-_21374_21425	scaffold1323_+_14769_14820
Contig3474_-_21996_22042	scaffold16748_+_14675_14721
Contig1010_+_76506_76563	scaffold600_-_43254_43311
Contig1368_+_58051_58099	scaffold32494_+_44983_45031
Contig1213_-_71843_71891	scaffold27548_-_12267_12315
Contig668_+_18830_18886	scaffold3526_+_48992_49047
Contig1239_+_65875_65921	scaffold8419_+_36360_36406
Contig1333_+_25428_25479	scaffold19766_+_109005_109056
Contig1543_-_19935_19988	scaffold5688_+_200978_201031
Contig163_-_154277_154325	scaffold21538_-_97765_97813
Contig1071_-_52060_52106	scaffold1144_+_3462_3508
Contig200_+_141180_141227	scaffold17622_-_16638_16685
Contig778_+_59990_60037	scaffold206_+_36762_36809
Contig1189_-_7293_7341	scaffold4088_-_17641_17689
Contig144_+_13866_13916	scaffold366_-_64659_64709
Contig144_+_13866_13916	scaffold366_-_65832_65882
Contig2163_-_33840_33908	scaffold1805_+_48786_48854
Contig532_+_126046_126093	scaffold5858_+_168663_168707
Contig246_-_171934_171989	scaffold2895_-_48590_48645
Contig5311_-_16307_16357	scaffold30008_-_1574_1624
Contig22181_+_6340_6394	scaffold5801_-_70443_70497
Contig3547_-_53224_53289	scaffold13463_+_20848_20913
Contig3547_-_53224_53289	scaffold13463_+_22419_22484
Contig3547_-_53224_53289	scaffold13463_+_24599_24661
Contig89_+_50235_50280	scaffold2281_-_39406_39451
Contig12696_+_11818_11864	scaffold18989_+_35878_35924
Contig7872_-_4884_4954	scaffold19074_-_20460_20530
Contig20853_+_13301_13349	scaffold40560_-_1027_1075
Contig23390_+_572_629	scaffold40902_-_6942_6999
Contig23390_+_572_629	scaffold40902_-_7742_7799
Contig23390_+_572_629	scaffold40902_-_10609_10665
Contig23390_+_572_629	scaffold40902_-_13533_13589
Contig3865_+_7919_7974	scaffold2201_-_55942_55997
Contig16_-_125350_125399	scaffold6968_+_90923_90972
Contig489_+_16919_16967	scaffold6160_-_53998_54046
Contig13094_-_17895_17964	scaffold16966_-_30455_30524
Contig16239_+_5206_5254	scaffold12726_+_11553_11601
Contig13898_-_6142_6197	scaffold29576_+_24726_24781
Contig6236_+_7475_7524	scaffold10489_+_12930_12979
Contig6236_+_7475_7524	scaffold10489_+_14729_14778
Contig2749_+_41529_41602	scaffold14653_-_75813_75886
Contig2000_+_5633_5688	scaffold1121_+_4264_4319
Contig2860_-_18679_18728	scaffold8475_+_116981_117030
Contig2865_-_65894_65943	scaffold8625_+_10216_10265
Contig13263_-_460_509	scaffold7026_+_180817_180866
Contig977_+_4076_4128	scaffold7312_+_1349_1401
Contig977_+_4076_4128	scaffold7312_+_3698_3750
Contig790_+_46680_46734	scaffold8268_-_47265_47319
Contig9629_-_5330_5379	scaffold23692_+_6037_6086
Contig1009_-_47370_47417	scaffold9745_-_46766_46813
Contig16946_+_6217_6266	scaffold17079_-_72821_72870
Contig3535_+_19723_19776	scaffold13150_+_5326_5379
Contig14754_-_13310_13394	scaffold4492_-_90679_90763
Contig2582_+_8336_8380	scaffold24417_-_64574_64618
Contig4366_+_15102_15218	scaffold20245_+_15319_15435
Contig73_-_95389_95437	scaffold5783_+_7351_7399
Contig73_-_95389_95437	scaffold5783_+_10876_10924
Contig8105_+_14114_14163	scaffold26009_+_17091_17140
Contig1230_+_18690_18764	scaffold17935_+_22376_22449
Contig5182_+_33429_33480	scaffold40347_-_8887_8938
Contig5182_+_33429_33480	scaffold40347_-_9490_9541
Contig6297_+_19010_19065	scaffold12959_-_3484_3539
Contig2338_+_54343_54391	scaffold1186_-_10866_10914
Contig1714_-_55615_55667	scaffold12997_-_11306_11358
Contig1714_-_55615_55667	scaffold12997_-_13769_13821
Contig566_-_115173_115222	scaffold2027_-_5660_5709
Contig1795_+_7949_8001	scaffold7537_+_96936_96988
Contig8549_+_13851_13900	scaffold18552_-_39817_39866
Contig1131_+_85382_85432	scaffold6492_-_6964_7014
Contig3066_-_31734_31781	scaffold4169_+_49140_49187
Contig1852_-_62252_62302	scaffold26134_+_350645_350695
Contig1268_-_23635_23704	scaffold9264_-_14138_14207
Contig480_+_114376_114426	scaffold2427_-_45653_45703
Contig6907_-_11524_11575	scaffold25816_+_25322_25373
Contig1563_-_55883_55934	scaffold6063_+_49243_49294
Contig295_+_45025_45076	scaffold16265_+_1394_1445
Contig265_-_35512_35563	scaffold22102_-_3651_3702
Contig7429_+_8158_8201	scaffold5591_-_94917_94960
Contig10893_+_5777_5827	scaffold20924_-_2258_2308
Contig323_-_158858_158994	scaffold11697_+_46062_46198
Contig323_-_158858_158994	scaffold11697_+_49362_49498
Contig911_+_72783_72828	scaffold24213_+_5022_5067
Contig948_+_88149_88199	scaffold1360_+_1489_1539
Contig1230_+_18494_18664	scaffold17935_+_22179_22349
Contig2428_-_3525_3569	scaffold20159_+_2582_2626
Contig1826_+_21690_21739	scaffold36580_-_9239_9288
Contig1826_+_21690_21739	scaffold36580_-_11373_11422
Contig21655_-_6522_6601	scaffold13827_-_58441_58520
Contig1266_+_23754_23799	scaffold21904_-_90084_90129
Contig11511_-_2512_2558	scaffold7797_-_92362_92408
Contig13416_+_4414_4459	scaffold4021_+_81444_81489
Contig5846_-_4401_4494	scaffold13255_+_27618_27711
Contig2291_-_31205_31264	scaffold6881_-_71514_71573
Contig2480_+_30213_30262	scaffold36336_+_2027_2076
Contig7135_+_7521_7571	scaffold28373_-_20997_21048
Contig7135_+_7521_7571	scaffold28373_-_28142_28190
Contig223_-_32679_32735	scaffold4207_+_1057_1113
Contig4369_-_40454_40505	scaffold1415_-_86791_86842
Contig4369_-_40454_40505	scaffold1415_-_89876_89927
Contig1394_-_96957_97006	scaffold3989_+_103331_103380
Contig1644_-_42268_42318	scaffold9790_-_23626_23672
Contig27050_+_4823_4893	scaffold8667_-_64621_64691
Contig27050_+_4823_4893	scaffold8667_-_66865_66935
Contig1132_-_24172_24220	scaffold12664_-_57808_57856
Contig19_-_25108_25160	scaffold14605_+_20003_20055
Contig87_-_27328_27376	scaffold26920_-_72594_72642
Contig87_-_27328_27376	scaffold26920_-_75187_75235
Contig8535_-_9801_9848	scaffold4652_+_210847_210894
Contig22251_-_4319_4364	scaffold27074_-_9404_9449
Contig587_+_26461_26512	scaffold8333_+_108588_108639
Contig952_-_89745_89800	scaffold9908_+_15607_15662
Contig838_+_95072_95126	scaffold1576_-_38133_38187
Contig1108_-_76988_77044	scaffold15179_+_33318_33374
Contig15110_-_11806_11853	scaffold43422_-_17511_17558
Contig33_+_213708_213768	scaffold388_-_111635_111695
Contig29287_-_5244_5299	scaffold21738_+_6723_6778
Contig288_-_42954_43005	scaffold6255_-_72695_72746
Contig34876_+_2228_2283	scaffold20951_-_15877_15932
Contig3344_+_24677_24726	scaffold4693_+_62913_62962
Contig5984_-_3428_3475	scaffold12834_+_34285_34332
Contig582_-_68432_68475	scaffold6236_-_9080_9123
Contig1064_+_83471_83521	scaffold6344_-_10421_10471
Contig2678_+_14744_14820	scaffold440_+_20341_20417
Contig2678_+_14744_14820	scaffold440_+_21564_21640
Contig6696_+_25488_25537	scaffold24111_+_15060_15109
Contig5474_-_30400_30446	scaffold5123_+_26499_26545
Contig19281_+_4699_4747	scaffold19694_+_28160_28208
Contig503_+_42482_42529	scaffold4533_+_52041_52088
Contig503_+_42482_42529	scaffold4533_+_60520_60567
Contig8407_-_441_491	scaffold2660_+_122277_122327
Contig8407_-_441_491	scaffold2660_+_123449_123499
Contig8091_-_6288_6339	scaffold55_-_32505_32556
Contig974_-_3943_3993	scaffold15263_-_3507_3557
Contig1517_-_24286_24336	scaffold7600_-_6726_6776
Contig3917_+_35303_35355	scaffold29934_-_15297_15349
Contig28442_+_4657_4708	scaffold1270_-_27632_27683
Contig28442_+_4657_4708	scaffold1270_-_33799_33850
Contig2833_+_41581_41644	scaffold23038_+_8825_8888
Contig2833_+_41581_41644	scaffold23038_+_9828_9891
Contig1801_+_13971_14074	scaffold14812_+_208548_208651
Contig1801_+_13971_14074	scaffold14812_+_210723_210826
Contig10291_-_16630_16677	scaffold12540_-_70430_70477
Contig12365_-_424_473	scaffold11264_-_31067_31116
Contig12365_-_424_473	scaffold11264_-_33784_33833
Contig198_-_81999_82049	scaffold3161_+_15564_15613
Contig27380_+_2987_3033	scaffold11541_-_35968_36013
Contig1955_+_29745_29790	scaffold198_+_256808_256853
Contig50_+_274320_274366	scaffold11422_-_6922_6968
Contig50_+_274320_274366	scaffold11422_-_11643_11689
Contig1058_+_87154_87205	scaffold34451_+_59361_59412
Contig625_+_40732_40780	scaffold2953_-_84624_84672
Contig3635_+_11743_11798	scaffold1333_-_55895_55949
Contig84_-_204826_204877	scaffold1600_+_105382_105433
Contig421_+_74382_74430	scaffold5147_+_105503_105551
Contig21290_+_1439_1486	scaffold8689_+_38831_38878
Contig10169_-_8479_8537	scaffold5481_+_116471_116529
Contig2427_-_1193_1247	scaffold728_+_157824_157878
Contig2427_-_1193_1247	scaffold728_+_200520_200574
Contig2427_-_1193_1247	scaffold728_+_201577_201631
Contig10015_-_4219_4269	scaffold19417_+_26304_26354
Contig4342_-_23897_23947	scaffold16981_-_93182_93232
Contig514_+_91201_91250	scaffold10571_-_8054_8103
Contig214_+_117131_117179	scaffold8302_+_62369_62417
Contig2092_-_11846_11897	scaffold7536_+_28290_28341
Contig20376_+_4999_5051	scaffold8198_+_49318_49370
Contig419_-_115321_115370	scaffold19355_-_150671_150720
Contig2770_-_17462_17511	scaffold148_+_40182_40231
Contig9307_-_12895_12945	scaffold307_-_54585_54635
Contig3056_-_4684_4733	scaffold48575_+_44140_44189
Contig6507_+_19619_19666	scaffold23820_-_73798_73845
Contig1607_+_58897_59004	scaffold3418_-_187819_187926
Contig2579_+_31328_31380	scaffold19789_-_25894_25946
Contig2589_+_36464_36520	scaffold620_+_28208_28264
Contig317_-_126728_126777	scaffold20453_-_8885_8934
Contig3406_+_11011_11062	scaffold26726_-_3130_3181
Contig4263_-_4131_4253	scaffold12114_-_785_907
Contig7276_-_15833_15883	scaffold510_+_5942_5992
Contig10459_+_16227_16276	scaffold3567_-_291809_291858
Contig5663_-_21687_21739	scaffold4602_-_29130_29181
Contig5663_-_21687_21739	scaffold4602_-_31833_31884
Contig3234_-_15133_15202	scaffold18115_-_34620_34689
Contig883_+_90378_90426	scaffold809_-_33497_33545
Contig29308_+_4424_4480	scaffold6744_-_10649_10705
Contig1171_+_75699_75745	scaffold1854_+_136755_136801
Contig84_-_180357_180406	scaffold1600_+_138002_138051
Contig84_-_180357_180406	scaffold1600_+_140848_140897
Contig498_-_116787_116836	scaffold6489_-_11662_11711
Contig498_-_116787_116836	scaffold6489_-_15530_15579
Contig152_+_107697_107761	scaffold25324_-_210388_210452
Contig297_+_164626_164677	scaffold5481_+_78061_78112
Contig747_-_43756_43817	scaffold6863_-_8044_8105
Contig18682_+_10227_10281	scaffold18332_+_122468_122522
Contig18682_+_10227_10281	scaffold18332_+_124877_124931
Contig18682_+_10227_10281	scaffold18332_+_127730_127784
Contig6713_-_16335_16382	scaffold46464_-_2646_2693
Contig6713_-_16335_16382	scaffold46464_-_4177_4224
Contig577_+_91861_91908	scaffold39095_+_9138_9185
Contig2509_-_56794_56844	scaffold9029_+_51036_51086
Contig899_-_36095_36146	scaffold14409_+_40565_40616
Contig804_-_38052_38101	scaffold1493_-_41930_41979
Contig6272_+_17727_17774	scaffold19308_-_23239_23286
Contig4410_+_37341_37391	scaffold33606_-_1254_1304
Contig4410_+_37341_37391	scaffold33606_-_3800_3850
Contig7711_-_2934_2989	scaffold3353_+_22340_22395
Contig3105_-_34322_34375	scaffold2938_+_115468_115521
Contig6192_+_6792_6870	scaffold15623_-_13229_13307
Contig6192_+_6792_6870	scaffold15623_-_16042_16120
Contig27174_-_8432_8480	scaffold26644_+_12348_12396
Contig61_-_1277_1329	scaffold1367_-_1895_1947
Contig1474_+_36616_36661	scaffold7119_+_46637_46682
Contig1474_+_36616_36661	scaffold7119_+_47908_47953
Contig55_-_27955_28005	scaffold33076_-_211_261
Contig2720_-_37025_37074	scaffold11190_-_12155_12204
Contig985_+_82862_82911	scaffold44178_+_12322_12371
Contig236_-_5522_5571	scaffold16052_+_10918_10967
Contig236_-_5522_5571	scaffold16052_+_14129_14178
Contig236_-_5522_5571	scaffold16052_+_16052_16101
Contig9469_-_14683_14737	scaffold15282_+_34551_34605
Contig17369_+_5535_5600	scaffold35262_+_11979_12044
Contig6296_+_27144_27193	scaffold7811_-_39237_39286
Contig7811_-_6423_6482	scaffold11758_-_27878_27936
Contig3056_-_46299_46352	scaffold28892_+_30561_30614
Contig3056_-_46299_46352	scaffold28892_+_33041_33094
Contig550_-_40769_40817	scaffold8031_+_94942_94990
Contig437_-_109664_109715	scaffold34654_+_48195_48246
Contig57_+_289549_289597	scaffold1082_+_171359_171407
Contig4422_+_13242_13293	scaffold31573_-_42789_42840
Contig1019_+_67537_67611	scaffold178_-_23873_23947
Contig9577_+_3844_3898	scaffold51311_+_779_833
Contig11262_-_12766_12817	scaffold9182_-_19791_19842
Contig556_+_96383_96430	scaffold1200_+_215765_215812
Contig1456_+_68235_68282	scaffold8437_-_78750_78797
Contig10650_+_14456_14513	scaffold27974_+_44204_44261
Contig4554_-_49304_49347	scaffold6805_+_9087_9130
Contig2363_-_12282_12342	scaffold10958_+_34875_34935
Contig4543_-_10631_10682	scaffold23968_+_48438_48489
Contig4543_-_10631_10682	scaffold23968_+_50820_50869
Contig24298_+_1105_1172	scaffold9815_+_27030_27097
Contig24298_+_1105_1172	scaffold9815_+_31334_31401
Contig6128_-_25195_25260	scaffold2797_-_130055_130120
Contig665_-_53457_53544	scaffold24597_+_17034_17121
Contig1178_-_57332_57382	scaffold4345_-_92520_92569
Contig5541_+_26764_26864	scaffold13700_+_23740_23840
Contig161_+_250543_250603	scaffold18757_-_7416_7476
Contig277_+_63273_63323	scaffold1663_+_5844_5894
Contig90_-_42034_42093	scaffold5485_-_192405_192464
Contig23160_+_9939_9988	scaffold18042_-_10132_10181
Contig13843_+_10881_10929	scaffold1595_+_138268_138316
Contig2192_+_48788_48838	scaffold29235_+_60325_60375
Contig8794_-_16407_16455	scaffold10574_+_1516_1564
Contig33677_+_1623_1671	scaffold4492_+_32922_32970
Contig2148_-_68896_68947	scaffold11726_-_9254_9305
Contig859_-_5116_5165	scaffold12865_-_815_864
Contig19_-_150370_150423	scaffold682_+_64702_64755
Contig144_+_130908_131006	scaffold13805_+_12565_12663
Contig1404_-_13247_13297	scaffold6544_+_75957_76007
Contig330_+_57616_57667	scaffold15755_-_4491_4542
Contig2409_+_19947_20026	scaffold25919_-_8487_8566
Contig5077_+_31457_31550	scaffold19448_-_37536_37629
Contig515_+_54240_54289	scaffold22423_+_3133_3182
Contig3425_+_21385_21445	scaffold12776_-_22481_22541
Contig435_-_138182_138242	scaffold6945_+_49045_49104
Contig3236_-_41615_41665	scaffold1150_+_21717_21767
Contig1303_+_41989_42040	scaffold28326_+_40268_40319
Contig5312_+_20986_21035	scaffold13477_+_35695_35744
Contig2843_+_12915_12970	scaffold23200_+_8157_8212
Contig1706_-_46471_46520	scaffold22432_+_50822_50871
Contig1706_-_46471_46520	scaffold22432_+_51903_51952
Contig3159_+_19718_19767	scaffold7208_-_1318_1367
Contig3159_+_19718_19767	scaffold7208_-_4513_4562
Contig9558_+_19391_19446	scaffold6688_-_54293_54348
Contig9558_+_19391_19446	scaffold6688_-_57570_57625
Contig708_+_102815_102881	scaffold16856_+_69719_69785
Contig4187_+_17109_17161	scaffold14550_-_26238_26290
Contig4187_+_17109_17161	scaffold14550_-_33064_33116
Contig14467_+_722_777	scaffold453_+_52330_52385
Contig7323_-_1565_1613	scaffold8087_-_7703_7750
Contig390_-_158332_158380	scaffold42752_+_47681_47729
Contig2566_+_17970_18020	scaffold10713_+_166599_166649
Contig2566_+_17970_18020	scaffold10713_+_168782_168832
Contig384_-_146373_146420	scaffold10998_+_38982_39029
Contig9005_-_30665_30716	scaffold3783_+_38224_38275
Contig438_-_167020_167070	scaffold15029_+_15665_15715
Contig7392_+_9832_9883	scaffold5645_+_35655_35706
Contig7392_+_9832_9883	scaffold5645_+_37244_37295
Contig2099_+_11956_12005	scaffold6928_-_7290_7339
Contig99_-_237206_237257	scaffold19981_+_27849_27900
Contig4544_+_19935_19985	scaffold11391_-_30318_30368
Contig12651_+_7515_7562	scaffold1730_-_49869_49916
Contig8545_-_16219_16265	scaffold20861_+_7913_7959
Contig25290_-_7323_7369	scaffold26618_+_13522_13568
Contig25290_-_7323_7369	scaffold26618_+_17208_17254
Contig6985_-_11373_11428	scaffold40435_-_16997_17052
Contig2801_-_15360_15404	scaffold4652_-_299079_299123
Contig73_+_206206_206253	scaffold31886_+_13867_13914
Contig389_-_6360_6407	scaffold25472_-_23376_23423
Contig389_-_6360_6407	scaffold25472_-_26815_26862
Contig3026_-_25082_25131	scaffold12953_-_40161_40210
Contig9955_-_8223_8274	scaffold22068_-_17036_17087
Contig9955_-_8223_8274	scaffold22068_-_20143_20194
Contig90_+_180757_180811	scaffold2960_-_60527_60580
Contig90_+_180757_180811	scaffold2960_-_63005_63058
Contig1410_-_61722_61769	scaffold11367_+_25231_25278
Contig1196_+_6620_6677	scaffold18575_+_83136_83193
Contig1196_+_6620_6677	scaffold18575_+_84055_84112
Contig14755_-_4355_4403	scaffold7879_+_21437_21485
Contig11651_-_11690_11736	scaffold46782_+_7834_7880
Contig488_+_98739_98794	scaffold10749_-_53955_54010
Contig3944_-_3484_3532	scaffold32404_+_14280_14328
Contig4362_-_13614_13664	scaffold17488_+_12513_12563
Contig759_+_100170_100222	scaffold22519_-_1448_1500
Contig1305_-_61378_61460	scaffold16438_+_118738_118820
Contig1782_+_13713_13767	scaffold17040_+_22803_22857
Contig12777_-_15444_15493	scaffold10187_+_1427_1476
Contig1253_-_19334_19382	scaffold14184_+_59804_59852
Contig1253_-_19334_19382	scaffold14184_+_62157_62205
Contig1239_-_56170_56248	scaffold8419_-_26521_26590
Contig5544_-_16969_17019	scaffold9225_-_76_126
Contig11817_+_4500_4550	scaffold9910_+_7144_7194
Contig17096_-_6666_6713	scaffold50268_-_11748_11795
Contig6104_-_19232_19322	scaffold15046_+_99532_99622
Contig917_+_20951_21028	scaffold4605_+_34478_34555
Contig4294_-_30238_30286	scaffold28804_+_17364_17411
Contig4294_-_30238_30286	scaffold28804_+_20320_20367
Contig4294_-_30238_30286	scaffold28804_+_23305_23352
Contig5541_+_26527_26572	scaffold13700_+_23503_23548
Contig78_-_81312_81359	scaffold23520_-_54785_54832
Contig1948_-_39877_39927	scaffold6167_+_113783_113833
Contig1948_-_39877_39927	scaffold6167_+_116509_116559
Contig14034_-_5081_5134	scaffold5654_+_38973_39026
Contig22714_-_6883_6933	scaffold48001_-_922_972
Contig2043_-_53865_53916	scaffold221_-_71943_71994
Contig16738_-_9942_9992	scaffold5422_+_98519_98569
Contig848_-_81870_81918	scaffold1210_-_100330_100378
Contig21164_-_11186_11237	scaffold2184_-_112723_112773
Contig1605_-_5037_5085	scaffold14580_+_55878_55926
Contig1605_-_5037_5085	scaffold14580_+_60873_60921
Contig10640_+_8188_8237	scaffold8791_-_47650_47699
Contig318_-_90028_90074	scaffold7130_+_1037_1083
Contig2533_+_76932_76983	scaffold11394_+_12902_12953
Contig2533_+_76932_76983	scaffold11394_+_14677_14728
Contig1440_+_74466_74520	scaffold11680_+_18407_18459
Contig2137_+_24894_24943	scaffold1683_+_207986_208035
Contig5605_+_14735_14785	scaffold2076_+_114450_114500
Contig351_+_172757_172812	scaffold27735_+_9586_9641
Contig308_+_176727_176821	scaffold12100_+_36447_36541
Contig2411_-_20622_20671	scaffold10724_+_147591_147640
Contig932_-_38590_38633	scaffold3945_+_236266_236309
Contig1624_-_56097_56144	scaffold39949_+_4189_4236
Contig90_+_180674_180723	scaffold2960_-_60615_60660
Contig9495_-_16861_16910	scaffold25621_+_8276_8325
Contig150_+_53683_53739	scaffold852_+_3989_4045
Contig4856_+_29_76	scaffold406_+_55214_55266
Contig3129_-_27178_27224	scaffold9523_-_46635_46681
Contig3129_-_27178_27224	scaffold9523_-_48213_48259
Contig10643_-_18176_18228	scaffold38713_-_43747_43798
Contig10643_-_18176_18228	scaffold38713_-_47073_47124
Contig10643_-_18176_18228	scaffold38713_-_48269_48320
Contig1939_+_21074_21122	scaffold5888_-_51041_51089
Contig656_-_82277_82327	scaffold370_-_14344_14394
Contig344_+_198983_199032	scaffold6847_+_90798_90847
Contig11773_+_6_86	scaffold5852_-_64125_64205
Contig16847_-_922_972	scaffold18204_-_191_241
Contig215_+_163052_163150	scaffold10623_+_120387_120485
Contig2578_+_34932_34980	scaffold2808_+_9373_9421
Contig20915_+_7998_8096	scaffold15428_+_92157_92256
Contig1989_+_33891_33948	scaffold273_-_91101_91158
Contig1989_+_33891_33948	scaffold273_-_94032_94089
Contig1989_+_33891_33948	scaffold273_-_96443_96500
Contig1808_-_37590_37640	scaffold23986_-_53792_53842
Contig121_+_16121_16169	scaffold1397_-_29443_29491
Contig1056_+_84521_84572	scaffold12854_-_29517_29568
Contig1056_+_84521_84572	scaffold12854_-_35795_35846
Contig1056_+_84521_84572	scaffold12854_-_38525_38576
Contig6176_-_19847_19942	scaffold23072_-_31141_31236
Contig102_-_14233_14283	scaffold15605_-_18285_18335
Contig102_-_14233_14283	scaffold15605_-_24595_24645
Contig20233_+_1023_1074	scaffold10972_+_33598_33649
Contig20233_+_1023_1074	scaffold10972_+_36828_36879
Contig12957_-_14717_14768	scaffold33058_-_11432_11483
Contig1493_-_36760_36848	scaffold7278_+_69271_69359
Contig3121_-_18496_18544	scaffold15145_-_91931_91979
Contig94_+_220578_220625	scaffold39957_+_24994_25041
Contig32271_-_534_581	scaffold1396_-_13061_13108
Contig8189_+_16586_16634	scaffold2447_+_143151_143199
Contig8189_+_16586_16634	scaffold2447_+_146382_146430
Contig26842_+_5993_6041	scaffold21144_-_6355_6406
Contig26842_+_5993_6041	scaffold21144_-_8280_8331
Contig51_+_138791_138847	scaffold18187_-_5027_5083
Contig2477_+_48270_48407	scaffold10464_-_43617_43754
Contig82_-_194141_194189	scaffold9083_-_38480_38528
Contig4323_+_14018_14071	scaffold42207_+_14642_14695
Contig185_+_50801_50862	scaffold2055_+_59912_59973
Contig2498_+_33532_33616	scaffold5344_-_40974_41058
Contig515_-_25529_25581	scaffold34124_+_7544_7596
Contig5512_+_27634_27684	scaffold25816_+_9498_9548
Contig28_-_122305_122361	scaffold871_-_40420_40476
Contig5290_-_19504_19555	scaffold28571_+_12871_12922
Contig2690_-_29203_29262	scaffold25865_+_10422_10481
Contig18_+_109651_109699	scaffold17007_-_19212_19260
Contig18_+_109651_109699	scaffold17007_-_21644_21692
Contig2285_+_39924_39972	scaffold272_-_248332_248380
Contig1122_-_94154_94205	scaffold4640_-_45468_45519
Contig31_-_110869_110919	scaffold4482_+_71947_71997
Contig17017_+_18377_18425	scaffold24499_+_11377_11425
Contig678_-_114639_114688	scaffold4094_-_119293_119342
Contig478_+_171068_171117	scaffold4854_+_94931_94980
Contig2342_+_66499_66548	scaffold5773_-_51271_51320
Contig2342_+_66499_66548	scaffold5773_-_55685_55734
Contig2342_+_66499_66548	scaffold5773_-_58232_58281
Contig54128_-_1357_1413	scaffold7754_+_61875_61931
Contig54128_-_1357_1413	scaffold7754_+_62841_62897
Contig54128_-_1357_1413	scaffold7754_+_63825_63881
Contig204_+_112514_112565	scaffold1212_-_10393_10444
Contig204_+_112514_112565	scaffold1212_-_13021_13072
Contig204_+_112514_112565	scaffold1212_-_15521_15572
Contig204_+_112514_112565	scaffold1212_-_20582_20633
Contig13667_+_1178_1226	scaffold56_+_61177_61225
Contig106_-_165582_165624	scaffold4344_-_25958_26000
Contig578_-_132031_132081	scaffold2103_+_64046_64096
Contig578_-_132031_132081	scaffold2103_+_65723_65773
Contig9571_+_19231_19281	scaffold3084_-_15425_15475
Contig15_+_232911_232960	scaffold11999_+_9417_9466
Contig4464_-_13161_13210	scaffold34557_+_12181_12228
Contig4464_-_13161_13210	scaffold34557_+_12678_12725
Contig214_-_24091_24142	scaffold15992_-_32725_32776
Contig4463_-_32093_32146	scaffold17878_-_5047_5100
Contig4463_-_32093_32146	scaffold17878_-_8299_8352
Contig4463_-_32093_32146	scaffold17878_-_12468_12521
Contig279_-_118870_118916	scaffold1522_-_121846_121892
Contig4224_+_19796_19854	scaffold2727_-_588476_588534
Contig2990_-_13167_13213	scaffold11007_+_97366_97412
Contig4911_+_9232_9287	scaffold12207_+_31373_31424
Contig4911_+_9232_9287	scaffold12207_+_41241_41296
Contig1244_+_23573_23624	scaffold7622_+_182069_182120
Contig1244_+_23573_23624	scaffold7622_+_183078_183129
Contig904_-_134757_134806	scaffold7977_+_15529_15578
Contig904_-_134757_134806	scaffold7977_+_17449_17498
Contig3216_-_30915_30968	scaffold1632_+_21862_21915
Contig2643_-_42044_42093	scaffold6512_+_91695_91744
Contig23387_+_1323_1367	scaffold12302_+_475866_475910
Contig70_-_135430_135482	scaffold597_+_76535_76587
Contig105_-_3292_3341	scaffold1119_+_113085_113134
Contig3492_-_30769_30820	scaffold11795_-_30982_31033
Contig3492_-_30769_30820	scaffold11795_-_33778_33829
Contig2119_+_48082_48132	scaffold44834_-_36346_36396
Contig2643_-_10800_10848	scaffold6512_+_144316_144364
Contig2643_-_10800_10848	scaffold6512_+_146793_146841
Contig671_-_110718_110764	scaffold3302_+_8773_8819
Contig2164_+_53805_53851	scaffold4626_-_5800_5846
Contig715_-_104835_104885	scaffold5673_-_18763_18813
Contig15_+_326922_326972	scaffold13005_+_53197_53247
Contig4462_+_8672_8754	scaffold15012_-_53341_53423
Contig1711_-_12135_12183	scaffold2543_+_47478_47526
Contig116_+_106826_106876	scaffold3480_-_202408_202458
Contig116_+_106826_106876	scaffold3480_-_206704_206754
Contig13939_+_6364_6413	scaffold14189_-_128462_128511
Contig17271_+_6916_6963	scaffold8576_-_135340_135387
Contig7166_-_18262_18313	scaffold37817_-_25910_25961
Contig1829_-_13663_13714	scaffold6990_+_241027_241078
Contig12074_+_8925_8972	scaffold24171_+_6800_6847
Contig5320_+_13186_13231	scaffold13509_-_11117_11162
Contig5320_+_13186_13231	scaffold13509_-_13671_13716
Contig3013_+_18927_18976	scaffold7377_+_26226_26275
Contig830_-_629_684	scaffold34688_+_22271_22326
Contig1822_+_13991_14041	scaffold26520_+_18836_18886
Contig3633_-_6437_6482	scaffold4731_-_130614_130659
Contig783_-_74103_74152	scaffold11461_+_95745_95794
Contig6321_-_26362_26410	scaffold6783_-_19146_19194
Contig12090_-_6040_6090	scaffold4356_+_78943_78993
Contig4870_+_8955_9013	scaffold44071_-_11906_11964
Contig808_+_1862_1912	scaffold10882_+_1264_1314
Contig30292_-_4709_4757	scaffold13931_+_2600_2648
Contig139_-_13801_13849	scaffold20002_-_26138_26186
Contig1757_+_13281_13329	scaffold15411_+_21555_21603
Contig27_+_159445_159494	scaffold11132_-_24492_24541
Contig2058_+_28867_28916	scaffold2055_+_313676_313725
Contig6_-_29148_29199	scaffold9167_+_89097_89148
Contig6_-_29148_29199	scaffold9167_+_90054_90105
Contig15490_-_1410_1455	scaffold10801_-_82702_82747
Contig15490_-_1410_1455	scaffold10801_-_85593_85638
Contig17701_-_2563_2613	scaffold8124_+_6357_6407
Contig936_+_64236_64287	scaffold698_+_92810_92861
Contig936_+_64236_64287	scaffold698_+_97199_97250
Contig1771_+_15216_15265	scaffold10115_+_98804_98853
Contig1_+_82853_82907	scaffold3555_-_24166_24220
Contig3112_-_22071_22129	scaffold997_+_13095_13153
Contig3112_-_22071_22129	scaffold997_+_16473_16531
Contig3112_-_22071_22129	scaffold997_+_18851_18909
Contig399_+_66012_66062	scaffold577_+_99040_99090
Contig825_-_108408_108456	scaffold17320_+_18344_18392
Contig825_-_108408_108456	scaffold17320_+_19687_19735
Contig3019_+_4350_4399	scaffold41185_+_4286_4335
Contig3721_-_22317_22371	scaffold20132_-_94180_94234
Contig372_-_125026_125074	scaffold2680_+_300919_300967
Contig1751_+_58301_58349	scaffold12182_-_158682_158730
Contig231_+_165896_165942	scaffold995_-_42883_42929
Contig51_-_176345_176391	scaffold8406_+_46089_46135
Contig72_+_154868_154957	scaffold4998_-_24611_24700
Contig582_+_87581_87629	scaffold6236_+_32104_32152
Contig3069_-_33437_33487	scaffold14896_-_88376_88426
Contig3069_-_33437_33487	scaffold14896_-_89389_89439
Contig792_-_109160_109221	scaffold24040_-_3114_3175
Contig3451_-_16455_16521	scaffold3995_+_17870_17936
Contig4150_+_8067_8111	scaffold245_+_57889_57933
Contig4150_+_8067_8111	scaffold245_+_60940_60984
Contig1165_+_10990_11068	scaffold6075_+_10452_10530
Contig1165_+_10990_11068	scaffold6075_+_14315_14393
Contig3680_-_25378_25429	scaffold4475_-_134999_135050
Contig63_+_157939_158086	scaffold13296_+_74672_74819
Contig2864_+_27219_27270	scaffold17283_+_2561_2612
Contig2940_+_35405_35467	scaffold20975_+_47298_47360
Contig1897_+_49247_49294	scaffold9794_-_234455_234502
Contig27_-_70941_70985	scaffold2011_+_55265_55309
Contig5869_-_5217_5272	scaffold23433_+_12687_12738
Contig5869_-_5217_5272	scaffold23433_+_13943_13994
Contig5869_-_5217_5272	scaffold23433_+_14884_14935
Contig2730_+_28405_28455	scaffold1364_+_29702_29752
Contig2730_+_28405_28455	scaffold1364_+_32776_32826
Contig18345_+_6170_6219	scaffold4737_-_11240_11289
Contig6991_-_19746_19794	scaffold13277_+_47684_47732
Contig492_-_75176_75231	scaffold13615_-_61790_61845
Contig7569_+_4002_4056	scaffold20394_-_17918_17972
Contig19120_-_5029_5080	scaffold5395_+_92910_92961
Contig3424_+_33903_33951	scaffold10381_+_40116_40164
Contig4282_-_55295_55352	scaffold1116_-_13827_13884
Contig22703_+_4170_4262	scaffold42472_+_20859_20956
Contig22563_+_2287_2335	scaffold17239_+_8041_8089
Contig843_+_63577_63624	scaffold25646_+_20909_20956
Contig843_+_63577_63624	scaffold25646_+_23041_23088
Contig1680_-_10405_10453	scaffold33421_+_29563_29611
Contig312_-_113422_113477	scaffold5057_-_82035_82090
Contig12979_+_7172_7217	scaffold23160_-_29093_29138
Contig3726_+_5094_5143	scaffold14862_-_3933_3982
Contig3726_+_5094_5143	scaffold14862_-_5014_5063
Contig10732_-_11457_11511	scaffold8763_+_43598_43648
Contig1944_-_7119_7165	scaffold5343_-_13260_13306
Contig7109_+_14170_14214	scaffold13216_-_152593_152637
Contig7109_+_14170_14214	scaffold13216_-_155670_155714
Contig191_+_9476_9529	scaffold18098_-_10485_10538
Contig191_+_9476_9529	scaffold18098_-_12817_12870
Contig1336_-_38549_38608	scaffold11856_+_27719_27778
Contig650_-_40147_40197	scaffold21973_+_44234_44284
Contig1308_+_99103_99152	scaffold574_-_44798_44847
Contig1308_+_99103_99152	scaffold574_-_46640_46689
Contig328_-_163338_163386	scaffold26385_+_16727_16775
Contig328_-_163338_163386	scaffold26385_+_25544_25592
Contig2674_-_37535_37585	scaffold9265_+_10952_11002
Contig2674_-_37535_37585	scaffold9265_+_37125_37175
Contig2674_-_37535_37585	scaffold9265_+_40013_40063
Contig28256_-_561_609	scaffold41483_+_9536_9584
Contig4772_+_1514_1564	scaffold22705_-_15094_15144
Contig4772_+_1514_1564	scaffold22705_-_21487_21537
Contig19997_+_5081_5130	scaffold10486_-_7069_7118
Contig19997_+_5081_5130	scaffold10486_-_9987_10036
Contig30956_+_4231_4277	scaffold19179_+_10354_10400
Contig4769_-_39514_39562	scaffold13149_+_43741_43789
Contig1749_+_49823_49872	scaffold953_+_45956_46005
Contig5624_-_16154_16204	scaffold4564_+_23815_23865
Contig5624_-_16154_16204	scaffold4564_+_25624_25674
Contig31699_-_2649_2698	scaffold12275_-_66624_66673
Contig31699_-_2649_2698	scaffold12275_-_69602_69651
Contig757_+_2721_2807	scaffold1291_-_174819_174904
Contig7539_+_8643_8741	scaffold391_-_112773_112867
Contig7539_+_8643_8741	scaffold391_-_118206_118300
Contig2636_+_55824_55871	scaffold467_-_182216_182263
Contig255_+_39954_40004	scaffold3232_-_9772_9822
Contig39714_+_279_347	scaffold27041_+_15971_16039
Contig2749_-_61601_61652	scaffold14653_+_30825_30876
Contig643_-_14078_14124	scaffold36588_-_12410_12456
Contig3764_-_22753_22801	scaffold3396_+_26134_26182
Contig245_-_45077_45167	scaffold8432_+_146099_146189
Contig8423_+_1098_1144	scaffold11550_+_39477_39523
Contig8423_+_1098_1144	scaffold11550_+_41916_41962
Contig2835_+_37295_37349	scaffold6521_+_170029_170083
Contig1629_-_43888_43973	scaffold14090_+_51044_51129
Contig21218_+_8160_8206	scaffold17565_-_41969_42015
Contig21218_+_8160_8206	scaffold17565_-_44429_44475
Contig21218_+_8160_8206	scaffold17565_-_47975_48021
Contig4208_+_7783_7837	scaffold352_+_53493_53547
Contig3763_+_37106_37155	scaffold11801_+_25495_25544
Contig13205_+_4861_4912	scaffold25279_+_43925_43976
Contig13205_+_4861_4912	scaffold25279_+_46774_46825
Contig13205_+_4861_4912	scaffold25279_+_49342_49393
Contig2929_-_15290_15339	scaffold9428_+_18891_18940
Contig6797_-_17188_17253	scaffold29389_+_27929_27994
Contig5650_+_15455_15504	scaffold3476_-_31386_31435
Contig29100_+_8920_8970	scaffold7185_+_121589_121639
Contig13387_-_6728_6775	scaffold26706_+_12267_12314
Contig259_-_40690_40740	scaffold18219_+_7466_7517
Contig5270_-_40026_40075	scaffold5347_+_17023_17072
Contig5270_-_40026_40075	scaffold5347_+_21009_21058
Contig1563_-_42672_42716	scaffold6063_+_66206_66250
Contig6922_+_13608_13657	scaffold6854_-_3758_3807
Contig6922_+_13608_13657	scaffold6854_-_7421_7470
Contig9446_-_9206_9252	scaffold1826_-_90656_90702
Contig50_-_338709_338774	scaffold28772_+_19510_19575
Contig1883_-_2815_2858	scaffold11496_-_3781_3824
Contig477_+_40050_40108	scaffold616_-_86230_86288
Contig529_+_132868_132918	scaffold46810_+_2887_2937
Contig529_+_132868_132918	scaffold46810_+_5951_6001
Contig784_+_98774_98832	scaffold6396_-_32422_32480
Contig10511_-_3911_3961	scaffold30150_-_341_391
Contig26556_+_4079_4130	scaffold24133_+_68956_69007
Contig26556_+_4079_4130	scaffold24133_+_75108_75159
Contig6130_-_12235_12284	scaffold6541_-_32419_32468
Contig6130_-_12235_12284	scaffold6541_-_37760_37809
Contig364_-_20005_20081	scaffold5202_-_23010_23086
Contig364_-_20005_20081	scaffold5202_-_27530_27606
Contig17630_-_11347_11401	scaffold30801_+_2420_2474
Contig4552_+_24720_24768	scaffold21227_-_23821_23869
Contig2808_-_28835_28880	scaffold18399_+_32547_32592
Contig927_+_95748_95796	scaffold11142_-_23976_24024
Contig5315_-_10285_10335	scaffold5361_+_70678_70728
Contig5315_-_10285_10335	scaffold5361_+_75364_75414
Contig1117_+_19763_19809	scaffold3230_-_196685_196731
Contig2564_+_87979_88035	scaffold3693_+_15943_15998
Contig2564_+_87979_88035	scaffold3693_+_20241_20294
Contig14259_+_8285_8342	scaffold16722_+_5131_5188
Contig361_-_20435_20480	scaffold7572_+_29125_29170
Contig2164_+_29279_29329	scaffold4626_-_25912_25962
Contig2164_+_29279_29329	scaffold4626_-_28319_28369
Contig7405_-_12256_12301	scaffold20996_-_4909_4954
Contig23721_+_3596_3648	scaffold37417_-_56034_56088
Contig3449_-_66185_66277	scaffold21436_-_19126_19218
Contig5984_-_3289_3340	scaffold12834_+_34420_34471
Contig2907_+_16778_16829	scaffold41655_+_23830_23881
Contig2907_+_16778_16829	scaffold41655_+_26866_26917
Contig216_+_8286_8335	scaffold275_+_19550_19599
Contig216_+_8286_8335	scaffold275_+_21815_21864
Contig1039_-_49619_49668	scaffold3366_+_24723_24772
Contig1039_-_49619_49668	scaffold3366_+_26988_27037
Contig1039_-_49619_49668	scaffold3366_+_30190_30239
Contig10241_+_15275_15323	scaffold7797_+_83237_83285
Contig2148_+_9867_9913	scaffold16346_+_19316_19362
Contig2148_+_9867_9913	scaffold16346_+_25300_25346
Contig2148_+_9867_9913	scaffold16346_+_33854_33900
Contig1435_-_21122_21169	scaffold6307_+_204522_204569
Contig422_+_91898_91951	scaffold27623_-_25565_25615
Contig7670_+_11078_11127	scaffold14699_+_814_863
Contig1746_+_21179_21295	scaffold3998_+_102017_102133
Contig551_-_9056_9106	scaffold19236_-_50276_50326
Contig643_+_41910_41961	scaffold10545_-_126814_126865
Contig643_+_41910_41961	scaffold10545_-_128770_128821
Contig576_-_123963_124009	scaffold3984_+_25123_25169
Contig5533_+_23250_23298	scaffold18802_-_7395_7443
Contig986_+_68973_69078	scaffold6936_-_123707_123812
Contig582_-_33090_33141	scaffold22805_+_34821_34872
Contig582_-_33090_33141	scaffold22805_+_36310_36361
Contig582_-_33090_33141	scaffold22805_+_37556_37607
Contig1706_+_76188_76237	scaffold22432_-_5155_5204
Contig3811_+_8804_8850	scaffold6403_+_108879_108925
Contig1325_+_19726_19776	scaffold15883_+_64071_64121
Contig8410_+_16150_16196	scaffold21707_-_84675_84721
Contig8410_+_16150_16196	scaffold21707_-_86934_86980
Contig3647_-_20793_20847	scaffold625_-_35358_35412
Contig491_+_114005_114056	scaffold5994_-_130373_130424
Contig2289_+_68797_68860	scaffold21216_+_17265_17328
Contig1776_+_48380_48438	scaffold3037_-_63229_63281
Contig8831_+_16996_17043	scaffold23756_-_21139_21186
Contig346_-_74862_74913	scaffold9750_+_72881_72932
Contig6212_+_22942_22993	scaffold11539_+_11874_11925
Contig29107_-_4391_4440	scaffold41301_+_906_955
Contig1605_+_44070_44121	scaffold14580_-_6427_6478
Contig7556_+_2745_2792	scaffold2971_-_29530_29577
Contig14755_+_5628_5678	scaffold7879_-_20162_20212
Contig33003_-_1960_2011	scaffold2776_-_19129_19180
Contig4373_+_29263_29312	scaffold4162_-_12829_12878
Contig4373_+_29263_29312	scaffold4162_-_16326_16375
Contig4224_+_19096_19147	scaffold2727_-_589183_589234
Contig4224_+_19096_19147	scaffold2727_-_591990_592041
Contig2556_+_33009_33056	scaffold3407_+_77749_77795
Contig618_-_109124_109173	scaffold2583_+_89497_89546
Contig618_-_109124_109173	scaffold2583_+_92145_92194
Contig1466_-_11570_11620	scaffold5741_+_106176_106226
Contig7175_-_20260_20311	scaffold28542_-_57751_57802
Contig751_-_103706_103759	scaffold14532_-_32136_32189
Contig4616_-_36023_36072	scaffold2585_-_39036_39085
Contig4616_-_36023_36072	scaffold2585_-_41397_41446
Contig395_+_73345_73395	scaffold8614_+_6249_6299
Contig2629_+_37963_38009	scaffold6225_-_74210_74256
Contig2266_-_3650_3700	scaffold13251_+_105158_105208
Contig28_-_7914_7964	scaffold25425_+_30436_30486
Contig10289_-_15792_15836	scaffold20301_-_23820_23864
Contig10289_-_15792_15836	scaffold20301_-_25847_25891
Contig21337_+_2133_2178	scaffold21201_-_10075_10120
Contig2371_-_23363_23420	scaffold6397_-_25842_25899
Contig6096_-_10852_10904	scaffold21464_-_55645_55697
Contig3105_+_6929_6977	scaffold2938_-_151288_151336
Contig22316_-_8480_8541	scaffold4445_+_21068_21129
Contig1569_+_57709_57764	scaffold1449_-_1085_1140
Contig1569_+_57709_57764	scaffold1449_-_2151_2206
Contig447_-_112871_112921	scaffold780_+_35580_35630
Contig2618_+_19127_19176	scaffold4169_+_229630_229679
Contig2618_+_19127_19176	scaffold4169_+_234013_234062
Contig1040_+_122662_122709	scaffold21637_-_19943_19990
Contig23525_+_6418_6468	scaffold29781_-_11166_11216
Contig23525_+_6418_6468	scaffold29781_-_14614_14664
Contig23114_-_4404_4473	scaffold17515_+_16645_16714
Contig1673_-_51871_51931	scaffold8113_-_385209_385269
Contig1192_+_42884_42933	scaffold12536_-_15669_15718
Contig1050_+_14339_14382	scaffold4424_-_20638_20681
Contig169_-_199708_199754	scaffold7862_+_130765_130811
Contig169_-_199708_199754	scaffold7862_+_134210_134256
Contig7056_+_47568_47614	scaffold25217_+_65_111
Contig13_-_364251_364300	scaffold13065_-_15857_15906
Contig2494_-_2520_2568	scaffold47569_-_14600_14648
Contig27_-_274882_274929	scaffold14367_+_28529_28576
Contig27_-_274882_274929	scaffold14367_+_30231_30278
Contig3342_-_39684_39737	scaffold115_+_6336_6389
Contig555_+_35478_35522	scaffold2220_+_37629_37673
Contig19323_+_4040_4093	scaffold231_-_8692_8745
Contig12003_+_10028_10067	scaffold10874_+_11209_11249
Contig1328_+_21013_21064	scaffold491_+_100316_100367
Contig656_-_105372_105423	scaffold370_-_40608_40659
Contig5859_+_4266_4313	scaffold2218_-_106066_106113
Contig1_-_215530_215604	scaffold15221_-_16191_16262
Contig207_-_114491_114538	scaffold85_-_231196_231243
Contig207_-_114491_114538	scaffold85_-_232356_232403
Contig12_-_227097_227153	scaffold12_+_75806_75861
Contig4539_-_20082_20132	scaffold14271_-_8993_9043
Contig4539_-_20082_20132	scaffold14271_-_10832_10882
Contig11669_-_6496_6541	scaffold3783_+_37279_37324
Contig176_+_3274_3336	scaffold689_+_9216_9278
Contig32692_-_2265_2314	scaffold4263_+_33435_33484
Contig5885_-_10911_10965	scaffold5676_+_216207_216261
Contig3747_+_38037_38124	scaffold10556_-_83678_83765
Contig1887_-_10068_10114	scaffold574_+_20428_20474
Contig23437_-_1822_1870	scaffold44017_-_11216_11264
Contig512_-_73580_73626	scaffold8693_-_4615_4661
Contig2_+_131937_131989	scaffold1789_-_13959_14011
Contig5195_-_26970_27023	scaffold43305_-_6445_6498
Contig7833_+_26538_26592	scaffold1644_+_43935_43989
Contig1002_-_55080_55130	scaffold21542_-_216028_216078
Contig2598_+_20141_20191	scaffold4915_+_27363_27413
Contig1960_+_7579_7676	scaffold3444_+_12299_12396
Contig5813_+_3841_3890	scaffold4540_+_10200_10249
Contig129_-_197324_197374	scaffold5030_+_20505_20555
Contig129_-_197324_197374	scaffold5030_+_22601_22651
Contig1854_-_25185_25225	scaffold689_+_236003_236043
Contig419_+_26559_26607	scaffold19355_+_27766_27814
Contig2012_-_22326_22375	scaffold4631_-_30630_30679
Contig2012_-_22326_22375	scaffold4631_-_36932_36981
Contig853_-_63884_63935	scaffold25386_-_10956_11007
Contig853_-_63884_63935	scaffold25386_-_14495_14546
Contig810_-_88389_88440	scaffold12683_-_66008_66059
Contig4004_-_16135_16183	scaffold10039_-_75304_75352
Contig2159_+_17033_17082	scaffold12642_-_2354_2403
Contig2046_+_49922_49974	scaffold13519_-_39055_39107
Contig2046_+_49922_49974	scaffold13519_-_42210_42262
Contig983_-_33661_33715	scaffold38806_+_4885_4939
Contig14659_+_11440_11484	scaffold11631_+_30703_30747
Contig20245_+_4846_4896	scaffold22124_-_2978_3031
Contig20245_+_4846_4896	scaffold22124_-_4583_4636
Contig20245_+_4846_4896	scaffold22124_-_7470_7523
Contig1557_+_25215_25274	scaffold14873_+_28758_28817
Contig842_+_43752_43798	scaffold14950_+_185414_185460
Contig3433_+_37868_37976	scaffold1002_+_104887_104995
Contig235_-_202761_202837	scaffold10262_+_16735_16811
Contig8680_+_4416_4465	scaffold14427_-_125867_125916
Contig663_+_14698_14749	scaffold22532_+_20343_20394
Contig663_+_14698_14749	scaffold22532_+_23270_23321
Contig10564_+_18681_18736	scaffold8357_+_74812_74867
Contig10564_+_18681_18736	scaffold8357_+_77582_77637
Contig13986_+_6761_6811	scaffold8061_+_45696_45746
Contig13986_+_6761_6811	scaffold8061_+_47280_47330
Contig26365_+_5287_5381	scaffold9608_+_36770_36864
Contig810_+_72873_72966	scaffold12683_+_43404_43497
Contig70_-_135356_135411	scaffold597_+_76606_76661
Contig2780_-_28407_28506	scaffold43337_+_3156_3255
Contig2780_-_28407_28506	scaffold43337_+_5014_5113
Contig12485_-_455_515	scaffold3871_-_12000_12060
Contig3958_+_40961_41070	scaffold10959_+_21911_22020
Contig7896_-_7071_7121	scaffold29090_-_8475_8526
Contig15348_-_12642_12691	scaffold4638_-_24468_24517
Contig7408_+_22706_22755	scaffold6591_+_86167_86216
Contig7408_+_22706_22755	scaffold6591_+_89276_89325
Contig7408_+_22706_22755	scaffold6591_+_93802_93851
Contig819_+_10210_10291	scaffold11996_-_26031_26112
Contig28756_-_5095_5150	scaffold18721_+_602_658
Contig28756_-_5095_5150	scaffold18721_+_1304_1360
Contig28756_-_5095_5150	scaffold18721_+_2006_2062
Contig3543_-_27652_27700	scaffold2750_-_56113_56161
Contig851_-_8836_8885	scaffold2797_+_90730_90779
Contig851_-_8836_8885	scaffold2797_+_93695_93744
Contig33695_+_2384_2431	scaffold15540_-_11689_11740
Contig569_-_94819_94866	scaffold10585_+_8879_8926
Contig238_+_187184_187233	scaffold1442_-_19151_19200
Contig1533_-_51813_51860	scaffold18391_-_45786_45833
Contig5_-_28955_29018	scaffold752_+_138518_138576
Contig4719_-_9188_9236	scaffold24118_-_76741_76789
Contig4719_-_9188_9236	scaffold24118_-_78690_78738
Contig28331_+_8323_8404	scaffold43489_-_6312_6393
Contig953_+_47343_47388	scaffold1401_+_69021_69066
Contig325_+_93952_94001	scaffold2630_+_62092_62141
Contig325_+_93952_94001	scaffold2630_+_66072_66121
Contig325_+_93952_94001	scaffold2630_+_73010_73059
Contig484_-_95496_95545	scaffold14534_+_11613_11662
Contig112_-_233036_233086	scaffold27116_+_38450_38500
Contig21352_-_10507_10561	scaffold25503_+_7127_7181
Contig5798_+_9031_9081	scaffold4292_-_24106_24156
Contig30806_-_677_731	scaffold8245_+_8701_8761
Contig48_-_155957_156007	scaffold12982_+_31431_31481
Contig1672_-_37191_37240	scaffold5581_+_28976_29025
Contig1757_+_8079_8128	scaffold15411_+_11839_11888
Contig1468_+_12304_12350	scaffold4044_+_22861_22907
Contig284_-_194049_194099	scaffold10713_-_115306_115356
Contig284_-_194049_194099	scaffold10713_-_118533_118583
Contig3776_+_42792_42838	scaffold12570_-_20135_20181
Contig842_-_97112_97168	scaffold16469_-_17267_17323
Contig1672_-_61909_61962	scaffold11458_+_11058_11111
Contig1672_-_61909_61962	scaffold11458_+_14303_14356
Contig6371_-_11098_11144	scaffold40351_+_58389_58435
Contig1754_+_7505_7554	scaffold3201_+_9575_9624
Contig265_+_13422_13470	scaffold2244_+_22178_22226
Contig346_-_4744_4791	scaffold13947_+_75147_75194
Contig853_-_21508_21559	scaffold26187_+_3331_3382
Contig266_+_20764_20813	scaffold862_+_105966_106015
Contig6776_+_20705_20752	scaffold5555_+_7931_7978
Contig6776_+_20705_20752	scaffold5555_+_10390_10437
Contig1064_+_83679_83726	scaffold6344_-_10216_10263
Contig15008_-_1778_1826	scaffold20021_-_168_216
Contig492_+_109207_109253	scaffold4556_+_37590_37636
Contig2908_-_25150_25195	scaffold736_-_84573_84618
Contig2509_+_22564_22617	scaffold22616_+_64494_64547
Contig330_-_57224_57274	scaffold15755_+_4884_4934
Contig285_-_109718_109768	scaffold5392_-_22587_22637
Contig1252_-_8787_8833	scaffold36975_-_168135_168181
Contig21193_-_4301_4356	scaffold17535_+_81941_81996
Contig21193_-_4301_4356	scaffold17535_+_84998_85053
Contig71_-_70101_70150	scaffold18611_+_104758_104807
Contig71_-_70101_70150	scaffold18611_+_107606_107655
Contig3102_-_28455_28523	scaffold4340_-_15295_15359
Contig3102_-_28455_28523	scaffold4340_-_21859_21923
Contig14182_+_11086_11130	scaffold9312_-_71679_71723
Contig1148_+_35725_35774	scaffold7211_-_34550_34599
Contig1148_+_35725_35774	scaffold7211_-_40011_40060
Contig976_-_65662_65708	scaffold20066_+_24844_24890
Contig121_+_130279_130336	scaffold2974_+_65331_65388
Contig121_+_130279_130336	scaffold2974_+_68835_68892
Contig1528_+_42344_42395	scaffold6339_-_19219_19270
Contig1528_+_42344_42395	scaffold6339_-_22297_22348
Contig1528_+_42344_42395	scaffold6339_-_27927_27978
Contig642_-_67475_67525	scaffold231_+_143704_143754
Contig642_-_67475_67525	scaffold231_+_144376_144426
Contig1062_-_90279_90334	scaffold4763_-_130011_130066
Contig16946_-_5691_5745	scaffold17079_+_73190_73239
Contig3777_+_10813_10864	scaffold6542_-_31687_31737
Contig8553_-_18056_18151	scaffold20425_+_21567_21662
Contig8553_-_18056_18151	scaffold20425_+_24079_24174
Contig148_-_206186_206239	scaffold751_+_31164_31217
Contig148_-_206186_206239	scaffold751_+_33980_34033
Contig22989_+_9388_9438	scaffold2606_+_40087_40139
Contig22989_+_9388_9438	scaffold2606_+_50522_50574
Contig4890_+_33289_33338	scaffold14353_-_4980_5029
Contig7350_+_12548_12603	scaffold4992_-_42587_42642
Contig1554_-_66102_66153	scaffold7562_-_23548_23599
Contig379_-_102837_102890	scaffold6686_+_319561_319613
Contig379_-_102837_102890	scaffold6686_+_320924_320977
Contig770_+_85530_85580	scaffold495_-_69579_69629
Contig7839_+_4554_4605	scaffold1645_-_21457_21508
Contig7839_+_4554_4605	scaffold1645_-_23013_23064
Contig19526_-_3903_3954	scaffold14771_+_35559_35610
Contig19526_-_3903_3954	scaffold14771_+_33877_33928
Contig16_-_49736_49784	scaffold12182_+_71159_71207
Contig1438_-_17812_17860	scaffold5831_-_168336_168384
Contig19531_+_6758_6864	scaffold695_+_978_1084
Contig7787_-_18060_18108	scaffold1929_+_2718_2765
Contig7787_-_18060_18108	scaffold1929_+_4011_4058
Contig3129_-_55703_55750	scaffold9523_-_87939_87986
Contig12757_-_6700_6747	scaffold3013_-_72314_72361
Contig370_-_139606_139653	scaffold7893_+_64118_64165
Contig9751_-_9057_9106	scaffold1592_-_14354_14403
Contig9751_-_9057_9106	scaffold1592_-_15404_15453
Contig1002_+_22689_22740	scaffold21542_+_164303_164354
Contig1979_+_103042_103087	scaffold12722_+_15131_15176
Contig5101_-_4473_4522	scaffold19391_+_120816_120865
Contig9311_+_10984_11035	scaffold18672_+_18895_18946
Contig2647_+_23699_23743	scaffold1140_-_4790_4834
Contig892_+_10726_10776	scaffold16468_+_11273_11323
Contig11902_+_35_85	scaffold34979_+_9005_9055
Contig142_+_234119_234167	scaffold6646_-_3566_3614
Contig11732_-_12664_12715	scaffold2792_-_17180_17231
Contig21049_+_13180_13231	scaffold18677_-_14197_14252
Contig21049_+_13180_13231	scaffold18677_-_16648_16703
Contig3336_+_39048_39097	scaffold87_+_16113_16162
Contig3541_+_5186_5234	scaffold408_-_175691_175739
Contig3683_+_4204_4251	scaffold18817_-_2175_2222
Contig2313_+_51473_51523	scaffold7224_+_142587_142637
Contig1326_-_25128_25179	scaffold1540_-_34874_34925
Contig1420_-_37910_37958	scaffold38949_+_5614_5662
Contig1420_-_37910_37958	scaffold38949_+_10503_10551
Contig5006_-_13136_13184	scaffold6521_+_22843_22891
Contig1658_+_29006_29056	scaffold22606_-_64558_64608
Contig33_-_78502_78551	scaffold388_+_311702_311751
Contig4318_+_38218_38338	scaffold8703_-_10936_11071
Contig104_-_219649_219699	scaffold16944_+_11756_11806
Contig2534_+_28457_28508	scaffold2501_-_10738_10789
Contig1502_+_52489_52534	scaffold757_+_130822_130867
Contig23768_-_8173_8234	scaffold16442_+_10704_10760
Contig1556_+_77114_77167	scaffold7208_+_135401_135454
Contig55_-_297978_298023	scaffold540_-_94835_94880
Contig1155_+_85783_85831	scaffold11854_+_71551_71599
Contig1155_+_85783_85831	scaffold11854_+_75672_75720
Contig9222_+_14580_14629	scaffold14258_-_8870_8919
Contig17_-_121687_121744	scaffold11145_+_64950_65007
Contig159_-_54836_54887	scaffold4808_+_28181_28232
Contig2557_+_34202_34287	scaffold3133_-_338048_338133
Contig740_-_72619_72687	scaffold1042_+_73174_73241
Contig14438_+_5127_5174	scaffold8955_-_115393_115440
Contig14438_+_5127_5174	scaffold8955_-_118213_118260
Contig14438_+_5127_5174	scaffold8955_-_124420_124467
Contig140_-_46286_46338	scaffold20611_+_33744_33796
Contig140_-_46286_46338	scaffold20611_+_36527_36579
Contig254_-_128748_128798	scaffold12660_-_61413_61463
Contig254_-_128748_128798	scaffold12660_-_66364_66414
Contig254_-_128748_128798	scaffold12660_-_71413_71463
Contig6471_-_21645_21693	scaffold4862_-_58180_58228
Contig488_+_15436_15486	scaffold20584_-_2535_2585
Contig5751_+_32634_32684	scaffold33161_-_11482_11535
Contig3826_+_24408_24459	scaffold8655_+_38160_38211
Contig257_+_91452_91502	scaffold9610_+_111401_111451
Contig583_+_53819_53925	scaffold10701_+_27054_27160
Contig2828_+_19248_19294	scaffold10045_+_24544_24590
Contig3408_+_3287_3337	scaffold5448_-_2623_2673
Contig4666_-_36103_36152	scaffold7188_+_23711_23760
Contig85_-_28426_28472	scaffold42392_+_35432_35478
Contig260_-_57331_57378	scaffold2592_-_77177_77224
Contig3474_-_22110_22194	scaffold16748_+_11964_12048
Contig3474_-_22110_22194	scaffold16748_+_14523_14607
Contig9223_-_8569_8619	scaffold14160_+_95610_95660
Contig3687_-_35644_35688	scaffold1073_+_22142_22186
Contig21373_+_4923_4969	scaffold26242_-_43513_43559
Contig171_+_37555_37605	scaffold8537_-_146748_146798
Contig171_+_37555_37605	scaffold8537_-_148706_148756
Contig117_+_66720_66767	scaffold8150_+_30637_30684
Contig5220_-_17515_17564	scaffold1973_-_103365_103414
Contig5220_-_17515_17564	scaffold1973_-_104501_104550
Contig9200_+_8435_8489	scaffold12844_-_40974_41028
Contig9200_+_8435_8489	scaffold12844_-_45710_45764
Contig8617_-_9092_9141	scaffold8152_-_12318_12367
Contig1196_-_17552_17617	scaffold18575_-_94987_95051
Contig3363_-_25759_25805	scaffold8282_+_129386_129432
Contig21942_-_1452_1499	scaffold11825_+_21981_22028
Contig1241_-_16148_16199	scaffold3114_+_20214_20265
Contig601_+_94041_94103	scaffold28922_+_19223_19289
Contig601_+_94041_94103	scaffold28922_+_20634_20700
Contig630_+_35680_35730	scaffold8308_+_49209_49259
Contig2008_+_69650_69696	scaffold32451_-_35064_35110
Contig1927_+_7057_7109	scaffold20189_+_28136_28188
Contig1927_+_7057_7109	scaffold20189_+_32803_32855
Contig7671_-_19565_19656	scaffold4249_-_44432_44523
Contig2152_-_70801_70856	scaffold36059_-_4986_5039
Contig2152_-_70801_70856	scaffold36059_-_6501_6554
Contig22_+_66185_66231	scaffold5001_-_25644_25690
Contig7298_-_6296_6356	scaffold16065_+_33472_33532
Contig6545_-_24797_24866	scaffold3764_+_15972_16041
Contig1654_-_90961_91010	scaffold1458_+_90263_90312
Contig1654_-_90961_91010	scaffold1458_+_94227_94276
Contig6062_-_22007_22091	scaffold20928_+_20861_20945
Contig1233_+_29128_29177	scaffold9612_-_83032_83081
Contig20478_-_10239_10289	scaffold19161_+_509_559
Contig1768_+_59352_59400	scaffold23316_-_27537_27585
Contig1768_+_59352_59400	scaffold23316_-_30847_30895
Contig820_+_91643_91693	scaffold422_+_81586_81636
Contig1022_-_93213_93265	scaffold46203_-_7717_7769
Contig249_-_152646_152697	scaffold13106_-_36505_36556
Contig6838_+_8878_8974	scaffold4305_+_14651_14747
Contig501_-_127737_127799	scaffold8112_+_47246_47304
Contig501_-_127737_127799	scaffold8112_+_49886_49944
Contig2298_+_34040_34117	scaffold551_-_20649_20726
Contig1789_+_35589_35646	scaffold29524_+_34751_34808
Contig439_-_39536_39582	scaffold15340_+_30712_30758
Contig1362_-_76854_76911	scaffold32822_-_84_141
Contig294_-_18122_18179	scaffold31105_+_7570_7623
Contig127_-_89434_89496	scaffold3258_+_23003_23065
Contig25995_-_6485_6534	scaffold8143_+_6703_6752
Contig1067_+_23892_23938	scaffold421_-_20674_20720
Contig1067_+_23892_23938	scaffold421_-_22771_22817
Contig12666_-_6871_6919	scaffold3980_+_96738_96786
Contig189_-_82172_82225	scaffold15083_+_55813_55866
Contig1631_+_62066_62127	scaffold6093_-_29238_29299
Contig1001_+_15546_15610	scaffold647_+_26502_26566
Contig1001_+_15546_15610	scaffold647_+_31046_31110
Contig1001_+_15546_15610	scaffold647_+_34328_34392
Contig1374_-_35304_35393	scaffold29258_+_30609_30698
Contig1374_-_35304_35393	scaffold29258_+_45412_45501
Contig3022_-_17423_17472	scaffold9934_-_14796_14846
Contig3022_-_17423_17472	scaffold9934_-_16542_16592
Contig4823_-_28385_28427	scaffold9324_+_25496_25538
Contig1931_-_21340_21389	scaffold24856_-_2468_2517
Contig15784_-_13697_13748	scaffold2871_-_11048_11099
Contig9529_-_18209_18269	scaffold5106_+_3178_3238
Contig9529_-_18209_18269	scaffold5106_+_4679_4739
Contig7103_+_5027_5073	scaffold7004_+_4194_4240
Contig73_+_45411_45460	scaffold5783_-_79492_79541
Contig111_-_82114_82162	scaffold10800_-_50078_50126
Contig6353_+_8761_8808	scaffold36975_+_27958_28005
Contig6447_-_24778_24826	scaffold14189_+_237754_237802
Contig13836_-_3655_3706	scaffold21727_+_2161_2212
Contig534_-_138208_138253	scaffold7030_+_12920_12965
Contig13_-_58126_58177	scaffold4246_+_44152_44203
Contig6749_-_8897_8951	scaffold22321_-_11633_11687
Contig93_-_105903_105954	scaffold3706_-_8428_8479
Contig1355_-_55013_55064	scaffold7878_+_52414_52465
Contig235_+_14956_15007	scaffold21355_-_41520_41571
Contig477_-_123739_123788	scaffold22587_+_37516_37565
Contig477_-_123739_123788	scaffold22587_+_40932_40981
Contig2574_+_12273_12320	scaffold24070_-_63818_63865
Contig2574_+_12273_12320	scaffold24070_-_66901_66948
Contig2574_+_12273_12320	scaffold24070_-_68645_68692
Contig1186_-_26094_26171	scaffold8348_-_18437_18514
Contig1990_+_15608_15653	scaffold58_-_56281_56326
Contig444_+_135429_135477	scaffold1514_-_97397_97445
Contig77_+_117757_117842	scaffold4144_-_157463_157548
Contig29100_+_8491_8537	scaffold7185_+_120234_120280
Contig29100_+_8491_8537	scaffold7185_+_121160_121206
Contig5938_-_21645_21696	scaffold47589_+_21645_21696
Contig757_-_10151_10204	scaffold1291_+_167477_167530
Contig11570_+_1723_1774	scaffold39007_+_1409_1460
Contig4969_-_24691_24740	scaffold10514_+_9455_9504
Contig2238_-_34406_34454	scaffold10265_-_98076_98124
Contig152_+_130410_130573	scaffold25324_-_181784_181940
Contig152_+_130410_130573	scaffold25324_-_184362_184521
Contig2275_-_18944_18989	scaffold32934_+_65798_65843
Contig1009_-_113752_113808	scaffold2730_+_42279_42335
Contig4161_-_37064_37111	scaffold42364_+_16998_17045
Contig2_+_460796_460847	scaffold43476_-_7914_7965
Contig2_+_460796_460847	scaffold43476_-_11284_11335
Contig3556_-_8147_8198	scaffold41196_+_71_120
Contig532_-_162772_162820	scaffold5858_-_227677_227725
Contig401_-_85675_85729	scaffold609_+_44753_44807
Contig2855_-_33068_33116	scaffold19324_-_10475_10523
Contig2855_-_33068_33116	scaffold19324_-_12090_12138
Contig14419_-_1187_1243	scaffold16471_-_447_503
Contig24941_+_5051_5095	scaffold10699_+_32816_32864
Contig305_-_63741_63790	scaffold2066_+_12794_12843
Contig107_-_33756_33807	scaffold950_-_35552_35603
Contig2896_+_40090_40134	scaffold14925_+_51412_51456
Contig1509_-_15193_15246	scaffold22259_+_10315_10368
Contig7880_-_5493_5545	scaffold9984_-_95867_95919
Contig7880_-_5493_5545	scaffold9984_-_99780_99831
Contig16506_+_12413_12474	scaffold45665_-_11908_11969
Contig2360_+_22355_22449	scaffold3164_+_26555_26649
Contig1225_-_13802_13851	scaffold9496_-_81317_81366
Contig1225_-_13802_13851	scaffold9496_-_82856_82905
Contig10799_-_21075_21126	scaffold41679_+_52055_52106
Contig10799_-_21075_21126	scaffold41679_+_55419_55470
Contig2629_-_50435_50483	scaffold6225_+_57986_58034
Contig2372_-_15189_15243	scaffold7380_+_11780_11834
Contig14829_-_922_982	scaffold41481_+_22402_22462
Contig17292_-_7716_7771	scaffold4410_-_21782_21837
Contig4593_+_20352_20402	scaffold285_+_15236_15286
Contig1954_+_34967_35017	scaffold22326_+_31860_31910
Contig23154_+_4311_4368	scaffold6225_+_240932_240989
Contig23154_+_4311_4368	scaffold6225_+_243519_243576
Contig1191_+_70400_70451	scaffold3945_+_108419_108470
Contig1582_-_42588_42637	scaffold10928_-_95747_95796
Contig1582_-_42588_42637	scaffold10928_-_98658_98707
Contig2415_-_31106_31157	scaffold12864_-_5342_5393
Contig10487_-_15590_15634	scaffold13200_+_3438_3482
Contig180_+_151331_151388	scaffold3024_-_163638_163695
Contig291_+_54174_54222	scaffold27915_-_42882_42930
Contig291_+_54174_54222	scaffold27915_-_49258_49306
Contig291_+_54174_54222	scaffold27915_-_52351_52399
Contig2807_+_38854_38906	scaffold3766_-_79021_79068
Contig3783_+_27658_27711	scaffold3602_+_21164_21217
Contig6602_+_6306_6354	scaffold13460_+_691_739
Contig444_+_80577_80631	scaffold30793_-_5869_5923
Contig444_+_80577_80631	scaffold30793_-_11981_12035
Contig5314_-_21919_21965	scaffold3065_+_4226_4272
Contig373_+_107710_107762	scaffold3974_+_22509_22561
Contig373_+_107710_107762	scaffold3974_+_32207_32259
Contig373_+_107710_107762	scaffold3974_+_35334_35386
Contig2143_+_39864_39912	scaffold4495_+_44644_44692
Contig10592_+_8505_8559	scaffold24309_+_60745_60801
Contig10592_+_8505_8559	scaffold24309_+_64567_64623
Contig268_+_6208_6257	scaffold3013_-_57029_57078
Contig1945_-_42856_42917	scaffold7616_-_84499_84560
Contig527_-_33584_33631	scaffold10072_+_37145_37192
Contig1962_+_67946_67994	scaffold7137_-_32847_32895
[truncated: 21,849 more rows]

## Sheet: BedOverlap_percentage_0.50
Old_Genome_Id	New_genome_Id
Contig5533_-_3716_3764	scaffold736_-_205802_205850
Contig5533_-_3716_3764	scaffold736_-_214214_214262
Contig3281_+_48994_49043	scaffold37769_-_38948_38997
Contig989_-_23602_23646	scaffold30366_+_24716_24760
Contig364_+_21413_21466	scaffold5202_+_28938_28991
Contig630_-_36749_36875	scaffold8308_-_50278_50404
Contig3396_-_10179_10230	scaffold38230_+_52726_52777
Contig3396_-_10179_10230	scaffold38230_+_54438_54489
Contig18219_-_5349_5409	scaffold198_-_137146_137206
Contig4279_-_15284_15335	scaffold9634_+_119708_119759
Contig4279_-_15284_15335	scaffold9634_+_123372_123423
Contig4556_+_31229_31275	scaffold19474_-_7588_7634
Contig4556_+_31229_31275	scaffold19474_-_9535_9581
Contig7610_-_7736_7785	scaffold5876_-_7543_7592
Contig2275_-_18991_19075	scaffold32934_+_65712_65796
Contig38514_-_776_822	scaffold400_+_19744_19790
Contig1110_+_93709_93759	scaffold33187_-_10678_10728
Contig1110_+_93709_93759	scaffold33187_-_11766_11816
Contig1794_+_17154_17203	scaffold6196_-_58259_58308
Contig7931_-_2409_2462	scaffold12106_+_14048_14101
Contig7931_-_2409_2462	scaffold12106_+_16108_16161
Contig7931_-_2409_2462	scaffold12106_+_18756_18809
Contig4144_+_66115_66170	scaffold22558_+_23558_23613
Contig365_-_158014_158066	scaffold739_+_3357_3409
Contig13492_-_14347_14409	scaffold41550_+_53122_53184
Contig5690_-_22529_22620	scaffold18519_+_4200_4291
Contig2411_+_7566_7634	scaffold10724_-_168074_168142
Contig149_+_56643_56697	scaffold38198_+_32159_32213
Contig4091_-_15711_15761	scaffold36807_+_10123_10173
Contig6_+_354948_355015	scaffold6324_+_12875_12941
Contig6_+_354948_355015	scaffold6324_+_16711_16760
Contig6776_+_25165_25214	scaffold5555_+_16648_16696
Contig6776_+_25165_25214	scaffold5555_+_18801_18849
Contig1469_-_11074_11122	scaffold465_+_96202_96250
Contig1284_-_24860_24910	scaffold12199_+_64096_64146
Contig3935_+_17423_17467	scaffold12598_-_23508_23552
Contig18068_+_12795_12858	scaffold25876_+_3421_3467
Contig18068_+_12795_12858	scaffold25876_+_5187_5233
Contig4848_-_35848_35895	scaffold1445_-_18882_18929
Contig4848_-_35848_35895	scaffold1445_-_21644_21691
Contig4848_-_35848_35895	scaffold1445_-_24838_24885
Contig268_-_98874_98925	scaffold1761_+_2626_2677
Contig458_+_19519_19585	scaffold33596_-_4847_4913
Contig1007_+_48868_48918	scaffold9127_+_42911_42961
Contig3082_-_24761_24819	scaffold6850_+_6093_6151
Contig22312_+_1414_1463	scaffold10541_-_67109_67158
Contig1450_+_82644_82690	scaffold16148_+_75083_75129
Contig5167_-_6274_6321	scaffold26975_-_6759_6806
Contig1434_+_46925_46973	scaffold15090_+_63385_63433
Contig11352_+_8673_8726	scaffold20777_-_74076_74129
Contig11352_+_8673_8726	scaffold20777_-_76062_76115
Contig34_-_262043_262094	scaffold362_+_66469_66520
Contig13165_+_9849_9904	scaffold27797_+_6440_6495
Contig22487_-_3135_3183	scaffold39651_-_5040_5088
Contig5135_-_27210_27268	scaffold21707_+_129055_129113
Contig17430_-_14236_14283	scaffold17422_+_1984_2031
Contig1257_+_82394_82447	scaffold10493_-_117_170
Contig7489_+_11403_11453	scaffold18501_+_1476_1526
Contig2678_-_27877_27934	scaffold440_-_34701_34754
Contig3554_+_32442_32487	scaffold14961_+_35797_35842
Contig481_-_20322_20368	scaffold4897_-_27910_27956
Contig6185_-_30968_31016	scaffold14289_-_25284_25332
Contig6185_-_30968_31016	scaffold14289_-_30942_30990
Contig5628_+_8302_8430	scaffold17896_-_75614_75742
Contig5628_+_8302_8430	scaffold17896_-_77557_77685
Contig286_+_118335_118384	scaffold12332_+_191093_191141
Contig286_+_118335_118384	scaffold12332_+_192196_192244
Contig5624_-_27457_27505	scaffold4564_+_11482_11530
Contig825_+_77067_77115	scaffold1432_+_37194_37242
Contig15492_-_15218_15293	scaffold7762_-_13371_13446
Contig1320_+_42199_42247	scaffold3286_-_75532_75580
Contig8696_-_7350_7398	scaffold53939_-_1965_2013
Contig895_-_27769_27847	scaffold23163_-_14481_14559
Contig895_-_27769_27847	scaffold23163_-_17932_18010
Contig895_-_27769_27847	scaffold23163_-_21121_21199
Contig895_-_27769_27847	scaffold23163_-_23840_23918
Contig3598_+_32674_32725	scaffold19011_+_80400_80451
Contig8981_+_9416_9553	scaffold23458_-_2337_2474
Contig2019_-_43485_43537	scaffold522_-_354796_354842
Contig2019_-_43485_43537	scaffold522_-_360316_360363
Contig7736_+_18351_18400	scaffold6105_-_3776_3825
Contig18721_-_9845_9895	scaffold21910_-_5611_5661
Contig18721_-_9845_9895	scaffold21910_-_12030_12080
Contig12217_+_10110_10160	scaffold22395_+_12608_12658
Contig12217_+_10110_10160	scaffold22395_+_14056_14106
Contig6432_-_22224_22272	scaffold17760_-_33302_33350
Contig46065_+_1562_1616	scaffold17948_+_37323_37376
Contig2007_-_22217_22265	scaffold3857_+_85540_85588
Contig1243_-_54658_54709	scaffold9902_+_48702_48753
Contig3_+_214902_214963	scaffold6064_-_32685_32745
Contig3_+_214902_214963	scaffold6064_-_35614_35674
Contig11888_+_8102_8150	scaffold302_+_35196_35244
Contig5312_+_14443_14498	scaffold13477_+_29152_29207
Contig949_+_4407_4457	scaffold7773_-_29121_29171
Contig36_+_121371_121417	scaffold4335_-_30401_30447
Contig2223_+_5491_5540	scaffold3584_+_18770_18819
Contig9022_-_11252_11310	scaffold27248_-_119_177
Contig99_-_238644_238695	scaffold19981_+_26411_26462
Contig19305_+_11650_11699	scaffold31191_+_2952_3004
Contig107_-_111009_111056	scaffold19596_+_15571_15618
Contig3397_-_27095_27144	scaffold9431_+_11814_11863
Contig1255_-_36645_36699	scaffold3825_-_20684_20738
Contig1239_-_84389_84439	scaffold8419_-_59844_59894
Contig1239_-_84389_84439	scaffold8419_-_62626_62676
Contig7154_-_7626_7676	scaffold6465_+_25325_25375
Contig8651_-_2494_2542	scaffold7013_+_28001_28049
Contig8651_-_2494_2542	scaffold7013_+_30939_30987
Contig11816_-_6744_6791	scaffold7625_+_39585_39628
Contig11352_+_8461_8516	scaffold20777_-_74286_74341
Contig11352_+_8461_8516	scaffold20777_-_76274_76329
Contig504_+_115349_115395	scaffold830_+_153768_153814
Contig1401_-_59105_59155	scaffold18501_+_154327_154377
Contig645_-_13668_13718	scaffold10159_+_23396_23446
Contig1750_+_35806_35856	scaffold689_-_107085_107135
Contig123_-_215749_215794	scaffold20103_-_74213_74258
Contig1790_-_19121_19182	scaffold23817_+_11506_11567
Contig1790_-_19121_19182	scaffold23817_+_12534_12595
Contig840_-_105711_105762	scaffold23847_-_83456_83507
Contig840_-_105711_105762	scaffold23847_-_89269_89320
Contig68_-_67232_67278	scaffold6050_-_62919_62965
Contig2479_+_22052_22128	scaffold1023_-_128737_128813
Contig6528_-_3706_3756	scaffold10647_-_32504_32554
Contig14334_+_6176_6225	scaffold195_-_50276_50325
Contig320_-_40877_40967	scaffold5699_+_226216_226306
Contig320_-_40877_40967	scaffold5699_+_229835_229925
Contig1813_-_48787_48840	scaffold5681_+_55868_55921
Contig48722_-_1490_1549	scaffold18304_-_8268_8327
Contig48722_-_1490_1549	scaffold18304_-_8372_8426
Contig366_+_84124_84201	scaffold14731_+_18308_18384
Contig62_-_41145_41199	scaffold1986_+_16870_16924
Contig16047_+_6682_6729	scaffold13154_-_103310_103357
Contig4491_-_8829_8891	scaffold2267_+_111307_111369
Contig6536_-_34045_34093	scaffold26903_-_28276_28324
Contig8584_-_22272_22319	scaffold22004_+_1215_1262
Contig600_-_3827_3873	scaffold15986_+_15609_15655
Contig8332_-_18585_18631	scaffold43117_-_77014_77060
Contig778_-_36699_36747	scaffold206_-_3408_3456
Contig778_-_36699_36747	scaffold206_-_9431_9479
Contig639_-_7324_7377	scaffold14567_-_8355_8408
Contig1455_+_1749_1793	scaffold19105_+_27813_27857
Contig4428_-_27744_27839	scaffold8396_-_29860_29955
Contig4428_-_27744_27839	scaffold8396_-_33433_33528
Contig2201_-_20443_20502	scaffold37597_-_3845_3904
Contig6187_+_13354_13402	scaffold8606_+_42972_43020
Contig21317_-_10897_10946	scaffold21449_-_11544_11593
Contig1593_+_75931_75982	scaffold4219_+_1336_1387
Contig1593_+_75931_75982	scaffold4219_+_5457_5508
Contig2691_-_11366_11415	scaffold4062_-_106324_106373
Contig226_-_72288_72336	scaffold3632_-_105591_105639
Contig2966_-_25087_25136	scaffold21556_-_45941_45990
Contig820_-_71177_71226	scaffold422_-_54170_54219
Contig820_-_71177_71226	scaffold422_-_55170_55219
Contig700_-_107046_107095	scaffold3533_-_137254_137303
Contig1_+_379433_379481	scaffold26293_-_6432_6480
Contig129_+_152507_152584	scaffold5030_-_95292_95369
Contig129_+_152507_152584	scaffold5030_-_96535_96612
Contig1197_-_45294_45338	scaffold7304_-_9268_9312
Contig3048_+_9350_9398	scaffold11182_-_52049_52097
Contig3048_+_9350_9398	scaffold11182_-_55835_55883
Contig2110_+_16235_16284	scaffold197_-_96790_96839
Contig2110_+_16235_16284	scaffold197_-_101286_101335
Contig2807_+_38914_39000	scaffold3766_-_74649_74735
Contig2807_+_38914_39000	scaffold3766_-_78927_79013
Contig1430_+_44320_44376	scaffold5711_+_80822_80878
Contig6057_-_8738_8802	scaffold15854_-_1238_1297
Contig6057_-_8738_8802	scaffold15854_-_8080_8139
Contig2929_+_9928_9985	scaffold266_-_2371_2428
Contig2929_+_9928_9985	scaffold266_-_7567_7624
Contig1245_-_39740_39849	scaffold30757_-_18666_18775
Contig1098_+_31256_31370	scaffold27243_-_30680_30794
Contig1098_+_31256_31370	scaffold27243_-_34072_34186
Contig2652_-_74266_74314	scaffold32635_+_4478_4526
Contig6850_+_3657_3708	scaffold27746_-_21623_21674
Contig6850_+_3657_3708	scaffold27746_-_23743_23794
Contig5339_-_14148_14193	scaffold12449_+_63887_63932
Contig5339_-_14148_14193	scaffold12449_+_66844_66889
Contig1641_-_538_593	scaffold282_-_155484_155539
Contig457_-_107870_107926	scaffold13370_+_43115_43171
Contig152_+_184593_184643	scaffold25324_-_99329_99379
Contig152_+_184593_184643	scaffold25324_-_102714_102764
Contig152_+_184593_184643	scaffold25324_-_106704_106754
Contig11441_-_14279_14328	scaffold7805_+_4760_4809
Contig663_-_21784_21844	scaffold22532_-_33062_33122
Contig21481_-_3109_3156	scaffold5186_+_41462_41509
Contig952_+_123196_123245	scaffold6702_+_33534_33583
Contig952_+_123196_123245	scaffold6702_+_36455_36504
Contig2659_-_59215_59264	scaffold14490_-_12861_12910
Contig18912_+_11115_11163	scaffold1841_+_723_771
Contig1363_+_69972_70022	scaffold12799_-_10921_10971
Contig846_+_71414_71463	scaffold7825_+_3982_4031
Contig2154_-_51718_51767	scaffold19650_+_26686_26735
Contig1030_-_17846_17896	scaffold13186_-_62208_62258
Contig1030_-_17846_17896	scaffold13186_-_64853_64903
Contig382_-_127798_127846	scaffold22715_+_113469_113517
Contig5180_-_26583_26634	scaffold34004_-_26370_26421
Contig9541_+_5822_5876	scaffold20406_-_30828_30882
Contig1087_+_21053_21239	scaffold7564_+_45430_45616
Contig35_-_67548_67595	scaffold1265_+_26737_26784
Contig2427_-_1132_1179	scaffold728_+_200588_200635
Contig5627_-_15348_15398	scaffold4284_-_28115_28165
Contig10714_-_5107_5152	scaffold11364_+_17922_17967
Contig2666_+_29105_29151	scaffold22664_+_20732_20778
Contig307_+_113164_113214	scaffold4265_-_91989_92039
Contig5899_+_6911_6962	scaffold3475_+_62590_62641
Contig5899_+_6911_6962	scaffold3475_+_64000_64051
Contig157_-_167369_167424	scaffold309_-_10489_10540
Contig2468_+_28650_28695	scaffold567_+_59375_59420
Contig337_-_125741_125802	scaffold1672_+_60635_60696
Contig15239_-_4675_4780	scaffold21868_-_29722_29828
Contig1444_+_81850_81899	scaffold7922_-_12850_12899
Contig1444_+_81850_81899	scaffold7922_-_33373_33422
Contig7696_-_15114_15194	scaffold28480_-_17904_17984
Contig1388_-_40867_40945	scaffold12909_+_15432_15507
Contig35059_+_757_804	scaffold11301_+_76809_76856
Contig23977_-_3086_3201	scaffold77_+_25395_25510
Contig1605_-_5547_5595	scaffold14580_+_55368_55416
Contig1605_-_5547_5595	scaffold14580_+_60363_60411
Contig14466_+_8594_8639	scaffold10237_+_21843_21888
Contig14466_+_8594_8639	scaffold10237_+_24647_24692
Contig2844_-_41921_41971	scaffold40881_-_23478_23528
Contig1774_-_7662_7718	scaffold4634_+_47312_47368
Contig14_-_357796_357849	scaffold6519_+_41133_41186
Contig10340_+_4759_4809	scaffold13019_-_65228_65278
Contig14895_-_2683_2737	scaffold16544_+_65125_65179
Contig4928_-_4626_4674	scaffold16961_-_59438_59486
Contig5482_-_31725_31780	scaffold12055_+_118142_118197
Contig142_-_72128_72176	scaffold17299_+_29354_29402
Contig908_+_8789_8860	scaffold17603_-_19191_19248
Contig908_+_8789_8860	scaffold17603_-_21370_21441
Contig769_+_35332_35385	scaffold34309_+_19078_19131
Contig932_+_27573_27619	scaffold57271_+_16381_16427
Contig932_+_27573_27619	scaffold57271_+_19424_19470
Contig11288_-_17319_17367	scaffold304_-_117815_117863
Contig11288_-_17319_17367	scaffold304_-_119128_119176
Contig11288_-_17319_17367	scaffold304_-_121259_121307
Contig31_-_308463_308510	scaffold7186_+_281878_281925
Contig170_-_162671_162722	scaffold1947_+_40788_40839
Contig13832_+_13268_13325	scaffold4021_+_193817_193873
Contig13832_+_13268_13325	scaffold4021_+_196466_196521
Contig13832_+_13268_13325	scaffold4021_+_199700_199758
Contig204_-_89249_89376	scaffold1212_+_47193_47320
Contig204_-_89249_89376	scaffold1212_+_50898_51025
Contig430_+_138444_138494	scaffold8380_-_22838_22888
Contig719_+_19646_19695	scaffold17673_+_9824_9873
Contig202_-_146872_146922	scaffold2461_+_12608_12658
Contig1343_+_54019_54067	scaffold10626_-_17682_17730
Contig393_-_58477_58568	scaffold10649_-_87874_87965
Contig393_-_58477_58568	scaffold10649_-_83856_83907
Contig265_+_20237_20282	scaffold2244_+_28836_28881
Contig13416_+_4023_4071	scaffold4021_+_81053_81101
Contig2080_-_1292_1342	scaffold51450_+_7101_7151
Contig423_-_137162_137210	scaffold2523_-_80788_80836
Contig67865_-_2150_2199	scaffold10075_-_103539_103588
Contig7026_-_35966_36015	scaffold16592_+_14048_14097
Contig2344_+_73838_73883	scaffold14003_+_24907_24952
Contig985_+_39418_39495	scaffold31871_+_11653_11730
Contig3492_+_30301_30347	scaffold11795_+_30514_30560
Contig3492_+_30301_30347	scaffold11795_+_33310_33356
Contig24067_-_9599_9649	scaffold22666_+_12211_12261
Contig9249_-_8392_8439	scaffold18515_-_24582_24629
Contig7075_-_27534_27580	scaffold15504_-_5027_5073
Contig977_+_41086_41147	scaffold7312_+_49591_49652
Contig857_+_75089_75135	scaffold16736_+_42738_42784
Contig7791_-_24570_24632	scaffold24949_-_13987_14049
Contig3295_-_35348_35395	scaffold11755_-_57898_57945
Contig3295_-_35348_35395	scaffold11755_-_59250_59297
Contig3295_-_35348_35395	scaffold11755_-_62012_62059
Contig5410_+_19949_20000	scaffold35492_-_10922_10973
Contig5410_+_19949_20000	scaffold35492_-_12524_12575
Contig415_-_129457_129506	scaffold15571_+_31306_31355
Contig415_-_129457_129506	scaffold15571_+_34395_34444
Contig24789_+_2928_2977	scaffold15891_-_46584_46633
Contig1927_+_22442_22490	scaffold20189_+_48808_48856
Contig391_-_80146_80194	scaffold3757_+_131883_131931
Contig323_+_160063_160168	scaffold11697_-_44936_44993
Contig9962_-_9198_9245	scaffold10901_+_43951_43998
Contig2904_-_25536_25640	scaffold21846_+_31217_31321
Contig2904_-_25536_25640	scaffold21846_+_32386_32490
Contig1725_-_21790_21836	scaffold1832_-_67713_67759
Contig1725_-_21790_21836	scaffold1832_-_73190_73236
Contig22227_-_6179_6229	scaffold26233_-_2008_2058
Contig570_-_156288_156330	scaffold6999_-_23706_23748
Contig3489_+_30192_30240	scaffold27759_+_1878_1926
Contig3489_+_30192_30240	scaffold27759_+_2722_2770
Contig24564_-_9735_9784	scaffold501_+_59856_59905
Contig10013_-_9193_9275	scaffold7797_+_145318_145400
Contig10013_-_9193_9275	scaffold7797_+_153754_153836
Contig16241_-_3155_3208	scaffold291_-_26651_26704
Contig16241_-_3155_3208	scaffold291_-_29764_29817
Contig12343_-_18_69	scaffold4249_-_83191_83242
Contig12343_-_18_69	scaffold4249_-_85141_85192
Contig3284_+_23645_23696	scaffold522_-_29452_29503
Contig557_+_98892_98945	scaffold4865_-_68830_68883
Contig135_-_58161_58211	scaffold1071_+_208467_208517
Contig135_-_58161_58211	scaffold1071_+_211640_211690
Contig135_-_58161_58211	scaffold1071_+_214519_214569
Contig3620_+_26808_26859	scaffold17541_-_2216_2263
Contig511_+_134152_134241	scaffold9316_+_13102_13191
Contig2707_-_23180_23230	scaffold5732_-_40164_40214
Contig2707_-_23180_23230	scaffold5732_-_43532_43582
Contig39_-_162735_162780	scaffold6795_-_29471_29516
Contig21031_-_8078_8127	scaffold8152_+_29736_29785
Contig6618_+_19174_19222	scaffold12670_+_32085_32133
Contig6618_+_19174_19222	scaffold12670_+_35616_35664
Contig16295_-_11693_11741	scaffold6893_+_19595_19643
Contig5680_-_18002_18088	scaffold16624_+_9553_9639
Contig953_+_73652_73700	scaffold1401_+_104824_104872
Contig866_+_97535_97625	scaffold8686_-_351844_351934
Contig1271_-_80799_80848	scaffold3565_+_48457_48506
Contig7890_+_7759_7806	scaffold5277_-_51774_51821
Contig7890_+_7759_7806	scaffold5277_-_54649_54696
Contig13618_-_354_404	scaffold16276_-_22695_22745
Contig13618_-_354_404	scaffold16276_-_31265_31315
Contig2319_+_39096_39143	scaffold7936_+_31477_31524
Contig987_-_83383_83436	scaffold16361_+_30478_30531
Contig608_-_75467_75514	scaffold26395_+_3226_3273
Contig51_-_98159_98209	scaffold18187_+_59686_59736
Contig5236_+_14761_14811	scaffold899_+_3507_3557
Contig173_-_76577_76637	scaffold29684_+_1659_1719
Contig173_-_76577_76637	scaffold29684_+_3231_3291
Contig72_-_242880_242934	scaffold6513_+_25481_25535
Contig7157_-_30350_30399	scaffold2964_-_26444_26493
Contig7157_-_30350_30399	scaffold2964_-_29577_29626
Contig7157_-_30350_30399	scaffold2964_-_31639_31688
Contig1470_+_63750_63800	scaffold21296_-_49876_49926
Contig2169_+_11431_11487	scaffold2547_+_100666_100722
Contig2896_-_15305_15356	scaffold14925_-_14185_14236
Contig17631_+_11253_11301	scaffold9168_+_59645_59693
Contig51622_-_1137_1188	scaffold24316_-_24234_24285
Contig7595_-_23749_23798	scaffold33605_-_3094_3143
Contig3048_-_25483_25534	scaffold11182_+_17988_18039
Contig3048_-_25483_25534	scaffold11182_+_22239_22290
Contig3048_-_25483_25534	scaffold11182_+_28062_28113
Contig11218_-_9928_9983	scaffold21181_-_989_1043
Contig1369_+_34482_34561	scaffold3468_-_27889_27968
Contig254_+_24322_24378	scaffold10381_+_191603_191659
Contig15083_-_7127_7180	scaffold18076_+_35243_35296
Contig15083_-_7127_7180	scaffold18076_+_38937_38990
Contig900_-_66222_66271	scaffold6047_-_105759_105812
Contig1914_-_29335_29390	scaffold10000_-_24602_24657
Contig1914_-_29335_29390	scaffold10000_-_26501_26556
Contig288_+_33361_33410	scaffold6255_+_57490_57539
Contig65_-_216236_216303	scaffold329_+_84338_84405
Contig4020_+_54473_54520	scaffold14556_-_24599_24647
Contig4020_+_54473_54520	scaffold14556_-_26977_27025
Contig3890_-_36426_36473	scaffold14683_+_24119_24166
Contig3890_-_36426_36473	scaffold14683_+_27631_27675
Contig78_-_130063_130117	scaffold11571_-_16806_16860
Contig20743_-_8966_9010	scaffold3100_+_31244_31288
Contig55295_+_197_243	scaffold18513_-_47290_47336
Contig635_+_139174_139221	scaffold25282_-_23064_23111
Contig5180_+_1502_1555	scaffold34004_+_2835_2888
Contig2277_-_84265_84309	scaffold13293_+_16043_16087
Contig3628_-_22215_22270	scaffold10382_+_12041_12096
Contig94_-_208171_208219	scaffold39957_-_6103_6151
Contig4152_-_32458_32503	scaffold485_+_69357_69402
Contig4152_-_32458_32503	scaffold485_+_70939_70984
Contig397_-_72804_72851	scaffold9681_-_36308_36355
Contig4838_+_19167_19215	scaffold2197_+_107037_107085
Contig2246_-_24261_24311	scaffold12282_+_5519_5569
Contig14090_-_14700_14750	scaffold15721_+_17779_17828
Contig231_+_187431_187487	scaffold995_-_21504_21551
Contig2811_-_35113_35159	scaffold4546_-_67355_67401
Contig2811_-_35113_35159	scaffold4546_-_68860_68906
Contig2811_-_35113_35159	scaffold4546_-_71535_71581
Contig1177_-_11451_11498	scaffold25716_+_55693_55740
Contig20291_-_11546_11604	scaffold42881_-_5681_5739
Contig7512_+_2994_3044	scaffold44090_-_8144_8194
Contig760_-_87083_87135	scaffold2661_+_47695_47747
Contig14661_+_8648_8704	scaffold14258_-_20112_20168
Contig14661_+_8648_8704	scaffold14258_-_22579_22635
Contig14661_+_8648_8704	scaffold14258_-_23432_23483
Contig4665_+_18187_18234	scaffold12334_+_44847_44894
Contig30_+_256907_256956	scaffold10389_+_17188_17237
Contig5_+_356426_356474	scaffold4806_-_53396_53444
Contig114_+_223050_223125	scaffold5677_+_16687_16736
Contig939_-_76039_76102	scaffold11014_+_185912_185975
Contig354_+_52484_52532	scaffold2845_+_138963_139011
Contig1521_-_54326_54381	scaffold15133_+_66973_67028
Contig4981_-_27968_28036	scaffold1240_-_52500_52568
Contig1249_-_43479_43526	scaffold1267_-_15338_15385
Contig1249_-_43479_43526	scaffold1267_-_19417_19464
Contig983_+_12517_12567	scaffold8095_+_67119_67169
Contig3018_-_4640_4694	scaffold36975_+_145505_145559
Contig3018_-_4640_4694	scaffold36975_+_149340_149394
Contig3018_-_4640_4694	scaffold36975_+_151766_151820
Contig3018_-_4640_4694	scaffold36975_+_152887_152941
Contig1348_+_74965_75010	scaffold4048_-_13251_13296
Contig869_-_67353_67404	scaffold762_-_59920_59971
Contig869_-_67353_67404	scaffold762_-_63226_63277
Contig4986_+_23587_23634	scaffold7529_+_22415_22462
Contig6617_+_12506_12552	scaffold24126_-_1015_1061
Contig8087_+_1690_1738	scaffold7441_+_143001_143049
Contig564_+_71811_71861	scaffold23846_-_85073_85123
Contig8411_+_9304_9356	scaffold17519_+_48799_48851
Contig82_-_119724_119791	scaffold23658_-_40405_40456
Contig57_-_173927_173983	scaffold1082_-_417_473
Contig564_-_89376_89429	scaffold23846_+_59483_59536
Contig17_-_81878_81924	scaffold11145_+_121236_121282
Contig28_+_237295_237344	scaffold3449_-_2029_2078
Contig1489_-_64961_65063	scaffold2673_+_79709_79768
Contig695_-_83428_83473	scaffold7582_+_141353_141398
Contig2274_-_18129_18177	scaffold24862_+_11716_11763
Contig2274_-_18129_18177	scaffold24862_+_13165_13212
Contig5167_+_10570_10617	scaffold26975_+_11112_11156
Contig26802_+_4441_4491	scaffold1682_+_4207_4257
Contig8185_-_30393_30439	scaffold17133_-_15590_15636
Contig8185_-_30393_30439	scaffold17133_-_17315_17361
Contig2853_+_17757_17804	scaffold4537_+_28676_28723
Contig2853_+_17757_17804	scaffold4537_+_31898_31945
Contig311_+_42125_42202	scaffold4946_-_65440_65517
Contig311_+_42125_42202	scaffold4946_-_66591_66668
Contig381_+_117283_117331	scaffold17411_-_20640_20688
Contig12225_+_564_617	scaffold34687_-_5416_5469
Contig4204_+_34623_34678	scaffold11813_-_36481_36538
Contig4204_+_34623_34678	scaffold11813_-_40487_40544
Contig401_+_129189_129243	scaffold975_+_17692_17746
Contig1378_+_28599_28647	scaffold2155_+_90429_90477
Contig4920_+_13058_13109	scaffold9290_-_145734_145785
Contig4920_+_13058_13109	scaffold9290_-_152968_153019
Contig6533_+_14579_14626	scaffold2725_-_60080_60127
Contig6533_+_14579_14626	scaffold2725_-_61093_61140
Contig911_+_39594_39643	scaffold299_-_38779_38828
Contig223_-_64632_64683	scaffold936_-_22806_22857
Contig223_-_64632_64683	scaffold936_-_24767_24818
Contig18345_+_5769_5815	scaffold4737_-_11644_11690
Contig8273_+_26300_26436	scaffold14162_-_9146_9281
Contig8159_+_14317_14366	scaffold2114_+_50581_50630
Contig6187_+_13598_13650	scaffold8606_+_43216_43268
Contig1686_+_82351_82400	scaffold12540_+_17162_17209
Contig1686_+_82351_82400	scaffold12540_+_9985_10030
Contig1686_+_82351_82400	scaffold12540_+_15275_15320
Contig1648_+_19205_19254	scaffold6440_-_84794_84843
Contig3761_+_38190_38238	scaffold48076_-_5719_5767
Contig4511_-_7041_7090	scaffold12615_-_6761_6810
Contig4356_-_36657_36707	scaffold1252_-_27177_27271
Contig632_-_31096_31145	scaffold35569_+_42958_43007
Contig632_-_31096_31145	scaffold35569_+_46164_46213
Contig632_-_31096_31145	scaffold35569_+_48751_48800
Contig7712_-_23594_23643	scaffold8524_+_3566_3615
Contig10912_-_4579_4626	scaffold14896_-_116792_116839
Contig7936_-_21364_21413	scaffold2263_-_6753_6802
Contig7936_-_21364_21413	scaffold2263_-_10170_10219
Contig41086_+_1781_1830	scaffold7796_-_19367_19416
Contig6476_+_18485_18532	scaffold2351_+_12838_12885
Contig413_-_164279_164330	scaffold5308_-_22262_22313
Contig50_-_339550_339600	scaffold28772_+_18684_18734
Contig1690_-_45978_46022	scaffold18026_-_8373_8417
Contig3882_-_34074_34123	scaffold26636_+_11646_11695
Contig3882_-_34074_34123	scaffold26636_+_12471_12520
Contig6655_+_5831_5880	scaffold5724_-_34599_34648
Contig436_-_67970_68021	scaffold28957_+_25898_25949
Contig2319_+_36756_36806	scaffold7936_+_29137_29187
Contig12371_+_4283_4328	scaffold4540_-_62471_62516
Contig3770_+_34253_34302	scaffold934_+_99543_99592
Contig399_-_143788_143836	scaffold577_-_207353_207401
Contig23435_-_5033_5081	scaffold22414_-_2944_2992
Contig16875_-_7852_7922	scaffold40071_-_31708_31778
Contig19406_-_2112_2163	scaffold10541_+_47400_47446
Contig2944_-_28784_28830	scaffold31469_-_4321_4367
Contig5494_+_34756_34805	scaffold7754_-_2648_2697
Contig5494_+_34756_34805	scaffold7754_-_4330_4379
Contig4523_-_18149_18199	scaffold5295_-_99918_99968
Contig481_-_68100_68150	scaffold2001_+_26571_26620
Contig5740_+_14358_14409	scaffold2441_+_48873_48924
Contig218_-_54569_54614	scaffold757_-_263015_263060
Contig2128_+_10677_10733	scaffold10450_-_67401_67457
Contig7141_+_12042_12090	scaffold11956_-_75464_75512
Contig1564_-_80646_80693	scaffold4674_+_5619_5666
Contig791_+_56647_56698	scaffold42794_-_328_379
Contig44_-_293137_293193	scaffold12841_+_121472_121528
Contig44_-_293137_293193	scaffold12841_+_125328_125384
Contig1_+_23342_23397	scaffold5480_+_24462_24517
Contig10807_+_14172_14221	scaffold5840_+_115100_115147
Contig1665_+_28352_28400	scaffold3376_-_45722_45770
Contig8926_+_2558_2606	scaffold18515_-_8657_8705
Contig35_-_170456_170505	scaffold13273_+_7909_7958
Contig728_-_52011_52058	scaffold1430_+_88724_88771
Contig3784_-_4054_4106	scaffold4572_+_14931_14983
Contig38670_-_1478_1527	scaffold928_-_154525_154574
Contig38670_-_1478_1527	scaffold928_-_157505_157554
Contig38670_-_1478_1527	scaffold928_-_163160_163209
Contig9948_+_7241_7287	scaffold845_-_123453_123499
Contig18756_-_1345_1392	scaffold1898_-_63908_63956
Contig477_+_67294_67384	scaffold616_-_53577_53631
Contig6269_+_19862_19921	scaffold6702_-_102979_103038
Contig489_-_70081_70165	scaffold8807_+_56964_57048
Contig489_-_70081_70165	scaffold8807_+_59632_59716
Contig1598_-_9381_9430	scaffold22150_-_59119_59168
Contig1852_+_8154_8198	scaffold8784_-_86058_86102
Contig85_-_235060_235135	scaffold6237_+_7755_7830
Contig169_+_3216_3310	scaffold12358_-_4941_5035
Contig440_-_28336_28400	scaffold3676_-_25498_25562
Contig440_-_28336_28400	scaffold3676_-_28926_28990
Contig440_-_28336_28400	scaffold3676_-_34134_34198
Contig2475_-_50735_50784	scaffold11604_-_74867_74916
Contig2475_-_50735_50784	scaffold11604_-_80309_80358
Contig1017_+_109445_109494	scaffold5447_-_31875_31924
Contig47_+_191095_191142	scaffold15091_+_45937_45984
Contig1810_-_61439_61481	scaffold10745_+_146972_147014
Contig14559_+_17415_17466	scaffold22732_+_13653_13704
Contig0_-_542013_542064	scaffold5055_+_70178_70229
Contig172_-_78228_78278	scaffold14423_+_139594_139644
Contig163_+_169790_169841	scaffold21538_+_117253_117304
Contig14654_+_12936_12991	scaffold2648_-_26348_26403
Contig7670_-_7240_7290	scaffold17560_-_30296_30346
Contig1256_+_68723_68771	scaffold8655_-_79116_79161
Contig191_-_67801_67853	scaffold20607_-_67335_67387
Contig191_-_67801_67853	scaffold20607_-_68648_68700
Contig191_-_67801_67853	scaffold20607_-_70427_70479
Contig115_-_105265_105318	scaffold3645_-_47577_47628
Contig132_-_94296_94343	scaffold3902_-_104526_104573
Contig930_+_50217_50281	scaffold8195_+_28945_29009
Contig2553_+_21758_21806	scaffold54502_+_1477_1525
Contig1587_+_113668_113729	scaffold23693_-_9709_9770
Contig275_+_30515_30569	scaffold17906_-_44595_44649
Contig3607_-_45354_45401	scaffold813_+_5532_5579
Contig5171_+_60632_60726	scaffold9608_+_30904_30998
Contig2276_+_50267_50318	scaffold8467_+_58016_58067
Contig925_-_48602_48651	scaffold23795_+_18405_18454
Contig4560_+_54707_54763	scaffold47415_-_12415_12470
Contig4560_+_54707_54763	scaffold47415_-_15409_15465
Contig4560_+_54707_54763	scaffold47415_-_19975_20031
Contig10_+_126042_126097	scaffold8474_+_45681_45736
Contig405_-_176146_176195	scaffold4756_+_230493_230539
Contig13445_+_18930_18981	scaffold30129_-_6875_6926
Contig35_+_217094_217146	scaffold10809_-_92319_92371
Contig339_+_114397_114445	scaffold24401_-_43706_43754
Contig339_+_114397_114445	scaffold24401_-_48013_48061
Contig902_+_93956_94007	scaffold14510_-_13239_13290
Contig22485_-_7223_7271	scaffold8546_-_2348_2396
Contig969_+_85386_85432	scaffold1572_+_69529_69575
Contig969_+_85386_85432	scaffold1572_+_71537_71583
Contig1350_+_94626_94675	scaffold3839_-_81428_81477
Contig1317_-_14173_14224	scaffold13490_-_14661_14712
Contig1317_-_14173_14224	scaffold13490_-_16724_16775
Contig1317_-_14173_14224	scaffold13490_-_19053_19104
Contig42760_+_1646_1700	scaffold1386_+_2317_2366
Contig14561_-_1623_1669	scaffold939_+_7542_7588
Contig61_+_118832_118885	scaffold8494_+_52586_52639
Contig365_+_10946_11001	scaffold12268_+_7428_7483
Contig44_-_59874_59925	scaffold5602_-_155497_155548
Contig44_-_59874_59925	scaffold5602_-_157738_157789
Contig44_-_59874_59925	scaffold5602_-_159778_159828
Contig3170_+_45242_45296	scaffold17991_-_8090_8144
Contig2_-_12713_12772	scaffold1789_+_118763_118818
Contig13983_+_14572_14622	scaffold25982_-_1694_1744
Contig4247_-_14875_14924	scaffold19303_+_138721_138770
Contig195_+_174095_174148	scaffold585_-_53506_53555
Contig3907_-_14371_14420	scaffold17169_+_4763_4812
Contig9859_-_4776_4820	scaffold11197_-_18838_18882
Contig3584_+_24994_25041	scaffold14463_-_26716_26763
Contig3092_+_49162_49213	scaffold1948_+_76422_76473
Contig13_+_371170_371226	scaffold13065_+_25808_25864
Contig14209_-_10266_10315	scaffold14075_-_6542_6591
Contig578_+_114864_114909	scaffold2103_-_83592_83637
Contig53_+_59370_59420	scaffold281_-_47791_47841
Contig554_-_17765_17811	scaffold1858_+_56970_57016
Contig2580_+_37970_38018	scaffold27074_-_9764_9812
Contig14781_+_114_232	scaffold17229_+_34612_34730
Contig36_+_63815_63866	scaffold4335_-_96268_96338
Contig1566_+_12972_13021	scaffold4858_-_18361_18410
Contig66_-_123810_123899	scaffold11596_-_46604_46693
Contig7357_+_17807_17855	scaffold11437_+_11079_11127
Contig7357_+_17807_17855	scaffold11437_+_12795_12843
Contig26085_-_4244_4302	scaffold94_-_110625_110683
Contig5774_-_6602_6650	scaffold5111_+_3157_3205
Contig32831_+_5755_5808	scaffold16640_-_10310_10400
Contig544_+_84631_84678	scaffold5865_-_32606_32653
Contig6635_+_16750_16807	scaffold18370_-_155207_155264
Contig6635_+_16750_16807	scaffold18370_-_157404_157461
Contig3257_-_21781_21838	scaffold29682_-_46654_46711
Contig674_-_73052_73099	scaffold5522_-_17744_17791
Contig22257_+_209_263	scaffold36105_-_9029_9083
Contig8584_-_8145_8196	scaffold4617_+_4374_4425
Contig8584_-_8145_8196	scaffold4617_+_5640_5691
Contig1173_-_49035_49083	scaffold6042_+_44561_44609
Contig23_+_107825_107872	scaffold29041_-_21472_21519
Contig1966_+_50729_50780	scaffold6531_-_18762_18813
Contig297_+_132297_132346	scaffold5481_+_31258_31307
Contig297_+_132297_132346	scaffold5481_+_33875_33924
Contig904_+_147538_147595	scaffold7977_-_29_86
Contig6252_+_25929_25977	scaffold22171_+_3821_3869
Contig6252_+_25929_25977	scaffold22171_+_6973_7021
Contig7985_+_3920_3967	scaffold16628_+_20138_20185
Contig186_-_104565_104614	scaffold26690_-_5483_5532
Contig841_-_54333_54402	scaffold6615_+_24640_24709
Contig2086_+_9016_9066	scaffold20591_+_2007_2057
Contig2086_+_9016_9066	scaffold20591_+_4622_4672
Contig8686_-_230_279	scaffold9692_+_62686_62735
Contig477_-_37069_37122	scaffold616_+_89216_89269
Contig981_+_30059_30107	scaffold3992_-_63668_63716
Contig981_+_30059_30107	scaffold3992_-_66327_66375
Contig981_+_30059_30107	scaffold3992_-_68187_68235
Contig10_-_82070_82118	scaffold6109_-_90339_90387
Contig17896_+_208_255	scaffold10237_+_60564_60611
Contig4556_+_30076_30122	scaffold19474_-_7588_7634
Contig4556_+_30076_30122	scaffold19474_-_9535_9581
Contig4864_-_27590_27639	scaffold7248_-_38386_38435
Contig6290_-_4091_4144	scaffold20946_+_35820_35873
Contig321_+_76290_76339	scaffold1735_-_100759_100808
Contig321_+_76290_76339	scaffold1735_-_103299_103348
Contig2238_+_15021_15067	scaffold10265_+_62346_62392
Contig3136_-_36678_36726	scaffold2468_+_338172_338220
Contig0_-_424355_424410	scaffold27749_+_22857_22912
Contig11850_-_8979_9027	scaffold17550_-_23459_23507
Contig4101_-_23349_23398	scaffold4449_+_58130_58179
Contig436_+_154975_155022	scaffold11552_+_56052_56099
Contig436_+_154975_155022	scaffold11552_+_58630_58677
Contig818_+_8708_8765	scaffold3397_+_46736_46793
Contig818_+_8708_8765	scaffold3397_+_54924_54981
Contig423_-_93569_93613	scaffold2523_-_22527_22571
Contig63_-_31147_31195	scaffold338_+_7707_7755
Contig1674_-_41608_41718	scaffold36388_+_7158_7266
Contig1674_-_41608_41718	scaffold36388_+_9509_9617
Contig1801_-_35911_35961	scaffold14812_-_241754_241804
Contig8980_+_13951_13996	scaffold44543_+_26588_26633
Contig8980_+_13951_13996	scaffold44543_+_28663_28708
Contig2398_+_25637_25688	scaffold12537_-_141977_142028
Contig2285_+_6090_6182	scaffold272_-_297802_297894
Contig9768_+_3404_3449	scaffold21728_+_13625_13675
Contig9207_-_7202_7244	scaffold9843_+_76440_76482
Contig1533_-_20127_20173	scaffold18391_-_5263_5309
Contig1810_+_70735_70782	scaffold10745_-_130565_130612
Contig1810_+_70735_70782	scaffold10745_-_134288_134335
Contig207_-_165478_165528	scaffold85_-_316153_316203
Contig207_-_165478_165528	scaffold85_-_321911_321961
Contig207_-_165478_165528	scaffold85_-_325070_325120
Contig6824_-_15611_15675	scaffold17515_+_14765_14829
Contig1009_-_101098_101176	scaffold2730_+_55791_55869
Contig2341_-_32482_32533	scaffold37306_-_11821_11872
Contig660_+_96126_96173	scaffold12447_-_58543_58590
Contig1800_-_19320_19370	scaffold1673_+_294178_294234
Contig61_+_283970_284019	scaffold1090_+_181377_181426
Contig1346_+_14038_14086	scaffold17896_-_178721_178769
Contig80_-_200848_200896	scaffold16461_-_9374_9422
Contig80_-_200848_200896	scaffold16461_-_12701_12749
Contig1449_-_40976_41019	scaffold584_+_48825_48868
Contig8641_+_12913_12956	scaffold663_+_15151_15194
Contig7466_+_17498_17548	scaffold8113_-_277403_277453
Contig7466_+_17498_17548	scaffold8113_-_284018_284068
Contig34296_+_1513_1570	scaffold8338_+_81874_81931
Contig34296_+_1513_1570	scaffold8338_+_84561_84618
Contig3643_+_15947_16026	scaffold9462_-_2631_2710
Contig11077_+_7782_7830	scaffold12185_-_46516_46564
Contig11077_+_7782_7830	scaffold12185_-_47675_47723
Contig11193_-_19988_20036	scaffold14653_+_79321_79367
Contig11193_-_19988_20036	scaffold14653_+_79771_79819
Contig1978_+_42324_42518	scaffold10724_-_34459_34653
Contig1215_-_54656_54705	scaffold901_-_27736_27785
Contig3568_-_19754_19801	scaffold4887_+_33262_33309
Contig1755_-_83741_83792	scaffold5141_+_81866_81917
Contig2874_-_6100_6167	scaffold29192_-_4437_4504
Contig2874_-_6100_6167	scaffold29192_-_2844_2909
Contig1094_-_65430_65513	scaffold355_+_33432_33515
Contig12131_+_10652_10703	scaffold746_-_308171_308222
Contig399_+_96980_97031	scaffold577_+_145315_145366
Contig49223_-_1678_1727	scaffold40542_+_35007_35056
Contig49223_-_1678_1727	scaffold40542_+_36128_36177
Contig5515_+_22447_22496	scaffold15090_-_114229_114278
Contig5515_+_22447_22496	scaffold15090_-_116340_116389
Contig12652_-_11515_11564	scaffold21479_-_28589_28638
Contig2786_+_39791_39838	scaffold2673_+_58004_58051
Contig8228_-_4612_4708	scaffold6751_+_61137_61233
Contig8228_-_4612_4708	scaffold6751_+_63482_63578
Contig1819_-_68138_68188	scaffold4885_+_67891_67941
Contig1819_-_68138_68188	scaffold4885_+_72660_72710
Contig238_+_99462_99514	scaffold1442_-_139774_139826
Contig238_+_99462_99514	scaffold1442_-_141660_141712
Contig13881_-_14566_14616	scaffold20600_+_6780_6830
Contig3296_+_25698_25747	scaffold39007_+_43171_43220
Contig1752_+_30031_30081	scaffold31527_-_27029_27079
Contig169_-_191092_191166	scaffold7862_+_141644_141718
Contig169_-_191092_191166	scaffold7862_+_143706_143780
Contig13091_-_13539_13589	scaffold26024_+_16734_16784
Contig13091_-_13539_13589	scaffold26024_+_20105_20155
Contig764_+_123209_123302	scaffold3340_+_125453_125546
Contig1010_-_89707_89758	scaffold600_+_21708_21759
Contig1010_-_89707_89758	scaffold600_+_25340_25391
Contig4645_-_48725_48774	scaffold11696_+_29115_29166
Contig4645_-_48725_48774	scaffold11696_+_30221_30272
Contig4569_-_7956_8009	scaffold522_-_429528_429581
Contig4569_-_7956_8009	scaffold522_-_437157_437210
Contig4020_+_16219_16277	scaffold47199_-_7943_7998
Contig668_+_57673_57755	scaffold48965_-_37521_37603
Contig3741_+_34705_34755	scaffold19672_-_7411_7461
Contig3741_+_34705_34755	scaffold19672_-_8900_8946
Contig971_+_31982_32037	scaffold5577_-_32157_32212
Contig971_+_31982_32037	scaffold5577_-_34845_34900
Contig3933_-_14742_14819	scaffold4356_-_32074_32126
Contig20842_-_9213_9268	scaffold10818_-_116068_116123
Contig694_-_10928_10976	scaffold18842_-_15093_15140
Contig1838_-_60294_60344	scaffold13506_-_27738_27788
Contig1273_+_48805_48873	scaffold14491_-_10636_10704
Contig2607_-_2425_2478	scaffold6082_-_3338_3391
Contig6717_+_21772_21828	scaffold25546_+_68509_68565
Contig6717_+_21772_21828	scaffold25546_+_72260_72316
Contig46_-_274372_274423	scaffold7740_+_96066_96117
Contig148_-_206317_206419	scaffold751_+_30984_31086
Contig5701_-_5235_5307	scaffold4695_+_40197_40269
Contig5701_-_5235_5307	scaffold4695_+_41352_41424
Contig30806_+_5548_5604	scaffold8245_-_539_595
Contig30806_+_5548_5604	scaffold8245_-_5739_5795
Contig13081_+_8506_8556	scaffold15828_+_9379_9429
Contig13081_+_8506_8556	scaffold15828_+_10923_10973
Contig13081_+_8506_8556	scaffold15828_+_12075_12125
Contig4130_-_35473_35518	scaffold4251_+_88840_88885
Contig5247_+_6660_6706	scaffold264_-_410821_410867
Contig5247_+_6660_6706	scaffold264_-_413564_413610
Contig2482_+_62940_63034	scaffold34796_+_13117_13211
Contig276_-_51024_51072	scaffold9559_-_68398_68446
Contig276_-_51024_51072	scaffold9559_-_71474_71522
Contig398_-_8610_8662	scaffold2784_+_19327_19379
Contig328_-_138752_138803	scaffold606_-_104934_104985
Contig432_-_11657_11708	scaffold11502_-_23261_23312
Contig4308_-_15576_15625	scaffold660_+_35705_35754
Contig11817_+_3969_4017	scaffold9910_+_6613_6661
Contig360_+_79474_79524	scaffold17481_+_67634_67684
Contig28697_+_7011_7060	scaffold13902_-_8791_8840
Contig671_-_111253_111303	scaffold3302_+_8234_8284
Contig21_+_16125_16178	scaffold28847_+_13784_13837
Contig1028_-_78487_78540	scaffold2285_+_2381_2434
Contig395_+_147731_147776	scaffold8614_+_104447_104491
Contig395_+_147731_147776	scaffold8614_+_105514_105559
Contig674_-_31527_31682	scaffold1620_-_57516_57658
Contig2041_+_54364_54427	scaffold1329_-_3036_3099
Contig823_-_101134_101183	scaffold2904_-_118131_118180
Contig455_+_95296_95347	scaffold701_+_71028_71079
Contig182_-_21954_22031	scaffold9884_+_7739_7816
Contig517_-_202938_202986	scaffold29364_-_22819_22867
Contig4742_+_5567_5618	scaffold2140_-_624001_624052
Contig11216_-_11813_11863	scaffold7884_+_110184_110234
Contig452_+_38387_38488	scaffold5900_+_49122_49223
Contig12244_+_22396_22442	scaffold40751_+_16057_16103
Contig12244_+_22396_22442	scaffold40751_+_19776_19822
Contig8858_+_15055_15106	scaffold22808_-_52602_52650
Contig8858_+_15055_15106	scaffold22808_-_49902_49953
Contig1765_-_27308_27359	scaffold11861_-_33141_33192
Contig1765_-_27308_27359	scaffold11861_-_35669_35720
Contig1765_-_27308_27359	scaffold11861_-_38062_38113
Contig19440_+_10279_10324	scaffold19519_-_12907_12952
Contig1803_-_52992_53040	scaffold42531_+_12620_12668
Contig1803_-_52992_53040	scaffold42531_+_14761_14809
Contig4140_+_34713_34758	scaffold4604_-_985_1030
Contig2_-_291652_291706	scaffold175_+_10590_10644
Contig4033_-_26287_26336	scaffold1087_+_121507_121556
Contig2013_+_11020_11068	scaffold11855_-_38265_38313
Contig9049_-_14811_14864	scaffold19967_-_8892_8945
Contig2_-_63820_63929	scaffold1789_+_101518_101627
Contig2630_+_8992_9044	scaffold28892_-_19160_19212
Contig847_-_27151_27197	scaffold46578_-_27918_27964
Contig847_-_27151_27197	scaffold46578_-_30630_30676
Contig847_-_27151_27197	scaffold46578_-_34029_34075
Contig3255_+_23206_23253	scaffold8261_-_22172_22224
Contig3255_+_23206_23253	scaffold8261_-_23647_23699
Contig3516_+_10059_10108	scaffold8411_-_201843_201892
Contig3516_+_10059_10108	scaffold8411_-_207911_207960
Contig3516_+_10059_10108	scaffold8411_-_211383_211432
Contig17970_+_1297_1348	scaffold24303_+_9103_9154
Contig26913_-_4366_4415	scaffold50276_-_11172_11218
Contig97_+_175946_175993	scaffold21187_-_2585_2632
Contig2107_+_51792_51837	scaffold2867_-_42171_42216
Contig9276_-_23381_23432	scaffold42079_-_18460_18511
Contig6115_+_5388_5441	scaffold10111_-_5487_5537
Contig6115_+_5388_5441	scaffold10111_-_10756_10806
Contig2446_-_91424_91474	scaffold8706_-_5393_5443
Contig56_+_22701_22776	scaffold1364_+_97672_97747
Contig13206_-_9663_9715	scaffold14013_-_10094_10146
Contig16638_-_5083_5137	scaffold10516_-_5083_5137
Contig16638_-_5083_5137	scaffold10516_-_3471_3522
Contig825_+_77507_77557	scaffold1432_+_37634_37684
Contig1416_-_48868_48921	scaffold10048_-_50295_50347
Contig1005_+_53170_53217	scaffold689_+_335341_335388
Contig907_-_11575_11623	scaffold9949_-_14736_14784
Contig4446_-_176_220	scaffold28150_+_26661_26705
Contig9921_+_12245_12295	scaffold17315_-_5_55
Contig11898_+_3377_3474	scaffold40560_-_2629_2687
Contig11898_+_3377_3474	scaffold40560_-_1468_1526
Contig7931_-_2479_2530	scaffold12106_+_13980_14031
Contig7931_-_2479_2530	scaffold12106_+_16040_16091
Contig7931_-_2479_2530	scaffold12106_+_18688_18739
Contig2710_-_20768_20815	scaffold156_+_10813_10860
Contig477_-_37314_37364	scaffold616_+_88974_89024
Contig847_+_70729_70779	scaffold800_-_24698_24748
Contig10293_-_5981_6028	scaffold23910_+_6627_6674
Contig3160_+_33568_33618	scaffold12477_-_215469_215519
Contig3160_+_33568_33618	scaffold12477_-_218858_218908
Contig2751_+_12882_12933	scaffold12302_-_364927_364978
Contig2751_+_12882_12933	scaffold12302_-_367437_367488
Contig1164_-_62004_62057	scaffold7003_+_25715_25768
Contig50_+_148177_148225	scaffold3352_-_66473_66521
Contig2294_-_7427_7485	scaffold2056_+_58754_58817
Contig2995_+_40321_40372	scaffold36822_-_38479_38530
Contig14553_-_7583_7633	scaffold1127_-_8215_8265
Contig14553_-_7583_7633	scaffold1127_-_11411_11461
Contig14553_-_7583_7633	scaffold1127_-_14315_14365
Contig2894_+_29108_29161	scaffold2834_-_89069_89122
Contig4395_+_56970_57019	scaffold20973_+_80963_81012
Contig3851_-_46524_46574	scaffold11303_+_28527_28577
Contig61_+_127428_127478	scaffold8494_+_64097_64147
Contig22559_-_3159_3235	scaffold20629_+_8528_8589
Contig15387_+_7523_7567	scaffold6990_+_266221_266265
Contig600_+_117499_117550	scaffold6086_-_38350_38401
Contig1_-_225100_225167	scaffold15221_-_30683_30750
Contig12976_-_4834_4885	scaffold20292_+_7638_7689
Contig3500_+_4751_4799	scaffold2264_-_20376_20424
Contig3500_+_4751_4799	scaffold2264_-_23846_23894
Contig976_-_59031_59079	scaffold20066_+_31644_31692
Contig1439_+_24936_24988	scaffold4756_-_96643_96695
Contig19875_+_7709_7766	scaffold10235_-_34752_34836
Contig1369_+_34361_34412	scaffold3468_-_28038_28089
Contig5188_+_8507_8578	scaffold22877_-_38328_38399
Contig16899_-_9949_9997	scaffold22659_+_36550_36598
Contig16899_-_9949_9997	scaffold22659_+_38658_38706
Contig2974_-_42645_42696	scaffold39004_+_2263_2314
Contig4221_-_15038_15136	scaffold131_-_37969_38067
Contig1344_-_79392_79443	scaffold2184_+_156785_156836
Contig377_-_151288_151339	scaffold11823_+_93869_93920
Contig15604_+_11299_11344	scaffold20687_-_27520_27565
Contig15604_+_11299_11344	scaffold20687_-_30660_30705
Contig15604_+_11299_11344	scaffold20687_-_35388_35433
Contig20782_+_5836_5893	scaffold42659_+_8125_8176
Contig3195_+_26640_26686	scaffold42002_+_30173_30219
Contig10496_-_8287_8334	scaffold22821_+_37254_37301
Contig486_+_126534_126584	scaffold8420_-_37739_37789
Contig837_-_109786_109837	scaffold8028_-_6378_6429
Contig660_-_19006_19057	scaffold6944_-_22584_22635
Contig521_-_117778_117826	scaffold22911_+_37831_37879
Contig495_+_111092_111138	scaffold12537_+_38573_38619
Contig11229_+_2721_2770	scaffold28846_-_5424_5473
Contig3236_-_41672_41726	scaffold1150_+_21656_21710
Contig48806_-_2419_2467	scaffold2447_-_121992_122040
Contig48806_-_2419_2467	scaffold2447_-_129611_129659
Contig2418_-_59742_59790	scaffold48410_+_11860_11908
Contig2418_-_59742_59790	scaffold48410_+_14502_14550
Contig5089_+_37111_37157	scaffold1927_-_7744_7790
Contig5089_+_37111_37157	scaffold1927_-_10899_10945
Contig231_+_30638_30689	scaffold960_-_50289_50340
Contig1470_-_3902_3955	scaffold897_+_49569_49622
Contig57_+_194215_194347	scaffold1082_+_24567_24698
Contig57_+_194215_194347	scaffold1082_+_28219_28350
Contig14935_+_9655_9704	scaffold36554_-_4169_4218
Contig1489_-_71479_71532	scaffold2673_+_71372_71425
Contig261_+_16339_16381	scaffold6061_-_5466_5508
Contig8989_-_14792_14841	scaffold9195_-_21643_21692
Contig1297_-_54134_54183	scaffold2867_+_235563_235612
Contig17918_+_3449_3497	scaffold4372_-_1946_1994
Contig25486_-_1569_1615	scaffold15635_+_5486_5532
Contig45_+_142689_142737	scaffold32533_-_13903_13951
Contig17883_+_10481_10529	scaffold24241_-_3179_3234
Contig979_-_75484_75606	scaffold20744_-_53305_53427
Contig409_-_74938_74984	scaffold8908_-_39034_39080
Contig409_-_74938_74984	scaffold8908_-_43405_43451
Contig409_-_74938_74984	scaffold8908_-_44428_44474
Contig12676_-_12225_12273	scaffold45658_-_9969_10016
Contig12676_-_12225_12273	scaffold45658_-_13314_13361
Contig428_-_92148_92198	scaffold2170_+_201357_201407
Contig27803_-_4997_5048	scaffold6020_-_24934_24985
Contig27803_-_4997_5048	scaffold6020_-_26230_26281
Contig2469_-_67973_68021	scaffold8971_+_20925_20973
Contig2469_-_67973_68021	scaffold8971_+_22852_22900
Contig13259_+_438_488	scaffold39403_-_6206_6272
Contig13259_+_438_488	scaffold39403_-_8201_8267
Contig1119_+_46943_46993	scaffold2063_-_137879_137929
Contig282_-_133224_133272	scaffold18061_+_61710_61758
Contig10467_+_16926_16977	scaffold8809_+_30123_30174
Contig10467_+_16926_16977	scaffold8809_+_34612_34663
Contig1564_-_80857_80906	scaffold4674_+_1029_1078
Contig754_-_15954_16003	scaffold48268_+_6028_6077
Contig10403_+_11511_11574	scaffold13186_-_13292_13347
Contig2637_+_43833_43929	scaffold12316_+_5043_5139
Contig513_+_77025_77074	scaffold14061_-_28034_28083
Contig583_-_131478_131529	scaffold7593_-_51484_51535
Contig228_+_136391_136437	scaffold5307_+_95852_95898
Contig2169_-_17421_17475	scaffold2547_-_111342_111396
Contig2662_-_46509_46559	scaffold1136_+_10957_11007
Contig3845_+_40850_40900	scaffold43307_+_6626_6676
Contig7661_+_17746_17880	scaffold35370_+_3599_3727
Contig7661_+_17746_17880	scaffold35370_+_5858_5986
Contig7661_+_17746_17880	scaffold35370_+_2547_2681
Contig10803_+_13084_13153	scaffold11689_+_21485_21554
Contig980_-_18659_18707	scaffold15636_-_31231_31279
Contig102_+_220119_220170	scaffold13227_+_2536_2587
Contig9175_+_12765_12814	scaffold5840_+_147640_147689
Contig9175_+_12765_12814	scaffold5840_+_152428_152477
Contig9175_+_12765_12814	scaffold5840_+_153508_153557
Contig121_-_87104_87153	scaffold2974_-_14050_14099
Contig2110_-_46019_46140	scaffold197_+_54402_54523
Contig1989_-_35888_35934	scaffold273_+_92046_92092
Contig1160_-_75471_75573	scaffold7072_+_46841_46935
Contig35_-_133196_133244	scaffold6432_+_4775_4823
Contig35_-_133196_133244	scaffold6432_+_8022_8070
Contig5371_-_18600_18662	scaffold13169_-_141417_141479
Contig4371_-_7171_7220	scaffold6655_-_10345_10394
Contig4371_-_7171_7220	scaffold6655_-_13435_13484
Contig1143_+_46751_46800	scaffold1950_-_4157_4206
Contig723_+_104999_105052	scaffold7977_+_342841_342894
Contig863_+_51320_51369	scaffold5537_+_27343_27392
Contig6196_-_3783_3829	scaffold10166_+_47686_47732
Contig6196_-_3783_3829	scaffold10166_+_48145_48191
Contig5119_+_2338_2392	scaffold24568_-_111683_111737
Contig10694_-_17555_17653	scaffold2250_-_58702_58800
Contig10694_-_17555_17653	scaffold2250_-_60306_60404
Contig0_-_396090_396145	scaffold27749_+_65643_65698
Contig478_-_159401_159447	scaffold4854_-_76177_76223
Contig2912_+_12673_12725	scaffold14049_+_10229_10281
Contig6253_-_27762_27810	scaffold18430_-_10924_10972
Contig7585_-_2844_2914	scaffold6990_+_89531_89580
Contig7585_-_2844_2914	scaffold6990_+_91783_91832
Contig3223_+_12230_12276	scaffold8889_+_55627_55673
Contig20885_-_1560_1614	scaffold38713_-_526_578
Contig20885_-_1560_1614	scaffold38713_-_2183_2237
Contig557_+_98951_99025	scaffold4865_-_68750_68824
Contig10315_+_5_48	scaffold30377_+_2144_2198
Contig10315_+_5_48	scaffold30377_+_2244_2298
Contig10315_+_5_48	scaffold30377_+_5915_5969
Contig560_+_121477_121525	scaffold1159_+_137000_137048
Contig0_+_638283_638392	scaffold2410_+_63726_63835
Contig507_+_158102_158151	scaffold7712_-_5827_5876
Contig920_+_84538_84587	scaffold960_-_151392_151441
Contig5059_+_18110_18161	scaffold2739_-_136653_136704
Contig1942_+_88284_88328	scaffold2196_+_234006_234050
Contig890_+_111527_111580	scaffold31547_-_7081_7134
Contig338_-_30382_30431	scaffold357_-_181711_181760
Contig7155_-_14022_14075	scaffold21746_-_6029_6082
Contig7155_-_14022_14075	scaffold21746_-_7513_7566
Contig2116_-_15767_15813	scaffold300_+_14575_14621
Contig3652_+_39966_40023	scaffold771_+_73524_73581
Contig469_-_87419_87474	scaffold1979_+_3661_3716
Contig469_-_87419_87474	scaffold1979_+_5077_5132
Contig469_-_87419_87474	scaffold1979_+_7232_7287
Contig7201_+_10872_10936	scaffold16616_+_41056_41120
Contig2349_-_12882_12927	scaffold9737_+_34118_34163
Contig67_-_25783_25838	scaffold5778_-_6555_6610
Contig8157_+_20505_20555	scaffold8899_+_107787_107837
Contig6481_+_20379_20436	scaffold8208_-_4515_4569
Contig14980_+_11145_11196	scaffold24836_+_9086_9137
Contig14980_+_11145_11196	scaffold24836_+_11485_11536
Contig350_-_68019_68069	scaffold991_-_142632_142682
Contig350_-_68019_68069	scaffold991_-_147808_147857
Contig350_-_68019_68069	scaffold991_-_151709_151759
Contig16068_-_3969_4065	scaffold1269_-_50133_50229
Contig7542_+_15059_15106	scaffold9520_+_132002_132049
Contig7542_+_15059_15106	scaffold9520_+_133122_133169
Contig2307_+_30498_30545	scaffold10671_-_81306_81353
Contig57_+_107719_107767	scaffold31906_-_9336_9384
Contig2049_-_53370_53420	scaffold3030_-_35108_35158
Contig2049_-_53370_53420	scaffold3030_-_37782_37832
Contig18871_-_5449_5502	scaffold802_+_6139_6192
Contig18871_-_5449_5502	scaffold802_+_8185_8238
Contig18871_-_5449_5502	scaffold802_+_10072_10125
Contig15352_-_2780_2828	scaffold10310_+_249976_250024
Contig15352_-_2780_2828	scaffold10310_+_260799_260847
Contig2012_+_45387_45445	scaffold4631_+_69911_69969
Contig564_-_88777_88826	scaffold23846_+_60086_60135
Contig39268_-_2010_2081	scaffold29059_-_3414_3464
Contig39268_-_2010_2081	scaffold29059_-_5489_5539
Contig18242_+_3508_3600	scaffold7116_-_25704_25758
Contig18242_+_3508_3600	scaffold7116_-_28432_28486
Contig14935_+_3214_3268	scaffold36554_-_12161_12214
Contig14935_+_3214_3268	scaffold36554_-_14802_14856
Contig2267_+_57586_57635	scaffold4730_+_39981_40032
Contig1085_+_55436_55505	scaffold23559_-_10376_10445
Contig1085_+_55436_55505	scaffold23559_-_12696_12746
Contig1512_+_29639_29685	scaffold9024_+_75235_75281
Contig5073_-_4960_5010	scaffold632_-_5842_5892
Contig4425_+_7966_8015	scaffold272_-_109503_109552
Contig189_+_75633_75682	scaffold15083_-_61664_61713
Contig1379_+_70452_70506	scaffold1879_-_32223_32277
Contig2101_-_54537_54587	scaffold1073_-_168890_168940
Contig596_+_52426_52480	scaffold22126_+_72796_72850
Contig5629_-_21374_21425	scaffold1323_+_14769_14820
Contig3474_-_21996_22042	scaffold16748_+_14675_14721
Contig1010_+_76506_76563	scaffold600_-_43254_43311
Contig1368_+_58051_58099	scaffold32494_+_44983_45031
Contig1213_-_71843_71891	scaffold27548_-_12267_12315
Contig668_+_18830_18886	scaffold3526_+_48992_49047
Contig1239_+_65875_65921	scaffold8419_+_36360_36406
Contig1333_+_25428_25479	scaffold19766_+_109005_109056
Contig1543_-_19935_19988	scaffold5688_+_200978_201031
Contig163_-_154277_154325	scaffold21538_-_97765_97813
Contig1071_-_52060_52106	scaffold1144_+_3462_3508
Contig200_+_141180_141227	scaffold17622_-_16638_16685
Contig778_+_59990_60037	scaffold206_+_36762_36809
Contig1189_-_7293_7341	scaffold4088_-_17641_17689
Contig144_+_13866_13916	scaffold366_-_64659_64709
Contig144_+_13866_13916	scaffold366_-_65832_65882
Contig2163_-_33840_33908	scaffold1805_+_48786_48854
Contig532_+_126046_126093	scaffold5858_+_168663_168707
Contig246_-_171934_171989	scaffold2895_-_48590_48645
Contig5311_-_16307_16357	scaffold30008_-_1574_1624
Contig22181_+_6340_6394	scaffold5801_-_70443_70497
Contig3547_-_53224_53289	scaffold13463_+_20848_20913
Contig3547_-_53224_53289	scaffold13463_+_22419_22484
Contig3547_-_53224_53289	scaffold13463_+_24599_24661
Contig791_-_92140_92218	scaffold4807_+_4435_4487
Contig791_-_92140_92218	scaffold4807_+_7752_7804
Contig89_+_50235_50280	scaffold2281_-_39406_39451
Contig12696_+_11818_11864	scaffold18989_+_35878_35924
Contig7872_-_4884_4954	scaffold19074_-_20460_20530
Contig20853_+_13301_13349	scaffold40560_-_1027_1075
Contig23390_+_572_629	scaffold40902_-_6942_6999
Contig23390_+_572_629	scaffold40902_-_7742_7799
Contig23390_+_572_629	scaffold40902_-_10609_10665
Contig23390_+_572_629	scaffold40902_-_13533_13589
Contig3865_+_7919_7974	scaffold2201_-_55942_55997
Contig16_-_125350_125399	scaffold6968_+_90923_90972
Contig489_+_16919_16967	scaffold6160_-_53998_54046
Contig13094_-_17895_17964	scaffold16966_-_30455_30524
Contig16239_+_5206_5254	scaffold12726_+_11553_11601
Contig13898_-_6142_6197	scaffold29576_+_24726_24781
Contig6236_+_7475_7524	scaffold10489_+_12930_12979
Contig6236_+_7475_7524	scaffold10489_+_14729_14778
Contig2749_+_41529_41602	scaffold14653_-_75813_75886
Contig2749_+_41529_41602	scaffold14653_-_73406_73463
Contig2000_+_5633_5688	scaffold1121_+_4264_4319
Contig2860_-_18679_18728	scaffold8475_+_116981_117030
Contig2865_-_65894_65943	scaffold8625_+_10216_10265
Contig13263_-_460_509	scaffold7026_+_180817_180866
Contig977_+_4076_4128	scaffold7312_+_1349_1401
Contig977_+_4076_4128	scaffold7312_+_3698_3750
Contig790_+_46680_46734	scaffold8268_-_47265_47319
Contig9629_-_5330_5379	scaffold23692_+_6037_6086
Contig1009_-_47370_47417	scaffold9745_-_46766_46813
Contig16946_+_6217_6266	scaffold17079_-_72821_72870
Contig3535_+_19723_19776	scaffold13150_+_5326_5379
Contig14754_-_13310_13394	scaffold4492_-_90679_90763
Contig2582_+_8336_8380	scaffold24417_-_64574_64618
Contig4366_+_15102_15218	scaffold20245_+_15319_15435
Contig73_-_95389_95437	scaffold5783_+_7351_7399
Contig73_-_95389_95437	scaffold5783_+_10876_10924
Contig8105_+_14114_14163	scaffold26009_+_17091_17140
Contig1230_+_18690_18764	scaffold17935_+_22376_22449
Contig5182_+_33429_33480	scaffold40347_-_8887_8938
Contig5182_+_33429_33480	scaffold40347_-_9490_9541
Contig6297_+_19010_19065	scaffold12959_-_3484_3539
Contig2338_+_54343_54391	scaffold1186_-_10866_10914
Contig1714_-_55615_55667	scaffold12997_-_11306_11358
Contig1714_-_55615_55667	scaffold12997_-_13769_13821
Contig566_-_115173_115222	scaffold2027_-_5660_5709
Contig1795_+_7949_8001	scaffold7537_+_96936_96988
Contig8549_+_13851_13900	scaffold18552_-_39817_39866
Contig1131_+_85382_85432	scaffold6492_-_6964_7014
Contig3066_-_31734_31781	scaffold4169_+_49140_49187
Contig1852_-_62252_62302	scaffold26134_+_350645_350695
Contig1268_-_23635_23704	scaffold9264_-_14138_14207
Contig480_+_114376_114426	scaffold2427_-_45653_45703
Contig6907_-_11524_11575	scaffold25816_+_25322_25373
Contig1563_-_55883_55934	scaffold6063_+_49243_49294
Contig295_+_45025_45076	scaffold16265_+_1394_1445
Contig265_-_35512_35563	scaffold22102_-_3651_3702
Contig7429_+_8158_8201	scaffold5591_-_94917_94960
Contig10893_+_5777_5827	scaffold20924_-_2258_2308
Contig323_-_158858_158994	scaffold11697_+_46062_46198
Contig323_-_158858_158994	scaffold11697_+_49362_49498
Contig911_+_72783_72828	scaffold24213_+_5022_5067
Contig948_+_88149_88199	scaffold1360_+_1489_1539
Contig1230_+_18494_18664	scaffold17935_+_22179_22349
Contig15016_-_1814_1874	scaffold42004_+_1066_1171
Contig2428_-_3525_3569	scaffold20159_+_2582_2626
Contig1826_+_21690_21739	scaffold36580_-_9239_9288
Contig1826_+_21690_21739	scaffold36580_-_11373_11422
Contig21655_-_6522_6601	scaffold13827_-_58441_58520
Contig1266_+_23754_23799	scaffold21904_-_90084_90129
Contig11511_-_2512_2558	scaffold7797_-_92362_92408
Contig13416_+_4414_4459	scaffold4021_+_81444_81489
Contig5846_-_4401_4494	scaffold13255_+_27618_27711
Contig2291_-_31205_31264	scaffold6881_-_71514_71573
Contig2480_+_30213_30262	scaffold36336_+_2027_2076
Contig7135_+_7521_7571	scaffold28373_-_20997_21048
Contig7135_+_7521_7571	scaffold28373_-_28142_28190
Contig223_-_32679_32735	scaffold4207_+_1057_1113
Contig4369_-_40454_40505	scaffold1415_-_86791_86842
Contig4369_-_40454_40505	scaffold1415_-_89876_89927
Contig1394_-_96957_97006	scaffold3989_+_103331_103380
Contig1644_-_42268_42318	scaffold9790_-_23626_23672
Contig17003_+_11786_11838	scaffold1938_-_54957_55059
Contig17003_+_11786_11838	scaffold1938_-_58700_58802
Contig17003_+_11786_11838	scaffold1938_-_61388_61490
Contig17003_+_11786_11838	scaffold1938_-_65775_65876
Contig27050_+_4823_4893	scaffold8667_-_55008_55058
Contig27050_+_4823_4893	scaffold8667_-_64621_64691
Contig27050_+_4823_4893	scaffold8667_-_66865_66935
Contig1030_+_30188_30246	scaffold13186_+_82687_82738
Contig1132_-_24172_24220	scaffold12664_-_57808_57856
Contig19_-_25108_25160	scaffold14605_+_20003_20055
Contig87_-_27328_27376	scaffold26920_-_72594_72642
Contig87_-_27328_27376	scaffold26920_-_75187_75235
Contig8535_-_9801_9848	scaffold4652_+_210847_210894
Contig22251_-_4319_4364	scaffold27074_-_9404_9449
Contig587_+_26461_26512	scaffold8333_+_108588_108639
Contig587_+_26461_26512	scaffold8333_+_187988_188034
Contig952_-_89745_89800	scaffold9908_+_15607_15662
Contig838_+_95072_95126	scaffold1576_-_38133_38187
Contig1108_-_76988_77044	scaffold15179_+_33318_33374
Contig15110_-_11806_11853	scaffold43422_-_17511_17558
Contig33_+_213708_213768	scaffold388_-_111635_111695
Contig29287_-_5244_5299	scaffold21738_+_6723_6778
Contig288_-_42954_43005	scaffold6255_-_72695_72746
Contig34876_+_2228_2283	scaffold20951_-_15877_15932
Contig3344_+_24677_24726	scaffold4693_+_62913_62962
Contig5984_-_3428_3475	scaffold12834_+_34285_34332
Contig582_-_68432_68475	scaffold6236_-_9080_9123
Contig1064_+_83471_83521	scaffold6344_-_10421_10471
Contig2678_+_14744_14820	scaffold440_+_20341_20417
Contig2678_+_14744_14820	scaffold440_+_21564_21640
Contig30767_+_3357_3412	scaffold9605_+_47073_47174
Contig6696_+_25488_25537	scaffold24111_+_15060_15109
Contig5474_-_30400_30446	scaffold5123_+_26499_26545
Contig19281_+_4699_4747	scaffold19694_+_28160_28208
Contig503_+_42482_42529	scaffold4533_+_52041_52088
Contig503_+_42482_42529	scaffold4533_+_60520_60567
Contig8407_-_441_491	scaffold2660_+_122277_122327
Contig8407_-_441_491	scaffold2660_+_123449_123499
Contig8091_-_6288_6339	scaffold55_-_32505_32556
Contig974_-_3943_3993	scaffold15263_-_3507_3557
Contig1517_-_24286_24336	scaffold7600_-_6726_6776
Contig3917_+_35303_35355	scaffold29934_-_15297_15349
Contig28442_+_4657_4708	scaffold1270_-_27632_27683
Contig28442_+_4657_4708	scaffold1270_-_33799_33850
Contig2833_+_41581_41644	scaffold23038_+_8825_8888
Contig2833_+_41581_41644	scaffold23038_+_9828_9891
Contig1801_+_13971_14074	scaffold14812_+_208548_208651
Contig1801_+_13971_14074	scaffold14812_+_210723_210826
Contig10291_-_16630_16677	scaffold12540_-_70430_70477
Contig12365_-_424_473	scaffold11264_-_31067_31116
Contig12365_-_424_473	scaffold11264_-_33784_33833
Contig198_-_81999_82049	scaffold3161_+_15564_15613
Contig7506_+_20852_20914	scaffold6043_+_42663_42714
Contig27380_+_2987_3033	scaffold11541_-_35968_36013
Contig1955_+_29745_29790	scaffold198_+_256808_256853
Contig50_+_274320_274366	scaffold11422_-_6922_6968
Contig50_+_274320_274366	scaffold11422_-_11643_11689
Contig1058_+_87154_87205	scaffold34451_+_59361_59412
Contig625_+_40732_40780	scaffold2953_-_84624_84672
Contig3635_+_11743_11798	scaffold1333_-_55895_55949
Contig84_-_204826_204877	scaffold1600_+_105382_105433
Contig421_+_74382_74430	scaffold5147_+_105503_105551
Contig21290_+_1439_1486	scaffold8689_+_38831_38878
Contig10169_-_8479_8537	scaffold5481_+_116471_116529
Contig2427_-_1193_1247	scaffold728_+_157824_157878
Contig2427_-_1193_1247	scaffold728_+_200520_200574
Contig2427_-_1193_1247	scaffold728_+_201577_201631
Contig10015_-_4219_4269	scaffold19417_+_26304_26354
Contig4342_-_23897_23947	scaffold16981_-_93182_93232
Contig514_+_91201_91250	scaffold10571_-_8054_8103
Contig214_+_117131_117179	scaffold8302_+_62369_62417
Contig2092_-_11846_11897	scaffold7536_+_28290_28341
Contig3212_-_41325_41387	scaffold10995_+_64935_64984
Contig3212_-_41325_41387	scaffold10995_+_65720_65769
Contig20376_+_4999_5051	scaffold8198_+_49318_49370
Contig419_-_115321_115370	scaffold19355_-_150671_150720
Contig2770_-_17462_17511	scaffold148_+_40182_40231
Contig9307_-_12895_12945	scaffold307_-_54585_54635
Contig3056_-_4684_4733	scaffold48575_+_44140_44189
Contig6507_+_19619_19666	scaffold23820_-_73798_73845
Contig1607_+_58897_59004	scaffold3418_-_187819_187926
Contig2579_+_31328_31380	scaffold19789_-_25894_25946
Contig2589_+_36464_36520	scaffold620_+_28208_28264
Contig317_-_126728_126777	scaffold20453_-_8885_8934
Contig3406_+_11011_11062	scaffold26726_-_3130_3181
Contig4263_-_4131_4253	scaffold12114_-_785_907
Contig7276_-_15833_15883	scaffold510_+_5942_5992
Contig10459_+_16227_16276	scaffold3567_-_291809_291858
Contig5663_-_21687_21739	scaffold4602_-_29130_29181
Contig5663_-_21687_21739	scaffold4602_-_31833_31884
Contig3234_-_15133_15202	scaffold18115_-_34620_34689
Contig883_+_90378_90426	scaffold809_-_33497_33545
Contig29308_+_4424_4480	scaffold6744_-_10649_10705
Contig1171_+_75699_75745	scaffold1854_+_136755_136801
Contig84_-_180357_180406	scaffold1600_+_138002_138051
Contig84_-_180357_180406	scaffold1600_+_140848_140897
Contig498_-_116787_116836	scaffold6489_-_11662_11711
Contig498_-_116787_116836	scaffold6489_-_15530_15579
Contig152_+_107697_107761	scaffold25324_-_210388_210452
Contig2954_-_9696_9779	scaffold3240_-_11967_12015
Contig297_+_164626_164677	scaffold5481_+_78061_78112
Contig747_-_43756_43817	scaffold6863_-_8044_8105
Contig18682_+_10227_10281	scaffold18332_+_122468_122522
Contig18682_+_10227_10281	scaffold18332_+_124877_124931
Contig18682_+_10227_10281	scaffold18332_+_127730_127784
Contig6713_-_16335_16382	scaffold46464_-_2646_2693
Contig6713_-_16335_16382	scaffold46464_-_4177_4224
Contig577_+_91861_91908	scaffold39095_+_9138_9185
Contig2509_-_56794_56844	scaffold9029_+_51036_51086
Contig899_-_36095_36146	scaffold14409_+_40565_40616
Contig804_-_38052_38101	scaffold1493_-_41930_41979
Contig2703_+_25083_25141	scaffold4814_+_67999_68050
Contig6272_+_17727_17774	scaffold19308_-_23239_23286
Contig4410_+_37341_37391	scaffold33606_-_1254_1304
Contig4410_+_37341_37391	scaffold33606_-_3800_3850
Contig7711_-_2934_2989	scaffold3353_+_22340_22395
Contig3105_-_34322_34375	scaffold2938_+_115468_115521
Contig6192_+_6792_6870	scaffold15623_-_13229_13307
Contig6192_+_6792_6870	scaffold15623_-_16042_16120
Contig27174_-_8432_8480	scaffold26644_+_12348_12396
Contig61_-_1277_1329	scaffold1367_-_1895_1947
Contig1474_+_36616_36661	scaffold7119_+_46637_46682
Contig1474_+_36616_36661	scaffold7119_+_47908_47953
Contig55_-_27955_28005	scaffold33076_-_211_261
Contig2720_-_37025_37074	scaffold11190_-_12155_12204
Contig985_+_82862_82911	scaffold44178_+_12322_12371
Contig236_-_5522_5571	scaffold16052_+_10918_10967
Contig236_-_5522_5571	scaffold16052_+_14129_14178
Contig236_-_5522_5571	scaffold16052_+_16052_16101
Contig9469_-_14683_14737	scaffold15282_+_34551_34605
Contig17369_+_5535_5600	scaffold35262_+_11979_12044
Contig19492_+_6935_6986	scaffold20159_+_2331_2416
Contig6296_+_27144_27193	scaffold7811_-_39237_39286
Contig7811_-_6423_6482	scaffold11758_-_27878_27936
Contig3056_-_46299_46352	scaffold28892_+_30561_30614
Contig3056_-_46299_46352	scaffold28892_+_31759_31803
Contig3056_-_46299_46352	scaffold28892_+_33041_33094
Contig550_-_40769_40817	scaffold8031_+_94942_94990
Contig437_-_109664_109715	scaffold34654_+_48195_48246
Contig57_+_289549_289597	scaffold1082_+_171359_171407
Contig4422_+_13242_13293	scaffold31573_-_42789_42840
Contig1019_+_67537_67611	scaffold178_-_23873_23947
Contig9577_+_3844_3898	scaffold51311_+_779_833
Contig11262_-_12766_12817	scaffold9182_-_19791_19842
Contig556_+_96383_96430	scaffold1200_+_215765_215812
Contig1456_+_68235_68282	scaffold8437_-_78750_78797
Contig10650_+_14456_14513	scaffold27974_+_44204_44261
Contig4554_-_49304_49347	scaffold6805_+_9087_9130
Contig2363_-_12282_12342	scaffold10958_+_34875_34935
Contig4543_-_10631_10682	scaffold23968_+_48438_48489
Contig4543_-_10631_10682	scaffold23968_+_50820_50869
Contig24298_+_1105_1172	scaffold9815_+_27030_27097
Contig24298_+_1105_1172	scaffold9815_+_31334_31401
Contig6128_-_25195_25260	scaffold2797_-_130055_130120
Contig665_-_53457_53544	scaffold24597_+_17034_17121
Contig1178_-_57332_57382	scaffold4345_-_92520_92569
Contig5541_+_26764_26864	scaffold13700_+_23740_23840
Contig3553_+_35652_35692	scaffold7096_-_4148_4198
Contig161_+_250543_250603	scaffold18757_-_7416_7476
Contig277_+_63273_63323	scaffold1663_+_5844_5894
Contig90_-_42034_42093	scaffold5485_-_192405_192464
Contig23160_+_9939_9988	scaffold18042_-_10132_10181
Contig13843_+_10881_10929	scaffold1595_+_138268_138316
Contig2192_+_48788_48838	scaffold29235_+_60325_60375
Contig8794_-_16407_16455	scaffold10574_+_1516_1564
Contig33677_+_1623_1671	scaffold4492_+_32922_32970
Contig2148_-_68896_68947	scaffold11726_-_9254_9305
Contig859_-_5116_5165	scaffold12865_-_815_864
Contig19_-_150370_150423	scaffold682_+_64702_64755
Contig144_+_130908_131006	scaffold13805_+_12565_12663
Contig1404_-_13247_13297	scaffold6544_+_75957_76007
Contig330_+_57616_57667	scaffold15755_-_4491_4542
Contig2409_+_19947_20026	scaffold25919_-_8487_8566
Contig5077_+_31457_31550	scaffold19448_-_37536_37629
Contig515_+_54240_54289	scaffold22423_+_3133_3182
Contig3425_+_21385_21445	scaffold12776_-_22481_22541
Contig435_-_138182_138242	scaffold6945_+_49045_49104
Contig3236_-_41615_41665	scaffold1150_+_21717_21767
Contig1303_+_41989_42040	scaffold28326_+_40268_40319
Contig5312_+_20986_21035	scaffold13477_+_35695_35744
Contig2843_+_12915_12970	scaffold23200_+_8157_8212
Contig1706_-_46471_46520	scaffold22432_+_50822_50871
Contig1706_-_46471_46520	scaffold22432_+_51903_51952
Contig3159_+_19718_19767	scaffold7208_-_1318_1367
Contig3159_+_19718_19767	scaffold7208_-_4513_4562
Contig9558_+_19391_19446	scaffold6688_-_54293_54348
Contig9558_+_19391_19446	scaffold6688_-_57570_57625
Contig708_+_102815_102881	scaffold16856_+_69719_69785
Contig4187_+_17109_17161	scaffold14550_-_26238_26290
Contig4187_+_17109_17161	scaffold14550_-_33064_33116
Contig14467_+_722_777	scaffold453_+_52330_52385
Contig7323_-_1565_1613	scaffold8087_-_7703_7750
Contig390_-_158332_158380	scaffold42752_+_47681_47729
Contig2566_+_17970_18020	scaffold10713_+_166599_166649
Contig2566_+_17970_18020	scaffold10713_+_168782_168832
Contig384_-_146373_146420	scaffold10998_+_38982_39029
Contig9005_-_30665_30716	scaffold3783_+_38224_38275
Contig438_-_167020_167070	scaffold15029_+_15665_15715
Contig7392_+_9832_9883	scaffold5645_+_35655_35706
Contig7392_+_9832_9883	scaffold5645_+_37244_37295
Contig2099_+_11956_12005	scaffold6928_-_7290_7339
Contig99_-_237206_237257	scaffold19981_+_27849_27900
Contig4544_+_19935_19985	scaffold11391_-_30318_30368
Contig12651_+_7515_7562	scaffold1730_-_49869_49916
Contig8545_-_16219_16265	scaffold20861_+_7913_7959
Contig25290_-_7323_7369	scaffold26618_+_13522_13568
Contig25290_-_7323_7369	scaffold26618_+_17208_17254
Contig6985_-_11373_11428	scaffold40435_-_16997_17052
Contig2801_-_15360_15404	scaffold4652_-_299079_299123
Contig73_+_206206_206253	scaffold31886_+_13867_13914
Contig73_+_206206_206253	scaffold31886_+_14197_14256
Contig389_-_6360_6407	scaffold25472_-_23376_23423
Contig389_-_6360_6407	scaffold25472_-_26815_26862
Contig3026_-_25082_25131	scaffold12953_-_40161_40210
Contig9955_-_8223_8274	scaffold22068_-_17036_17087
Contig9955_-_8223_8274	scaffold22068_-_20143_20194
Contig90_+_180757_180811	scaffold2960_-_60527_60580
Contig90_+_180757_180811	scaffold2960_-_63005_63058
Contig1410_-_61722_61769	scaffold11367_+_25231_25278
Contig1196_+_6620_6677	scaffold18575_+_83136_83193
Contig1196_+_6620_6677	scaffold18575_+_84055_84112
Contig14755_-_4355_4403	scaffold7879_+_21437_21485
Contig11651_-_11690_11736	scaffold46782_+_7834_7880
Contig488_+_98739_98794	scaffold10749_-_53955_54010
Contig3944_-_3484_3532	scaffold32404_+_14280_14328
Contig4362_-_13614_13664	scaffold17488_+_12513_12563
Contig759_+_100170_100222	scaffold22519_-_1448_1500
Contig1305_-_61378_61460	scaffold16438_+_118738_118820
Contig1782_+_13713_13767	scaffold17040_+_22803_22857
Contig12777_-_15444_15493	scaffold10187_+_1427_1476
Contig1253_-_19334_19382	scaffold14184_+_59804_59852
Contig1253_-_19334_19382	scaffold14184_+_62157_62205
Contig1239_-_56170_56248	scaffold8419_-_26521_26590
Contig5544_-_16969_17019	scaffold9225_-_76_126
Contig11817_+_4500_4550	scaffold9910_+_7144_7194
Contig17096_-_6666_6713	scaffold50268_-_11748_11795
Contig6104_-_19232_19322	scaffold15046_+_99532_99622
Contig917_+_20951_21028	scaffold4605_+_34478_34555
Contig4294_-_30238_30286	scaffold28804_+_17364_17411
Contig4294_-_30238_30286	scaffold28804_+_20320_20367
Contig4294_-_30238_30286	scaffold28804_+_23305_23352
Contig5541_+_26527_26572	scaffold13700_+_23503_23548
Contig78_-_81312_81359	scaffold23520_-_54785_54832
Contig1948_-_39877_39927	scaffold6167_+_113783_113833
Contig1948_-_39877_39927	scaffold6167_+_116509_116559
Contig14034_-_5081_5134	scaffold5654_+_38973_39026
Contig22714_-_6883_6933	scaffold48001_-_922_972
Contig2043_-_53865_53916	scaffold221_-_71943_71994
Contig16738_-_9942_9992	scaffold5422_+_98519_98569
Contig848_-_81870_81918	scaffold1210_-_100330_100378
Contig21164_-_11186_11237	scaffold2184_-_112723_112773
Contig1605_-_5037_5085	scaffold14580_+_55878_55926
Contig1605_-_5037_5085	scaffold14580_+_60873_60921
Contig10640_+_8188_8237	scaffold8791_-_47650_47699
Contig318_-_90028_90074	scaffold7130_+_1037_1083
Contig2533_+_76932_76983	scaffold11394_+_12902_12953
Contig2533_+_76932_76983	scaffold11394_+_14677_14728
Contig1440_+_74466_74520	scaffold11680_+_18407_18459
Contig2137_+_24894_24943	scaffold1683_+_207986_208035
Contig5605_+_14735_14785	scaffold2076_+_114450_114500
Contig351_+_172757_172812	scaffold27735_+_9586_9641
Contig308_+_176727_176821	scaffold12100_+_36447_36541
Contig2411_-_20622_20671	scaffold10724_+_147591_147640
Contig932_-_38590_38633	scaffold3945_+_236266_236309
Contig1624_-_56097_56144	scaffold39949_+_4189_4236
Contig90_+_180674_180723	scaffold2960_-_60615_60660
Contig9495_-_16861_16910	scaffold25621_+_8276_8325
Contig150_+_53683_53739	scaffold852_+_3989_4045
Contig4856_+_29_76	scaffold406_+_55214_55266
Contig3129_-_27178_27224	scaffold9523_-_46635_46681
Contig3129_-_27178_27224	scaffold9523_-_48213_48259
Contig10643_-_18176_18228	scaffold38713_-_43747_43798
Contig10643_-_18176_18228	scaffold38713_-_47073_47124
Contig10643_-_18176_18228	scaffold38713_-_48269_48320
Contig1939_+_21074_21122	scaffold5888_-_51041_51089
Contig656_-_82277_82327	scaffold370_-_14344_14394
Contig344_+_198983_199032	scaffold6847_+_90798_90847
Contig11773_+_6_86	scaffold5852_-_64125_64205
Contig16847_-_922_972	scaffold18204_-_191_241
Contig215_+_163052_163150	scaffold10623_+_120387_120485
Contig2578_+_34932_34980	scaffold2808_+_9373_9421
Contig20915_+_7998_8096	scaffold15428_+_92157_92256
Contig1989_+_33891_33948	scaffold273_-_91101_91158
Contig1989_+_33891_33948	scaffold273_-_94032_94089
Contig1989_+_33891_33948	scaffold273_-_96443_96500
Contig1808_-_37590_37640	scaffold23986_-_53792_53842
Contig121_+_16121_16169	scaffold1397_-_29443_29491
Contig1056_+_84521_84572	scaffold12854_-_29517_29568
Contig1056_+_84521_84572	scaffold12854_-_35795_35846
Contig1056_+_84521_84572	scaffold12854_-_38525_38576
Contig6176_-_19847_19942	scaffold23072_-_31141_31236
Contig102_-_14233_14283	scaffold15605_-_18285_18335
Contig102_-_14233_14283	scaffold15605_-_24595_24645
Contig20233_+_1023_1074	scaffold10972_+_33598_33649
Contig20233_+_1023_1074	scaffold10972_+_36828_36879
Contig12957_-_14717_14768	scaffold33058_-_11432_11483
Contig1493_-_36760_36848	scaffold7278_+_69271_69359
Contig3121_-_18496_18544	scaffold15145_-_91931_91979
Contig94_+_220578_220625	scaffold39957_+_24994_25041
Contig32271_-_534_581	scaffold1396_-_13061_13108
Contig8189_+_16586_16634	scaffold2447_+_143151_143199
Contig8189_+_16586_16634	scaffold2447_+_146382_146430
Contig26842_+_5993_6041	scaffold21144_-_6355_6406
Contig26842_+_5993_6041	scaffold21144_-_8280_8331
Contig51_+_138791_138847	scaffold18187_-_5027_5083
Contig2477_+_48270_48407	scaffold10464_-_43617_43754
Contig82_-_194141_194189	scaffold9083_-_38480_38528
Contig4323_+_14018_14071	scaffold42207_+_14642_14695
Contig185_+_50801_50862	scaffold2055_+_59912_59973
Contig2498_+_33532_33616	scaffold5344_-_40974_41058
Contig515_-_25529_25581	scaffold34124_+_7544_7596
Contig5512_+_27634_27684	scaffold25816_+_9498_9548
Contig28_-_122305_122361	scaffold871_-_40420_40476
Contig5290_-_19504_19555	scaffold28571_+_12871_12922
Contig2690_-_29203_29262	scaffold25865_+_10422_10481
Contig18_+_109651_109699	scaffold17007_-_19212_19260
Contig18_+_109651_109699	scaffold17007_-_21644_21692
Contig2285_+_39924_39972	scaffold272_-_248332_248380
Contig1122_-_94154_94205	scaffold4640_-_45468_45519
Contig31_-_110869_110919	scaffold4482_+_71947_71997
Contig17017_+_18377_18425	scaffold24499_+_11377_11425
Contig678_-_114639_114688	scaffold4094_-_119293_119342
Contig478_+_171068_171117	scaffold4854_+_94931_94980
Contig2342_+_66499_66548	scaffold5773_-_51271_51320
Contig2342_+_66499_66548	scaffold5773_-_55685_55734
Contig2342_+_66499_66548	scaffold5773_-_58232_58281
Contig54128_-_1357_1413	scaffold7754_+_61875_61931
Contig54128_-_1357_1413	scaffold7754_+_62841_62897
Contig54128_-_1357_1413	scaffold7754_+_63825_63881
Contig204_+_112514_112565	scaffold1212_-_10393_10444
Contig204_+_112514_112565	scaffold1212_-_13021_13072
Contig204_+_112514_112565	scaffold1212_-_15521_15572
Contig204_+_112514_112565	scaffold1212_-_20582_20633
Contig13667_+_1178_1226	scaffold56_+_61177_61225
Contig106_-_165582_165624	scaffold4344_-_25958_26000
Contig578_-_132031_132081	scaffold2103_+_64046_64096
Contig578_-_132031_132081	scaffold2103_+_65723_65773
Contig9571_+_19231_19281	scaffold3084_-_15425_15475
Contig15_+_232911_232960	scaffold11999_+_9417_9466
Contig4464_-_13161_13210	scaffold34557_+_12181_12228
Contig4464_-_13161_13210	scaffold34557_+_12678_12725
Contig214_-_24091_24142	scaffold15992_-_32725_32776
Contig4463_-_32093_32146	scaffold17878_-_5047_5100
Contig4463_-_32093_32146	scaffold17878_-_8299_8352
Contig4463_-_32093_32146	scaffold17878_-_12468_12521
Contig279_-_118870_118916	scaffold1522_-_121846_121892
Contig4224_+_19796_19854	scaffold2727_-_588476_588534
Contig2990_-_13167_13213	scaffold11007_+_97366_97412
Contig4911_+_9232_9287	scaffold12207_+_31373_31424
Contig4911_+_9232_9287	scaffold12207_+_41241_41296
Contig1244_+_23573_23624	scaffold7622_+_182069_182120
Contig1244_+_23573_23624	scaffold7622_+_183078_183129
Contig904_-_134757_134806	scaffold7977_+_15529_15578
Contig904_-_134757_134806	scaffold7977_+_17449_17498
Contig3216_-_30915_30968	scaffold1632_+_21862_21915
Contig2643_-_42044_42093	scaffold6512_+_91695_91744
Contig23387_+_1323_1367	scaffold12302_+_475866_475910
Contig70_-_135430_135482	scaffold597_+_76535_76587
Contig105_-_3292_3341	scaffold1119_+_113085_113134
Contig3492_-_30769_30820	scaffold11795_-_30982_31033
Contig3492_-_30769_30820	scaffold11795_-_33778_33829
Contig2119_+_48082_48132	scaffold44834_-_36346_36396
Contig2643_-_10800_10848	scaffold6512_+_144316_144364
Contig2643_-_10800_10848	scaffold6512_+_146793_146841
Contig671_-_110718_110764	scaffold3302_+_8773_8819
Contig2164_+_53805_53851	scaffold4626_-_5800_5846
Contig715_-_104835_104885	scaffold5673_-_18763_18813
Contig15_+_326922_326972	scaffold13005_+_53197_53247
Contig4462_+_8672_8754	scaffold15012_-_53341_53423
Contig1711_-_12135_12183	scaffold2543_+_47478_47526
Contig116_+_106826_106876	scaffold3480_-_202408_202458
Contig116_+_106826_106876	scaffold3480_-_206704_206754
Contig13939_+_6364_6413	scaffold14189_-_128462_128511
Contig17271_+_6916_6963	scaffold8576_-_135340_135387
Contig7166_-_18262_18313	scaffold37817_-_25910_25961
Contig5137_-_18830_18879	scaffold9100_-_18855_18897
Contig1829_-_13663_13714	scaffold6990_+_241027_241078
Contig12074_+_8925_8972	scaffold24171_+_6800_6847
Contig5320_+_13186_13231	scaffold13509_-_11117_11162
Contig5320_+_13186_13231	scaffold13509_-_13671_13716
Contig3013_+_18927_18976	scaffold7377_+_26226_26275
Contig830_-_629_684	scaffold34688_+_22271_22326
Contig1822_+_13991_14041	scaffold26520_+_18836_18886
Contig3633_-_6437_6482	scaffold4731_-_130614_130659
Contig783_-_74103_74152	scaffold11461_+_95745_95794
Contig6321_-_26362_26410	scaffold6783_-_19146_19194
Contig12090_-_6040_6090	scaffold4356_+_78943_78993
Contig4870_+_8955_9013	scaffold44071_-_11906_11964
Contig808_+_1862_1912	scaffold10882_+_1264_1314
Contig30292_-_4709_4757	scaffold13931_+_2600_2648
Contig139_-_13801_13849	scaffold20002_-_26138_26186
Contig1757_+_13281_13329	scaffold15411_+_21555_21603
Contig27_+_159445_159494	scaffold11132_-_24492_24541
Contig2058_+_28867_28916	scaffold2055_+_313676_313725
Contig6_-_29148_29199	scaffold9167_+_89097_89148
Contig6_-_29148_29199	scaffold9167_+_90054_90105
Contig15490_-_1410_1455	scaffold10801_-_82702_82747
Contig15490_-_1410_1455	scaffold10801_-_85593_85638
Contig17701_-_2563_2613	scaffold8124_+_6357_6407
Contig936_+_64236_64287	scaffold698_+_92810_92861
Contig936_+_64236_64287	scaffold698_+_97199_97250
Contig1771_+_15216_15265	scaffold10115_+_98804_98853
Contig1_+_82853_82907	scaffold3555_-_24166_24220
Contig3112_-_22071_22129	scaffold997_+_13095_13153
Contig3112_-_22071_22129	scaffold997_+_16473_16531
Contig3112_-_22071_22129	scaffold997_+_18851_18909
Contig399_+_66012_66062	scaffold577_+_99040_99090
Contig3285_+_64217_64274	scaffold43677_-_8432_8484
Contig3285_+_64217_64274	scaffold43677_-_9116_9168
Contig825_-_108408_108456	scaffold17320_+_18344_18392
Contig825_-_108408_108456	scaffold17320_+_19687_19735
Contig3406_+_55626_55670	scaffold22000_+_3253_3308
Contig3406_+_55626_55670	scaffold22000_+_5279_5334
Contig3019_+_4350_4399	scaffold41185_+_4286_4335
Contig3721_-_22317_22371	scaffold20132_-_94180_94234
Contig372_-_125026_125074	scaffold2680_+_300919_300967
Contig1751_+_58301_58349	scaffold12182_-_158682_158730
Contig231_+_165896_165942	scaffold995_-_42883_42929
Contig51_-_176345_176391	scaffold8406_+_46089_46135
Contig72_+_154868_154957	scaffold4998_-_24611_24700
Contig582_+_87581_87629	scaffold6236_+_32104_32152
Contig3069_-_33437_33487	scaffold14896_-_88376_88426
Contig3069_-_33437_33487	scaffold14896_-_89389_89439
Contig792_-_109160_109221	scaffold24040_-_3114_3175
Contig3451_-_16455_16521	scaffold3995_+_17870_17936
Contig4150_+_8067_8111	scaffold245_+_57889_57933
Contig4150_+_8067_8111	scaffold245_+_60940_60984
Contig1165_+_10990_11068	scaffold6075_+_10452_10530
Contig1165_+_10990_11068	scaffold6075_+_14315_14393
Contig3680_-_25378_25429	scaffold4475_-_134999_135050
Contig63_+_157939_158086	scaffold13296_+_74672_74819
Contig2864_+_27219_27270	scaffold17283_+_2561_2612
Contig2940_+_35405_35467	scaffold20975_+_47298_47360
Contig1897_+_49247_49294	scaffold9794_-_234455_234502
Contig27_-_70941_70985	scaffold2011_+_55265_55309
Contig5869_-_5217_5272	scaffold23433_+_12687_12738
Contig5869_-_5217_5272	scaffold23433_+_13943_13994
Contig5869_-_5217_5272	scaffold23433_+_14884_14935
Contig2730_+_28405_28455	scaffold1364_+_29702_29752
Contig2730_+_28405_28455	scaffold1364_+_32776_32826
Contig18345_+_6170_6219	scaffold4737_-_11240_11289
Contig6991_-_19746_19794	scaffold13277_+_47684_47732
Contig492_-_75176_75231	scaffold13615_-_61790_61845
Contig7569_+_4002_4056	scaffold20394_-_17918_17972
Contig19120_-_5029_5080	scaffold5395_+_92910_92961
Contig3424_+_33903_33951	scaffold10381_+_40116_40164
Contig4282_-_55295_55352	scaffold1116_-_13827_13884
Contig22703_+_4170_4262	scaffold42472_+_20859_20956
Contig22563_+_2287_2335	scaffold17239_+_8041_8089
Contig843_+_63577_63624	scaffold25646_+_20909_20956
Contig843_+_63577_63624	scaffold25646_+_23041_23088
Contig1680_-_10405_10453	scaffold33421_+_29563_29611
Contig312_-_113422_113477	scaffold5057_-_82035_82090
Contig12979_+_7172_7217	scaffold23160_-_29093_29138
Contig3726_+_5094_5143	scaffold14862_-_3933_3982
Contig3726_+_5094_5143	scaffold14862_-_5014_5063
Contig10732_-_11457_11511	scaffold8763_+_43598_43648
Contig1944_-_7119_7165	scaffold5343_-_13260_13306
Contig7109_+_14170_14214	scaffold13216_-_152593_152637
Contig7109_+_14170_14214	scaffold13216_-_155670_155714
Contig191_+_9476_9529	scaffold18098_-_10485_10538
Contig191_+_9476_9529	scaffold18098_-_12817_12870
Contig1336_-_38549_38608	scaffold11856_+_27719_27778
Contig650_-_40147_40197	scaffold21973_+_44234_44284
Contig1308_+_99103_99152	scaffold574_-_44798_44847
Contig1308_+_99103_99152	scaffold574_-_46640_46689
Contig43065_+_2449_2498	scaffold37044_+_36339_36397
Contig43065_+_2449_2498	scaffold37044_+_30121_30170
Contig43065_+_2449_2498	scaffold37044_+_34261_34310
Contig328_-_163338_163386	scaffold26385_+_16727_16775
Contig328_-_163338_163386	scaffold26385_+_25544_25592
Contig2674_-_37535_37585	scaffold9265_+_10952_11002
Contig2674_-_37535_37585	scaffold9265_+_37125_37175
Contig2674_-_37535_37585	scaffold9265_+_40013_40063
Contig28256_-_561_609	scaffold41483_+_9536_9584
Contig4772_+_1514_1564	scaffold22705_-_15094_15144
Contig4772_+_1514_1564	scaffold22705_-_21487_21537
Contig19997_+_5081_5130	scaffold10486_-_7069_7118
Contig19997_+_5081_5130	scaffold10486_-_9987_10036
Contig30956_+_4231_4277	scaffold19179_+_10354_10400
Contig4769_-_39514_39562	scaffold13149_+_43741_43789
Contig1749_+_49823_49872	scaffold953_+_45956_46005
Contig5624_-_16154_16204	scaffold4564_+_23815_23865
Contig5624_-_16154_16204	scaffold4564_+_25624_25674
Contig31699_-_2649_2698	scaffold12275_-_66624_66673
Contig31699_-_2649_2698	scaffold12275_-_69602_69651
Contig757_+_2721_2807	scaffold1291_-_174819_174904
Contig7539_+_8643_8741	scaffold391_-_112773_112867
Contig7539_+_8643_8741	scaffold391_-_118206_118300
Contig2636_+_55824_55871	scaffold467_-_182216_182263
Contig255_+_39954_40004	scaffold3232_-_9772_9822
Contig39714_+_279_347	scaffold27041_+_15971_16039
Contig39714_+_279_347	scaffold27041_+_16727_16775
Contig2749_-_61601_61652	scaffold14653_+_30825_30876
Contig643_-_14078_14124	scaffold36588_-_12410_12456
Contig3764_-_22753_22801	scaffold3396_+_26134_26182
Contig245_-_45077_45167	scaffold8432_+_146099_146189
Contig8423_+_1098_1144	scaffold11550_+_39477_39523
Contig8423_+_1098_1144	scaffold11550_+_41916_41962
Contig2835_+_37295_37349	scaffold6521_+_170029_170083
Contig1629_-_43888_43973	scaffold14090_+_51044_51129
Contig21218_+_8160_8206	scaffold17565_-_41969_42015
Contig21218_+_8160_8206	scaffold17565_-_44429_44475
Contig21218_+_8160_8206	scaffold17565_-_47975_48021
Contig4208_+_7783_7837	scaffold352_+_53493_53547
Contig3763_+_37106_37155	scaffold11801_+_25495_25544
Contig13205_+_4861_4912	scaffold25279_+_43925_43976
Contig13205_+_4861_4912	scaffold25279_+_46774_46825
Contig13205_+_4861_4912	scaffold25279_+_49342_49393
Contig2929_-_15290_15339	scaffold9428_+_18891_18940
Contig6797_-_17188_17253	scaffold29389_+_27929_27994
Contig5650_+_15455_15504	scaffold3476_-_31386_31435
Contig29100_+_8920_8970	scaffold7185_+_121589_121639
Contig13387_-_6728_6775	scaffold26706_+_12267_12314
Contig259_-_40690_40740	scaffold18219_+_7466_7517
Contig5270_-_40026_40075	scaffold5347_+_17023_17072
Contig5270_-_40026_40075	scaffold5347_+_21009_21058
Contig1563_-_42672_42716	scaffold6063_+_66206_66250
Contig6922_+_13608_13657	scaffold6854_-_3758_3807
Contig6922_+_13608_13657	scaffold6854_-_7421_7470
Contig9446_-_9206_9252	scaffold1826_-_90656_90702
Contig50_-_338709_338774	scaffold28772_+_19510_19575
Contig1883_-_2815_2858	scaffold11496_-_3781_3824
Contig5461_+_25826_25908	scaffold40737_+_3358_3406
Contig477_+_40050_40108	scaffold616_-_86230_86288
Contig529_+_132868_132918	scaffold46810_+_2887_2937
Contig529_+_132868_132918	scaffold46810_+_5951_6001
Contig784_+_98774_98832	scaffold6396_-_32422_32480
Contig10511_-_3911_3961	scaffold30150_-_341_391
Contig10511_-_3911_3961	scaffold30150_-_2063_2118
Contig26556_+_4079_4130	scaffold24133_+_68956_69007
Contig26556_+_4079_4130	scaffold24133_+_75108_75159
Contig6130_-_12235_12284	scaffold6541_-_32419_32468
Contig6130_-_12235_12284	scaffold6541_-_37760_37809
Contig364_-_20005_20081	scaffold5202_-_23010_23086
Contig364_-_20005_20081	scaffold5202_-_27530_27606
Contig17630_-_11347_11401	scaffold30801_+_2420_2474
Contig4552_+_24720_24768	scaffold21227_-_23821_23869
Contig2808_-_28835_28880	scaffold18399_+_32547_32592
Contig927_+_95748_95796	scaffold11142_-_23976_24024
Contig10511_-_3428_3478	scaffold30150_-_1580_1640
Contig5315_-_10285_10335	scaffold5361_+_70678_70728
Contig5315_-_10285_10335	scaffold5361_+_75364_75414
Contig1117_+_19763_19809	scaffold3230_-_196685_196731
Contig18953_-_10977_11057	scaffold12774_+_7843_7891
Contig2564_+_87979_88035	scaffold3693_+_15943_15998
Contig2564_+_87979_88035	scaffold3693_+_20241_20294
Contig14259_+_8285_8342	scaffold16722_+_5131_5188
Contig361_-_20435_20480	scaffold7572_+_29125_29170
Contig2164_+_29279_29329	scaffold4626_-_25912_25962
Contig2164_+_29279_29329	scaffold4626_-_28319_28369
Contig7405_-_12256_12301	scaffold20996_-_4909_4954
Contig357_+_47895_47944	scaffold3418_+_320162_320205
Contig357_+_47895_47944	scaffold3418_+_322976_323018
Contig23721_+_3596_3648	scaffold37417_-_56034_56088
Contig3449_-_66185_66277	scaffold21436_-_19126_19218
Contig5984_-_3289_3340	scaffold12834_+_34420_34471
Contig2907_+_16778_16829	scaffold41655_+_23830_23881
Contig2907_+_16778_16829	scaffold41655_+_26866_26917
Contig216_+_8286_8335	scaffold275_+_19550_19599
Contig216_+_8286_8335	scaffold275_+_21815_21864
Contig1039_-_49619_49668	scaffold3366_+_24723_24772
Contig1039_-_49619_49668	scaffold3366_+_26988_27037
Contig1039_-_49619_49668	scaffold3366_+_30190_30239
Contig10241_+_15275_15323	scaffold7797_+_83237_83285
Contig2148_+_9867_9913	scaffold16346_+_19316_19362
Contig2148_+_9867_9913	scaffold16346_+_25300_25346
Contig2148_+_9867_9913	scaffold16346_+_33854_33900
Contig1435_-_21122_21169	scaffold6307_+_204522_204569
Contig422_+_91898_91951	scaffold27623_-_25565_25615
Contig7670_+_11078_11127	scaffold14699_+_814_863
Contig1746_+_21179_21295	scaffold3998_+_102017_102133
Contig551_-_9056_9106	scaffold19236_-_50276_50326
Contig643_+_41910_41961	scaffold10545_-_126814_126865
Contig643_+_41910_41961	scaffold10545_-_128770_128821
Contig576_-_123963_124009	scaffold3984_+_25123_25169
Contig5533_+_23250_23298	scaffold18802_-_7395_7443
Contig14947_+_1255_1310	scaffold9605_+_46311_46411
Contig986_+_68973_69078	scaffold6936_-_120942_121036
Contig986_+_68973_69078	scaffold6936_-_123707_123812
Contig582_-_33090_33141	scaffold22805_+_34821_34872
Contig582_-_33090_33141	scaffold22805_+_36310_36361
Contig582_-_33090_33141	scaffold22805_+_37556_37607
Contig1706_+_76188_76237	scaffold22432_-_5155_5204
Contig3811_+_8804_8850	scaffold6403_+_108879_108925
Contig1325_+_19726_19776	scaffold15883_+_64071_64121
Contig8410_+_16150_16196	scaffold21707_-_84675_84721
Contig8410_+_16150_16196	scaffold21707_-_86934_86980
Contig3647_-_20793_20847	scaffold625_-_35358_35412
Contig491_+_114005_114056	scaffold5994_-_130373_130424
Contig2289_+_68797_68860	scaffold21216_+_17265_17328
Contig1776_+_48380_48438	scaffold3037_-_63229_63281
Contig8831_+_16996_17043	scaffold23756_-_21139_21186
Contig346_-_74862_74913	scaffold9750_+_72881_72932
Contig6212_+_22942_22993	scaffold11539_+_11874_11925
Contig29107_-_4391_4440	scaffold41301_+_906_955
Contig1605_+_44070_44121	scaffold14580_-_6427_6478
Contig7556_+_2745_2792	scaffold2971_-_29530_29577
Contig14755_+_5628_5678	scaffold7879_-_20162_20212
Contig33003_-_1960_2011	scaffold2776_-_19129_19180
Contig4373_+_29263_29312	scaffold4162_-_12829_12878
Contig4373_+_29263_29312	scaffold4162_-_16326_16375
Contig4224_+_19096_19147	scaffold2727_-_589183_589234
Contig4224_+_19096_19147	scaffold2727_-_591990_592041
Contig2556_+_33009_33056	scaffold3407_+_77749_77795
Contig618_-_109124_109173	scaffold2583_+_89497_89546
Contig618_-_109124_109173	scaffold2583_+_92145_92194
Contig1466_-_11570_11620	scaffold5741_+_106176_106226
Contig7175_-_20260_20311	scaffold28542_-_57751_57802
Contig751_-_103706_103759	scaffold14532_-_32136_32189
Contig4616_-_36023_36072	scaffold2585_-_39036_39085
Contig4616_-_36023_36072	scaffold2585_-_41397_41446
Contig395_+_73345_73395	scaffold8614_+_6249_6299
Contig2629_+_37963_38009	scaffold6225_-_74210_74256
Contig2266_-_3650_3700	scaffold13251_+_105158_105208
Contig28_-_7914_7964	scaffold25425_+_30436_30486
Contig10289_-_15792_15836	scaffold20301_-_23820_23864
Contig10289_-_15792_15836	scaffold20301_-_25847_25891
Contig21337_+_2133_2178	scaffold21201_-_10075_10120
Contig2371_-_23363_23420	scaffold6397_-_25842_25899
Contig6096_-_10852_10904	scaffold21464_-_55645_55697
Contig3105_+_6929_6977	scaffold2938_-_151288_151336
Contig22316_-_8480_8541	scaffold4445_+_21068_21129
Contig1569_+_57709_57764	scaffold1449_-_1085_1140
Contig1569_+_57709_57764	scaffold1449_-_2151_2206
Contig447_-_112871_112921	scaffold780_+_35580_35630
Contig2618_+_19127_19176	scaffold4169_+_229630_229679
Contig2618_+_19127_19176	scaffold4169_+_234013_234062
Contig1040_+_122662_122709	scaffold21637_-_19943_19990
Contig23525_+_6418_6468	scaffold29781_-_11166_11216
Contig23525_+_6418_6468	scaffold29781_-_14614_14664
Contig23114_-_4404_4473	scaffold17515_+_16645_16714
Contig1673_-_51871_51931	scaffold8113_-_385209_385269
Contig1192_+_42884_42933	scaffold12536_-_15669_15718
Contig1050_+_14339_14382	scaffold4424_-_20638_20681
Contig169_-_199708_199754	scaffold7862_+_130765_130811
Contig169_-_199708_199754	scaffold7862_+_134210_134256
Contig7056_+_47568_47614	scaffold25217_+_65_111
Contig13_-_364251_364300	scaffold13065_-_15857_15906
Contig2494_-_2520_2568	scaffold47569_-_14600_14648
Contig27_-_274882_274929	scaffold14367_+_28529_28576
Contig27_-_274882_274929	scaffold14367_+_30231_30278
Contig3342_-_39684_39737	scaffold115_+_6336_6389
Contig555_+_35478_35522	scaffold2220_+_37629_37673
Contig19323_+_4040_4093	scaffold231_-_8692_8745
Contig12003_+_10028_10067	scaffold10874_+_11209_11249
Contig12003_+_10028_10067	scaffold10874_+_13092_13131
Contig1328_+_21013_21064	scaffold491_+_100316_100367
Contig656_-_105372_105423	scaffold370_-_40608_40659
Contig5859_+_4266_4313	scaffold2218_-_103807_103860
Contig5859_+_4266_4313	scaffold2218_-_106066_106113
Contig1_-_215530_215604	scaffold15221_-_16191_16262
Contig207_-_114491_114538	scaffold85_-_231196_231243
Contig207_-_114491_114538	scaffold85_-_232356_232403
Contig12_-_227097_227153	scaffold12_+_75806_75861
Contig4539_-_20082_20132	scaffold14271_-_8993_9043
Contig4539_-_20082_20132	scaffold14271_-_10832_10882
Contig11669_-_6496_6541	scaffold3783_+_37279_37324
Contig176_+_3274_3336	scaffold689_+_9216_9278
Contig1207_+_83697_83780	scaffold3200_+_140673_140721
Contig32692_-_2265_2314	scaffold4263_+_33435_33484
Contig5885_-_10911_10965	scaffold5676_+_216207_216261
Contig3747_+_38037_38124	scaffold10556_-_83678_83765
Contig1887_-_10068_10114	scaffold574_+_20428_20474
Contig23437_-_1822_1870	scaffold44017_-_11216_11264
Contig13054_+_14867_14918	scaffold11280_-_84987_85046
Contig13054_+_14867_14918	scaffold11280_-_86080_86139
Contig512_-_73580_73626	scaffold8693_-_4615_4661
Contig2_+_131937_131989	scaffold1789_-_13959_14011
Contig5195_-_26970_27023	scaffold43305_-_6445_6498
Contig7833_+_26538_26592	scaffold1644_+_43935_43989
Contig1002_-_55080_55130	scaffold21542_-_216028_216078
Contig2598_+_20141_20191	scaffold4915_+_27363_27413
Contig1960_+_7579_7676	scaffold3444_+_12299_12396
Contig5813_+_3841_3890	scaffold4540_+_10200_10249
Contig129_-_197324_197374	scaffold5030_+_20505_20555
Contig129_-_197324_197374	scaffold5030_+_22601_22651
Contig1854_-_25185_25225	scaffold689_+_236003_236043
Contig419_+_26559_26607	scaffold19355_+_27766_27814
Contig2012_-_22326_22375	scaffold4631_-_30630_30679
Contig2012_-_22326_22375	scaffold4631_-_36932_36981
Contig853_-_63884_63935	scaffold25386_-_10956_11007
Contig853_-_63884_63935	scaffold25386_-_14495_14546
Contig810_-_88389_88440	scaffold12683_-_66008_66059
Contig4004_-_16135_16183	scaffold10039_-_75304_75352
Contig2159_+_17033_17082	scaffold12642_-_2354_2403
Contig2046_+_49922_49974	scaffold13519_-_39055_39107
Contig2046_+_49922_49974	scaffold13519_-_42210_42262
Contig983_-_33661_33715	scaffold38806_+_4885_4939
Contig14659_+_11440_11484	scaffold11631_+_30703_30747
Contig20245_+_4846_4896	scaffold22124_-_2978_3031
Contig20245_+_4846_4896	scaffold22124_-_4583_4636
Contig20245_+_4846_4896	scaffold22124_-_7470_7523
Contig1557_+_25215_25274	scaffold14873_+_28758_28817
Contig842_+_43752_43798	scaffold14950_+_185414_185460
Contig3433_+_37868_37976	scaffold1002_+_104887_104995
Contig235_-_202761_202837	scaffold10262_+_16735_16811
Contig8680_+_4416_4465	scaffold14427_-_125867_125916
Contig663_+_14698_14749	scaffold22532_+_20343_20394
Contig663_+_14698_14749	scaffold22532_+_23270_23321
Contig10564_+_18681_18736	scaffold8357_+_74812_74867
Contig10564_+_18681_18736	scaffold8357_+_77582_77637
Contig13986_+_6761_6811	scaffold8061_+_45696_45746
Contig13986_+_6761_6811	scaffold8061_+_47280_47330
Contig26365_+_5287_5381	scaffold9608_+_36770_36864
Contig810_+_72873_72966	scaffold12683_+_43404_43497
Contig70_-_135356_135411	scaffold597_+_76606_76661
Contig2780_-_28407_28506	scaffold43337_+_3156_3255
Contig2780_-_28407_28506	scaffold43337_+_5014_5113
Contig12485_-_455_515	scaffold3871_-_12000_12060
Contig3958_+_40961_41070	scaffold10959_+_21911_22020
Contig7896_-_7071_7121	scaffold29090_-_8475_8526
Contig15348_-_12642_12691	scaffold4638_-_24468_24517
Contig7408_+_22706_22755	scaffold6591_+_86167_86216
Contig7408_+_22706_22755	scaffold6591_+_89276_89325
Contig7408_+_22706_22755	scaffold6591_+_93802_93851
Contig819_+_10210_10291	scaffold11996_-_26031_26112
Contig28756_-_5095_5150	scaffold18721_+_602_658
Contig28756_-_5095_5150	scaffold18721_+_1304_1360
Contig28756_-_5095_5150	scaffold18721_+_2006_2062
Contig3543_-_27652_27700	scaffold2750_-_56113_56161
Contig851_-_8836_8885	scaffold2797_+_90730_90779
Contig851_-_8836_8885	scaffold2797_+_93695_93744
Contig33695_+_2384_2431	scaffold15540_-_11689_11740
Contig569_-_94819_94866	scaffold10585_+_8879_8926
Contig238_+_187184_187233	scaffold1442_-_19151_19200
Contig1533_-_51813_51860	scaffold18391_-_45786_45833
Contig5_-_28955_29018	scaffold752_+_138518_138576
Contig4719_-_9188_9236	scaffold24118_-_76741_76789
Contig4719_-_9188_9236	scaffold24118_-_78690_78738
Contig28331_+_8323_8404	scaffold43489_-_6312_6393
Contig953_+_47343_47388	scaffold1401_+_69021_69066
Contig325_+_93952_94001	scaffold2630_+_62092_62141
Contig325_+_93952_94001	scaffold2630_+_66072_66121
Contig325_+_93952_94001	scaffold2630_+_73010_73059
Contig484_-_95496_95545	scaffold14534_+_11613_11662
Contig112_-_233036_233086	scaffold27116_+_38450_38500
Contig21352_-_10507_10561	scaffold25503_+_7127_7181
Contig5798_+_9031_9081	scaffold4292_-_24106_24156
Contig30806_-_677_731	scaffold8245_+_8701_8761
Contig48_-_155957_156007	scaffold12982_+_31431_31481
Contig1672_-_37191_37240	scaffold5581_+_28976_29025
Contig6656_-_22175_22268	scaffold12200_-_120716_120769
Contig1757_+_8079_8128	scaffold15411_+_11839_11888
Contig1468_+_12304_12350	scaffold4044_+_22861_22907
Contig284_-_194049_194099	scaffold10713_-_115306_115356
Contig284_-_194049_194099	scaffold10713_-_118533_118583
Contig3776_+_42792_42838	scaffold12570_-_20135_20181
Contig842_-_97112_97168	scaffold16469_-_17267_17323
Contig1672_-_61909_61962	scaffold11458_+_11058_11111
Contig1672_-_61909_61962	scaffold11458_+_14303_14356
Contig6371_-_11098_11144	scaffold40351_+_58389_58435
Contig1754_+_7505_7554	scaffold3201_+_9575_9624
Contig265_+_13422_13470	scaffold2244_+_22178_22226
Contig346_-_4744_4791	scaffold13947_+_75147_75194
Contig853_-_21508_21559	scaffold26187_+_3331_3382
Contig266_+_20764_20813	scaffold862_+_105966_106015
Contig6776_+_20705_20752	scaffold5555_+_7931_7978
Contig6776_+_20705_20752	scaffold5555_+_10390_10437
Contig1064_+_83679_83726	scaffold6344_-_10216_10263
Contig15008_-_1778_1826	scaffold20021_-_168_216
Contig492_+_109207_109253	scaffold4556_+_37590_37636
Contig565_-_108947_109009	scaffold13373_-_13463_13520
Contig497_+_14276_14338	scaffold2477_+_65571_65622
Contig497_+_14276_14338	scaffold2477_+_73548_73599
Contig2908_-_25150_25195	scaffold736_-_84573_84618
Contig2509_+_22564_22617	scaffold22616_+_64494_64547
Contig330_-_57224_57274	scaffold15755_+_4884_4934
Contig285_-_109718_109768	scaffold5392_-_22587_22637
Contig1252_-_8787_8833	scaffold36975_-_168135_168181
Contig20194_+_1767_1813	scaffold10673_+_29793_29843
Contig20194_+_1767_1813	scaffold10673_+_37237_37287
Contig21193_-_4301_4356	scaffold17535_+_81941_81996
Contig21193_-_4301_4356	scaffold17535_+_84998_85053
Contig71_-_70101_70150	scaffold18611_+_104758_104807
Contig71_-_70101_70150	scaffold18611_+_107606_107655
Contig3102_-_28455_28523	scaffold4340_-_15295_15359
Contig3102_-_28455_28523	scaffold4340_-_21859_21923
Contig14182_+_11086_11130	scaffold9312_-_71679_71723
Contig1148_+_35725_35774	scaffold7211_-_34550_34599
Contig1148_+_35725_35774	scaffold7211_-_40011_40060
Contig976_-_65662_65708	scaffold20066_+_24844_24890
Contig121_+_130279_130336	scaffold2974_+_65331_65388
Contig121_+_130279_130336	scaffold2974_+_68835_68892
Contig1528_+_42344_42395	scaffold6339_-_19219_19270
Contig1528_+_42344_42395	scaffold6339_-_22297_22348
Contig1528_+_42344_42395	scaffold6339_-_27927_27978
Contig642_-_67475_67525	scaffold231_+_143704_143754
Contig642_-_67475_67525	scaffold231_+_144376_144426
Contig3725_+_17693_17744	scaffold6994_+_83037_83084
Contig1062_-_90279_90334	scaffold4763_-_130011_130066
Contig16946_-_5691_5745	scaffold17079_+_73190_73239
Contig3777_+_10813_10864	scaffold6542_-_31687_31737
Contig8553_-_18056_18151	scaffold20425_+_21567_21662
Contig8553_-_18056_18151	scaffold20425_+_24079_24174
Contig148_-_206186_206239	scaffold751_+_31164_31217
Contig148_-_206186_206239	scaffold751_+_33980_34033
Contig22989_+_9388_9438	scaffold2606_+_40087_40139
Contig22989_+_9388_9438	scaffold2606_+_50522_50574
Contig4890_+_33289_33338	scaffold14353_-_4980_5029
Contig7350_+_12548_12603	scaffold4992_-_42587_42642
Contig1554_-_66102_66153	scaffold7562_-_23548_23599
Contig379_-_102837_102890	scaffold6686_+_319561_319613
Contig379_-_102837_102890	scaffold6686_+_320924_320977
Contig770_+_85530_85580	scaffold495_-_69579_69629
Contig7839_+_4554_4605	scaffold1645_-_21457_21508
Contig7839_+_4554_4605	scaffold1645_-_23013_23064
Contig19526_-_3903_3954	scaffold14771_+_35559_35610
Contig19526_-_3903_3954	scaffold14771_+_33877_33928
Contig16_-_49736_49784	scaffold12182_+_71159_71207
Contig1438_-_17812_17860	scaffold5831_-_168336_168384
Contig19531_+_6758_6864	scaffold695_+_978_1084
Contig7787_-_18060_18108	scaffold1929_+_2718_2765
Contig7787_-_18060_18108	scaffold1929_+_4011_4058
Contig3129_-_55703_55750	scaffold9523_-_87939_87986
Contig12757_-_6700_6747	scaffold3013_-_72314_72361
Contig370_-_139606_139653	scaffold7893_+_64118_64165
Contig9751_-_9057_9106	scaffold1592_-_14354_14403
Contig9751_-_9057_9106	scaffold1592_-_15404_15453
Contig1002_+_22689_22740	scaffold21542_+_164303_164354
Contig1979_+_103042_103087	scaffold12722_+_15131_15176
Contig5101_-_4473_4522	scaffold19391_+_120816_120865
Contig9311_+_10984_11035	scaffold18672_+_18895_18946
Contig2647_+_23699_23743	scaffold1140_-_4790_4834
Contig892_+_10726_10776	scaffold16468_+_11273_11323
Contig11902_+_35_85	scaffold34979_+_9005_9055
Contig142_+_234119_234167	scaffold6646_-_3566_3614
Contig9203_+_12340_12389	scaffold8955_+_8710_8763
Contig11732_-_12664_12715	scaffold2792_-_17180_17231
Contig21049_+_13180_13231	scaffold18677_-_14197_14252
Contig21049_+_13180_13231	scaffold18677_-_16648_16703
Contig3336_+_39048_39097	scaffold87_+_16113_16162
Contig3541_+_5186_5234	scaffold408_-_175691_175739
Contig3683_+_4204_4251	scaffold18817_-_2175_2222
Contig2313_+_51473_51523	scaffold7224_+_142587_142637
Contig1326_-_25128_25179	scaffold1540_-_34874_34925
Contig1420_-_37910_37958	scaffold38949_+_5614_5662
Contig1420_-_37910_37958	scaffold38949_+_10503_10551
Contig5006_-_13136_13184	scaffold6521_+_22843_22891
Contig1658_+_29006_29056	scaffold22606_-_64558_64608
Contig33_-_78502_78551	scaffold388_+_311702_311751
Contig4318_+_38218_38338	scaffold8703_-_10936_11071
Contig104_-_219649_219699	scaffold16944_+_11756_11806
Contig2534_+_28457_28508	scaffold2501_-_10738_10789
Contig1502_+_52489_52534	scaffold757_+_130822_130867
Contig23768_-_8173_8234	scaffold16442_+_10704_10760
Contig1556_+_77114_77167	scaffold7208_+_135401_135454
Contig1556_+_77114_77167	scaffold7208_+_140294_140344
Contig55_-_297978_298023	scaffold540_-_94835_94880
Contig1155_+_85783_85831	scaffold11854_+_71551_71599
Contig1155_+_85783_85831	scaffold11854_+_75672_75720
Contig9222_+_14580_14629	scaffold14258_-_8870_8919
Contig17_-_121687_121744	scaffold11145_+_64950_65007
Contig159_-_54836_54887	scaffold4808_+_28181_28232
Contig2557_+_34202_34287	scaffold3133_-_338048_338133
Contig740_-_72619_72687	scaffold1042_+_73174_73241
Contig14438_+_5127_5174	scaffold8955_-_115393_115440
Contig14438_+_5127_5174	scaffold8955_-_118213_118260
Contig14438_+_5127_5174	scaffold8955_-_124420_124467
Contig1088_+_16996_17048	scaffold29999_-_18009_18054
Contig140_-_46286_46338	scaffold20611_+_33744_33796
Contig140_-_46286_46338	scaffold20611_+_36527_36579
Contig254_-_128748_128798	scaffold12660_-_61413_61463
Contig254_-_128748_128798	scaffold12660_-_66364_66414
Contig254_-_128748_128798	scaffold12660_-_71413_71463
Contig6471_-_21645_21693	scaffold4862_-_58180_58228
Contig488_+_15436_15486	scaffold20584_-_2535_2585
Contig5751_+_32634_32684	scaffold33161_-_11482_11535
Contig3826_+_24408_24459	scaffold8655_+_38160_38211
Contig257_+_91452_91502	scaffold9610_+_111401_111451
Contig484_+_93291_93331	scaffold14534_-_11744_11790
Contig583_+_53819_53925	scaffold10701_+_27054_27160
Contig2828_+_19248_19294	scaffold10045_+_24544_24590
Contig3408_+_3287_3337	scaffold5448_-_2623_2673
Contig4666_-_36103_36152	scaffold7188_+_23711_23760
Contig85_-_28426_28472	scaffold42392_+_35432_35478
Contig260_-_57331_57378	scaffold2592_-_77177_77224
Contig3474_-_22110_22194	scaffold16748_+_11964_12048
Contig3474_-_22110_22194	scaffold16748_+_14523_14607
Contig9223_-_8569_8619	scaffold14160_+_95610_95660
Contig3687_-_35644_35688	scaffold1073_+_22142_22186
Contig21373_+_4923_4969	scaffold26242_-_43513_43559
Contig171_+_37555_37605	scaffold8537_-_146748_146798
Contig171_+_37555_37605	scaffold8537_-_148706_148756
Contig117_+_66720_66767	scaffold8150_+_30637_30684
Contig5220_-_17515_17564	scaffold1973_-_103365_103414
Contig5220_-_17515_17564	scaffold1973_-_104501_104550
Contig9200_+_8435_8489	scaffold12844_-_40974_41028
Contig9200_+_8435_8489	scaffold12844_-_45710_45764
Contig8617_-_9092_9141	scaffold8152_-_12318_12367
Contig1196_-_17552_17617	scaffold18575_-_94987_95051
Contig3363_-_25759_25805	scaffold8282_+_129386_129432
Contig21942_-_1452_1499	scaffold11825_+_21981_22028
Contig1241_-_16148_16199	scaffold3114_+_20214_20265
Contig4248_+_4939_4996	scaffold7601_-_13051_13104
Contig601_+_94041_94103	scaffold28922_+_19223_19289
Contig601_+_94041_94103	scaffold28922_+_20634_20700
Contig630_+_35680_35730	scaffold8308_+_49209_49259
Contig2008_+_69650_69696	scaffold32451_-_35064_35110
Contig1927_+_7057_7109	scaffold20189_+_28136_28188
Contig1927_+_7057_7109	scaffold20189_+_32803_32855
Contig7671_-_19565_19656	scaffold4249_-_44432_44523
Contig2152_-_70801_70856	scaffold36059_-_4986_5039
Contig2152_-_70801_70856	scaffold36059_-_6501_6554
Contig22_+_66185_66231	scaffold5001_-_25644_25690
Contig7298_-_6296_6356	scaffold16065_+_33472_33532
Contig6545_-_24797_24866	scaffold3764_+_15972_16041
Contig1654_-_90961_91010	scaffold1458_+_90263_90312
Contig1654_-_90961_91010	scaffold1458_+_94227_94276
Contig6062_-_22007_22091	scaffold20928_+_20861_20945
Contig1233_+_29128_29177	scaffold9612_-_83032_83081
Contig20478_-_10239_10289	scaffold19161_+_509_559
Contig1768_+_59352_59400	scaffold23316_-_27537_27585
Contig1768_+_59352_59400	scaffold23316_-_30847_30895
Contig820_+_91643_91693	scaffold422_+_81586_81636
Contig1022_-_93213_93265	scaffold46203_-_7717_7769
Contig249_-_152646_152697	scaffold13106_-_36505_36556
Contig6838_+_8878_8974	scaffold4305_+_14651_14747
Contig501_-_127737_127799	scaffold8112_+_47246_47304
Contig501_-_127737_127799	scaffold8112_+_49886_49944
Contig2298_+_34040_34117	scaffold551_-_20649_20726
Contig1789_+_35589_35646	scaffold29524_+_34751_34808
Contig439_-_39536_39582	scaffold15340_+_30712_30758
[truncated: 23,225 more rows]
