# Supplementary material for: Genome-Wide Analysis of Polyadenylation Events in Schmidtea mediterranea
Source: G3 (Bethesda). 2016 Aug 2;6(10):3035–48. doi: 10.1534/g3.116.031120 (PMC5068929; doi:10.1534/g3.116.031120)
Supplement: Supplemental Material [file supp_g3.116.031120_TableS9.xls]

## Sheet: Sheet1
Multiple peak (inner and outer)candidates
mk4.003438.01.01	Contig 3438	GATGATCTAACCGAAGCGTGAGATATAAAA	ATGGTCTTGATTTTCTATTATAGTA	ATAACACAAACGTAAAATTTTCCA
mk4.001850.01.01	Contig 1850	AGTGTTGCCGACAGTGTTGGATTC	CAATTCTATTTTACACAATAAAATCAATAATACTC	TAATTTGGGTTGCTCTACAATGTA
mk4.009099.00.01	Contig 9099	GTGAACGCAGAAATTGGAGAGA	CAAAAAAAAGATTCAAGATGCT	TTCATAACAAATTAACAACC
mk4.007159.01.01	Contig 7159	TCAGGAACAGCTACTAGTTGCATT	TTTATCGACAGTCTAATGCAAAGGT	ATTCCGAGAACAAAAACATCGTAC
mk4.008324.00.02	Contig 5324	TACGAGAGAAAATTCCAGATG	CGATTACTTTTATGGTTAGGATC	AGATAATAAATTAAAGTTCCAGTCG
mk4.001098.02.01	Contig 1098	TTGTACACTCATCACACTAAG	CTGGATGAAAACGATTATTATAATGCATTT	TCATGAGTTTTACATTTGCTAT
mk4.000496.04.01	Contig 496	GAACCAGAAAATAGCTGTTATCGTTTG	ATTTTGGAATCTGAAATGAATAATCATGCA	TAAATGCAGTTCTATTACGACTAA
mk4.030655.00.01	Contig 30655	GTCGGGAATGTTCTGCCATG	ATTCAGATTATCCACACGAACA	ATAAAAATCTCAGAACCTTGAAT
	Contig/ gene	FP	RP
dd_smedv4_3757_0_1	8643 inner peak	GCATTGCAGTTTGGGATATG	TAATACGACTCACTATAGGGGCCAGGAAAACTTTCAAAGACG
dd_smedv4_3757_0_1	8643 outer peak	TTAACTTTCGGATGATGATGATG	TAATACGACTCACTATAGGGGCAAAGTTATAAAATCGAAAAAGAAACC
dd_smedv4_650_0_1	1175 inner peak	TCGGTGATATTTAAAGAACCATTG	TAATACGACTCACTATAGGGGTGAGATTTCGGGCCATTACT
dd_smedv4_650_0_1	1175 outer peak	ATATACCGGAGCCCGAAAAG	TAATACGACTCACTATAGGGGACGCGTGATACATGCTGCTA
Poly A polymerase machinery
OX_Smed_1.0.23116	Poly A alpha	GCCTAGGTGTATCTGGTGCA	GGCATCATGACGTCACTGTC
OX_Smed_1.0.08054	Poly A gamma	AACCCCAATCATTCCAGCAG	TCACCCATGAGAAACTTCGTT
OX_Smed_1.0.07303	CPSF 160	ATCCCGAACAGAGATGTGCA	GACATTGACGGGGTATTGGC
OX_Smed_1.0.10509	CPSF 100	AGACTGTGGCTGGGATTCTA	ACAGCCTCCAACCACGATAA
OX_Smed_1.0.13191	CPSF 73	CTAGGAGCAGGCCAAGAAGT	CTCCCAGGTGACATCGATC
OX_Smed_1.0.08051	CPSF 30 orf-1	ACTGGAGGATCAAGTTGGTCT	CCCACCTCTGCTTATGTTGG
OX_Smed_1.0.08051	CPSF 30 orf-2	TGAAAGTCAACTGGAGGATCAAG	ACAAGCCACTCGTCTGACAT
OX_Smed_1.0.10835	CSTF 77	CCATCAGTTCCGCCACAAAA	CGCCTCCGTTTTCTCATCAG
OX_Smed_1.0.18655	CSTF 64	TGAAGCCACAGAAGAAAAGCT	GCTCCTTCGTTGATCATCGG
OX_Smed_1.0.18415	CSTF 50	ATGGATATCAAACCGCAGCT	GTCGTTGGGGAATGCACAAA
OX_Smed_1.0.19397	CFI 25	GCGGGATGGCCTAAAGATAA	CTGAGGGTCTGAGGCAAAGA
OX_Smed_1.0.13191	CLP-1 orf-1	TGACTGAGGCTACTGATTGGA	TGCAAACCACGACCATGAAA
OX_Smed_1.0.13191	CLP-1 orf-2	TGACTGAGGCTACTGATTGGA	TGCAAACCTCGACCATGAAA
Single peak candidates
mk4.009102.00.01	Contig 9102	ATTGAAAGCCGTGGATGGTG	TCCAAGAATTGAAAATTAATGAATAAA	mk4.009102.00.01	Q53GF5	Proteasome subunit alpha type (Fragment)
mk4.000382.00.01	Contig 382	ATCCGGGCTCTGTTCACAAT	GATAAATTTATTAAACTCAAGTGAAATTCCG	mk4.000382.00.01	Q28CH9	Novel protein similar to tubulin, alpha 1 (Tuba1)
mk4.005639.00.01	Contig 5639	TGCCCGATTTGTGTCAATGA	ATTTTATGTCAGGTTTTAATTAAAAC	mk4.005639.00.01	A8KB13	Si:dkey-46g23.3 protein
mk4.001738.03.01	Contig 1738	AACTGCCGCCTACAAAACAG	ACAATAATGAAAATCAAAGTATG	mk4.001738.03.01	-	-
mk4.000440.04.01	Contig 440	ATGATCGAGTTGTCCACGGA	CATGAAACAAACACAAGTAAATCGACC	mk4.000440.04.01	Q7ZYM9	Ppp2r1b protein
mk4.010658.02.01	Contig 10658	GGTCTGTATTGATAATCGTGGCC	TGACGAATCTATTACAAGTATCACA	mk4.010658.02.01	A8WG91	Transporter
mk4.009680.00.01	Contig 9680	TTGCCTTTGAATTCGCCCTC	CACCAATAAAAACATTAACAAATTCC	mk4.009680.00.01	-	-
mk4.003153.02.01	Contig 3153	GAGTTGGTGGAGTGGGTTCT	GACAATTTTATTATTCATCAAAATCCTATTCT	mk4.003153.02.01	Q3KQ23	Ubiquitin-like modifier-activating enzyme 5
mk4.012757.00.01	Contig 12757	TGCCAACTCCAATGCAGAAA	GTCAAAAATTTGATACTTATATTTACAG
mk4.013262.01.01	Contig 13262	TCGACCAGATATTCCCTGCA	CACGAACATCATATCAAGTATAGAC	mk4.013262.01.01	E9Q9D5	Protein Rabl2
mk4.002031.03.01	Contig 2031	TCTCCATAAGTCTTGCTCGGT	CAGTTACTAAACAATTTATGATATAACAAT	mk4.002031.03.01	-	-
mk4.000265.12.01	Contig 265	GCGGAAGAAAGCGACAATATC	AGCAAGTTTCAGAAATTTATTTGAATTTATCA	mk4.000265.12.01	B4KW98	GI12059	Domain of unknown function (DUF3546)
mk4.000477.20.01	Contig 477	CGTCGGGGAAATTAAGAATTACG	TGCAACAATTTATCGATTTTTTCAATTT			Protein CBR-KLP-6
mk4.007376.03.01	Contig 7376	TCGGATGTGCAGTTTCCAAT	CCTTTTCAATATTCATATATGTCAAAG			mk4.007376.03.01
mk4.000993.05.01	Contig 993	ATACTGACTATGGAAAACCGAAATCTAG	AAATGCTATTCACGGCTAACAA			centriole proteome protein
mk4.007607.04.01	Contig 7607	CCTCACAATAAATTATTAGTTGACTATGTTA	ATATTGTGAAGTTCATTTATTCAAAC			TNF-2 Smed
mk4.003465.01.01	Contig 3465	CGTCTGTAGATATTGTGAATTGA	CTAAATAAACTCTACACATATAAACA			zn finger protein
mk4.015077.00.01	Contig 15077	GATATGTAATTTTGCCTTCATCG	GCTCCTTGATCAAAAATTGTATTCCT			atp dependant rna helicase
