# Supplementary material for: Genome-Wide Analysis of Polyadenylation Events in Schmidtea mediterranea
Source: G3 (Bethesda). 2016 Aug 2;6(10):3035–48. doi: 10.1534/g3.116.031120 (PMC5068929; doi:10.1534/g3.116.031120)
Supplement: Supplemental Material [file supp_g3.116.031120_TableS10.xls]

## Sheet: Combined_blast_results.tsv
query id	subject id	% identity	alignment length	mismatches	gap opens	q. start	q. end	s. start	s. end	evalue	bit score	log2(X1/Xins)	log2(X1/X2)	log2(X2/Xins)	Human_Homolog	Mouse_Homolog
OX_Smed_1.0.07054	CUFF.114734.1	99.81	2588	5	0	323	2910	1	2588	0	4752	8.96626	2.83532	6.13094	ENSP00000358262|chromodomain helicase DNA binding protein 1-like [Source:HGNC Symbol;Acc:1916];	ENSMUSP00000029730|chromodomain helicase DNA binding protein 1-like Gene [Source:MGI Symbol;Acc:MGI:1915308];
dd_smedV4_20651_0_2	CUFF.106298.3	99.52	2505	12	0	1520	4024	1	2505	0	4560	8.34409	2.68477	5.65932	ENSP00000386269|dynactin 1 (p150, glued homolog, Drosophila) [Source:HGNC Symbol;Acc:2711];ENSP00000386843|dynactin 1 (p150, glued homolog, Drosophila) [Source:HGNC Symbol;Acc:2711];ENSP00000387327|dynactin 1 (p150, glued homolog, Drosophila) [Source:HGNC Symbol;Acc:2711];ENSP00000386406|dynactin 1 (p150, glued homolog, Drosophila) [Source:HGNC Symbol;Acc:2711];ENSP00000384844|dynactin 1 (p150, g…	ENSMUSP00000109551|dynactin 1 Gene [Source:MGI (curated);Acc:MGI:107745];
OX_Smed_1.0.10009	CUFF.259897.1	99.94	1779	1	0	516	2294	2	1780	0	3280	7.70264	2.83751	4.86513	ENSP00000259008|BRCA1 interacting protein C-terminal helicase 1 [Source:HGNC Symbol;Acc:20473];ENSP00000395808|BRCA1 interacting protein C-terminal helicase 1 [Source:HGNC Symbol;Acc:20473];	ENSMUSP00000043108|BRCA1 interacting protein C-terminal helicase 1 Gene [Source:MGI (curated);Acc:MGI:2442836];
mk4.015556.01.01	CUFF.259897.1	100	622	0	0	550	1171	772	1393	0	1149	7.70264	2.83751	4.86513	ENSP00000259008|BRCA1 interacting protein C-terminal helicase 1 [Source:HGNC Symbol;Acc:20473];ENSP00000395808|BRCA1 interacting protein C-terminal helicase 1 [Source:HGNC Symbol;Acc:20473];	ENSMUSP00000043108|BRCA1 interacting protein C-terminal helicase 1 Gene [Source:MGI (curated);Acc:MGI:2442836];
dd_smedV4_7837_0_1	isotig24777	99.31	1455	3	3	46	1499	1	1449	0	2625	7.27132	2.83735	4.43397	ENSP00000288207|cyclin B2 [Source:HGNC Symbol;Acc:1580];	ENSMUSP00000034742|cyclin B2 Gene [Source:MGI Symbol;Acc:MGI:88311];
OX_Smed_1.0.18766	CUFF.112365.1	99.71	687	2	0	755	1441	1	687	0	1258	7.17643	3.35361	3.82282	ENSP00000261303|proteasome (prosome, macropain) 26S subunit, ATPase, 1 [Source:HGNC Symbol;Acc:9547];	ENSMUSP00000021595|protease (prosome, macropain) 26S subunit, ATPase 1 Gene [Source:MGI Symbol;Acc:MGI:106054];
mk4.002047.04.01	CUFF.112365.1	100	662	0	0	201	862	1	662	0	1223	7.17643	3.35361	3.82282	ENSP00000261303|proteasome (prosome, macropain) 26S subunit, ATPase, 1 [Source:HGNC Symbol;Acc:9547];	ENSMUSP00000021595|protease (prosome, macropain) 26S subunit, ATPase 1 Gene [Source:MGI Symbol;Acc:MGI:106054];
mk4.003837.00.01	CUFF.153884.2	98.31	890	0	3	382	1256	1	890	0	1546	7.1352	2.66031	4.4749	ENSP00000326031|protein phosphatase 1, catalytic subunit, alpha isozyme [Source:HGNC Symbol;Acc:9281];ENSP00000365936|protein phosphatase 1, catalytic subunit, alpha isozyme [Source:HGNC Symbol;Acc:9281];ENSP00000405603|protein phosphatase 1, catalytic subunit, alpha isozyme [Source:HGNC Symbol;Acc:9281];	ENSMUSP00000039109|protein phosphatase 1, catalytic subunit, alpha isoform Gene [Source:MGI Symbol;Acc:MGI:103016];ENSMUSP00000109497|protein phosphatase 1, catalytic subunit, alpha isoform Gene [Source:MGI Symbol;Acc:MGI:103016];
mk4.001938.00.01	CUFF.153884.2	96.33	790	9	7	25	795	102	890	0	1280	7.1352	2.66031	4.4749	ENSP00000326031|protein phosphatase 1, catalytic subunit, alpha isozyme [Source:HGNC Symbol;Acc:9281];ENSP00000365936|protein phosphatase 1, catalytic subunit, alpha isozyme [Source:HGNC Symbol;Acc:9281];ENSP00000405603|protein phosphatase 1, catalytic subunit, alpha isozyme [Source:HGNC Symbol;Acc:9281];	ENSMUSP00000039109|protein phosphatase 1, catalytic subunit, alpha isoform Gene [Source:MGI Symbol;Acc:MGI:103016];ENSMUSP00000109497|protein phosphatase 1, catalytic subunit, alpha isoform Gene [Source:MGI Symbol;Acc:MGI:103016];
dd_smedV4_16183_0_1	isotig21716	98.88	712	4	4	56	763	1	712	0	1269	7.07107	3.24825	3.82282	NA	NA
dd_smedV4_29437_0_1	CUFF.218498.1	99.59	981	4	0	742	1722	13	993	0	1790	7.04349	3.08942	3.95406	ENSP00000417980|euchromatic histone-lysine N-methyltransferase 1 [Source:HGNC Symbol;Acc:24650];ENSP00000360453|euchromatic histone-lysine N-methyltransferase 1 [Source:HGNC Symbol;Acc:24650];ENSP00000387366|euchromatic histone-lysine N-methyltransferase 1 [Source:HGNC Symbol;Acc:24650];ENSP00000415921|euchromatic histone-lysine N-methyltransferase 1 [Source:HGNC Symbol;Acc:24650];ENSP00000298728…	ENSMUSP00000119057|euchromatic histone methyltransferase 1 Gene [Source:MGI (curated);Acc:MGI:1924933];ENSMUSP00000046077|euchromatic histone methyltransferase 1 Gene [Source:MGI (curated);Acc:MGI:1924933];ENSMUSP00000100002|euchromatic histone methyltransferase 1 Gene [Source:MGI (curated);Acc:MGI:1924933];ENSMUSP00000110075|euchromatic histone methyltransferase 1 Gene [Source:MGI (curated);Acc:…
OX_Smed_1.0.08004	CUFF.136985.1	99.97	3354	1	0	132	3485	1	3354	0	6189	7.03581	3.38614	3.64967	ENSP00000406046|polymerase (DNA directed), delta 1, catalytic subunit 125kDa [Source:HGNC Symbol;Acc:9175];ENSP00000366129|polymerase (DNA directed), delta 1, catalytic subunit 125kDa [Source:HGNC Symbol;Acc:9175];ENSP00000375693|polymerase (DNA directed), delta 1, catalytic subunit 125kDa [Source:HGNC Symbol;Acc:9175];ENSP00000262266|polymerase (DNA directed), delta 1, catalytic subunit 125kDa […	ENSMUSP00000039776|polymerase (DNA directed), delta 1, catalytic subunit Gene [Source:MGI (curated);Acc:MGI:97741];ENSMUSP00000117157|polymerase (DNA directed), delta 1, catalytic subunit Gene [Source:MGI (curated);Acc:MGI:97741];
OX_Smed_1.0.01560	isotig24046	99.6	502	2	0	27	528	1	502	0	917	7.00396	2.34464	4.65932	NA	NA
dd_smedV4_7227_0_1	isotig23820	100	839	0	0	327	1165	1	839	0	1550	7.00194	1.79471	5.20723	ENSP00000356172|SRY (sex determining region Y)-box 13 [Source:HGNC Symbol;Acc:11192];ENSP00000272193|SRY (sex determining region Y)-box 13 [Source:HGNC Symbol;Acc:11192];ENSP00000356174|SRY (sex determining region Y)-box 13 [Source:HGNC Symbol;Acc:11192];	ENSMUSP00000119729|SRY-box containing gene 13 Gene [Source:MGI (curated);Acc:MGI:98361];ENSMUSP00000122980|SRY-box containing gene 13 Gene [Source:MGI (curated);Acc:MGI:98361];ENSMUSP00000092130|SRY-box containing gene 13 Gene [Source:MGI (curated);Acc:MGI:98361];
dd_smedV4_16183_0_3	isotig24395	99.65	286	0	1	130	415	139	423	1e-147	521	6.93357	3.11075	3.82282	NA	NA
dd_smedV4_13580_0_1	isotig23100	100	1225	0	0	1025	2249	1	1225	0	2263	6.91745	3.15902	3.75843	NA	NA
OX_Smed_1.0.17118	isotig23100	100	1426	0	0	1	1426	1	1426	0	2634	6.91745	3.15902	3.75843	NA	NA
mk4.000226.04.01	isotig24335	99.46	1293	6	1	178	1470	78	1369	0	2348	6.89928	2.67319	4.2261	NA	NA
mk4.001546.04.01	isotig16136	99.21	1527	11	1	1	1527	26	1551	0	2752	6.78631	3.3181	3.46821	ENSP00000332455|karyopherin alpha 2 (RAG cohort 1, importin alpha 1) [Source:HGNC Symbol;Acc:6395];ENSP00000261667|karyopherin alpha 3 (importin alpha 4) [Source:HGNC Symbol;Acc:6396];	ENSMUSP00000029353|karyopherin (importin) alpha 4 Gene [Source:MGI (curated);Acc:MGI:1100848];
mk4.000164.07.01	isotig26234	99.63	1070	1	3	2	1071	1	1067	0	1951	6.62659	2.70959	3.917	NA	NA
dd_smedV4_12789_0_1	isotig19905	99.65	1445	3	2	123	1567	1	1443	0	2639	6.61253	2.89011	3.72242	ENSP00000388648|CHK1 checkpoint homolog (S. pombe) [Source:HGNC Symbol;Acc:1925];ENSP00000278916|CHK1 checkpoint homolog (S. pombe) [Source:HGNC Symbol;Acc:1925];ENSP00000412504|CHK1 checkpoint homolog (S. pombe) [Source:HGNC Symbol;Acc:1925];	ENSMUSP00000104085|;
OX_Smed_1.0.14597	CUFF.226609.1	99.02	610	1	2	1	610	1	605	0	1088	6.49157	2.76338	3.72818	NA	NA
OX_Smed_1.0.03750	isotig21539	99.63	1623	6	0	6	1628	2	1624	0	2961	6.46039	2.38587	4.07452	ENSP00000382982|tubulin, alpha 3c [Source:HGNC Symbol;Acc:12408];ENSP00000301072|tubulin, alpha 1c [Source:HGNC Symbol;Acc:20768];ENSP00000336799|tubulin, alpha 1b [Source:HGNC Symbol;Acc:18809];ENSP00000326042|tubulin, alpha 3d [Source:HGNC Symbol;Acc:24071];ENSP00000301071|tubulin, alpha 1a [Source:HGNC Symbol;Acc:20766];	ENSMUSP00000084713|tubulin, alpha 3B Gene [Source:MGI (curated);Acc:MGI:1095408];ENSMUSP00000085580|tubulin, alpha 3A Gene [Source:MGI Symbol;Acc:MGI:1095406];ENSMUSP00000076777|tubulin, alpha 1B Gene [Source:MGI (curated);Acc:MGI:107804];ENSMUSP00000094778|tubulin, alpha 1A Gene [Source:MGI (curated);Acc:MGI:98869];ENSMUSP00000051033|tubulin, alpha 1C Gene [Source:MGI Symbol;Acc:MGI:1095409];
OX_Smed_1.0.13497	isotig15732	99.86	1428	2	0	106	1533	1	1428	0	2627	6.44836	2.7838	3.66456	NA	NA
mk4.001291.00.01	isotig15732	99.55	894	4	0	414	1307	535	1428	0	1629	6.44836	2.7838	3.66456	NA	NA
dd_smedV4_16140_0_2	isotig24224	100	419	0	0	38	456	1	419	0	774	6.33046	2.73003	3.60043	NA	NA
OX_Smed_1.0.22896	CUFF.191795.1	100	1060	0	0	1	1060	1	1060	0	1958	6.2165	1.59618	4.62033	ENSP00000233114|malate dehydrogenase 1, NAD (soluble) [Source:HGNC Symbol;Acc:6970];ENSP00000377945|malate dehydrogenase 1, NAD (soluble) [Source:HGNC Symbol;Acc:6970];	ENSMUSP00000099938|malate dehydrogenase 1, NAD (soluble) Gene [Source:MGI (curated);Acc:MGI:97051];
OX_Smed_1.0.20167	CUFF.14297.1	100	528	0	0	15	542	1	528	0	976	6.15596	3.26603	2.88993	NA	NA
mk4.001952.02.01	CUFF.220818.2	99.55	441	2	0	1	441	37	477	0	804	6.07107	2.31864	3.75243	NA	NA
OX_Smed_1.0.15496	isotig24126	99.8	1008	2	0	1	1008	1008	1	0	1851	6.01915	2.42541	3.59373	NA	NA
mk4.002987.02.01	isotig14610	99.85	677	1	0	1	677	43	719	0	1245	5.91459	2.12999	3.7846	ENSP00000398194|dCMP deaminase [Source:HGNC Symbol;Acc:2710];ENSP00000321571|dCMP deaminase [Source:HGNC Symbol;Acc:2710];ENSP00000349576|dCMP deaminase [Source:HGNC Symbol;Acc:2710];ENSP00000424017|dCMP deaminase [Source:HGNC Symbol;Acc:2710];ENSP00000422662|dCMP deaminase [Source:HGNC Symbol;Acc:2710];	ENSMUSP00000033966|dCMP deaminase Gene [Source:MGI Symbol;Acc:MGI:2444529];
OX_Smed_1.0.17748	isotig16791	100	1135	0	0	1	1135	1	1135	0	2097	5.8426	2.31056	3.53204	ENSP00000365522|UPF0553 protein C9orf64 [Source:UniProtKB/Swiss-Prot;Acc:Q5T6V5];	ENSMUSP00000022032|RIKEN cDNA 2210016F16 gene Gene [Source:MGI Symbol;Acc:MGI:1917403];
dd_smedV4_27497_0_1	CUFF.163625.1	99.86	708	1	0	289	996	1	708	0	1303	5.83403	2.1556	3.67843	ENSP00000266970|cyclin-dependent kinase 2 [Source:HGNC Symbol;Acc:1771];	ENSMUSP00000026415|cyclin-dependent kinase 2 Gene [Source:MGI Symbol;Acc:MGI:104772];
mk4.004403.00.01	CUFF.163625.1	95.86	483	12	5	116	598	1	475	0	774	5.83403	2.1556	3.67843	ENSP00000266970|cyclin-dependent kinase 2 [Source:HGNC Symbol;Acc:1771];	ENSMUSP00000026415|cyclin-dependent kinase 2 Gene [Source:MGI Symbol;Acc:MGI:104772];
mk4.000276.15.01	CUFF.32022.1	99.63	273	1	0	1	273	59	331	8e-141	499	5.78157	1.65063	4.13094	NA	NA
OX_Smed_1.0.09480	isotig20859	99.84	636	0	1	35	670	10	644	0	1168	5.77775	2.52524	3.2525	NA	NA
OX_Smed_1.0.02118	isotig26305	99.59	492	1	1	941	1432	1	491	0	896	5.72712	0.974689	4.75243	ENSP00000222286|glyceraldehyde-3-phosphate dehydrogenase, spermatogenic [Source:HGNC Symbol;Acc:24864];	ENSMUSP00000113942|glyceraldehyde-3-phosphate dehydrogenase Gene [Source:MGI (curated);Acc:MGI:95640];ENSMUSP00000105217|predicted gene 5138 Pseudogene [Source:MGI Symbol;Acc:MGI:3779464];ENSMUSP00000105224|predicted gene 5138 Pseudogene [Source:MGI Symbol;Acc:MGI:3779464];ENSMUSP00000109473|predicted gene 5138 Pseudogene [Source:MGI Symbol;Acc:MGI:3779464];ENSMUSP00000113213|glyceraldehyde-3-pho…
mk4.000734.03.01	CUFF.61377.2	100	475	0	0	111	585	1	475	0	878	5.61164	2.53728	3.07436	NA	NA
mk4.002580.00.01	isotig00744	99.29	1122	7	1	427	1547	164	1285	0	2026	5.57536	2.07505	3.50031	ENSP00000390053|CUGBP, Elav-like family member 3 [Source:HGNC Symbol;Acc:11967];	ENSMUSP00000029784|trinucleotide repeat containing 4 Gene [Source:MGI Symbol;Acc:MGI:1926034];
dd_smedV4_12013_0_1	isotig09371	99.35	612	2	1	958	1569	1	610	0	1107	5.55986	3.10188	2.45798	NA	NA
OX_Smed_1.0.13778	CUFF.35008.1	99.6	988	4	0	1	988	1	988	0	1803	5.5105	2.40757	3.10293	NA	NA
OX_Smed_1.0.12437	isotig21682	99.65	1416	4	1	84	1499	1	1415	0	2586	5.4147	1.9398	3.4749	ENSP00000335060|4-hydroxyphenylpyruvate dioxygenase-like [Source:HGNC Symbol;Acc:28242];	ENSMUSP00000062327|4-hydroxyphenylpyruvate dioxygenase-like Gene [Source:MGI (curated);Acc:MGI:2444646];
mk4.036403.00.01	isotig16930	98.94	1131	6	6	1	1126	39	1168	0	2017	5.40199	2.10294	3.29905	ENSP00000302955|ribonucleotide reductase M2 [Source:HGNC Symbol;Acc:10452];ENSP00000353770|ribonucleotide reductase M2 [Source:HGNC Symbol;Acc:10452];	ENSMUSP00000020980|ribonucleotide reductase M2 Gene [Source:MGI (curated);Acc:MGI:98181];
OX_Smed_1.0.13665	CUFF.1869.2	99.72	352	1	0	1	352	352	1	0	645	5.27461	3.03675	2.23786	NA	NA
OX_Smed_1.0.07345	isotig23901	99.45	1281	2	5	11	1286	1	1281	0	2324	5.18318	1.87821	3.30497	NA	NA
OX_Smed_1.0.22431	CUFF.45261.1	99.5	1998	10	0	8	2005	1998	1	0	3640	5.09277	3.03778	2.05499	ENSP00000328174|PIF1 5'-to-3' DNA helicase homolog (S. cerevisiae) [Source:HGNC Symbol;Acc:26220];ENSP00000268043|PIF1 5'-to-3' DNA helicase homolog (S. cerevisiae) [Source:HGNC Symbol;Acc:26220];	ENSMUSP00000117494|PIF1 5'-to-3' DNA helicase homolog (S. cerevisiae) Gene [Source:MGI (curated);Acc:MGI:2143057];ENSMUSP00000122060|PIF1 5'-to-3' DNA helicase homolog (S. cerevisiae) Gene [Source:MGI (curated);Acc:MGI:2143057];ENSMUSP00000049046|PIF1 5'-to-3' DNA helicase homolog (S. cerevisiae) Gene [Source:MGI (curated);Acc:MGI:2143057];
dd_smedV4_14193_0_1	isotig09772	99.83	602	1	0	1973	2574	912	311	0	1107	5.08351	0.913469	4.17004	NA	NA
OX_Smed_1.0.22127	CUFF.54393.2	99.37	632	4	0	46	677	50	681	0	1146	5.04905	2.78566	2.26339	ENSP00000240488|meiotic nuclear divisions 1 homolog (S. cerevisiae) [Source:HGNC Symbol;Acc:24839];ENSP00000240488|meiotic nuclear divisions 1 homolog (S. cerevisiae) [Source:HGNC Symbol;Acc:24839];	ENSMUSP00000048262|meiotic nuclear divisions 1 homolog (S. cerevisiae) Gene [Source:MGI (curated);Acc:MGI:1924165];ENSMUSP00000048262|meiotic nuclear divisions 1 homolog (S. cerevisiae) Gene [Source:MGI (curated);Acc:MGI:1924165];
OX_Smed_1.0.12385	isotig19754	100	509	0	0	912	1420	509	1	0	941	5.02414	2.05815	2.966	ENSP00000219169|nuclear transport factor 2 [Source:HGNC Symbol;Acc:13722];	ENSMUSP00000008594|nuclear transport factor 2 Gene [Source:MGI Symbol;Acc:MGI:1915301];
mk4.003718.04.01	isotig22500	99.45	1090	6	0	1	1090	23	1112	0	1980	5.01794	2.89917	2.11877	ENSP00000255121|nuclear autoantigenic sperm protein (histone-binding) [Source:HGNC Symbol;Acc:7644];	ENSMUSP00000030457|nuclear autoantigenic sperm protein (histone-binding) Gene [Source:MGI (curated);Acc:MGI:1355328];
OX_Smed_1.0.10278	CUFF.142371.1	99.23	517	4	0	19	535	6	522	0	933	4.99631	2.10637	2.88993	ENSP00000363959|PMS1 postmeiotic segregation increased 1 (S. cerevisiae) [Source:HGNC Symbol;Acc:9121];	ENSMUSP00000119632|postmeiotic segregation increased 1 (S. cerevisiae) Gene [Source:MGI (curated);Acc:MGI:1202302];ENSMUSP00000027267|postmeiotic segregation increased 1 (S. cerevisiae) Gene [Source:MGI (curated);Acc:MGI:1202302];
dd_smedV4_15022_0_2	isotig21129	100	473	0	0	381	853	1	473	0	874	4.99015	2.35802	2.63214	NA	NA
OX_Smed_1.0.22375	isotig22411	99.85	1375	1	1	19	1393	1374	1	0	2529	4.97421	2.46232	2.51189	ENSP00000361949|poly(A) binding protein, cytoplasmic 4 (inducible form) [Source:HGNC Symbol;Acc:8557];	ENSMUSP00000001809|poly(A) binding protein, cytoplasmic 1 Gene [Source:MGI (curated);Acc:MGI:1349722];
OX_Smed_1.0.21975	isotig26289	99.19	619	1	4	521	1135	1	619	0	1112	4.95403	2.24342	2.71061	NA	NA
dd_smedV4_14607_0_2	isotig03243	99.32	736	2	3	217	951	1	734	0	1328	4.94554	2.34512	2.60043	ENSP00000362799|acidic repeat containing [Source:HGNC Symbol;Acc:15805];ENSP00000362800|acidic repeat containing [Source:HGNC Symbol;Acc:15805];	NA
OX_Smed_1.0.09707	isotig03243	99.09	547	2	3	880	1425	190	734	0	979	4.94554	2.34512	2.60043	ENSP00000362799|acidic repeat containing [Source:HGNC Symbol;Acc:15805];ENSP00000362800|acidic repeat containing [Source:HGNC Symbol;Acc:15805];	NA
OX_Smed_1.0.09578	CUFF.209119.3	99.71	685	2	0	623	1307	4	688	0	1254	4.90115	2.35517	2.54598	ENSP00000355958|denticleless homolog (Drosophila) [Source:HGNC Symbol;Acc:30288];	ENSMUSP00000027933|denticleless homolog (Drosophila) Gene [Source:MGI Symbol;Acc:MGI:1924093];ENSMUSP00000106492|denticleless homolog (Drosophila) Gene [Source:MGI Symbol;Acc:MGI:1924093];ENSMUSP00000040863|denticleless homolog (Drosophila) Gene [Source:MGI Symbol;Acc:MGI:1924093];
OX_Smed_1.0.14325	CUFF.173212.1	99.56	453	2	0	1	453	453	1	0	826	4.81924	1.72036	3.09888	NA	NA
OX_Smed_1.0.12290	CUFF.173212.1	95.81	454	18	1	75	528	453	1	0	739	4.81924	1.72036	3.09888	NA	NA
mk4.001282.07.01	CUFF.174989.1	99.33	597	4	0	3	599	1	597	0	1081	4.7546	2.78804	1.96655	ENSP00000298139|Werner syndrome, RecQ helicase-like [Source:HGNC Symbol;Acc:12791];	ENSMUSP00000033991|Werner syndrome homolog (human) Gene [Source:MGI Symbol;Acc:MGI:109635];ENSMUSP00000033990|Werner syndrome homolog (human) Gene [Source:MGI Symbol;Acc:MGI:109635];
dd_smedV4_22867_0_1	CUFF.36490.1	99.58	476	2	0	162	637	4	479	0	869	4.72712	0.342421	4.3847	NA	ENSMUSP00000110346|peptidase inhibitor 16 Gene [Source:MGI (curated);Acc:MGI:1921366];ENSMUSP00000116183|peptidase inhibitor 16 Gene [Source:MGI (curated);Acc:MGI:1921366];
OX_Smed_1.0.23379	isotig12280	100	1190	0	0	1	1190	1190	1	0	2198	4.72207	1.50307	3.219	ENSP00000385536|DEAD (Asp-Glu-Ala-Asp) box polypeptide 17 [Source:HGNC Symbol;Acc:2740];ENSP00000403007|DEAD (Asp-Glu-Ala-Asp) box polypeptide 17 [Source:HGNC Symbol;Acc:2740];ENSP00000380033|DEAD (Asp-Glu-Ala-Asp) box polypeptide 17 [Source:HGNC Symbol;Acc:2740];	ENSMUSP00000055535|DEAD (Asp-Glu-Ala-Asp) box polypeptide 17 Gene [Source:MGI Symbol;Acc:MGI:1914290];
dd_smedV4_7015_0_1	isotig22808	99.88	3266	3	1	363	3628	1	3265	0	6008	4.70579	2.03951	2.66627	ENSP00000359552|protein kinase N2 [Source:HGNC Symbol;Acc:9406];	ENSMUSP00000105443|protein kinase N1 Gene [Source:MGI (curated);Acc:MGI:108022];ENSMUSP00000005616|protein kinase N1 Gene [Source:MGI (curated);Acc:MGI:108022];ENSMUSP00000105442|protein kinase N1 Gene [Source:MGI (curated);Acc:MGI:108022];ENSMUSP00000116235|protein kinase N1 Gene [Source:MGI (curated);Acc:MGI:108022];
mk4.009574.01.01	isotig25360	99.77	429	1	0	1	429	74	502	0	787	4.68964	2.46328	2.22636	ENSP00000324180|baculoviral IAP repeat-containing 5 [Source:HGNC Symbol;Acc:593];ENSP00000389088|baculoviral IAP repeat-containing 5 [Source:HGNC Symbol;Acc:593];	ENSMUSP00000091433|baculoviral IAP repeat-containing 5 Gene [Source:MGI (curated);Acc:MGI:1203517];ENSMUSP00000079124|baculoviral IAP repeat-containing 5 Gene [Source:MGI (curated);Acc:MGI:1203517];
OX_Smed_1.0.03092	CUFF.127107.1	100	2339	0	0	1	2339	13	2351	0	4320	4.67594	2.92351	1.75243	ENSP00000314505|minichromosome maintenance complex component 9 [Source:HGNC Symbol;Acc:21484];	ENSMUSP00000074978|minichromosome maintenance complex component 9 Gene [Source:MGI Symbol;Acc:MGI:1918817];
mk4.000002.04.01	CUFF.463.1	100	939	0	0	1	939	49	987	0	1735	4.65604	2.36755	2.28848	ENSP00000339027|ribosomal protein, large, P0 [Source:HGNC Symbol;Acc:10371];ENSP00000376299|ribosomal protein, large, P0 [Source:HGNC Symbol;Acc:10371];	ENSMUSP00000083705|ribosomal protein, large, P0 Gene [Source:MGI (curated);Acc:MGI:1927636];
OX_Smed_1.0.09111	isotig14242	99.78	464	1	0	54	517	1	464	0	852	4.63401	0.950842	3.68317	NA	NA
OX_Smed_1.0.15896	isotig20866	100	509	0	0	1	509	1	509	0	941	4.62872	1.23738	3.39133	NA	NA
mk4.000364.13.01	CUFF.167176.1	98.84	346	3	1	13	357	174	519	5e-176	616	4.6083	2.2392	2.3691	NA	NA
OX_Smed_1.0.01983	isotig05106	100	1241	0	0	1121	2361	1	1241	0	2292	4.59717	2.73989	1.85729	ENSP00000334167|DEAD (Asp-Glu-Ala-Asp) box polypeptide 4 [Source:HGNC Symbol;Acc:18700];ENSP00000424838|DEAD (Asp-Glu-Ala-Asp) box polypeptide 4 [Source:HGNC Symbol;Acc:18700];ENSP00000347087|DEAD (Asp-Glu-Ala-Asp) box polypeptide 4 [Source:HGNC Symbol;Acc:18700];ENSP00000423123|DEAD (Asp-Glu-Ala-Asp) box polypeptide 4 [Source:HGNC Symbol;Acc:18700];	ENSMUSP00000096769|DEAD (Asp-Glu-Ala-Asp) box polypeptide 4 Gene [Source:MGI Symbol;Acc:MGI:102670];ENSMUSP00000075157|DEAD (Asp-Glu-Ala-Asp) box polypeptide 4 Gene [Source:MGI Symbol;Acc:MGI:102670];
dd_smedV4_1985_0_2	isotig05106	100	1241	0	0	846	2086	1	1241	0	2292	4.59717	2.73989	1.85729	ENSP00000334167|DEAD (Asp-Glu-Ala-Asp) box polypeptide 4 [Source:HGNC Symbol;Acc:18700];ENSP00000424838|DEAD (Asp-Glu-Ala-Asp) box polypeptide 4 [Source:HGNC Symbol;Acc:18700];ENSP00000347087|DEAD (Asp-Glu-Ala-Asp) box polypeptide 4 [Source:HGNC Symbol;Acc:18700];ENSP00000423123|DEAD (Asp-Glu-Ala-Asp) box polypeptide 4 [Source:HGNC Symbol;Acc:18700];	ENSMUSP00000096769|DEAD (Asp-Glu-Ala-Asp) box polypeptide 4 Gene [Source:MGI Symbol;Acc:MGI:102670];ENSMUSP00000075157|DEAD (Asp-Glu-Ala-Asp) box polypeptide 4 Gene [Source:MGI Symbol;Acc:MGI:102670];
OX_Smed_1.0.15289	isotig05106	100	1241	0	0	1	1241	1	1241	0	2292	4.59717	2.73989	1.85729	ENSP00000334167|DEAD (Asp-Glu-Ala-Asp) box polypeptide 4 [Source:HGNC Symbol;Acc:18700];ENSP00000424838|DEAD (Asp-Glu-Ala-Asp) box polypeptide 4 [Source:HGNC Symbol;Acc:18700];ENSP00000347087|DEAD (Asp-Glu-Ala-Asp) box polypeptide 4 [Source:HGNC Symbol;Acc:18700];ENSP00000423123|DEAD (Asp-Glu-Ala-Asp) box polypeptide 4 [Source:HGNC Symbol;Acc:18700];	ENSMUSP00000096769|DEAD (Asp-Glu-Ala-Asp) box polypeptide 4 Gene [Source:MGI Symbol;Acc:MGI:102670];ENSMUSP00000075157|DEAD (Asp-Glu-Ala-Asp) box polypeptide 4 Gene [Source:MGI Symbol;Acc:MGI:102670];
OX_Smed_1.0.22995	isotig07547	100	1473	0	0	1	1473	1473	1	0	2717	4.58016	2.28963	2.29053	NA	NA
mk4.002837.02.01	isotig07547	99.47	935	5	0	270	1204	514	1448	0	1700	4.58016	2.28963	2.29053	NA	NA
dd_smedV4_629_0_1	isotig01225	99.77	860	1	1	8	867	12	870	0	1576	4.49931	1.61072	2.88859	NA	NA
mk4.001315.01.01	isotig01225	99.54	439	1	1	52	490	31	468	0	798	4.49931	1.61072	2.88859	NA	NA
mk4.000382.06.01	CUFF.40159.1	100	590	0	0	1	590	39	628	0	1090	4.49316	1.98567	2.50748	ENSP00000393448|high-mobility group box 2 [Source:HGNC Symbol;Acc:5000];ENSP00000404912|high-mobility group box 2 [Source:HGNC Symbol;Acc:5000];ENSP00000296503|high-mobility group box 2 [Source:HGNC Symbol;Acc:5000];	ENSMUSP00000082682|high mobility group box 1 Gene [Source:MGI (curated);Acc:MGI:96113];ENSMUSP00000106131|high mobility group box 1 Gene [Source:MGI (curated);Acc:MGI:96113];ENSMUSP00000106132|high mobility group box 1 Gene [Source:MGI (curated);Acc:MGI:96113];
mk4.000460.12.01	isotig04273	99.34	456	0	1	785	1240	38	490	0	822	4.48697	1.74603	2.74094	ENSP00000007699|Y box binding protein 2 [Source:HGNC Symbol;Acc:17948];	ENSMUSP00000104242|Y box protein 2 Gene [Source:MGI (curated);Acc:MGI:1096372];ENSMUSP00000018698|Y box protein 2 Gene [Source:MGI (curated);Acc:MGI:1096372];
dd_smedV4_17830_0_1	CUFF.60077.1	99.72	358	1	0	9	366	1	358	0	656	4.48611	-0.073674	4.55978	NA	NA
dd_smedV4_13368_0_1	isotig22400	100	1012	0	0	908	1919	598	1609	0	1869	4.42537	2.4845	1.94088	NA	NA
mk4.000484.12.01	CUFF.262229.1	97.49	638	16	0	573	1210	1	638	0	1090	4.38814	1.2087	3.17944	ENSP00000385536|DEAD (Asp-Glu-Ala-Asp) box polypeptide 17 [Source:HGNC Symbol;Acc:2740];ENSP00000384791|DEAD (Asp-Glu-Ala-Asp) box polypeptide 17 [Source:HGNC Symbol;Acc:2740];ENSP00000403007|DEAD (Asp-Glu-Ala-Asp) box polypeptide 17 [Source:HGNC Symbol;Acc:2740];ENSP00000409020|DEAD (Asp-Glu-Ala-Asp) box polypeptide 17 [Source:HGNC Symbol;Acc:2740];ENSP00000405125|DEAD (Asp-Glu-Ala-Asp) box poly…	ENSMUSP00000021062|DEAD (Asp-Glu-Ala-Asp) box polypeptide 5 Gene [Source:MGI (curated);Acc:MGI:105037];ENSMUSP00000055535|DEAD (Asp-Glu-Ala-Asp) box polypeptide 17 Gene [Source:MGI Symbol;Acc:MGI:1914290];
dd_smedV4_18547_0_1	isotig10412	99.46	741	1	2	1231	1970	1	739	0	1343	4.37245	3.06748	1.30497	NA	NA
OX_Smed_1.0.22635	CUFF.20460.1	98.37	1046	17	0	62	1107	1046	1	0	1860	4.36851	2.21919	2.14932	NA	NA
mk4.000152.02.01	CUFF.20460.1	100	524	0	0	1	524	43	566	0	968	4.36851	2.21919	2.14932	NA	NA
dd_smedV4_14734_0_1	CUFF.52291.1	99.08	1518	8	1	79	1596	1	1512	0	2721	4.35188	2.29335	2.05853	NA	NA
OX_Smed_1.0.15968	isotig26189	99.81	1057	2	0	1	1057	1	1057	0	1941	4.34223	1.14121	3.20102	NA	NA
mk4.000381.00.01	isotig05155	99.16	2511	9	6	1	2511	19	2517	0	4510	4.33816	1.88403	2.45413	ENSP00000245255|piwi-like 1 (Drosophila) [Source:HGNC Symbol;Acc:9007];	ENSMUSP00000083222|piwi-like homolog 1 (Drosophila) Gene [Source:MGI Symbol;Acc:MGI:1928897];
OX_Smed_1.0.13819	CUFF.44471.1	100	1933	0	0	1	1933	1	1933	0	3570	4.25467	1.32216	2.9325	ENSP00000407139|lin-54 homolog (C. elegans) [Source:HGNC Symbol;Acc:25397];ENSP00000423475|lin-54 homolog (C. elegans) [Source:HGNC Symbol;Acc:25397];ENSP00000421045|lin-54 homolog (C. elegans) [Source:HGNC Symbol;Acc:25397];ENSP00000398265|lin-54 homolog (C. elegans) [Source:HGNC Symbol;Acc:25397];ENSP00000425844|lin-54 homolog (C. elegans) [Source:HGNC Symbol;Acc:25397];	ENSMUSP00000120644|lin-54 homolog (C. elegans) Gene [Source:MGI (curated);Acc:MGI:2140902];ENSMUSP00000121902|lin-54 homolog (C. elegans) Gene [Source:MGI (curated);Acc:MGI:2140902];ENSMUSP00000123425|lin-54 homolog (C. elegans) Gene [Source:MGI (curated);Acc:MGI:2140902];ENSMUSP00000121137|lin-54 homolog (C. elegans) Gene [Source:MGI (curated);Acc:MGI:2140902];ENSMUSP00000123544|lin-54 homolog (…
OX_Smed_1.0.17716	isotig23567	100	1219	0	0	1	1219	1	1219	0	2252	4.25431	2.25167	2.00264	ENSP00000305480|flap structure-specific endonuclease 1 [Source:HGNC Symbol;Acc:3650];	ENSMUSP00000025651|flap structure specific endonuclease 1 Gene [Source:MGI (curated);Acc:MGI:102779];ENSMUSP00000117246|flap structure specific endonuclease 1 Gene [Source:MGI (curated);Acc:MGI:102779];ENSMUSP00000112241|flap structure specific endonuclease 1 Gene [Source:MGI (curated);Acc:MGI:102779];ENSMUSP00000119221|flap structure specific endonuclease 1 Gene [Source:MGI (curated);Acc:MGI:102…
mk4.000776.02.01	isotig23567	99.34	916	5	1	6	920	1	916	0	1657	4.25431	2.25167	2.00264	ENSP00000305480|flap structure-specific endonuclease 1 [Source:HGNC Symbol;Acc:3650];	ENSMUSP00000025651|flap structure specific endonuclease 1 Gene [Source:MGI (curated);Acc:MGI:102779];ENSMUSP00000117246|flap structure specific endonuclease 1 Gene [Source:MGI (curated);Acc:MGI:102779];ENSMUSP00000112241|flap structure specific endonuclease 1 Gene [Source:MGI (curated);Acc:MGI:102779];ENSMUSP00000119221|flap structure specific endonuclease 1 Gene [Source:MGI (curated);Acc:MGI:102…
dd_smedV4_2118_0_1	isotig10633	100	2526	0	0	1	2526	1	2526	0	4665	4.24669	1.89846	2.34823	ENSP00000386836|pogo transposable element with ZNF domain [Source:HGNC Symbol;Acc:18801];	ENSMUSP00000102890|pogo transposable element with ZNF domain Gene [Source:MGI (curated);Acc:MGI:2442117];ENSMUSP00000037523|pogo transposable element with ZNF domain Gene [Source:MGI (curated);Acc:MGI:2442117];ENSMUSP00000102887|pogo transposable element with ZNF domain Gene [Source:MGI (curated);Acc:MGI:2442117];ENSMUSP00000102891|pogo transposable element with ZNF domain Gene [Source:MGI (curat…
mk4.001069.00.01	isotig06519	96.83	693	21	1	1121	1813	1	692	0	1157	4.23765	1.36565	2.872	NA	NA
OX_Smed_1.0.16053	isotig06519	99.52	1254	5	1	1	1254	1253	1	0	2281	4.23765	1.36565	2.872	NA	NA
OX_Smed_1.0.03570	isotig08560	98.79	1649	3	3	1	1649	17	1648	0	2918	4.20724	2.10613	2.10111	ENSP00000372366|zinc finger, MYM-type 5 [Source:HGNC Symbol;Acc:13029];ENSP00000337034|zinc finger, MYM-type 5 [Source:HGNC Symbol;Acc:13029];	ENSMUSP00000106916|zinc finger, MYM-type 5 Gene [Source:MGI Symbol;Acc:MGI:3041170];
dd_smedV4_2082_0_1	isotig22994	99.58	1907	4	2	35	1941	1	1903	0	3474	4.20425	1.80185	2.4024	ENSP00000334167|DEAD (Asp-Glu-Ala-Asp) box polypeptide 4 [Source:HGNC Symbol;Acc:18700];ENSP00000424838|DEAD (Asp-Glu-Ala-Asp) box polypeptide 4 [Source:HGNC Symbol;Acc:18700];ENSP00000347087|DEAD (Asp-Glu-Ala-Asp) box polypeptide 4 [Source:HGNC Symbol;Acc:18700];ENSP00000423123|DEAD (Asp-Glu-Ala-Asp) box polypeptide 4 [Source:HGNC Symbol;Acc:18700];	ENSMUSP00000096769|DEAD (Asp-Glu-Ala-Asp) box polypeptide 4 Gene [Source:MGI Symbol;Acc:MGI:102670];ENSMUSP00000075157|DEAD (Asp-Glu-Ala-Asp) box polypeptide 4 Gene [Source:MGI Symbol;Acc:MGI:102670];
dd_smedV4_16124_0_2	isotig12428	99.64	1373	0	5	25	1395	1	1370	0	2503	4.19374	2.46207	1.73167	NA	NA
OX_Smed_1.0.08919	isotig12428	98.92	837	4	4	1	835	47	880	0	1498	4.19374	2.46207	1.73167	NA	NA
mk4.004990.01.01	isotig11112	99.85	672	1	0	1	672	13	684	0	1236	4.13418	2.21511	1.91906	NA	NA
OX_Smed_1.0.06977	isotig11918	99.73	1456	3	1	98	1552	1	1456	0	2665	4.13374	1.19582	2.93793	ENSP00000355332|TEA domain family member 1 (SV40 transcriptional enhancer factor) [Source:HGNC Symbol;Acc:11714];ENSP00000354588|TEA domain family member 1 (SV40 transcriptional enhancer factor) [Source:HGNC Symbol;Acc:11714];ENSP00000366419|TEA domain family member 2 [Source:HGNC Symbol;Acc:11715];ENSP00000310701|TEA domain family member 2 [Source:HGNC Symbol;Acc:11715];	ENSMUSP00000102249|TEA domain family member 1 Gene [Source:MGI Symbol;Acc:MGI:101876];ENSMUSP00000103430|TEA domain family member 2 Gene [Source:MGI (curated);Acc:MGI:104904];ENSMUSP00000033060|TEA domain family member 2 Gene [Source:MGI (curated);Acc:MGI:104904];ENSMUSP00000103431|TEA domain family member 2 Gene [Source:MGI (curated);Acc:MGI:104904];
dd_smedV4_1258_0_1	isotig00135	100	2360	0	0	755	3114	685	3044	0	4359	4.10019	1.40755	2.69264	ENSP00000245255|piwi-like 1 (Drosophila) [Source:HGNC Symbol;Acc:9007];	ENSMUSP00000083222|piwi-like homolog 1 (Drosophila) Gene [Source:MGI Symbol;Acc:MGI:1928897];
dd_smedV4_8602_0_1	isotig24091	99.87	1493	0	2	136	1628	1	1491	0	2745	4.09529	3.09651	0.998786	NA	NA
mk4.000460.10.01	isotig01654	99.47	374	2	0	17	390	30	403	0	680	4.07699	1.70884	2.36815	ENSP00000007699|Y box binding protein 2 [Source:HGNC Symbol;Acc:17948];	ENSMUSP00000104242|Y box protein 2 Gene [Source:MGI (curated);Acc:MGI:1096372];ENSMUSP00000018698|Y box protein 2 Gene [Source:MGI (curated);Acc:MGI:1096372];
OX_Smed_1.0.11969	isotig20098	100	265	0	0	1004	1268	265	1	7e-138	490	4.07107	0.996715	3.07436	NA	NA
OX_Smed_1.0.02116	isotig23136	99.72	1415	4	0	814	2228	1	1415	0	2591	4.00317	2.27078	1.73239	NA	NA
OX_Smed_1.0.19858	isotig23136	100	1418	0	0	23	1440	1418	1	0	2619	4.00317	2.27078	1.73239	NA	NA
dd_smedV4_4830_0_1	isotig24086	99.91	1086	0	1	13	1097	1	1086	0	1999	3.99573	1.67403	2.3217	ENSP00000296490|WD repeat domain 82 [Source:HGNC Symbol;Acc:28826];	ENSMUSP00000020490|WD repeat domain containing 82 Gene [Source:MGI Symbol;Acc:MGI:1924555];
OX_Smed_1.0.23241	isotig25910	100	608	0	0	1	608	1	608	0	1123	3.97718	0.869319	3.10786	ENSP00000237283|adenosine deaminase, tRNA-specific 2, TAD2 homolog (S. cerevisiae) [Source:HGNC Symbol;Acc:21172];	ENSMUSP00000019944|adenosine deaminase, tRNA-specific 2, TAD2 homolog (S. cerevisiae) Gene [Source:MGI (curated);Acc:MGI:1914007];
OX_Smed_1.0.03654	isotig15446	99.46	921	4	1	50	970	1	920	0	1672	3.94825	1.48633	2.46192	NA	NA
dd_smedV4_13015_0_1	isotig12167	99.51	823	2	2	210	1030	2	824	0	1496	3.93357	1.86615	2.06742	NA	NA
mk4.001266.05.01	isotig02017	99.78	465	1	0	1	465	11	475	0	854	3.91013	1.67364	2.23649	ENSP00000304802|deoxythymidylate kinase (thymidylate kinase) [Source:HGNC Symbol;Acc:3061];	ENSMUSP00000027503|deoxythymidylate kinase Gene [Source:MGI (curated);Acc:MGI:108396];
dd_smedV4_30477_0_1	CUFF.30304.1	98.83	343	4	0	229	571	1	343	7e-175	612	3.90115	4.47065	-0.569498	NA	NA
dd_smedV4_802_0_1	isotig16787	99.88	830	0	1	22	851	1	829	0	1526	3.89884	2.02989	1.86895	ENSP00000393448|high-mobility group box 2 [Source:HGNC Symbol;Acc:5000];ENSP00000404912|high-mobility group box 2 [Source:HGNC Symbol;Acc:5000];ENSP00000296503|high-mobility group box 2 [Source:HGNC Symbol;Acc:5000];	ENSMUSP00000065940|high mobility group box 2 Gene [Source:MGI Symbol;Acc:MGI:96157];
mk4.000097.13.01	isotig16787	100	810	0	0	1	810	13	822	0	1496	3.89884	2.02989	1.86895	ENSP00000393448|high-mobility group box 2 [Source:HGNC Symbol;Acc:5000];ENSP00000404912|high-mobility group box 2 [Source:HGNC Symbol;Acc:5000];ENSP00000296503|high-mobility group box 2 [Source:HGNC Symbol;Acc:5000];	ENSMUSP00000065940|high mobility group box 2 Gene [Source:MGI Symbol;Acc:MGI:96157];
dd_smedV4_6020_0_1	isotig17468	99.46	1851	8	2	413	2263	1	1849	0	3362	3.89697	0.186491	3.71047	ENSP00000380302|fibroblast growth factor receptor 1 [Source:HGNC Symbol;Acc:3688];ENSP00000380297|fibroblast growth factor receptor 1 [Source:HGNC Symbol;Acc:3688];ENSP00000327229|fibroblast growth factor receptor 1 [Source:HGNC Symbol;Acc:3688];ENSP00000380280|fibroblast growth factor receptor 1 [Source:HGNC Symbol;Acc:3688];ENSP00000337247|fibroblast growth factor receptor 1 [Source:HGNC Symbol…	ENSMUSP00000113855|fibroblast growth factor receptor 1 Gene [Source:MGI (curated);Acc:MGI:95522];ENSMUSP00000112910|fibroblast growth factor receptor 1 Gene [Source:MGI (curated);Acc:MGI:95522];ENSMUSP00000112496|fibroblast growth factor receptor 1 Gene [Source:MGI (curated);Acc:MGI:95522];ENSMUSP00000113909|fibroblast growth factor receptor 1 Gene [Source:MGI (curated);Acc:MGI:95522];
mk4.010870.00.02	CUFF.232792.1	100	465	0	0	20	484	32	496	0	859	3.87939	0.986081	2.89331	ENSP00000362352|H2A histone family, member Y2 [Source:HGNC Symbol;Acc:14453];	ENSMUSP00000020283|H2A histone family, member Y2 Gene [Source:MGI (curated);Acc:MGI:3037658];
dd_smedV4_21608_0_1	isotig19582	99.61	510	0	2	478	986	1	509	0	929	3.87754	2.44703	1.4305	NA	NA
dd_smedV4_8572_0_1	isotig20706	99.52	1453	4	3	47	1497	1	1452	0	2641	3.86022	1.25774	2.60248	ENSP00000347581|acylglycerol kinase [Source:HGNC Symbol;Acc:21869];	ENSMUSP00000031977|acylglycerol kinase Gene [Source:MGI Symbol;Acc:MGI:1917173];
OX_Smed_1.0.16523	isotig08761	100	3072	0	0	1	3072	1	3072	0	5670	3.84526	1.33736	2.5079	ENSP00000365943|proprotein convertase subtilisin/kexin type 5 [Source:HGNC Symbol;Acc:8747];ENSP00000365958|proprotein convertase subtilisin/kexin type 5 [Source:HGNC Symbol;Acc:8747];	ENSMUSP00000025618|proprotein convertase subtilisin/kexin type 5 Gene [Source:MGI Symbol;Acc:MGI:97515];ENSMUSP00000050272|proprotein convertase subtilisin/kexin type 5 Gene [Source:MGI Symbol;Acc:MGI:97515];
mk4.000017.18.01	isotig23587	99.29	2111	15	0	2314	4424	1813	3923	0	3816	3.8442	1.99279	1.85141	NA	NA
OX_Smed_1.0.07489	isotig23587	99.92	3924	3	0	1620	5543	3924	1	0	7230	3.8442	1.99279	1.85141	NA	NA
OX_Smed_1.0.13405	isotig12889	99.38	969	4	2	515	1481	1	969	0	1755	3.83918	1.91042	1.92875	ENSP00000377382|peter pan homolog (Drosophila) [Source:HGNC Symbol;Acc:9227];ENSP00000340201|peter pan homolog (Drosophila) [Source:HGNC Symbol;Acc:9227];ENSP00000411918|peter pan homolog (Drosophila) [Source:HGNC Symbol;Acc:9227];ENSP00000253107|peter pan homolog (Drosophila) [Source:HGNC Symbol;Acc:9227];ENSP00000377385|PPAN-P2RY11 readthrough [Source:HGNC Symbol;Acc:33526];	ENSMUSP00000004203|peter pan homolog (Drosophila) Gene [Source:MGI (curated);Acc:MGI:2178445];
dd_smedV4_22365_0_1	CUFF.50476.1	99.5	397	2	0	1	397	38	434	0	723	3.83403	1.0816	2.75243	NA	NA
OX_Smed_1.0.08946	CUFF.18909.1	99.89	2685	3	0	9	2693	2685	1	0	4942	3.81867	1.37663	2.44204	ENSP00000306535|GTF2I repeat domain containing 2 [Source:HGNC Symbol;Acc:30775];ENSP00000385491|GTF2I repeat domain containing 2 [Source:HGNC Symbol;Acc:30775];ENSP00000393677|GTF2I repeat domain containing 2B [Source:HGNC Symbol;Acc:33125];ENSP00000308080|GTF2I repeat domain containing 2B [Source:HGNC Symbol;Acc:33125];	ENSMUSP00000016086|GTF2I repeat domain containing 2 Gene [Source:MGI (curated);Acc:MGI:2149780];
dd_smedV4_18636_0_1	isotig26157	99.47	752	0	4	1489	2237	1	751	0	1363	3.79486	2.7794	1.01546	NA	NA
dd_smedV4_5816_0_1	isotig12559	99.82	545	0	1	322	866	370	913	0	1000	3.78632	1.09964	2.68668	ENSP00000367024|N(alpha)-acetyltransferase 40, NatD catalytic subunit, homolog (S. cerevisiae) [Source:HGNC Symbol;Acc:25845];ENSP00000339193|N(alpha)-acetyltransferase 40, NatD catalytic subunit, homolog (S. cerevisiae) [Source:HGNC Symbol;Acc:25845];ENSP00000407578|N(alpha)-acetyltransferase 40, NatD catalytic subunit, homolog (S. cerevisiae) [Source:HGNC Symbol;Acc:25845];	ENSMUSP00000025675|N(alpha)-acetyltransferase 40, NatD catalytic subunit, homolog (S. cerevisiae) Gene [Source:MGI Symbol;Acc:MGI:1918249];
OX_Smed_1.0.07225	CUFF.179612.1	99.75	793	2	0	23	815	1	793	0	1454	3.77781	1.32696	2.45084	ENSP00000318012|SET nuclear oncogene [Source:HGNC Symbol;Acc:10760];	ENSMUSP00000099930|SET translocation Gene [Source:MGI (curated);Acc:MGI:1860267];
OX_Smed_1.0.18108	isotig06126	99.87	1551	2	0	1	1551	1	1551	0	2854	3.77398	1.84918	1.92481	ENSP00000372873|flotillin 1 [Source:HGNC Symbol;Acc:3757];ENSP00000391438|Flotillin-1 [Source:UniProtKB/Swiss-Prot;Acc:O75955];ENSP00000373056|Flotillin-1 [Source:UniProtKB/Swiss-Prot;Acc:O75955];ENSP00000365569|Flotillin-1 [Source:UniProtKB/Swiss-Prot;Acc:O75955];ENSP00000388861|Flotillin-1 [Source:UniProtKB/Swiss-Prot;Acc:O75955];	ENSMUSP00000001569|flotillin 1 Gene [Source:MGI Symbol;Acc:MGI:1100500];
OX_Smed_1.0.10248	isotig21130	99.88	2605	1	2	1140	3743	1	2604	0	4793	3.76853	1.80176	1.96677	ENSP00000364289|nuclear cap binding protein subunit 1, 80kDa [Source:HGNC Symbol;Acc:7658];	ENSMUSP00000030014|nuclear cap binding protein subunit 1 Gene [Source:MGI (curated);Acc:MGI:1891840];
dd_smedV4_6253_0_1	isotig12261	99.3	853	6	0	1495	2347	1	853	0	1543	3.75676	2.15379	1.60297	NA	NA
OX_Smed_1.0.03212	CUFF.77983.2	100	534	0	0	503	1036	484	1017	0	987	3.73953	1.26952	2.47001	NA	NA
dd_smedV4_9806_0_1	isotig11777	99.91	1157	1	0	11	1167	1	1157	0	2132	3.72914	1.69198	2.03716	ENSP00000254803|UTP3, small subunit (SSU) processome component, homolog (S. cerevisiae) [Source:HGNC Symbol;Acc:24477];	ENSMUSP00000087896|UTP3, small subunit (SSU) processome component, homolog (S. cerevisiae) Gene [Source:MGI Symbol;Acc:MGI:1919230];
OX_Smed_1.0.13713	CUFF.17205.1	99.74	1927	5	0	1	1927	1	1927	0	3531	3.72541	1.54565	2.17976	ENSP00000368031|ATPase family, AAA domain containing 3A [Source:HGNC Symbol;Acc:25567];ENSP00000368031|ATPase family, AAA domain containing 3A [Source:HGNC Symbol;Acc:25567];	ENSMUSP00000030903|ATPase family, AAA domain containing 3A Gene [Source:MGI (curated);Acc:MGI:1919214];ENSMUSP00000030903|ATPase family, AAA domain containing 3A Gene [Source:MGI (curated);Acc:MGI:1919214];
OX_Smed_1.0.09335	isotig22304	97.69	1475	27	5	27	1498	1	1471	0	2555	3.7182	1.50062	2.21758	ENSP00000404023|TIA1 cytotoxic granule-associated RNA binding protein [Source:HGNC Symbol;Acc:11802];	ENSMUSP00000093424|cytotoxic granule-associated RNA binding protein 1 Gene [Source:MGI (curated);Acc:MGI:107914];
mk4.011526.00.01	isotig25080	99.29	1262	9	0	1	1262	24	1285	0	2281	3.71638	1.53637	2.18001	ENSP00000358563|small nucleolar RNA, H/ACA box 56 [Source:HGNC Symbol;Acc:32650];ENSP00000377168|small nucleolar RNA, H/ACA box 56 [Source:HGNC Symbol;Acc:32650];ENSP00000377167|small nucleolar RNA, H/ACA box 56 [Source:HGNC Symbol;Acc:32650];	ENSMUSP00000033776|dyskeratosis congenita 1, dyskerin homolog (human) Gene [Source:MGI (curated);Acc:MGI:1861727];
dd_smedV4_11646_0_1	CUFF.159330.1	97.51	1285	14	5	172	1455	199	1466	0	2180	3.71539	1.54413	2.17126	NA	NA
dd_smedV4_8688_0_1	isotig23262	99.52	2289	10	1	29	2317	1	2288	0	4183	3.71021	1.66589	2.04432	ENSP00000319169|protein arginine methyltransferase 5 [Source:HGNC Symbol;Acc:10894];	ENSMUSP00000023873|protein arginine N-methyltransferase 5 Gene [Source:MGI (curated);Acc:MGI:1351645];
mk4.011484.01.01	isotig14829	98.6	643	1	2	431	1065	40	682	0	1131	3.7068	1.51656	2.19024	ENSP00000260443|ribosomal L24 domain containing 1 [Source:HGNC Symbol;Acc:18479];	ENSMUSP00000034738|ribosomal L24 domain containing 1 Gene [Source:MGI Symbol;Acc:MGI:2681840];ENSMUSP00000070266|ribosomal L24 domain containing 1 Gene [Source:MGI Symbol;Acc:MGI:2681840];
OX_Smed_1.0.00814	isotig14829	99.87	794	1	0	3	796	1	794	0	1461	3.7068	1.51656	2.19024	ENSP00000260443|ribosomal L24 domain containing 1 [Source:HGNC Symbol;Acc:18479];	ENSMUSP00000034738|ribosomal L24 domain containing 1 Gene [Source:MGI Symbol;Acc:MGI:2681840];ENSMUSP00000070266|ribosomal L24 domain containing 1 Gene [Source:MGI Symbol;Acc:MGI:2681840];
mk4.000007.10.01	isotig06228	99.59	728	3	0	1	728	20	747	0	1328	3.70224	-0.089714	3.79196	NA	NA
mk4.004931.00.01	isotig15847	99.67	1811	6	0	20	1830	15	1825	0	3312	3.68847	2.33354	1.35493	ENSP00000361699|CTP synthase [Source:HGNC Symbol;Acc:2519];ENSP00000361704|CTP synthase [Source:HGNC Symbol;Acc:2519];	ENSMUSP00000030381|cytidine 5'-triphosphate synthase Gene [Source:MGI (curated);Acc:MGI:1858304];
dd_smedV4_3971_0_1	isotig08919	99.18	2911	19	1	18	2923	1	2911	0	5271	3.67768	1.71124	1.96645	ENSP00000351177|lon peptidase 1, mitochondrial [Source:HGNC Symbol;Acc:9479];ENSP00000353826|lon peptidase 1, mitochondrial [Source:HGNC Symbol;Acc:9479];	ENSMUSP00000041814|lon peptidase 1, mitochondrial Gene [Source:MGI Symbol;Acc:MGI:1921392];ENSMUSP00000094904|lon peptidase 1, mitochondrial Gene [Source:MGI Symbol;Acc:MGI:1921392];
OX_Smed_1.0.21248	isotig16661	99.84	1244	0	2	1	1243	22	1264	0	2285	3.66856	1.42543	2.24313	ENSP00000362900|splicing factor, arginine/serine-rich 4 [Source:HGNC Symbol;Acc:10786];	ENSMUSP00000061474|splicing factor, arginine/serine-rich 4 (SRp75) Gene [Source:MGI (curated);Acc:MGI:1890577];
mk4.000138.05.01	isotig16661	98.79	496	3	2	1	493	22	517	0	880	3.66856	1.42543	2.24313	ENSP00000362900|splicing factor, arginine/serine-rich 4 [Source:HGNC Symbol;Acc:10786];	ENSMUSP00000061474|splicing factor, arginine/serine-rich 4 (SRp75) Gene [Source:MGI (curated);Acc:MGI:1890577];
OX_Smed_1.0.18899	isotig06018	100	576	0	0	682	1257	678	1253	0	1064	3.65756	1.29509	2.36247	ENSP00000406375|high-mobility group box 1 [Source:HGNC Symbol;Acc:4983];ENSP00000382412|high-mobility group box 1 [Source:HGNC Symbol;Acc:4983];ENSP00000384678|high-mobility group box 1 [Source:HGNC Symbol;Acc:4983];ENSP00000411269|high-mobility group box 1 [Source:HGNC Symbol;Acc:4983];ENSP00000382417|high-mobility group box 1 [Source:HGNC Symbol;Acc:4983];	ENSMUSP00000111846|high mobility group box 1-like Gene [Source:MGI Symbol;Acc:MGI:3054046];
OX_Smed_1.0.14438	CUFF.192338.1	100	3110	0	0	1	3110	1	3110	0	5744	3.65695	1.49992	2.15702	NA	NA
dd_smedV4_7745_0_1	isotig08215	100	469	0	0	90	558	167	635	0	867	3.65117	1.25104	2.40013	NA	NA
OX_Smed_1.0.17578	isotig12351	99.94	1600	0	1	1	1600	1599	1	0	2948	3.64749	1.47323	2.17426	ENSP00000318195|nucleolin [Source:HGNC Symbol;Acc:7667];ENSP00000375887|nucleolin [Source:HGNC Symbol;Acc:7667];	ENSMUSP00000027438|nucleolin Gene [Source:MGI Symbol;Acc:MGI:97286];
mk4.021117.00.01	CUFF.219677.1	97.17	1520	28	6	1	1520	1678	3182	0	2555	3.64159	1.36381	2.27778	ENSP00000264211|eukaryotic translation initiation factor 4 gamma, 3 [Source:HGNC Symbol;Acc:3298];ENSP00000364071|eukaryotic translation initiation factor 4 gamma, 3 [Source:HGNC Symbol;Acc:3298];ENSP00000383274|eukaryotic translation initiation factor 4 gamma, 3 [Source:HGNC Symbol;Acc:3298];ENSP00000383266|eukaryotic translation initiation factor 4 gamma, 3 [Source:HGNC Symbol;Acc:3298];	ENSMUSP00000101458|eukaryotic translation initiation factor 4 gamma, 3 Gene [Source:MGI (curated);Acc:MGI:1923935];ENSMUSP00000081232|eukaryotic translation initiation factor 4 gamma, 3 Gene [Source:MGI (curated);Acc:MGI:1923935];ENSMUSP00000115946|eukaryotic translation initiation factor 4 gamma, 3 Gene [Source:MGI (curated);Acc:MGI:1923935];ENSMUSP00000081233|eukaryotic translation initiation f…
dd_smedV4_8164_0_1	isotig14456	99.57	923	2	2	2	923	3	924	0	1681	3.62758	1.73474	1.89285	NA	NA
OX_Smed_1.0.06997	isotig12850	99.96	2440	0	1	62	2500	2	2441	0	4495	3.62664	1.94693	1.67971	NA	NA
dd_smedV4_7508_0_1	isotig15415	99.94	1793	0	1	1294	3086	1	1792	0	3304	3.59457	1.91882	1.67575	NA	NA
OX_Smed_1.0.08168	isotig08797	99.63	1364	3	2	42	1405	40	1401	0	2490	3.57603	1.24488	2.33115	ENSP00000413637|transformer 2 beta homolog (Drosophila) [Source:HGNC Symbol;Acc:10781];ENSP00000376290|transformer 2 beta homolog (Drosophila) [Source:HGNC Symbol;Acc:10781];ENSP00000416959|transformer 2 beta homolog (Drosophila) [Source:HGNC Symbol;Acc:10781];	ENSMUSP00000023564|transformer 2 beta homolog (Drosophila) Gene [Source:MGI Symbol;Acc:MGI:106016];
OX_Smed_1.0.22685	isotig25051	98.93	1969	17	3	1446	3413	1	1966	0	3530	3.57399	2.45084	1.12315	ENSP00000216297|suppressor of Ty 16 homolog (S. cerevisiae) [Source:HGNC Symbol;Acc:11465];	ENSMUSP00000042283|suppressor of Ty 16 homolog (S. cerevisiae) Gene [Source:MGI Symbol;Acc:MGI:1890948];
mk4.003577.06.01	isotig18166	99.07	537	4	1	1	537	10	545	0	965	3.54822	0.950377	2.59784	ENSP00000342374|small nuclear ribonucleoprotein D2 polypeptide 16.5kDa [Source:HGNC Symbol;Acc:11159];ENSP00000375798|small nuclear ribonucleoprotein D2 polypeptide 16.5kDa [Source:HGNC Symbol;Acc:11159];	ENSMUSP00000037597|small nuclear ribonucleoprotein D2 Gene [Source:MGI (curated);Acc:MGI:98345];
dd_smedV4_9428_0_1	isotig26172	100	458	0	0	1	458	23	480	0	846	3.54396	0.996589	2.54737	NA	NA
mk4.002090.03.01	isotig19466	98.88	357	3	1	557	913	143	498	0	636	3.53913	1.00627	2.53286	ENSP00000281141|cell division cycle 123 homolog (S. cerevisiae) [Source:HGNC Symbol;Acc:16827];	ENSMUSP00000043033|cell division cycle 123 homolog (S. cerevisiae) Gene [Source:MGI (curated);Acc:MGI:2138811];
OX_Smed_1.0.00896	isotig19466	99.69	974	2	1	11	984	1	973	0	1781	3.53913	1.00627	2.53286	ENSP00000281141|cell division cycle 123 homolog (S. cerevisiae) [Source:HGNC Symbol;Acc:16827];	ENSMUSP00000043033|cell division cycle 123 homolog (S. cerevisiae) Gene [Source:MGI (curated);Acc:MGI:2138811];
dd_smedV4_10108_0_1	isotig23028	99.7	1016	1	2	1286	2301	279	1292	0	1858	3.53477	1.90738	1.62739	ENSP00000230640|superkiller viralicidic activity 2-like 2 (S. cerevisiae) [Source:HGNC Symbol;Acc:18734];	ENSMUSP00000022281|superkiller viralicidic activity 2-like 2 (S. cerevisiae) Gene [Source:MGI Symbol;Acc:MGI:1919448];
dd_smedV4_15123_0_1	isotig18710	100	925	0	0	852	1776	1	925	0	1709	3.53303	0.889536	2.6435	ENSP00000261667|karyopherin alpha 3 (importin alpha 4) [Source:HGNC Symbol;Acc:6396];	ENSMUSP00000022496|karyopherin (importin) alpha 3 Gene [Source:MGI Symbol;Acc:MGI:1100863];
OX_Smed_1.0.13368	isotig00222	99.94	1554	1	0	431	1984	1	1554	0	2865	3.53096	1.99833	1.53263	ENSP00000251871|mediator complex subunit 17 [Source:HGNC Symbol;Acc:2375];ENSP00000413986|mediator complex subunit 17 [Source:HGNC Symbol;Acc:2375];	ENSMUSP00000034411|mediator complex subunit 17 Gene [Source:MGI Symbol;Acc:MGI:2182585];
dd_smedV4_12807_0_1	isotig17744	100	743	0	0	31	773	1	743	0	1373	3.52694	1.37283	2.15412	NA	NA
OX_Smed_1.0.21886	isotig12599	99.58	1187	4	1	417	1603	1187	2	0	2167	3.52606	1.50706	2.019	NA	ENSMUSP00000027900|centromere protein F Gene [Source:MGI Symbol;Acc:MGI:1313302];ENSMUSP00000027900|centromere protein F Gene [Source:MGI Symbol;Acc:MGI:1313302];
dd_smedV4_1626_0_3	CUFF.287388.1	98.92	2124	20	1	2670	4793	1361	3481	0	3792	3.51961	1.70635	1.81326	ENSP00000350217|topoisomerase (DNA) II alpha 170kDa [Source:HGNC Symbol;Acc:11989];ENSP00000410413|topoisomerase (DNA) II alpha 170kDa [Source:HGNC Symbol;Acc:11989];ENSP00000396704|topoisomerase (DNA) II beta 180kDa [Source:HGNC Symbol;Acc:11990];ENSP00000411532|topoisomerase (DNA) II alpha 170kDa [Source:HGNC Symbol;Acc:11989];ENSP00000264331|topoisomerase (DNA) II beta 180kDa [Source:HGNC Symb…	ENSMUSP00000068896|topoisomerase (DNA) II alpha Gene [Source:MGI (curated);Acc:MGI:98790];ENSMUSP00000017629|topoisomerase (DNA) II beta Gene [Source:MGI Symbol;Acc:MGI:98791];
OX_Smed_1.0.09996	CUFF.45037.1	99.9	1910	2	0	61	1970	1	1910	0	3517	3.51318	0.88628	2.6269	ENSP00000403530|Heat shock 70 kDa protein 1A/1B (Heat shock 70 kDa protein 1/2)(HSP70.1/HSP70.2)(HSP70-1/HSP70-2) [Source:UniProtKB/Swiss-Prot;Acc:P08107];ENSP00000378199|heat shock 70kDa protein 2 [Source:HGNC Symbol;Acc:5235];ENSP00000324173|heat shock 70kDa protein 5 (glucose-regulated protein, 78kDa) [Source:HGNC Symbol;Acc:5238];ENSP00000227378|heat shock 70kDa protein 8 [Source:HGNC Symbol;…	ENSMUSP00000073748|;ENSMUSP00000028222|heat shock protein 5 Gene [Source:MGI (curated);Acc:MGI:95835];ENSMUSP00000106034|heat shock protein 2 Gene [Source:MGI Symbol;Acc:MGI:96243];ENSMUSP00000015800|heat shock protein 8 Gene [Source:MGI (curated);Acc:MGI:105384];ENSMUSP00000097747|heat shock protein 5 Gene [Source:MGI (curated);Acc:MGI:95835];
mk4.004217.02.01	isotig23076	98.92	1761	13	5	10	1769	1	1756	0	3142	3.50976	1.54623	1.96354	ENSP00000413572|notchless homolog 1 (Drosophila) [Source:HGNC Symbol;Acc:19889];	ENSMUSP00000099502|notchless homolog 1 (Drosophila) Gene [Source:MGI (curated);Acc:MGI:2429770];
dd_smedV4_11099_0_1	isotig22066	100	578	0	0	25	602	1	578	0	1068	3.49715	0.930995	2.56616	ENSP00000379761|polymerase (RNA) III (DNA directed) polypeptide H (22.9kD) [Source:HGNC Symbol;Acc:30349];ENSP00000385315|polymerase (RNA) III (DNA directed) polypeptide H (22.9kD) [Source:HGNC Symbol;Acc:30349];ENSP00000347345|polymerase (RNA) III (DNA directed) polypeptide H (22.9kD) [Source:HGNC Symbol;Acc:30349];	ENSMUSP00000023113|polymerase (RNA) III (DNA directed) polypeptide H Gene [Source:MGI Symbol;Acc:MGI:1926179];
OX_Smed_1.0.12598	isotig25393	99.53	1054	3	1	660	1713	1	1052	0	1917	3.49096	0.586527	2.90443	NA	NA
OX_Smed_1.0.04070	isotig22887	99.91	1165	0	1	94	1258	1	1164	0	2145	3.48756	1.68248	1.80508	NA	NA
OX_Smed_1.0.03651	isotig10766	98.75	642	2	5	551	1192	21	656	0	1136	3.4856	1.61821	1.86739	ENSP00000283195|RAN binding protein 2 [Source:HGNC Symbol;Acc:9848];ENSP00000387272|RAN binding protein 2 [Source:HGNC Symbol;Acc:9848];	ENSMUSP00000003310|RAN binding protein 2 Gene [Source:MGI Symbol;Acc:MGI:894323];
dd_smedV4_2942_0_1	isotig22775	99.94	3295	2	0	101	3395	1	3295	0	6074	3.47984	1.6981	1.78174	NA	NA
OX_Smed_1.0.03430	isotig22775	97.81	2927	3	15	507	3433	430	3295	0	4994	3.47984	1.6981	1.78174	NA	NA
OX_Smed_1.0.19637	isotig20244	99.38	1124	6	1	28	1151	1123	1	0	2036	3.47785	1.82035	1.65751	ENSP00000386636|Sjogren syndrome antigen B (autoantigen La) [Source:HGNC Symbol;Acc:11316];ENSP00000260956|Sjogren syndrome antigen B (autoantigen La) [Source:HGNC Symbol;Acc:11316];	ENSMUSP00000088365|Sjogren syndrome antigen B Gene [Source:MGI (curated);Acc:MGI:98423];
dd_smedV4_4740_0_1	isotig19578	100	1890	0	0	22	1911	1	1890	0	3491	3.4724	1.73704	1.73536	NA	NA
dd_smedV4_8750_0_1	isotig21354	99.37	948	1	5	1403	2349	1	944	0	1712	3.46131	1.65577	1.80554	ENSP00000296804|G elongation factor, mitochondrial 2 [Source:HGNC Symbol;Acc:29682];ENSP00000427004|G elongation factor, mitochondrial 2 [Source:HGNC Symbol;Acc:29682];ENSP00000296805|G elongation factor, mitochondrial 2 [Source:HGNC Symbol;Acc:29682];	ENSMUSP00000048373|G elongation factor, mitochondrial 2 Gene [Source:MGI Symbol;Acc:MGI:2444783];ENSMUSP00000022170|G elongation factor, mitochondrial 2 Gene [Source:MGI Symbol;Acc:MGI:2444783];ENSMUSP00000105060|G elongation factor, mitochondrial 2 Gene [Source:MGI Symbol;Acc:MGI:2444783];
dd_smedV4_9148_0_4	isotig25859	99.32	589	0	4	456	1041	485	1072	0	1062	3.46102	1.2555	2.20552	NA	NA
mk4.001597.00.01	isotig25859	97.75	1066	15	6	68	1130	1	1060	0	1827	3.46102	1.2555	2.20552	NA	NA
OX_Smed_1.0.06168	isotig16221	99.79	2817	5	1	555	3371	701	3516	0	5168	3.45851	1.48811	1.9704	NA	NA
OX_Smed_1.0.07797	CUFF.78630.1	99.8	1020	2	0	31	1050	1024	5	0	1873	3.45294	-0.386949	3.83989	NA	NA
mk4.000073.06.01	isotig23830	99.42	171	0	1	26	195	214	384	2e-83	309	3.45294	1.73704	1.7159	ENSP00000257829|N-acetyltransferase 10 (GCN5-related) [Source:HGNC Symbol;Acc:29830];	ENSMUSP00000028608|N-acetyltransferase 10 Gene [Source:MGI (curated);Acc:MGI:2138939];
dd_smedV4_15481_0_1	isotig18045	99.72	708	1	1	123	830	1	707	0	1295	3.44921	0.931247	2.51796	NA	NA
OX_Smed_1.0.08880	CUFF.108557.1	99.24	528	4	0	89	616	528	1	0	953	3.44236	1.58655	1.85581	NA	NA
dd_smedV4_5428_0_1	isotig23594	99.54	2616	9	3	1351	3965	1	2614	0	4761	3.43476	1.48926	1.9455	ENSP00000385442|bromodomain adjacent to zinc finger domain, 1B [Source:HGNC Symbol;Acc:961];ENSP00000342434|bromodomain adjacent to zinc finger domain, 1B [Source:HGNC Symbol;Acc:961];	ENSMUSP00000002825|bromodomain adjacent to zinc finger domain, 1B Gene [Source:MGI (curated);Acc:MGI:1353499];
OX_Smed_1.0.13112	isotig08113	99.93	2673	1	1	40	2712	1	2672	0	4924	3.42444	1.50018	1.92425	ENSP00000265872|cell division cycle and apoptosis regulator 1 [Source:HGNC Symbol;Acc:24236];	ENSMUSP00000020268|cell division cycle and apoptosis regulator 1 Gene [Source:MGI Symbol;Acc:MGI:1914750];
mk4.002049.01.01	isotig25555	99.68	1245	4	0	750	1994	719	1963	0	2278	3.41678	1.50307	1.91371	ENSP00000358286|tudor domain containing 1 [Source:HGNC Symbol;Acc:11712];ENSP00000358288|tudor domain containing 1 [Source:HGNC Symbol;Acc:11712];ENSP00000251864|tudor domain containing 1 [Source:HGNC Symbol;Acc:11712];	NA
dd_smedV4_12415_0_2	isotig24525	99.56	908	3	1	1251	2157	1	908	0	1653	3.40915	0.855265	2.55388	NA	NA
dd_smedV4_5865_0_4	isotig24540	100	1923	0	0	2123	4045	1842	3764	0	3552	3.40658	1.40683	1.99975	ENSP00000417964|structural maintenance of chromosomes 4 [Source:HGNC Symbol;Acc:14013];ENSP00000341382|structural maintenance of chromosomes 4 [Source:HGNC Symbol;Acc:14013];ENSP00000349961|structural maintenance of chromosomes 4 [Source:HGNC Symbol;Acc:14013];	ENSMUSP00000103433|structural maintenance of chromosomes 4 Gene [Source:MGI (curated);Acc:MGI:1917349];ENSMUSP00000047872|structural maintenance of chromosomes 4 Gene [Source:MGI (curated);Acc:MGI:1917349];
OX_Smed_1.0.02326	isotig12823	99.45	1823	9	1	1	1823	1822	1	0	3310	3.40427	1.48023	1.92404	ENSP00000234170|CCAAT/enhancer binding protein (C/EBP), zeta [Source:HGNC Symbol;Acc:24218];ENSP00000234170|CCAAT/enhancer binding protein (C/EBP), zeta [Source:HGNC Symbol;Acc:24218];	ENSMUSP00000024885|CCAAT/enhancer binding protein zeta Gene [Source:MGI Symbol;Acc:MGI:109386];
mk4.005176.00.01	isotig12823	98.79	1825	21	1	893	2717	1	1824	0	3247	3.40427	1.48023	1.92404	ENSP00000234170|CCAAT/enhancer binding protein (C/EBP), zeta [Source:HGNC Symbol;Acc:24218];ENSP00000234170|CCAAT/enhancer binding protein (C/EBP), zeta [Source:HGNC Symbol;Acc:24218];	ENSMUSP00000024885|CCAAT/enhancer binding protein zeta Gene [Source:MGI Symbol;Acc:MGI:109386];
OX_Smed_1.0.22804	isotig15310	99.55	1763	2	4	61	1823	1	1757	0	3210	3.40308	1.13109	2.27199	ENSP00000325376|heterogeneous nuclear ribonucleoprotein M [Source:HGNC Symbol;Acc:5046];	ENSMUSP00000087258|myelin basic protein expression factor 2, repressor Gene [Source:MGI (curated);Acc:MGI:104592];ENSMUSP00000106127|myelin basic protein expression factor 2, repressor Gene [Source:MGI (curated);Acc:MGI:104592];
mk4.003528.00.01	isotig14523	99.19	621	1	3	570	1190	868	1484	0	1116	3.39506	1.62122	1.77384	ENSP00000221413|RuvB-like 2 (E. coli) [Source:HGNC Symbol;Acc:10475];	ENSMUSP00000033087|RuvB-like protein 2 Gene [Source:MGI (curated);Acc:MGI:1342299];ENSMUSP00000103400|RuvB-like protein 2 Gene [Source:MGI (curated);Acc:MGI:1342299];
mk4.003146.01.01	isotig14523	99.36	621	0	3	570	1190	868	1484	0	1122	3.39506	1.62122	1.77384	ENSP00000221413|RuvB-like 2 (E. coli) [Source:HGNC Symbol;Acc:10475];	ENSMUSP00000033087|RuvB-like protein 2 Gene [Source:MGI (curated);Acc:MGI:1342299];ENSMUSP00000103400|RuvB-like protein 2 Gene [Source:MGI (curated);Acc:MGI:1342299];
OX_Smed_1.0.16163	isotig25651	99.93	1527	0	1	1	1527	1526	1	0	2813	3.38111	1.95518	1.42593	NA	NA
dd_smedV4_11647_0_1	isotig20443	99.16	598	3	2	1906	2502	597	1	0	1075	3.38032	1.72742	1.65289	NA	NA
OX_Smed_1.0.04053	isotig20443	99.15	586	1	4	822	1404	597	13	0	1051	3.38032	1.72742	1.65289	NA	NA
mk4.007969.00.01	isotig07380	96.04	858	3	16	138	965	217	1073	0	1367	3.36843	2.39889	0.969545	ENSP00000397818|solute carrier family 25 (mitochondrial thiamine pyrophosphate carrier), member 19 [Source:HGNC Symbol;Acc:14409];ENSP00000319574|solute carrier family 25 (mitochondrial thiamine pyrophosphate carrier), member 19 [Source:HGNC Symbol;Acc:14409];ENSP00000385312|solute carrier family 25 (mitochondrial thiamine pyrophosphate carrier), member 19 [Source:HGNC Symbol;Acc:14409];ENSP00000…	ENSMUSP00000021089|solute carrier family 25 (mitochondrial thiamine pyrophosphate carrier), member 19 Gene [Source:MGI (curated);Acc:MGI:1914533];
dd_smedV4_15897_0_3	isotig20237	99.52	833	0	4	597	1427	133	963	0	1513	3.36166	1.77588	1.58578	NA	ENSMUSP00000005016|UPF0431 protein C1orf66 homolog [Source:UniProtKB/Swiss-Prot;Acc:Q8BZG5];
mk4.000388.00.01	isotig08090	99.72	1418	3	1	27	1444	2	1418	0	2595	3.36124	1.15233	2.20891	ENSP00000242776|DEAD (Asp-Glu-Ala-Asp) box polypeptide 39 [Source:HGNC Symbol;Acc:17821];ENSP00000388769|DEAD (Asp-Glu-Ala-Asp) box polypeptide 39 [Source:HGNC Symbol;Acc:17821];	ENSMUSP00000105435|DEAD (Asp-Glu-Ala-Asp) box polypeptide 39 Gene [Source:MGI (curated);Acc:MGI:1915528];ENSMUSP00000019576|DEAD (Asp-Glu-Ala-Asp) box polypeptide 39 Gene [Source:MGI (curated);Acc:MGI:1915528];
dd_smedV4_10624_0_1	isotig10370	100	1462	0	0	1396	2857	102	1563	0	2700	3.35524	1.68181	1.67343	ENSP00000269571|v-erb-b2 erythroblastic leukemia viral oncogene homolog 2, neuro/glioblastoma derived oncogene homolog (avian) [Source:HGNC Symbol;Acc:3430];ENSP00000385565|v-erb-a erythroblastic leukemia viral oncogene homolog 4 (avian) [Source:HGNC Symbol;Acc:3432];ENSP00000385185|v-erb-b2 erythroblastic leukemia viral oncogene homolog 2, neuro/glioblastoma derived oncogene homolog (avian) [Sou…	ENSMUSP00000053897|v-erb-b2 erythroblastic leukemia viral oncogene homolog 2, neuro/glioblastoma derived oncogene homolog (avian) Gene [Source:MGI (curated);Acc:MGI:95410];
OX_Smed_1.0.10473	CUFF.138501.1	100	521	0	0	352	872	1	521	0	963	3.34861	4.33314	-0.984536	NA	NA
mk4.003067.00.01	CUFF.138501.1	100	338	0	0	86	423	119	456	6e-179	625	3.34861	4.33314	-0.984536	NA	NA
dd_smedV4_28628_0_4	CUFF.49292.2	99.87	797	1	0	1	797	98	894	0	1467	3.34861	1.81857	1.53004	NA	NA
mk4.004111.00.01	isotig04757	99.35	774	3	2	1	773	86	858	0	1400	3.33618	1.77095	1.56523	NA	ENSMUSP00000033236|THUMP domain containing 1 Gene [Source:MGI Symbol;Acc:MGI:2444479];
OX_Smed_1.0.21350	isotig21848	99.63	538	1	1	3	540	1	537	0	981	3.32593	1.42999	1.89594	ENSP00000395144|small nuclear ribonucleoprotein 27kDa (U4/U6.U5) [Source:HGNC Symbol;Acc:30240];ENSP00000244227|small nuclear ribonucleoprotein 27kDa (U4/U6.U5) [Source:HGNC Symbol;Acc:30240];	ENSMUSP00000001186|small nuclear ribonucleoprotein 27 (U4/U6.U5) Gene [Source:MGI (curated);Acc:MGI:1913868];
mk4.000186.04.01	isotig21848	99.8	507	1	0	1	507	31	537	0	931	3.32593	1.42999	1.89594	ENSP00000395144|small nuclear ribonucleoprotein 27kDa (U4/U6.U5) [Source:HGNC Symbol;Acc:30240];ENSP00000244227|small nuclear ribonucleoprotein 27kDa (U4/U6.U5) [Source:HGNC Symbol;Acc:30240];	ENSMUSP00000001186|small nuclear ribonucleoprotein 27 (U4/U6.U5) Gene [Source:MGI (curated);Acc:MGI:1913868];
OX_Smed_1.0.22813	isotig10094	99.88	1704	2	0	6	1709	1714	11	0	3140	3.32246	1.39276	1.92971	ENSP00000346725|pescadillo homolog 1, containing BRCT domain (zebrafish) [Source:HGNC Symbol;Acc:8848];ENSP00000334612|pescadillo homolog 1, containing BRCT domain (zebrafish) [Source:HGNC Symbol;Acc:8848];	ENSMUSP00000020705|pescadillo homolog 1, containing BRCT domain (zebrafish) Gene [Source:MGI (curated);Acc:MGI:1890613];
dd_smedV4_5527_0_1	isotig17220	100	508	0	0	16	523	1	508	0	939	3.3157	1.10025	2.21546	NA	NA
OX_Smed_1.0.13733	CUFF.23136.1	100	1526	0	0	1	1526	1	1526	0	2819	3.31311	0.528195	2.78491	ENSP00000382982|tubulin, alpha 3c [Source:HGNC Symbol;Acc:12408];ENSP00000301072|tubulin, alpha 1c [Source:HGNC Symbol;Acc:20768];ENSP00000336799|tubulin, alpha 1b [Source:HGNC Symbol;Acc:18809];ENSP00000326042|tubulin, alpha 3d [Source:HGNC Symbol;Acc:24071];ENSP00000301071|tubulin, alpha 1a [Source:HGNC Symbol;Acc:20766];	ENSMUSP00000084713|tubulin, alpha 3B Gene [Source:MGI (curated);Acc:MGI:1095408];ENSMUSP00000085580|tubulin, alpha 3A Gene [Source:MGI Symbol;Acc:MGI:1095406];ENSMUSP00000076777|tubulin, alpha 1B Gene [Source:MGI (curated);Acc:MGI:107804];ENSMUSP00000094778|tubulin, alpha 1A Gene [Source:MGI (curated);Acc:MGI:98869];ENSMUSP00000051033|tubulin, alpha 1C Gene [Source:MGI Symbol;Acc:MGI:1095409];
mk4.002217.04.01	isotig06685	99.75	799	2	0	138	936	111	909	0	1465	3.30459	1.45427	1.85031	ENSP00000361773|SET nuclear oncogene [Source:HGNC Symbol;Acc:10760];ENSP00000361777|SET nuclear oncogene [Source:HGNC Symbol;Acc:10760];ENSP00000361771|SET nuclear oncogene [Source:HGNC Symbol;Acc:10760];ENSP00000318012|SET nuclear oncogene [Source:HGNC Symbol;Acc:10760];ENSP00000387321|SET nuclear oncogene [Source:HGNC Symbol;Acc:10760];	ENSMUSP00000099930|SET translocation Gene [Source:MGI (curated);Acc:MGI:1860267];ENSMUSP00000070002|SET translocation Gene [Source:MGI (curated);Acc:MGI:1860267];
dd_smedV4_16034_0_1	CUFF.24422.1	99.76	1255	3	0	94	1348	1	1255	0	2302	3.30384	2.19777	1.10607	ENSP00000234626|cell division cycle 7 homolog (S. cerevisiae) [Source:HGNC Symbol;Acc:1745];ENSP00000393139|cell division cycle 7 homolog (S. cerevisiae) [Source:HGNC Symbol;Acc:1745];ENSP00000407477|cell division cycle 7 homolog (S. cerevisiae) [Source:HGNC Symbol;Acc:1745];ENSP00000234626|cell division cycle 7 homolog (S. cerevisiae) [Source:HGNC Symbol;Acc:1745];ENSP00000393139|cell division c…	ENSMUSP00000031221|cell division cycle 7 (S. cerevisiae) Gene [Source:MGI (curated);Acc:MGI:1309511];ENSMUSP00000113385|cell division cycle 7 (S. cerevisiae) Gene [Source:MGI (curated);Acc:MGI:1309511];ENSMUSP00000075792|cell division cycle 7 (S. cerevisiae) Gene [Source:MGI (curated);Acc:MGI:1309511];ENSMUSP00000031219|cell division cycle 7 (S. cerevisiae) Gene [Source:MGI (curated);Acc:MGI:1309…
mk4.000194.04.01	CUFF.24273.1	100	1022	0	0	1	1022	22	1043	0	1888	3.30104	1.03621	2.26484	ENSP00000388330|Ts translation elongation factor, mitochondrial [Source:HGNC Symbol;Acc:12367];	ENSMUSP00000042134|Ts translation elongation factor, mitochondrial Gene [Source:MGI (curated);Acc:MGI:1913649];
OX_Smed_1.0.19025	CUFF.24273.1	97.4	653	15	2	517	1168	486	1137	0	1110	3.30104	1.03621	2.26484	ENSP00000388330|Ts translation elongation factor, mitochondrial [Source:HGNC Symbol;Acc:12367];	ENSMUSP00000042134|Ts translation elongation factor, mitochondrial Gene [Source:MGI (curated);Acc:MGI:1913649];
dd_smedV4_13102_0_1	CUFF.114592.1	100	460	0	0	43	502	99	558	0	850	3.2997	0.585556	2.71414	ENSP00000332823|nuclear receptor 2C2-associated protein [Source:HGNC Symbol;Acc:30763];ENSP00000402756|nuclear receptor 2C2-associated protein [Source:HGNC Symbol;Acc:30763];	ENSMUSP00000092907|nuclear receptor 2C2-associated protein Gene [Source:MGI Symbol;Acc:MGI:1922942];
OX_Smed_1.0.07249	isotig10428	99.63	1364	5	0	29	1392	1	1364	0	2492	3.28609	1.58243	1.70365	ENSP00000360033|SERPINE1 mRNA binding protein 1 [Source:HGNC Symbol;Acc:17860];	ENSMUSP00000039110|serpine1 mRNA binding protein 1 Gene [Source:MGI Symbol;Acc:MGI:1914120];
OX_Smed_1.0.06645	CUFF.219944.1	100	410	0	0	12	421	410	1	0	758	3.28541	1.17041	2.115	NA	NA
mk4.001787.02.01	isotig00089	99.91	1063	0	1	93	1154	142	1204	0	1956	3.28405	1.74986	1.5342	ENSP00000425092|LUC7-like 3 (S. cerevisiae) [Source:HGNC Symbol;Acc:24309];ENSP00000240304|LUC7-like 3 (S. cerevisiae) [Source:HGNC Symbol;Acc:24309];ENSP00000376919|LUC7-like 3 (S. cerevisiae) [Source:HGNC Symbol;Acc:24309];	ENSMUSP00000103452|LUC7-like 3 (S. cerevisiae) Gene [Source:MGI (curated);Acc:MGI:1914934];ENSMUSP00000103450|LUC7-like 3 (S. cerevisiae) Gene [Source:MGI (curated);Acc:MGI:1914934];ENSMUSP00000103451|LUC7-like 3 (S. cerevisiae) Gene [Source:MGI (curated);Acc:MGI:1914934];ENSMUSP00000021226|LUC7-like 3 (S. cerevisiae) Gene [Source:MGI (curated);Acc:MGI:1914934];
OX_Smed_1.0.15360	isotig15593	100	1220	0	0	1	1220	1	1220	0	2254	3.2639	1.48547	1.77843	ENSP00000360488|Protein FRA10AC1 [Source:UniProtKB/Swiss-Prot;Acc:Q70Z53];	ENSMUSP00000070534|RIKEN cDNA 5730455O13 gene Gene [Source:MGI Symbol;Acc:MGI:1917817];
OX_Smed_1.0.07184	isotig19852	97.73	616	11	3	604	1217	615	1	0	1075	3.23852	0.868137	2.37038	ENSP00000320658|tyrosyl-tRNA synthetase 2, mitochondrial [Source:HGNC Symbol;Acc:24249];	ENSMUSP00000055277|tyrosyl-tRNA synthetase 2 (mitochondrial) Gene [Source:MGI Symbol;Acc:MGI:1917370];
OX_Smed_1.0.23029	isotig12338	100	1128	0	0	1	1128	1	1128	0	2084	3.22507	1.65169	1.57338	NA	NA
mk4.000449.02.01	isotig12338	96.75	676	6	5	134	793	293	968	0	1112	3.22507	1.65169	1.57338	NA	NA
dd_smedV4_1181_0_1	isotig08160	99.88	2459	2	1	240	2698	1	2458	0	4523	3.21956	1.4395	1.78006	ENSP00000265872|cell division cycle and apoptosis regulator 1 [Source:HGNC Symbol;Acc:24236];	ENSMUSP00000101083|cell division cycle and apoptosis regulator 1 Gene [Source:MGI Symbol;Acc:MGI:1914750];ENSMUSP00000020268|cell division cycle and apoptosis regulator 1 Gene [Source:MGI Symbol;Acc:MGI:1914750];
dd_smedV4_1181_0_2	isotig08160	99.92	1239	1	0	1391	2629	1220	2458	0	2283	3.21956	1.4395	1.78006	ENSP00000265872|cell division cycle and apoptosis regulator 1 [Source:HGNC Symbol;Acc:24236];	ENSMUSP00000101083|cell division cycle and apoptosis regulator 1 Gene [Source:MGI Symbol;Acc:MGI:1914750];ENSMUSP00000020268|cell division cycle and apoptosis regulator 1 Gene [Source:MGI Symbol;Acc:MGI:1914750];
mk4.000039.06.01	isotig15337	99.08	1202	11	0	1	1202	18	1219	0	2159	3.21855	1.65482	1.56373	ENSP00000339145|ribosomal RNA processing 1 homolog B (S. cerevisiae) [Source:HGNC Symbol;Acc:23818];	ENSMUSP00000089999|ribosomal RNA processing 1 homolog (S. cerevisiae) Gene [Source:MGI Symbol;Acc:MGI:1203500];ENSMUSP00000101025|ribosomal RNA processing 1 homolog (S. cerevisiae) Gene [Source:MGI Symbol;Acc:MGI:1203500];ENSMUSP00000058785|ribosomal RNA processing 1 homolog (S. cerevisiae) Gene [Source:MGI Symbol;Acc:MGI:1203500];
OX_Smed_1.0.05155	isotig13958	99.32	735	3	2	768	1500	465	1199	0	1328	3.21835	1.35845	1.85989	ENSP00000199389|eukaryotic translation initiation factor 2-alpha kinase 1 [Source:HGNC Symbol;Acc:24921];	ENSMUSP00000098056|eukaryotic translation initiation factor 2 alpha kinase 1 Gene [Source:MGI (curated);Acc:MGI:1353448];
dd_smedV4_15447_0_1	CUFF.68730.2	100	2949	0	0	9	2957	1	2949	0	5446	3.21409	1.62151	1.59259	ENSP00000383188|phosphatidylinositol glycan anchor biosynthesis, class N [Source:HGNC Symbol;Acc:8967];ENSP00000350263|phosphatidylinositol glycan anchor biosynthesis, class N [Source:HGNC Symbol;Acc:8967];	ENSMUSP00000069969|phosphatidylinositol glycan anchor biosynthesis, class N Gene [Source:MGI Symbol;Acc:MGI:1351629];
mk4.000652.02.01	isotig16766	99.87	1528	2	0	1	1528	24	1551	0	2811	3.1966	1.6395	1.5571	ENSP00000318868|serine hydroxymethyltransferase 1 (soluble) [Source:HGNC Symbol;Acc:10850];	ENSMUSP00000018744|serine hydroxymethyltransferase 1 (soluble) Gene [Source:MGI (curated);Acc:MGI:98299];
mk4.001678.02.01	CUFF.101962.1	100	1180	0	0	1	1180	24	1203	0	2180	3.19627	0.625001	2.57127	ENSP00000354021|heterogeneous nuclear ribonucleoprotein A2/B1 [Source:HGNC Symbol;Acc:5033];ENSP00000346694|heterogeneous nuclear ribonucleoprotein A2/B1 [Source:HGNC Symbol;Acc:5033];ENSP00000349101|heterogeneous nuclear ribonucleoprotein A2/B1 [Source:HGNC Symbol;Acc:5033];ENSP00000374529|cyclin K [Source:HGNC Symbol;Acc:1596];ENSP00000395705|cyclin K [Source:HGNC Symbol;Acc:1596];ENSP000003988…	ENSMUSP00000087453|heterogeneous nuclear ribonucleoprotein A2/B1 Gene [Source:MGI Symbol;Acc:MGI:104819];ENSMUSP00000112308|heterogeneous nuclear ribonucleoprotein A2/B1 Gene [Source:MGI Symbol;Acc:MGI:104819];ENSMUSP00000110103|heterogeneous nuclear ribonucleoprotein A2/B1 Gene [Source:MGI Symbol;Acc:MGI:104819];ENSMUSP00000098616|cyclin K Gene [Source:MGI Symbol;Acc:MGI:1276106];ENSMUSP00000021…
OX_Smed_1.0.23223	isotig17634	100	2823	0	0	1	2823	2823	1	0	5214	3.19577	1.38574	1.81003	NA	NA
mk4.000515.10.01	isotig17634	99.05	1688	16	0	239	1926	60	1747	0	3029	3.19577	1.38574	1.81003	NA	NA
OX_Smed_1.0.07789	isotig16247	99.92	1236	1	0	49	1284	1	1236	0	2278	3.19496	1.04681	2.14815	ENSP00000371626|transformer 2 beta homolog (Drosophila) [Source:HGNC Symbol;Acc:10781];ENSP00000413637|transformer 2 beta homolog (Drosophila) [Source:HGNC Symbol;Acc:10781];ENSP00000376290|transformer 2 beta homolog (Drosophila) [Source:HGNC Symbol;Acc:10781];ENSP00000416959|transformer 2 beta homolog (Drosophila) [Source:HGNC Symbol;Acc:10781];	ENSMUSP00000023564|transformer 2 beta homolog (Drosophila) Gene [Source:MGI Symbol;Acc:MGI:106016];
mk4.015965.00.01	isotig01851	99.73	1124	3	0	1	1124	45	1168	0	2060	3.18986	0.988176	2.20168	ENSP00000281156|KH domain containing, RNA binding, signal transduction associated 2 [Source:HGNC Symbol;Acc:18114];	ENSMUSP00000027226|KH domain containing, RNA binding, signal transduction associated 2 Gene [Source:MGI Symbol;Acc:MGI:2159649];
mk4.002806.07.01	isotig10325	100	398	0	0	12	409	1	398	0	736	3.18959	0.883449	2.30614	ENSP00000291458|coiled-coil domain containing 58 [Source:HGNC Symbol;Acc:31136];	ENSMUSP00000097520|coiled-coil domain containing 58 Gene [Source:MGI Symbol;Acc:MGI:2146423];
OX_Smed_1.0.09037	isotig10325	100	520	0	0	36	555	1	520	0	961	3.18959	0.883449	2.30614	ENSP00000291458|coiled-coil domain containing 58 [Source:HGNC Symbol;Acc:31136];	ENSMUSP00000097520|coiled-coil domain containing 58 Gene [Source:MGI Symbol;Acc:MGI:2146423];
dd_smedV4_5994_0_1	isotig24662	99.59	739	2	1	1	739	6	743	0	1347	3.18907	1.8577	1.33137	NA	NA
dd_smedV4_8776_0_2	isotig23755	99.5	596	2	1	562	1156	599	1194	0	1083	3.18103	1.07799	2.10303	NA	NA
mk4.002028.00.01	isotig23755	99.18	367	3	0	1	367	98	464	0	662	3.18103	1.07799	2.10303	NA	NA
OX_Smed_1.0.00177	isotig23755	99.92	1194	1	0	33	1226	1	1194	0	2200	3.18103	1.07799	2.10303	NA	NA
mk4.004089.02.01	CUFF.328158.2	98.79	165	2	0	134	298	328	492	2e-79	294	3.18048	0.714359	2.46613	ENSP00000376611|thymine-DNA glycosylase [Source:HGNC Symbol;Acc:11700];	ENSMUSP00000100947|thymine DNA glycosylase Gene [Source:MGI (curated);Acc:MGI:108247];ENSMUSP00000089917|thymine DNA glycosylase Gene [Source:MGI (curated);Acc:MGI:108247];ENSMUSP00000121000|thymine DNA glycosylase Gene [Source:MGI (curated);Acc:MGI:108247];
dd_smedV4_9815_0_1	isotig23418	99.79	2349	5	0	1410	3758	1	2349	0	4311	3.17643	1.82563	1.3508	ENSP00000372351|Wolf-Hirschhorn syndrome candidate 1 [Source:HGNC Symbol;Acc:12766];ENSP00000372348|Wolf-Hirschhorn syndrome candidate 1 [Source:HGNC Symbol;Acc:12766];ENSP00000372347|Wolf-Hirschhorn syndrome candidate 1 [Source:HGNC Symbol;Acc:12766];ENSP00000372344|Wolf-Hirschhorn syndrome candidate 1 [Source:HGNC Symbol;Acc:12766];ENSP00000423972|Wolf-Hirschhorn syndrome candidate 1 [Source:HG…	ENSMUSP00000122096|Wolf-Hirschhorn syndrome candidate 1-like 1 (human) Gene [Source:MGI (curated);Acc:MGI:2142581];
dd_smedV4_9291_0_1	isotig22838	99.42	1207	6	1	18	1224	1	1206	0	2189	3.16346	1.66358	1.49989	ENSP00000270637|cytosolic thiouridylase subunit 1 homolog (S. pombe) [Source:HGNC Symbol;Acc:29590];ENSP00000390011|cytosolic thiouridylase subunit 1 homolog (S. pombe) [Source:HGNC Symbol;Acc:29590];ENSP00000270637|cytosolic thiouridylase subunit 1 homolog (S. pombe) [Source:HGNC Symbol;Acc:29590];ENSP00000390011|cytosolic thiouridylase subunit 1 homolog (S. pombe) [Source:HGNC Symbol;Acc:29590]…	ENSMUSP00000036770|cytosolic thiouridylase subunit 1 homolog (S. pombe) Gene [Source:MGI (curated);Acc:MGI:2385277];ENSMUSP00000036770|cytosolic thiouridylase subunit 1 homolog (S. pombe) Gene [Source:MGI (curated);Acc:MGI:2385277];ENSMUSP00000036770|cytosolic thiouridylase subunit 1 homolog (S. pombe) Gene [Source:MGI (curated);Acc:MGI:2385277];
mk4.000429.06.01	isotig19498	99.24	395	3	0	508	902	18	412	0	713	3.14867	1.5577	1.59097	ENSP00000263026|eukaryotic elongation factor-2 kinase [Source:HGNC Symbol;Acc:24615];	NA
mk4.004354.03.01	isotig18334	98.13	855	7	3	1	855	45	890	0	1482	3.14704	1.3015	1.84554	ENSP00000401046|mediator complex subunit 7 [Source:HGNC Symbol;Acc:2378];ENSP00000286317|mediator complex subunit 7 [Source:HGNC Symbol;Acc:2378];	ENSMUSP00000104854|mediator complex subunit 7 Gene [Source:MGI (curated);Acc:MGI:1913463];ENSMUSP00000104855|mediator complex subunit 7 Gene [Source:MGI (curated);Acc:MGI:1913463];ENSMUSP00000116997|mediator complex subunit 7 Gene [Source:MGI (curated);Acc:MGI:1913463];ENSMUSP00000020665|mediator complex subunit 7 Gene [Source:MGI (curated);Acc:MGI:1913463];
OX_Smed_1.0.01892	CUFF.138859.1	99.71	1403	4	0	1309	2711	1718	316	0	2571	3.14493	1.49817	1.64677	ENSP00000360162|SWI/SNF related, matrix associated, actin dependent regulator of chromatin, subfamily a, member 1 [Source:HGNC Symbol;Acc:11097];ENSP00000404275|SWI/SNF related, matrix associated, actin dependent regulator of chromatin, subfamily a, member 1 [Source:HGNC Symbol;Acc:11097];ENSP00000360164|SWI/SNF related, matrix associated, actin dependent regulator of chromatin, subfamily a, memb…	ENSMUSP00000099138|SWI/SNF related, matrix associated, actin dependent regulator of chromatin, subfamily a, member 1 Gene [Source:MGI (curated);Acc:MGI:1935127];ENSMUSP00000114296|SWI/SNF related, matrix associated, actin dependent regulator of chromatin, subfamily a, member 1 Gene [Source:MGI (curated);Acc:MGI:1935127];ENSMUSP00000086366|SWI/SNF related, matrix associated, actin dependent regula…
OX_Smed_1.0.13876	CUFF.60081.1	99.93	4607	3	0	1	4607	1	4607	0	8492	3.14462	1.84176	1.30285	ENSP00000369716|chromodomain helicase DNA binding protein 3 [Source:HGNC Symbol;Acc:1918];ENSP00000262450|chromodomain helicase DNA binding protein 5 [Source:HGNC Symbol;Acc:16816];ENSP00000312419|chromodomain helicase DNA binding protein 4 [Source:HGNC Symbol;Acc:1919];ENSP00000385625|chromodomain helicase DNA binding protein 3 [Source:HGNC Symbol;Acc:1918];ENSP00000349508|chromodomain helicase …	ENSMUSP00000060054|chromodomain helicase DNA binding protein 4 Gene [Source:MGI (curated);Acc:MGI:1344380];ENSMUSP00000108009|chromodomain helicase DNA binding protein 4 Gene [Source:MGI (curated);Acc:MGI:1344380];ENSMUSP00000104301|chromodomain helicase DNA binding protein 3 Gene [Source:MGI (curated);Acc:MGI:1344395];ENSMUSP00000122137|chromodomain helicase DNA binding protein 3 Gene [Source:MG…
OX_Smed_1.0.06976	isotig22620	100	1394	0	0	618	2011	1	1394	0	2575	3.14281	2.11047	1.03234	ENSP00000334748|protein phosphatase 2 (formerly 2A), regulatory subunit B'', alpha [Source:HGNC Symbol;Acc:9307];ENSP00000264977|protein phosphatase 2 (formerly 2A), regulatory subunit B'', alpha [Source:HGNC Symbol;Acc:9307];ENSP00000419344|protein phosphatase 2 (formerly 2A), regulatory subunit B'', alpha [Source:HGNC Symbol;Acc:9307];	ENSMUSP00000075327|protein phosphatase 2, regulatory subunit B'', alpha Gene [Source:MGI Symbol;Acc:MGI:2442104];
mk4.019248.00.01	isotig23274	99.55	1101	5	0	1173	2273	1128	28	0	2006	3.13233	1.48551	1.64682	NA	NA
dd_smedV4_9504_0_1	isotig22655	100	1382	0	0	858	2239	1	1382	0	2553	3.12633	1.30703	1.8193	ENSP00000343274|integrator complex subunit 8 [Source:HGNC Symbol;Acc:26048];	ENSMUSP00000103955|integrator complex subunit 8 Gene [Source:MGI (curated);Acc:MGI:1919906];ENSMUSP00000038418|integrator complex subunit 8 Gene [Source:MGI (curated);Acc:MGI:1919906];
OX_Smed_1.0.23344	isotig21238	100	1340	0	0	1	1340	1	1340	0	2475	3.12404	1.10354	2.02051	ENSP00000419740|NOP2/Sun domain family, member 4 [Source:HGNC Symbol;Acc:31802];	ENSMUSP00000030475|NOL1/NOP2/Sun domain family, member 4 Gene [Source:MGI (curated);Acc:MGI:1919431];
dd_smedV4_12750_0_2	isotig26043	99.38	804	2	3	186	989	1	801	0	1454	3.11913	1.0035	2.11563	NA	NA
mk4.000000.54.01	isotig19271	99.45	1808	9	1	9	1816	1	1807	0	3282	3.11884	1.59576	1.52308	ENSP00000362153|guanine nucleotide binding protein-like 2 (nucleolar) [Source:HGNC Symbol;Acc:29925];	ENSMUSP00000030684|guanine nucleotide binding protein-like 2 (nucleolar) Gene [Source:MGI (curated);Acc:MGI:2385207];
dd_smedV4_9411_0_1	isotig23640	99.92	1295	1	0	88	1382	1	1295	0	2386	3.11558	1.63994	1.47564	ENSP00000382815|KIAA2026 [Source:HGNC Symbol;Acc:23378];	ENSMUSP00000092990|bromodomain containing 2 Gene [Source:MGI (curated);Acc:MGI:99495];ENSMUSP00000109879|bromodomain containing 2 Gene [Source:MGI (curated);Acc:MGI:99495];ENSMUSP00000117359|bromodomain containing 2 Gene [Source:MGI (curated);Acc:MGI:99495];ENSMUSP00000109880|bromodomain containing 2 Gene [Source:MGI (curated);Acc:MGI:99495];ENSMUSP00000025193|bromodomain containing 2 Gene [Sourc…
OX_Smed_1.0.08242	isotig15394	99.83	1176	2	0	22	1197	2	1177	0	2161	3.10569	1.26703	1.83866	ENSP00000353246|MAK16 homolog (S. cerevisiae) [Source:HGNC Symbol;Acc:13703];	ENSMUSP00000033983|MAK16 homolog (S. cerevisiae) Gene [Source:MGI Symbol;Acc:MGI:1915170];
OX_Smed_1.0.15202	isotig21086	99.81	2113	0	4	1	2113	1	2109	0	3877	3.10473	1.43718	1.66754	ENSP00000282366|metastasis associated 1 family, member 3 [Source:HGNC Symbol;Acc:23784];ENSP00000385045|metastasis associated 1 family, member 3 [Source:HGNC Symbol;Acc:23784];ENSP00000385823|metastasis associated 1 family, member 3 [Source:HGNC Symbol;Acc:23784];	ENSMUSP00000107968|metastasis associated 3 Gene [Source:MGI (curated);Acc:MGI:2151172];
mk4.007289.00.01	isotig19431	99.51	1227	5	1	6	1232	1	1226	0	2231	3.09712	1.31258	1.78454	ENSP00000271628|splicing factor 3b, subunit 4, 49kDa [Source:HGNC Symbol;Acc:10771];	ENSMUSP00000075709|splicing factor 3b, subunit 4 Gene [Source:MGI (curated);Acc:MGI:109580];
dd_smedV4_8737_0_1	isotig26252	99.62	1325	3	2	27	1349	1	1325	0	2418	3.09707	1.49344	1.60363	ENSP00000261015|WD repeat domain 12 [Source:HGNC Symbol;Acc:14098];	ENSMUSP00000113494|WD repeat domain 12 Gene [Source:MGI (curated);Acc:MGI:1927241];ENSMUSP00000113148|WD repeat domain 12 Gene [Source:MGI (curated);Acc:MGI:1927241];ENSMUSP00000027173|WD repeat domain 12 Gene [Source:MGI (curated);Acc:MGI:1927241];
dd_smedV4_6243_0_1	isotig16311	99.89	3565	3	1	822	4386	1	3564	0	6560	3.09185	1.81498	1.27688	ENSP00000403399|dentin sialophosphoprotein [Source:HGNC Symbol;Acc:3054];	ENSMUSP00000105949|zinc finger CCCH type containing 6 Gene [Source:MGI (curated);Acc:MGI:1926001];
OX_Smed_1.0.06464	isotig04790	99.8	1529	2	1	261	1788	229	1757	0	2806	3.08709	0.977786	2.10931	ENSP00000221419|heterogeneous nuclear ribonucleoprotein L [Source:HGNC Symbol;Acc:5045];	ENSMUSP00000049407|heterogeneous nuclear ribonucleoprotein L Gene [Source:MGI Symbol;Acc:MGI:104816];
mk4.007783.00.01	isotig04790	99.3	1279	2	2	349	1620	479	1757	0	2305	3.08709	0.977786	2.10931	ENSP00000221419|heterogeneous nuclear ribonucleoprotein L [Source:HGNC Symbol;Acc:5045];	ENSMUSP00000049407|heterogeneous nuclear ribonucleoprotein L Gene [Source:MGI Symbol;Acc:MGI:104816];
OX_Smed_1.0.17395	isotig24791	99.72	712	0	2	1	712	1	710	0	1303	3.08557	0.748181	2.33739	NA	NA
mk4.002007.01.01	isotig18302	100	298	0	0	60	357	148	445	9e-157	551	3.08082	1.37662	1.7042	ENSP00000272645|polymerase (RNA) II (DNA directed) polypeptide D [Source:HGNC Symbol;Acc:9191];	ENSMUSP00000025106|polymerase (RNA) II (DNA directed) polypeptide D Gene [Source:MGI Symbol;Acc:MGI:1916491];
OX_Smed_1.0.22237	isotig22941	99.54	1090	5	0	855	1944	54	1143	0	1993	3.07911	1.45294	1.62617	ENSP00000417901|gephyrin [Source:HGNC Symbol;Acc:15465];ENSP00000312771|gephyrin [Source:HGNC Symbol;Acc:15465];ENSP00000303019|gephyrin [Source:HGNC Symbol;Acc:15465];	ENSMUSP00000106018|gephyrin Gene [Source:MGI Symbol;Acc:MGI:109602];ENSMUSP00000054064|gephyrin Gene [Source:MGI Symbol;Acc:MGI:109602];
OX_Smed_1.0.20681	isotig13532	99.86	1422	2	0	1	1422	1422	1	0	2615	3.07223	0.795687	2.27655	ENSP00000239938|early growth response 1 [Source:HGNC Symbol;Acc:3238];	ENSMUSP00000069616|early growth response 1 Gene [Source:MGI (curated);Acc:MGI:95295];
dd_smedV4_6179_0_8	isotig21067	99.43	1919	1	6	487	2396	1	1918	0	3474	3.07091	1.00574	2.06517	ENSP00000257904|cyclin-dependent kinase 4 [Source:HGNC Symbol;Acc:1773];	ENSMUSP00000006911|cyclin-dependent kinase 4 Gene [Source:MGI (curated);Acc:MGI:88357];
OX_Smed_1.0.15224	isotig06661	99.92	1252	0	1	1	1251	1	1252	0	2305	3.06865	1.81945	1.2492	NA	NA
OX_Smed_1.0.15035	CUFF.312832.1	99.76	1274	3	0	1	1274	1	1274	0	2337	3.05267	1.78882	1.26385	NA	NA
mk4.001325.02.01	isotig02746	100	297	0	0	34	330	1	297	3e-156	549	3.05211	0.860613	2.1915	ENSP00000216252|PHD finger protein 5A [Source:HGNC Symbol;Acc:18000];	ENSMUSP00000023117|PHD finger protein 5A Gene [Source:MGI Symbol;Acc:MGI:2156864];
OX_Smed_1.0.07814	CUFF.124671.1	99.78	448	0	1	569	1016	450	4	0	821	3.04962	0.927237	2.12238	ENSP00000259239|IMP4, U3 small nucleolar ribonucleoprotein, homolog (yeast) [Source:HGNC Symbol;Acc:30856];ENSP00000386411|IMP4, U3 small nucleolar ribonucleoprotein, homolog (yeast) [Source:HGNC Symbol;Acc:30856];	ENSMUSP00000120823|IMP4, U3 small nucleolar ribonucleoprotein, homolog (yeast) Gene [Source:MGI (curated);Acc:MGI:106572];ENSMUSP00000027303|IMP4, U3 small nucleolar ribonucleoprotein, homolog (yeast) Gene [Source:MGI (curated);Acc:MGI:106572];
OX_Smed_1.0.14260	isotig18569	99.88	1686	0	2	149	1834	1	1684	0	3101	3.04493	1.24299	1.80193	ENSP00000342300|TH1-like (Drosophila) [Source:HGNC Symbol;Acc:15934];	ENSMUSP00000104703|TH1-like homolog (Drosophila) Gene [Source:MGI (curated);Acc:MGI:1926424];
dd_smedV4_3023_0_1	isotig24503	100	1452	0	0	18	1469	1	1452	0	2682	3.0429	1.17728	1.86562	ENSP00000252037|FK506 binding protein 6, 36kDa [Source:HGNC Symbol;Acc:3722];	ENSMUSP00000106812|FK506 binding protein 6 Gene [Source:MGI Symbol;Acc:MGI:2137612];ENSMUSP00000043193|FK506 binding protein 6 Gene [Source:MGI Symbol;Acc:MGI:2137612];
mk4.000888.02.01	isotig24503	99.54	659	3	0	697	1355	794	1452	0	1201	3.0429	1.17728	1.86562	ENSP00000252037|FK506 binding protein 6, 36kDa [Source:HGNC Symbol;Acc:3722];	ENSMUSP00000106812|FK506 binding protein 6 Gene [Source:MGI Symbol;Acc:MGI:2137612];ENSMUSP00000043193|FK506 binding protein 6 Gene [Source:MGI Symbol;Acc:MGI:2137612];
OX_Smed_1.0.18523	isotig07452	100	1390	0	0	35	1424	1431	42	0	2567	3.03805	0.766583	2.27146	ENSP00000362584|retinoblastoma binding protein 4 [Source:HGNC Symbol;Acc:9887];ENSP00000362592|retinoblastoma binding protein 4 [Source:HGNC Symbol;Acc:9887];ENSP00000398242|retinoblastoma binding protein 4 [Source:HGNC Symbol;Acc:9887];ENSP00000369427|retinoblastoma binding protein 7 [Source:HGNC Symbol;Acc:9890];ENSP00000369424|retinoblastoma binding protein 7 [Source:HGNC Symbol;Acc:9890];	ENSMUSP00000099658|retinoblastoma binding protein 4 Gene [Source:MGI (curated);Acc:MGI:1194912];ENSMUSP00000107946|retinoblastoma binding protein 7 Gene [Source:MGI (curated);Acc:MGI:1194910];ENSMUSP00000033720|retinoblastoma binding protein 7 Gene [Source:MGI (curated);Acc:MGI:1194910];
OX_Smed_1.0.07885	CUFF.26008.1	98.21	669	10	2	412	1080	21	687	0	1170	3.03258	1.0907	1.94188	ENSP00000333837|mitochondrial ribosomal protein L12 [Source:HGNC Symbol;Acc:10378];	ENSMUSP00000044417|mitochondrial ribosomal protein L12 Gene [Source:MGI (curated);Acc:MGI:1926273];
OX_Smed_1.0.07784	isotig19201	100	865	0	0	24	888	1	865	0	1598	3.02668	1.27425	1.75243	ENSP00000307077|UPF0558 protein C1orf156 (Arsenic-transactivated protein 2)(AsTP2) [Source:UniProtKB/Swiss-Prot;Acc:O95568];ENSP00000307975|UPF0558 protein C1orf156 (Arsenic-transactivated protein 2)(AsTP2) [Source:UniProtKB/Swiss-Prot;Acc:O95568];	ENSMUSP00000107116|RIKEN cDNA 2810422O20 gene Gene [Source:MGI Symbol;Acc:MGI:1917212];ENSMUSP00000048636|RIKEN cDNA 2810422O20 gene Gene [Source:MGI Symbol;Acc:MGI:1917212];
dd_smedV4_3675_0_1	isotig15103	99.51	813	3	1	28	839	1	813	0	1478	3.02634	0.909915	2.11643	ENSP00000392913|polymerase (RNA) II (DNA directed) polypeptide H [Source:HGNC Symbol;Acc:9195];ENSP00000296223|polymerase (RNA) II (DNA directed) polypeptide H [Source:HGNC Symbol;Acc:9195];	ENSMUSP00000021405|polymerase (RNA) II (DNA directed) polypeptide H Gene [Source:MGI Symbol;Acc:MGI:2384309];
dd_smedV4_9264_0_15	isotig13835	95.6	1863	78	4	559	2419	1	1861	0	2983	3.0259	1.63729	1.38861	ENSP00000263805|zinc finger protein 106 homolog (mouse) [Source:HGNC Symbol;Acc:23240];ENSP00000401297|zinc finger protein 106 homolog (mouse) [Source:HGNC Symbol;Acc:23240];ENSP00000263805|zinc finger protein 106 homolog (mouse) [Source:HGNC Symbol;Acc:23240];ENSP00000401297|zinc finger protein 106 homolog (mouse) [Source:HGNC Symbol;Acc:23240];	ENSMUSP00000055602|zinc finger protein 106 Gene [Source:MGI (curated);Acc:MGI:1270153];ENSMUSP00000055602|zinc finger protein 106 Gene [Source:MGI (curated);Acc:MGI:1270153];
dd_smedV4_3892_0_1	isotig12593	100	752	0	0	59	810	1	752	0	1389	3.02264	1.45941	1.56324	ENSP00000313350|ribonuclease H1 [Source:HGNC Symbol;Acc:18466];	ENSMUSP00000020959|ribonuclease H1 Gene [Source:MGI Symbol;Acc:MGI:1335073];
mk4.000221.03.01	isotig12593	99.67	304	1	0	143	446	152	455	4e-158	556	3.02264	1.45941	1.56324	ENSP00000313350|ribonuclease H1 [Source:HGNC Symbol;Acc:18466];	ENSMUSP00000020959|ribonuclease H1 Gene [Source:MGI Symbol;Acc:MGI:1335073];
OX_Smed_1.0.08102	isotig12593	100	438	0	0	335	772	315	752	0	809	3.02264	1.45941	1.56324	ENSP00000313350|ribonuclease H1 [Source:HGNC Symbol;Acc:18466];	ENSMUSP00000020959|ribonuclease H1 Gene [Source:MGI Symbol;Acc:MGI:1335073];
mk4.000007.14.01	isotig25047	99.6	1491	6	0	1	1491	10	1500	0	2721	3.01531	1.35043	1.66489	ENSP00000368129|apoptosis inhibitor 5 [Source:HGNC Symbol;Acc:594];ENSP00000399341|apoptosis inhibitor 5 [Source:HGNC Symbol;Acc:594];	ENSMUSP00000028617|apoptosis inhibitor 5 Gene [Source:MGI (curated);Acc:MGI:1888993];
dd_smedV4_1211_0_1	isotig20062	99.93	1479	1	0	42	1520	1086	2564	0	2726	3.0152	1.13368	1.88152	ENSP00000323511|polynucleotide kinase 3'-phosphatase [Source:HGNC Symbol;Acc:9154];	ENSMUSP00000003044|polynucleotide kinase 3'- phosphatase Gene [Source:MGI (curated);Acc:MGI:1891698];ENSMUSP00000103508|polynucleotide kinase 3'- phosphatase Gene [Source:MGI (curated);Acc:MGI:1891698];
mk4.000725.07.01	isotig20062	99.59	493	2	0	3	495	1086	1578	0	900	3.0152	1.13368	1.88152	ENSP00000323511|polynucleotide kinase 3'-phosphatase [Source:HGNC Symbol;Acc:9154];	ENSMUSP00000003044|polynucleotide kinase 3'- phosphatase Gene [Source:MGI (curated);Acc:MGI:1891698];ENSMUSP00000103508|polynucleotide kinase 3'- phosphatase Gene [Source:MGI (curated);Acc:MGI:1891698];
dd_smedV4_2068_0_2	CUFF.176749.2	99.81	514	1	0	251	764	330	843	0	944	3.01382	1.25288	1.76094	ENSP00000365883|nudix (nucleoside diphosphate linked moiety X)-type motif 8 [Source:HGNC Symbol;Acc:8055];	ENSMUSP00000025802|nudix (nucleoside diphosphate linked moiety X)-type motif 8 Gene [Source:MGI (curated);Acc:MGI:1913637];ENSMUSP00000119218|nudix (nucleoside diphosphate linked moiety X)-type motif 8 Gene [Source:MGI (curated);Acc:MGI:1913637];
OX_Smed_1.0.13602	isotig18516	99.61	776	0	3	10	785	773	1	0	1413	3.01249	0.882602	2.12989	ENSP00000309087|PLAC8-like 1 [Source:HGNC Symbol;Acc:31746];	ENSMUSP00000075625|cornifelin Gene [Source:MGI Symbol;Acc:MGI:1919633];
dd_smedV4_1219_1_1	isotig18516	97.47	594	15	0	939	1532	180	773	0	1014	3.01249	0.882602	2.12989	ENSP00000309087|PLAC8-like 1 [Source:HGNC Symbol;Acc:31746];	ENSMUSP00000075625|cornifelin Gene [Source:MGI Symbol;Acc:MGI:1919633];
mk4.004768.00.02	CUFF.174458.1	99.79	5721	0	4	1	5721	42	5750	0	10490	3.01167	1.50509	1.50658	ENSP00000314949|polymerase (RNA) II (DNA directed) polypeptide A, 220kDa [Source:HGNC Symbol;Acc:9187];ENSP00000361446|polymerase (RNA) III (DNA directed) polypeptide A, 155kDa [Source:HGNC Symbol;Acc:30074];	ENSMUSP00000071200|polymerase (RNA) II (DNA directed) polypeptide A Gene [Source:MGI (curated);Acc:MGI:98086];ENSMUSP00000050771|polymerase (RNA) II (DNA directed) polypeptide A Gene [Source:MGI (curated);Acc:MGI:98086];ENSMUSP00000026322|polymerase (RNA) III (DNA directed) polypeptide A Gene [Source:MGI Symbol;Acc:MGI:2681836];
OX_Smed_1.0.21746	isotig15578	98.94	662	1	2	1	662	7	662	0	1179	3.0042	1.51539	1.4888	ENSP00000215587|polymerase (RNA) II (DNA directed) polypeptide E, 25kDa [Source:HGNC Symbol;Acc:9192];	ENSMUSP00000004786|polymerase (RNA) II (DNA directed) polypeptide E Gene [Source:MGI (curated);Acc:MGI:1913670];
mk4.002315.05.01	isotig13431	99	1295	10	3	83	1375	1	1294	0	2316	3.0036	1.6317	1.3719	ENSP00000314491|serrate RNA effector molecule homolog (Arabidopsis) [Source:HGNC Symbol;Acc:24101];ENSP00000373445|serrate RNA effector molecule homolog (Arabidopsis) [Source:HGNC Symbol;Acc:24101];ENSP00000391852|serrate RNA effector molecule homolog (Arabidopsis) [Source:HGNC Symbol;Acc:24101];ENSP00000416553|serrate RNA effector molecule homolog (Arabidopsis) [Source:HGNC Symbol;Acc:24101];ENS…	ENSMUSP00000043123|serrate RNA effector molecule homolog (Arabidopsis) Gene [Source:MGI Symbol;Acc:MGI:1933527];
OX_Smed_1.0.09215	isotig25956	99.37	479	1	2	49	526	10	487	0	869	3.00166	1.08903	1.91263	NA	NA
dd_smedV4_3264_0_1	isotig23289	99.33	3283	20	1	125	3405	1	3283	0	5971	2.99797	1.51752	1.48046	ENSP00000385559|exportin 1 (CRM1 homolog, yeast) [Source:HGNC Symbol;Acc:12825];ENSP00000384863|exportin 1 (CRM1 homolog, yeast) [Source:HGNC Symbol;Acc:12825];ENSP00000385942|exportin 1 (CRM1 homolog, yeast) [Source:HGNC Symbol;Acc:12825];	ENSMUSP00000099934|exportin 1, CRM1 homolog (yeast) Gene [Source:MGI (curated);Acc:MGI:2144013];ENSMUSP00000020538|exportin 1, CRM1 homolog (yeast) Gene [Source:MGI (curated);Acc:MGI:2144013];ENSMUSP00000099933|exportin 1, CRM1 homolog (yeast) Gene [Source:MGI (curated);Acc:MGI:2144013];ENSMUSP00000105178|exportin 1, CRM1 homolog (yeast) Gene [Source:MGI (curated);Acc:MGI:2144013];
OX_Smed_1.0.01527	isotig16936	99.91	1100	1	0	17	1116	1100	1	0	2026	2.99204	1.65816	1.33388	ENSP00000376272|replication factor C (activator 1) 4, 37kDa [Source:HGNC Symbol;Acc:9972];ENSP00000296273|replication factor C (activator 1) 4, 37kDa [Source:HGNC Symbol;Acc:9972];	ENSMUSP00000023598|replication factor C (activator 1) 4 Gene [Source:MGI (curated);Acc:MGI:2146571];
dd_smedV4_6908_0_1	isotig11111	100	1392	0	0	110	1501	1	1392	0	2571	2.98854	1.47977	1.50878	NA	NA
OX_Smed_1.0.22817	isotig11111	99.44	1066	5	1	1	1066	328	1392	0	1943	2.98854	1.47977	1.50878	NA	NA
OX_Smed_1.0.11262	isotig11303	99.45	915	4	1	3	916	1	915	0	1661	2.98545	0.979397	2.00606	ENSP00000375957|BCS1-like (yeast) [Source:HGNC Symbol;Acc:1020];ENSP00000413908|BCS1-like (yeast) [Source:HGNC Symbol;Acc:1020];ENSP00000375959|BCS1-like (yeast) [Source:HGNC Symbol;Acc:1020];ENSP00000406494|BCS1-like (yeast) [Source:HGNC Symbol;Acc:1020];ENSP00000404999|BCS1-like (yeast) [Source:HGNC Symbol;Acc:1020];	ENSMUSP00000027358|BCS1-like (yeast) Gene [Source:MGI (curated);Acc:MGI:1914071];ENSMUSP00000109362|BCS1-like (yeast) Gene [Source:MGI (curated);Acc:MGI:1914071];ENSMUSP00000109361|BCS1-like (yeast) Gene [Source:MGI (curated);Acc:MGI:1914071];
OX_Smed_1.0.08651	CUFF.24410.1	100	660	0	0	16	675	1	660	0	1219	2.97612	1.30344	1.67269	ENSP00000409487|proteasome (prosome, macropain) activator subunit 3 (PA28 gamma; Ki) [Source:HGNC Symbol;Acc:9570];	ENSMUSP00000019470|proteaseome (prosome, macropain) 28 subunit, 3 Gene [Source:MGI (curated);Acc:MGI:1096366];ENSMUSP00000102888|proteaseome (prosome, macropain) 28 subunit, 3 Gene [Source:MGI (curated);Acc:MGI:1096366];
dd_smedV4_3662_0_1	isotig23342	98.68	2274	23	3	329	2602	1	2267	0	4067	2.97579	1.4082	1.5676	ENSP00000264951|5'-3' exoribonuclease 1 [Source:HGNC Symbol;Acc:30654];ENSP00000376707|5'-3' exoribonuclease 1 [Source:HGNC Symbol;Acc:30654];	ENSMUSP00000034981|5'-3' exoribonuclease 1 Gene [Source:MGI Symbol;Acc:MGI:891964];
OX_Smed_1.0.02454	isotig22263	99.8	1481	1	2	19	1499	1	1479	0	2717	2.97553	1.24214	1.73338	NA	NA
OX_Smed_1.0.01696	isotig18961	100	800	0	0	12	811	800	1	0	1478	2.97252	1.46083	1.5117	ENSP00000245539|mitochondrial ribosomal protein S7 [Source:HGNC Symbol;Acc:14499];	ENSMUSP00000112023|mitchondrial ribosomal protein S7 Gene [Source:MGI (curated);Acc:MGI:1354367];ENSMUSP00000053033|mitchondrial ribosomal protein S7 Gene [Source:MGI (curated);Acc:MGI:1354367];
OX_Smed_1.0.01723	isotig14289	99.81	2567	5	0	1154	3720	1123	3689	0	4713	2.96337	1.6618	1.30157	ENSP00000355013|Ctr9, Paf1/RNA polymerase II complex component, homolog (S. cerevisiae) [Source:HGNC Symbol;Acc:16850];	ENSMUSP00000095707|Ctr9, Paf1/RNA polymerase II complex component, homolog (S. cerevisiae) Gene [Source:MGI (curated);Acc:MGI:109345];ENSMUSP00000005749|Ctr9, Paf1/RNA polymerase II complex component, homolog (S. cerevisiae) Gene [Source:MGI (curated);Acc:MGI:109345];
mk4.000315.11.01	isotig22191	99.78	904	2	0	1	904	140	1043	0	1659	2.96091	0.858227	2.10268	NA	NA
dd_smedV4_10037_0_1	isotig22191	100	1359	0	0	19	1377	1	1359	0	2510	2.96091	0.858227	2.10268	NA	NA
dd_smedV4_23575_0_1	CUFF.20057.1	99.52	832	4	0	1659	2490	1	832	0	1515	2.95742	1.94195	1.01546	NA	NA
dd_smedV4_3159_0_2	isotig24787	99.84	1935	3	0	2116	4050	704	2638	0	3557	2.95555	1.33496	1.62059	ENSP00000245838|THO complex 2 [Source:HGNC Symbol;Acc:19073];ENSP00000419795|THO complex 2 [Source:HGNC Symbol;Acc:19073];ENSP00000347959|THO complex 2 [Source:HGNC Symbol;Acc:19073];ENSP00000386221|THO complex 2 [Source:HGNC Symbol;Acc:19073];	ENSMUSP00000044677|THO complex 2 Gene [Source:MGI (curated);Acc:MGI:2442413];
OX_Smed_1.0.01627	isotig14441	99.72	708	1	1	1	707	19	726	0	1295	2.9546	0.88971	2.06489	ENSP00000376176|RAN, member RAS oncogene family [Source:HGNC Symbol;Acc:9846];	ENSMUSP00000106975|RAN, member RAS oncogene family Gene [Source:MGI (curated);Acc:MGI:1333112];ENSMUSP00000031383|RAN, member RAS oncogene family Gene [Source:MGI (curated);Acc:MGI:1333112];
OX_Smed_1.0.23348	isotig17081	100	1812	0	0	1	1812	1	1812	0	3347	2.95192	1.70454	1.24738	ENSP00000386247|CWF19-like 2, cell cycle control (S. pombe) [Source:HGNC Symbol;Acc:26508];ENSP00000282251|CWF19-like 2, cell cycle control (S. pombe) [Source:HGNC Symbol;Acc:26508];	ENSMUSP00000027027|CWF19-like 2, cell cycle control (S. pombe) Gene [Source:MGI Symbol;Acc:MGI:1918023];
OX_Smed_1.0.19740	isotig10656	100	528	0	0	162	689	587	60	0	976	2.949	1.34212	1.60688	ENSP00000364626|PCI domain containing 2 [Source:HGNC Symbol;Acc:25653];ENSP00000364628|PCI domain containing 2 [Source:HGNC Symbol;Acc:25653];ENSP00000337405|PCI domain containing 2 [Source:HGNC Symbol;Acc:25653];	ENSMUSP00000039060|PCI domain containing 2 Gene [Source:MGI Symbol;Acc:MGI:2443003];
OX_Smed_1.0.12088	isotig06068	100	1383	0	0	9	1391	1414	32	0	2555	2.94455	1.38038	1.56416	NA	NA
OX_Smed_1.0.01998	isotig06068	99.68	1237	1	2	299	1535	212	1445	0	2259	2.94455	1.38038	1.56416	NA	NA
mk4.002441.01.01	isotig16503	99.63	1361	1	2	1	1361	18	1374	0	2483	2.9435	0.287578	2.65592	ENSP00000303147|methionine adenosyltransferase II, alpha [Source:HGNC Symbol;Acc:6904];	ENSMUSP00000087118|methionine adenosyltransferase II, alpha Gene [Source:MGI Symbol;Acc:MGI:2443731];
OX_Smed_1.0.23360	isotig10704	100	1348	0	0	1	1348	1	1348	0	2490	2.94178	1.31099	1.63079	ENSP00000258455|mitochondrial ribosomal protein S9 [Source:HGNC Symbol;Acc:14501];	ENSMUSP00000056855|mitochondrial ribosomal protein S9 Gene [Source:MGI Symbol;Acc:MGI:1916777];
mk4.001645.02.01	isotig10704	98.95	477	5	0	1	477	63	539	0	854	2.94178	1.31099	1.63079	ENSP00000258455|mitochondrial ribosomal protein S9 [Source:HGNC Symbol;Acc:14501];	ENSMUSP00000056855|mitochondrial ribosomal protein S9 Gene [Source:MGI Symbol;Acc:MGI:1916777];
OX_Smed_1.0.15178	isotig06664	100	926	0	0	1	926	926	1	0	1711	2.93974	1.06446	1.87529	NA	NA
OX_Smed_1.0.15214	isotig11131	99.63	1643	6	0	1	1643	1	1643	0	3001	2.92204	1.1314	1.79064	ENSP00000227524|PRP19/PSO4 pre-mRNA processing factor 19 homolog (S. cerevisiae) [Source:HGNC Symbol;Acc:17896];	ENSMUSP00000025642|PRP19/PSO4 pre-mRNA processing factor 19 homolog (S. cerevisiae) Gene [Source:MGI Symbol;Acc:MGI:106247];
mk4.004989.00.01	isotig20061	99.73	739	2	0	1	739	17	755	0	1354	2.91783	0.470647	2.44718	ENSP00000261406|EMG1 nucleolar protein homolog (S. cerevisiae) [Source:HGNC Symbol;Acc:16912];	ENSMUSP00000004379|EMG1 nucleolar protein homolog (S. cerevisiae) Gene [Source:MGI (curated);Acc:MGI:1315195];
dd_smedV4_7033_0_1	isotig15067	99.8	3028	4	2	2516	5542	1	3027	0	5557	2.91057	0.636488	2.27408	ENSP00000382394|zinc finger homeobox 4 [Source:HGNC Symbol;Acc:30939];	ENSMUSP00000044612|zinc finger homeobox 3 Gene [Source:MGI Symbol;Acc:MGI:99948];
dd_smedV4_3968_0_2	isotig23138	99.61	1556	6	0	1190	2745	1	1556	0	2841	2.90943	1.56157	1.34785	ENSP00000319104|suppressor of Ty 6 homolog (S. cerevisiae) [Source:HGNC Symbol;Acc:11470];	ENSMUSP00000002121|suppressor of Ty 6 homolog (S. cerevisiae) Gene [Source:MGI (curated);Acc:MGI:107726];ENSMUSP00000103950|suppressor of Ty 6 homolog (S. cerevisiae) Gene [Source:MGI (curated);Acc:MGI:107726];
dd_smedV4_11507_0_4	isotig21420	99.75	1592	2	2	1575	3165	124	1714	0	2916	2.90055	1.6272	1.27334	ENSP00000372199|URB1 ribosome biogenesis 1 homolog (S. cerevisiae) [Source:HGNC Symbol;Acc:17344];	ENSMUSP00000114717|URB1 ribosome biogenesis 1 homolog (S. cerevisiae) Gene [Source:MGI (curated);Acc:MGI:2146468];ENSMUSP00000036069|URB1 ribosome biogenesis 1 homolog (S. cerevisiae) Gene [Source:MGI (curated);Acc:MGI:2146468];
OX_Smed_1.0.08055	isotig24533	99.59	966	0	3	28	992	1	963	0	1759	2.89814	1.2421	1.65604	ENSP00000355566|translocase of outer mitochondrial membrane 20 homolog (yeast) [Source:HGNC Symbol;Acc:20947];	ENSMUSP00000077864|translocase of outer mitochondrial membrane 20 homolog (yeast) Gene [Source:MGI Symbol;Acc:MGI:1915202];
mk4.000658.07.01	isotig19126	99.47	948	5	0	1	948	9	956	0	1724	2.89693	1.05719	1.83974	NA	NA
dd_smedV4_3355_0_1	isotig22339	99.5	3008	4	5	121	3128	1	2997	0	5463	2.88342	1.47937	1.40405	ENSP00000283131|SWI/SNF related, matrix associated, actin dependent regulator of chromatin, subfamily a, member 5 [Source:HGNC Symbol;Acc:11101];ENSP00000360162|SWI/SNF related, matrix associated, actin dependent regulator of chromatin, subfamily a, member 1 [Source:HGNC Symbol;Acc:11097];ENSP00000404275|SWI/SNF related, matrix associated, actin dependent regulator of chromatin, subfamily a, memb…	ENSMUSP00000044361|SWI/SNF related, matrix associated, actin dependent regulator of chromatin, subfamily a, member 5 Gene [Source:MGI (curated);Acc:MGI:1935129];ENSMUSP00000099138|SWI/SNF related, matrix associated, actin dependent regulator of chromatin, subfamily a, member 1 Gene [Source:MGI (curated);Acc:MGI:1935127];ENSMUSP00000086366|SWI/SNF related, matrix associated, actin dependent regula…
OX_Smed_1.0.12996	isotig21452	99.52	1032	1	4	1409	2438	1	1030	0	1875	2.87816	1.18986	1.6883	NA	NA
dd_smedV4_10617_0_1	CUFF.140468.1	98.79	1817	22	0	62	1878	1	1817	0	3234	2.87356	1.78644	1.08713	ENSP00000371101|nucleolar protein 10 [Source:HGNC Symbol;Acc:25862];	ENSMUSP00000035930|nucleolar protein 10 Gene [Source:MGI Symbol;Acc:MGI:2684913];
mk4.001097.09.01	isotig24931	99.91	1065	1	0	1	1065	41	1105	0	1962	2.86704	1.14915	1.71788	ENSP00000404023|TIA1 cytotoxic granule-associated RNA binding protein [Source:HGNC Symbol;Acc:11802];	ENSMUSP00000093424|cytotoxic granule-associated RNA binding protein 1 Gene [Source:MGI (curated);Acc:MGI:107914];
dd_smedV4_5515_0_1	isotig13320	99.85	2640	4	0	2420	5059	2651	12	0	4854	2.8635	1.55872	1.30478	ENSP00000215591|polymerase (RNA) mitochondrial (DNA directed) [Source:HGNC Symbol;Acc:9200];	ENSMUSP00000020580|polymerase (RNA) mitochondrial (DNA directed) Gene [Source:MGI Symbol;Acc:MGI:1915843];
OX_Smed_1.0.01640	isotig10007	100	744	0	0	1	744	22	765	0	1375	2.85957	1.12727	1.7323	ENSP00000400326|small nucleolar RNA, C/D box 84 [Source:HGNC Symbol;Acc:32743];ENSP00000413576|small nucleolar RNA, C/D box 84 [Source:HGNC Symbol;Acc:32743];ENSP00000394160|small nucleolar RNA, C/D box 84 [Source:HGNC Symbol;Acc:32743];ENSP00000416269|small nucleolar RNA, C/D box 84 [Source:HGNC Symbol;Acc:32743];ENSP00000407427|small nucleolar RNA, C/D box 84 [Source:HGNC Symbol;Acc:32743];	ENSMUSP00000070682|HLA-B-associated transcript 1A Gene [Source:MGI Symbol;Acc:MGI:99240];ENSMUSP00000094948|HLA-B-associated transcript 1A Gene [Source:MGI Symbol;Acc:MGI:99240];
mk4.018320.00.01	isotig10007	99.31	723	2	2	1	720	43	765	0	1304	2.85957	1.12727	1.7323	ENSP00000400326|small nucleolar RNA, C/D box 84 [Source:HGNC Symbol;Acc:32743];ENSP00000413576|small nucleolar RNA, C/D box 84 [Source:HGNC Symbol;Acc:32743];ENSP00000394160|small nucleolar RNA, C/D box 84 [Source:HGNC Symbol;Acc:32743];ENSP00000416269|small nucleolar RNA, C/D box 84 [Source:HGNC Symbol;Acc:32743];ENSP00000407427|small nucleolar RNA, C/D box 84 [Source:HGNC Symbol;Acc:32743];	ENSMUSP00000070682|HLA-B-associated transcript 1A Gene [Source:MGI Symbol;Acc:MGI:99240];ENSMUSP00000094948|HLA-B-associated transcript 1A Gene [Source:MGI Symbol;Acc:MGI:99240];
mk4.005595.02.01	CUFF.330248.1	99.81	2139	3	1	26	2163	21	2159	0	3927	2.85597	1.75857	1.0974	ENSP00000360609|heat shock protein 90kDa alpha (cytosolic), class B member 1 [Source:HGNC Symbol;Acc:5258];ENSP00000360709|heat shock protein 90kDa alpha (cytosolic), class B member 1 [Source:HGNC Symbol;Acc:5258];ENSP00000325875|heat shock protein 90kDa alpha (cytosolic), class B member 1 [Source:HGNC Symbol;Acc:5258];ENSP00000216281|heat shock protein 90kDa alpha (cytosolic), class A member 2 […	ENSMUSP00000024739|heat shock protein 90 alpha (cytosolic), class B member 1 Gene [Source:MGI (curated);Acc:MGI:96247];ENSMUSP00000021698|heat shock protein 90, alpha (cytosolic), class A member 1 Gene [Source:MGI (curated);Acc:MGI:96250];ENSMUSP00000091921|heat shock protein 90, alpha (cytosolic), class A member 1 Gene [Source:MGI (curated);Acc:MGI:96250];
OX_Smed_1.0.15306	isotig09298	99.57	1842	1	4	1	1841	1	1836	0	3350	2.85532	1.69593	1.15939	ENSP00000320298|protein tyrosine phosphatase, non-receptor type 2 [Source:HGNC Symbol;Acc:9650];ENSP00000311857|protein tyrosine phosphatase, non-receptor type 2 [Source:HGNC Symbol;Acc:9650];ENSP00000320546|protein tyrosine phosphatase, non-receptor type 2 [Source:HGNC Symbol;Acc:9650];ENSP00000382784|protein tyrosine phosphatase, non-receptor type 2 [Source:HGNC Symbol;Acc:9650];ENSP00000320298…	ENSMUSP00000029053|protein tyrosine phosphatase, non-receptor type 1 Gene [Source:MGI (curated);Acc:MGI:97805];ENSMUSP00000029053|protein tyrosine phosphatase, non-receptor type 1 Gene [Source:MGI (curated);Acc:MGI:97805];
mk4.000841.05.01	isotig09298	99.89	920	1	0	119	1038	232	1151	0	1694	2.85532	1.69593	1.15939	ENSP00000320298|protein tyrosine phosphatase, non-receptor type 2 [Source:HGNC Symbol;Acc:9650];ENSP00000311857|protein tyrosine phosphatase, non-receptor type 2 [Source:HGNC Symbol;Acc:9650];ENSP00000320546|protein tyrosine phosphatase, non-receptor type 2 [Source:HGNC Symbol;Acc:9650];ENSP00000382784|protein tyrosine phosphatase, non-receptor type 2 [Source:HGNC Symbol;Acc:9650];ENSP00000320298…	ENSMUSP00000029053|protein tyrosine phosphatase, non-receptor type 1 Gene [Source:MGI (curated);Acc:MGI:97805];ENSMUSP00000029053|protein tyrosine phosphatase, non-receptor type 1 Gene [Source:MGI (curated);Acc:MGI:97805];
mk4.002142.06.01	CUFF.121331.1	99.18	732	6	0	277	1008	376	1107	0	1319	2.85372	1.14351	1.7102	ENSP00000297579|DDB1 and CUL4 associated factor 13 [Source:HGNC Symbol;Acc:24535];	ENSMUSP00000022909|DDB1 and CUL4 associated factor 13 Gene [Source:MGI Symbol;Acc:MGI:2684929];
OX_Smed_1.0.23023	isotig20809	100	1080	0	0	1	1080	1080	1	0	1995	2.85106	0.975778	1.87528	ENSP00000305682|mitochondrial ribosomal protein L39 [Source:HGNC Symbol;Acc:14027];	ENSMUSP00000023607|mitochondrial ribosomal protein L39 Gene [Source:MGI (curated);Acc:MGI:1351620];ENSMUSP00000112283|mitochondrial ribosomal protein L39 Gene [Source:MGI (curated);Acc:MGI:1351620];
OX_Smed_1.0.09237	isotig22105	99.93	1383	1	0	25	1407	1	1383	0	2549	2.84498	1.38591	1.45907	ENSP00000416714|bromodomain, testis-specific [Source:HGNC Symbol;Acc:1105];ENSP00000404969|bromodomain, testis-specific [Source:HGNC Symbol;Acc:1105];ENSP00000378038|bromodomain, testis-specific [Source:HGNC Symbol;Acc:1105];ENSP00000387822|bromodomain, testis-specific [Source:HGNC Symbol;Acc:1105];ENSP00000384051|bromodomain, testis-specific [Source:HGNC Symbol;Acc:1105];	ENSMUSP00000028282|bromodomain containing 3 Gene [Source:MGI (curated);Acc:MGI:1914632];ENSMUSP00000114422|bromodomain containing 3 Gene [Source:MGI (curated);Acc:MGI:1914632];ENSMUSP00000076918|bromodomain containing 3 Gene [Source:MGI (curated);Acc:MGI:1914632];ENSMUSP00000109574|bromodomain containing 3 Gene [Source:MGI (curated);Acc:MGI:1914632];ENSMUSP00000115755|bromodomain containing 3 Gen…
OX_Smed_1.0.15112	isotig17575	99.9	979	1	0	1	979	980	2	0	1803	2.83868	1.70523	1.13344	ENSP00000402338|ribosome production factor 2 homolog (S. cerevisiae) [Source:HGNC Symbol;Acc:20870];	ENSMUSP00000035456|ribosome production factor 2 homolog (S. cerevisiae) Gene [Source:MGI Symbol;Acc:MGI:1914489];
OX_Smed_1.0.17980	isotig02616	99.85	2011	3	0	678	2688	2011	1	0	3698	2.83066	1.34875	1.4819	ENSP00000318012|SET nuclear oncogene [Source:HGNC Symbol;Acc:10760];	ENSMUSP00000099930|SET translocation Gene [Source:MGI (curated);Acc:MGI:1860267];
OX_Smed_1.0.19857	isotig21977	99.88	864	0	1	23	886	863	1	0	1589	2.83054	1.36381	1.46672	NA	NA
mk4.003187.01.01	isotig16548	99.15	585	4	1	8	591	585	1	0	1051	2.82896	1.54783	1.28112	ENSP00000366672|D-tyrosyl-tRNA deacylase 1 homolog (S. cerevisiae) [Source:HGNC Symbol;Acc:16219];	ENSMUSP00000028917|D-tyrosyl-tRNA deacylase 1 homolog (S. cerevisiae) Gene [Source:MGI (curated);Acc:MGI:1913294];
dd_smedV4_5972_0_1	isotig13386	100	774	0	0	25	798	1	774	0	1430	2.82832	1.21591	1.61242	NA	NA
OX_Smed_1.0.02823	isotig13386	100	441	0	0	4	444	1279	839	0	815	2.82832	1.21591	1.61242	NA	NA
mk4.003080.03.01	isotig15833	99.54	1519	6	1	12	1530	1	1518	0	2765	2.82595	1.29291	1.53304	ENSP00000380275|RNA binding protein S1, serine-rich domain [Source:HGNC Symbol;Acc:10080];ENSP00000301730|RNA binding protein S1, serine-rich domain [Source:HGNC Symbol;Acc:10080];ENSP00000315859|RNA binding protein S1, serine-rich domain [Source:HGNC Symbol;Acc:10080];	ENSMUSP00000111028|ribonucleic acid binding protein S1 Gene [Source:MGI Symbol;Acc:MGI:97960];ENSMUSP00000085867|ribonucleic acid binding protein S1 Gene [Source:MGI Symbol;Acc:MGI:97960];
dd_smedV4_7287_0_1	isotig16922	99.87	1487	1	1	64	1550	1489	4	0	2734	2.81528	1.32126	1.49403	ENSP00000302886|proliferation-associated 2G4, 38kDa [Source:HGNC Symbol;Acc:8550];	ENSMUSP00000026425|proliferation-associated 2G4 Gene [Source:MGI (curated);Acc:MGI:894684];
mk4.000073.19.01	isotig24455	99.64	1098	4	0	1	1098	37	1134	0	2006	2.81458	1.65811	1.15648	ENSP00000410170|nucleoporin 50kDa [Source:HGNC Symbol;Acc:8065];ENSP00000345895|nucleoporin 50kDa [Source:HGNC Symbol;Acc:8065];	ENSMUSP00000016763|nucleoporin 50 Gene [Source:MGI Symbol;Acc:MGI:1351502];
mk4.006695.00.01	CUFF.319892.1	99.26	537	3	1	193	728	251	787	0	968	2.81049	1.39959	1.4109	ENSP00000361512|phosphoribosyl pyrophosphate synthetase 1 [Source:HGNC Symbol;Acc:9462];	ENSMUSP00000033809|phosphoribosyl pyrophosphate synthetase 1 Gene [Source:MGI (curated);Acc:MGI:97775];
mk4.000568.02.01	isotig19249	99.65	1449	4	1	21	1469	1	1448	0	2647	2.80707	1.0918	1.71527	ENSP00000269349|eukaryotic translation initiation factor 4A3 [Source:HGNC Symbol;Acc:18683];	ENSMUSP00000075207|predicted gene, EG668137 [Source:RefSeq peptide;Acc:NP_001136206];ENSMUSP00000026667|eukaryotic translation initiation factor 4A, isoform 3 Gene [Source:MGI (curated);Acc:MGI:1923731];
dd_smedV4_11546_0_1	isotig25772	99.91	1075	1	0	975	2049	1	1075	0	1980	2.80565	2.05322	0.75243	ENSP00000261424|replication factor C (activator 1) 1, 145kDa [Source:HGNC Symbol;Acc:9969];	ENSMUSP00000031092|replication factor C (activator 1) 1 Gene [Source:MGI Symbol;Acc:MGI:97891];
OX_Smed_1.0.08596	isotig11155	99.57	696	1	2	16	709	732	37	0	1267	2.8002	2.31617	0.484022	NA	NA
dd_smedV4_15343_0_1	isotig24935	99.89	927	0	1	1	926	27	953	0	1705	2.79927	1.04684	1.75243	ENSP00000352782|phosphatase, orphan 2 [Source:HGNC Symbol;Acc:28316];	ENSMUSP00000028494|phosphatase, orphan 2 Gene [Source:MGI (curated);Acc:MGI:1920623];ENSMUSP00000107885|phosphatase, orphan 2 Gene [Source:MGI (curated);Acc:MGI:1920623];
dd_smedV4_11775_0_1	isotig21884	99.92	1249	0	1	2865	4112	1	1249	0	2300	2.79759	1.63012	1.16747	ENSP00000361446|polymerase (RNA) III (DNA directed) polypeptide A, 155kDa [Source:HGNC Symbol;Acc:30074];	ENSMUSP00000026322|polymerase (RNA) III (DNA directed) polypeptide A Gene [Source:MGI Symbol;Acc:MGI:2681836];
mk4.001789.00.01	isotig21884	99.58	961	3	1	2695	3654	1	961	0	1751	2.79759	1.63012	1.16747	ENSP00000361446|polymerase (RNA) III (DNA directed) polypeptide A, 155kDa [Source:HGNC Symbol;Acc:30074];	ENSMUSP00000026322|polymerase (RNA) III (DNA directed) polypeptide A Gene [Source:MGI Symbol;Acc:MGI:2681836];
OX_Smed_1.0.04657	isotig03418	99.62	798	2	1	774	1571	752	1548	0	1456	2.79395	1.35134	1.44261	NA	NA
mk4.000214.05.01	isotig03418	99.66	592	2	0	824	1415	398	989	0	1083	2.79395	1.35134	1.44261	NA	NA
dd_smedV4_3002_0_2	isotig03418	99.51	1026	3	2	754	1778	752	1776	0	1866	2.79395	1.35134	1.44261	NA	NA
OX_Smed_1.0.15440	isotig03418	99.83	1152	0	2	704	1854	398	1548	0	2115	2.79395	1.35134	1.44261	NA	NA
OX_Smed_1.0.20294	isotig22291	99.74	1159	2	1	696	1854	1	1158	0	2122	2.79045	1.59323	1.19721	NA	NA
OX_Smed_1.0.22726	isotig25269	99.26	1087	5	3	939	2024	1	1085	0	1969	2.78964	1.67561	1.11403	ENSP00000304803|NFKB repressing factor [Source:HGNC Symbol;Acc:19374];ENSP00000360582|NFKB repressing factor [Source:HGNC Symbol;Acc:19374];	ENSMUSP00000061546|NF-kappaB repressing factor Gene [Source:MGI (curated);Acc:MGI:1924536];
OX_Smed_1.0.06962	CUFF.33640.1	99.1	890	8	0	667	1556	668	1557	0	1600	2.78956	0.960465	1.8291	ENSP00000385747|CHK2 checkpoint homolog (S. pombe) [Source:HGNC Symbol;Acc:16627];ENSP00000329178|CHK2 checkpoint homolog (S. pombe) [Source:HGNC Symbol;Acc:16627];ENSP00000386087|CHK2 checkpoint homolog (S. pombe) [Source:HGNC Symbol;Acc:16627];	ENSMUSP00000066679|CHK2 checkpoint homolog (S. pombe) Gene [Source:MGI Symbol;Acc:MGI:1355321];
OX_Smed_1.0.22659	CUFF.195256.1	98.42	1774	20	4	118	1883	1776	3	0	3116	2.7872	1.43874	1.34846	NA	NA
OX_Smed_1.0.22441	isotig16691	99.43	1395	7	1	544	1937	1	1395	0	2536	2.78127	1.79233	0.988944	ENSP00000328690|DEAD (Asp-Glu-Ala-Asp) box polypeptide 24 [Source:HGNC Symbol;Acc:13266];ENSP00000400244|DEAD (Asp-Glu-Ala-Asp) box polypeptide 24 [Source:HGNC Symbol;Acc:13266];	ENSMUSP00000040890|DEAD (Asp-Glu-Ala-Asp) box polypeptide 24 Gene [Source:MGI Symbol;Acc:MGI:1351337];ENSMUSP00000105628|DEAD (Asp-Glu-Ala-Asp) box polypeptide 24 Gene [Source:MGI Symbol;Acc:MGI:1351337];
OX_Smed_1.0.02998	CUFF.86935.1	99.44	2130	10	2	240	2369	2128	1	0	3869	2.77711	1.75465	1.02246	ENSP00000363228|RNA binding motif protein 12 [Source:HGNC Symbol;Acc:9898];ENSP00000411036|RNA binding motif protein 12 [Source:HGNC Symbol;Acc:9898];ENSP00000392642|RNA binding motif protein 12 [Source:HGNC Symbol;Acc:9898];ENSP00000411692|RNA binding motif protein 12 [Source:HGNC Symbol;Acc:9898];ENSP00000363217|RNA binding motif protein 12 [Source:HGNC Symbol;Acc:9898];	ENSMUSP00000120731|copine I Gene [Source:MGI (curated);Acc:MGI:2386621];ENSMUSP00000119519|copine I Gene [Source:MGI (curated);Acc:MGI:2386621];ENSMUSP00000118067|copine I Gene [Source:MGI (curated);Acc:MGI:2386621];ENSMUSP00000105233|copine I Gene [Source:MGI (curated);Acc:MGI:2386621];ENSMUSP00000050461|copine I Gene [Source:MGI (curated);Acc:MGI:2386621];
dd_smedV4_6012_0_1	isotig19894	99.78	456	1	0	17	472	1	456	0	837	2.77356	1.00137	1.77219	ENSP00000309433|tRNA methyltransferase 11-2 homolog (S. cerevisiae) [Source:HGNC Symbol;Acc:26940];	ENSMUSP00000085591|tRNA methyltransferase 11-2 homolog (S. cerevisiae) Gene [Source:MGI Symbol;Acc:MGI:1914924];
OX_Smed_1.0.17937	isotig11295	99.64	1096	4	0	1	1096	1	1096	0	2002	2.77335	1.45795	1.31539	ENSP00000362041|DnaJ (Hsp40) homolog, subfamily C, member 9 [Source:HGNC Symbol;Acc:19123];	ENSMUSP00000022345|DnaJ (Hsp40) homolog, subfamily C, member 9 Gene [Source:MGI Symbol;Acc:MGI:1915326];
dd_smedV4_24180_0_1	CUFF.16454.1	99.64	841	3	0	433	1273	70	910	0	1537	2.77084	2.01841	0.75243	ENSP00000387310|notum pectinacetylesterase homolog (Drosophila) [Source:HGNC Symbol;Acc:27106];ENSP00000331555|notum pectinacetylesterase homolog (Drosophila) [Source:HGNC Symbol;Acc:27106];	ENSMUSP00000101783|notum pectinacetylesterase homolog (Drosophila) Gene [Source:MGI (curated);Acc:MGI:1924833];ENSMUSP00000101784|notum pectinacetylesterase homolog (Drosophila) Gene [Source:MGI (curated);Acc:MGI:1924833];
dd_smedV4_13370_0_1	CUFF.52096.1	99.18	1595	13	0	50	1644	4	1598	0	2874	2.77061	0.899126	1.87148	ENSP00000336741|DEAH (Asp-Glu-Ala-His) box polypeptide 15 [Source:HGNC Symbol;Acc:2738];	ENSMUSP00000031061|DEAH (Asp-Glu-Ala-His) box polypeptide 15 Gene [Source:MGI Symbol;Acc:MGI:1099786];
OX_Smed_1.0.02628	isotig19149	99.56	1362	1	5	45	1403	1	1360	0	2477	2.76976	1.02643	1.74333	ENSP00000270538|translocase of inner mitochondrial membrane 44 homolog (yeast) [Source:HGNC Symbol;Acc:17316];	ENSMUSP00000003029|translocase of inner mitochondrial membrane 44 Gene [Source:MGI (curated);Acc:MGI:1343262];
mk4.001039.02.01	isotig19149	98.97	681	4	3	166	844	57	736	0	1216	2.76976	1.02643	1.74333	ENSP00000270538|translocase of inner mitochondrial membrane 44 homolog (yeast) [Source:HGNC Symbol;Acc:17316];	ENSMUSP00000003029|translocase of inner mitochondrial membrane 44 Gene [Source:MGI (curated);Acc:MGI:1343262];
OX_Smed_1.0.07928	CUFF.168771.1	100	985	0	0	18	1002	13	997	0	1820	2.75864	1.39389	1.36475	ENSP00000232607|uridine monophosphate synthetase [Source:HGNC Symbol;Acc:12563];ENSP00000420754|uridine monophosphate synthetase [Source:HGNC Symbol;Acc:12563];	ENSMUSP00000023510|uridine monophosphate synthetase Gene [Source:MGI (curated);Acc:MGI:1298388];
OX_Smed_1.0.20790	isotig24612	99.32	887	0	2	2	888	109	989	0	1600	2.75769	0.82809	1.9296	ENSP00000229418|nuclear transcription factor Y, alpha [Source:HGNC Symbol;Acc:7804];ENSP00000345702|nuclear transcription factor Y, alpha [Source:HGNC Symbol;Acc:7804];	ENSMUSP00000077853|nuclear transcription factor-Y alpha Gene [Source:MGI Symbol;Acc:MGI:97316];ENSMUSP00000043909|nuclear transcription factor-Y alpha Gene [Source:MGI Symbol;Acc:MGI:97316];
dd_smedV4_13539_0_1	CUFF.59837.1	99.84	639	1	0	4	642	1	639	0	1175	2.75707	1.65672	1.10035	NA	NA
OX_Smed_1.0.08779	isotig24901	97.7	653	14	1	89	741	1	652	0	1122	2.75448	0.814086	1.9404	ENSP00000333001|RNA binding motif protein 8A [Source:HGNC Symbol;Acc:9905];	ENSMUSP00000044548|RNA binding motif protein 8a Gene [Source:MGI Symbol;Acc:MGI:1913129];
mk4.000318.04.01	isotig24901	100	366	0	0	110	475	194	559	0	676	2.75448	0.814086	1.9404	ENSP00000333001|RNA binding motif protein 8A [Source:HGNC Symbol;Acc:9905];	ENSMUSP00000044548|RNA binding motif protein 8a Gene [Source:MGI Symbol;Acc:MGI:1913129];
dd_smedV4_1682_0_1	isotig00552	99.89	912	0	1	50	961	1	911	0	1677	2.7521	1.01952	1.73259	ENSP00000168216|hydroxysteroid (17-beta) dehydrogenase 10 [Source:HGNC Symbol;Acc:4800];	ENSMUSP00000026289|hydroxysteroid (17-beta) dehydrogenase 10 Gene [Source:MGI (curated);Acc:MGI:1333871];
OX_Smed_1.0.12022	isotig26068	99.88	1703	2	0	1194	2896	1043	2745	0	3136	2.74927	1.44516	1.3041	ENSP00000323867|protein kinase, AMP-activated, gamma 1 non-catalytic subunit [Source:HGNC Symbol;Acc:9385];	ENSMUSP00000075651|protein kinase, AMP-activated, gamma 2 non-catalytic subunit Gene [Source:MGI (curated);Acc:MGI:1336153];
OX_Smed_1.0.21955	CUFF.117954.2	99.7	332	1	0	596	927	334	3	2e-173	608	2.74716	1.47231	1.27485	NA	NA
mk4.000529.03.01	isotig13135	99.9	1002	1	0	1	1002	117	1118	0	1845	2.74426	0.87306	1.8712	ENSP00000385184|translocase of outer mitochondrial membrane 40 homolog (yeast) [Source:HGNC Symbol;Acc:18001];ENSP00000252487|translocase of outer mitochondrial membrane 40 homolog (yeast) [Source:HGNC Symbol;Acc:18001];ENSP00000410339|translocase of outer mitochondrial membrane 40 homolog (yeast) [Source:HGNC Symbol;Acc:18001];	ENSMUSP00000104090|translocase of outer mitochondrial membrane 40 homolog (yeast) Gene [Source:MGI Symbol;Acc:MGI:1858259];
OX_Smed_1.0.23155	isotig21467	100	1888	0	0	1	1888	1	1888	0	3487	2.73743	1.30692	1.4305	ENSP00000383363|thioredoxin reductase 2 [Source:HGNC Symbol;Acc:18155];	ENSMUSP00000111269|thioredoxin reductase 2 Gene [Source:MGI (curated);Acc:MGI:1347023];
mk4.000203.07.01	isotig21467	99.01	705	1	3	361	1059	693	1397	0	1258	2.73743	1.30692	1.4305	ENSP00000383363|thioredoxin reductase 2 [Source:HGNC Symbol;Acc:18155];	ENSMUSP00000111269|thioredoxin reductase 2 Gene [Source:MGI (curated);Acc:MGI:1347023];
dd_smedV4_17155_0_1	CUFF.158592.1	98.93	746	8	0	1506	2251	1290	545	0	1334	2.73634	0.232587	2.50375	NA	NA
dd_smedV4_11179_0_1	isotig25579	99.31	1015	3	4	1418	2432	1011	1	0	1832	2.73316	1.98599	0.747174	ENSP00000328992|GC-rich sequence DNA-binding factor homolog [Source:UniProtKB/Swiss-Prot;Acc:Q9Y5B6];	ENSMUSP00000035644|GC-rich sequence DNA-binding factor (GCF)(Transcription factor 9)(TCF-9) [Source:UniProtKB/Swiss-Prot;Acc:Q8BKT3];
OX_Smed_1.0.08039	isotig12238	99.67	1198	3	1	690	1887	1	1197	0	2189	2.73303	1.33659	1.39644	ENSP00000380982|KIAA0020 [Source:HGNC Symbol;Acc:29676];	ENSMUSP00000075573|Pumilio domain-containing protein KIAA0020 [Source:UniProtKB/Swiss-Prot;Acc:Q8BKS9];
mk4.000204.05.01	isotig12238	99.55	662	2	1	946	1607	1	661	0	1205	2.73303	1.33659	1.39644	ENSP00000380982|KIAA0020 [Source:HGNC Symbol;Acc:29676];	ENSMUSP00000075573|Pumilio domain-containing protein KIAA0020 [Source:UniProtKB/Swiss-Prot;Acc:Q8BKS9];
OX_Smed_1.0.00788	isotig03749	99.18	1946	16	0	9	1954	1	1946	0	3506	2.73245	1.30559	1.42686	NA	NA
OX_Smed_1.0.07026	contig01037	100	1876	0	0	366	2241	1	1876	0	3465	2.72802	-0.634886	3.36291	NA	NA
OX_Smed_1.0.16959	isotig15174	99.89	900	0	1	1	900	1	899	0	1655	2.72712	0.775566	1.95155	NA	NA
OX_Smed_1.0.07926	CUFF.154375.1	95.92	466	7	3	95	560	33	486	0	745	2.72329	-0.580553	3.30384	NA	NA
dd_smedV4_7352_0_1	isotig03491	100	848	0	0	209	1056	1166	2013	0	1567	2.71727	0.563114	2.15416	ENSP00000414401|thyroid hormone receptor, beta (erythroblastic leukemia viral (v-erb-a) oncogene homolog 2, avian) [Source:HGNC Symbol;Acc:11799];ENSP00000414444|thyroid hormone receptor, beta (erythroblastic leukemia viral (v-erb-a) oncogene homolog 2, avian) [Source:HGNC Symbol;Acc:11799];ENSP00000406912|thyroid hormone receptor, beta (erythroblastic leukemia viral (v-erb-a) oncogene homolog 2,…	ENSMUSP00000022304|thyroid hormone receptor beta Gene [Source:MGI (curated);Acc:MGI:98743];ENSMUSP00000022303|thyroid hormone receptor beta Gene [Source:MGI (curated);Acc:MGI:98743];ENSMUSP00000089053|thyroid hormone receptor beta Gene [Source:MGI (curated);Acc:MGI:98743];
OX_Smed_1.0.04877	isotig03491	99.41	848	5	0	5	852	2013	1166	0	1539	2.71727	0.563114	2.15416	ENSP00000414401|thyroid hormone receptor, beta (erythroblastic leukemia viral (v-erb-a) oncogene homolog 2, avian) [Source:HGNC Symbol;Acc:11799];ENSP00000414444|thyroid hormone receptor, beta (erythroblastic leukemia viral (v-erb-a) oncogene homolog 2, avian) [Source:HGNC Symbol;Acc:11799];ENSP00000406912|thyroid hormone receptor, beta (erythroblastic leukemia viral (v-erb-a) oncogene homolog 2,…	ENSMUSP00000022304|thyroid hormone receptor beta Gene [Source:MGI (curated);Acc:MGI:98743];ENSMUSP00000022303|thyroid hormone receptor beta Gene [Source:MGI (curated);Acc:MGI:98743];ENSMUSP00000089053|thyroid hormone receptor beta Gene [Source:MGI (curated);Acc:MGI:98743];
mk4.002452.05.01	isotig21241	99.41	1534	9	0	2790	4323	1586	3119	0	2784	2.71712	1.61963	1.09749	ENSP00000156471|aquarius homolog (mouse) [Source:HGNC Symbol;Acc:29513];	ENSMUSP00000099602|aquarius Gene [Source:MGI (curated);Acc:MGI:1276102];ENSMUSP00000047157|aquarius Gene [Source:MGI (curated);Acc:MGI:1276102];
OX_Smed_1.0.17729	isotig21241	100	1542	0	0	1586	3127	1586	3127	0	2848	2.71712	1.61963	1.09749	ENSP00000156471|aquarius homolog (mouse) [Source:HGNC Symbol;Acc:29513];	ENSMUSP00000099602|aquarius Gene [Source:MGI (curated);Acc:MGI:1276102];ENSMUSP00000047157|aquarius Gene [Source:MGI (curated);Acc:MGI:1276102];
mk4.018178.00.01	isotig25998	99.22	384	3	0	760	1143	2	385	0	693	2.71699	1.424	1.293	NA	NA
mk4.001551.07.01	isotig07203	98.05	769	12	3	13	780	4	770	0	1334	2.71547	1.16189	1.55358	ENSP00000375941|TATA box binding protein [Source:HGNC Symbol;Acc:11588];ENSP00000375942|TATA box binding protein [Source:HGNC Symbol;Acc:11588];ENSP00000230354|TATA box binding protein [Source:HGNC Symbol;Acc:11588];	ENSMUSP00000014911|TATA box binding protein Gene [Source:MGI (curated);Acc:MGI:101838];ENSMUSP00000112794|TATA box binding protein Gene [Source:MGI (curated);Acc:MGI:101838];ENSMUSP00000114007|TATA box binding protein Gene [Source:MGI (curated);Acc:MGI:101838];
dd_smedV4_5224_0_1	isotig05325	100	565	0	0	20	584	134	698	0	1044	2.71431	1.50758	1.20673	ENSP00000379375|general transcription factor IIA, 2, 12kDa [Source:HGNC Symbol;Acc:4647];ENSP00000379372|general transcription factor IIA, 2, 12kDa [Source:HGNC Symbol;Acc:4647];ENSP00000379373|general transcription factor IIA, 2, 12kDa [Source:HGNC Symbol;Acc:4647];	ENSMUSP00000109238|general transcription factor II A, 2 Gene [Source:MGI (curated);Acc:MGI:1933289];ENSMUSP00000113697|general transcription factor II A, 2 Gene [Source:MGI (curated);Acc:MGI:1933289];ENSMUSP00000113501|general transcription factor II A, 2 Gene [Source:MGI (curated);Acc:MGI:1933289];
OX_Smed_1.0.12456	isotig07570	99.58	720	3	0	385	1104	457	1176	0	1314	2.70568	1.13483	1.57085	NA	NA
OX_Smed_1.0.07078	isotig11865	99.78	1341	3	0	38	1378	19	1359	0	2460	2.7033	0.898372	1.80493	NA	ENSMUSP00000120744|testis expressed gene 15 Gene [Source:MGI (curated);Acc:MGI:1934816];ENSMUSP00000087408|testis expressed gene 15 Gene [Source:MGI (curated);Acc:MGI:1934816];
OX_Smed_1.0.22751	contig20651	99.84	1281	2	0	802	2082	1281	1	0	2357	2.69716	1.1003	1.59686	ENSP00000225792|DEAD (Asp-Glu-Ala-Asp) box polypeptide 5 [Source:HGNC Symbol;Acc:2746];	ENSMUSP00000021062|DEAD (Asp-Glu-Ala-Asp) box polypeptide 5 Gene [Source:MGI (curated);Acc:MGI:105037];
OX_Smed_1.0.04020	contig20651	100	1281	0	0	131	1411	1	1281	0	2366	2.69716	1.1003	1.59686	ENSP00000225792|DEAD (Asp-Glu-Ala-Asp) box polypeptide 5 [Source:HGNC Symbol;Acc:2746];	ENSMUSP00000021062|DEAD (Asp-Glu-Ala-Asp) box polypeptide 5 Gene [Source:MGI (curated);Acc:MGI:105037];
OX_Smed_1.0.21443	isotig12558	99.05	1690	7	4	31	1720	1	1681	0	3024	2.69256	1.25929	1.43327	ENSP00000350970|acidic (leucine-rich) nuclear phosphoprotein 32 family, member A [Source:HGNC Symbol;Acc:13233];ENSP00000417864|acidic (leucine-rich) nuclear phosphoprotein 32 family, member A [Source:HGNC Symbol;Acc:13233];	ENSMUSP00000015893|acidic (leucine-rich) nuclear phosphoprotein 32 family, member E Gene [Source:MGI Symbol;Acc:MGI:1913721];
OX_Smed_1.0.22512	isotig16588	100	1503	0	0	59	1561	1	1503	0	2776	2.69031	1.42835	1.26195	ENSP00000416149|TRM1 tRNA methyltransferase 1 homolog (S. cerevisiae) [Source:HGNC Symbol;Acc:25980];ENSP00000350352|TRM1 tRNA methyltransferase 1 homolog (S. cerevisiae) [Source:HGNC Symbol;Acc:25980];	ENSMUSP00000105389|TRM1 tRNA methyltransferase 1 homolog (S. cerevisiae) Gene [Source:MGI (curated);Acc:MGI:1289155];ENSMUSP00000105390|TRM1 tRNA methyltransferase 1 homolog (S. cerevisiae) Gene [Source:MGI (curated);Acc:MGI:1289155];ENSMUSP00000105388|TRM1 tRNA methyltransferase 1 homolog (S. cerevisiae) Gene [Source:MGI (curated);Acc:MGI:1289155];ENSMUSP00000001974|TRM1 tRNA methyltransferase 1…
OX_Smed_1.0.00498	isotig20207	100	746	0	0	1	746	2	747	0	1378	2.68312	0.544876	2.13825	ENSP00000251250|DTW domain containing 1 [Source:HGNC Symbol;Acc:30926];ENSP00000385399|DTW domain containing 1 [Source:HGNC Symbol;Acc:30926];	ENSMUSP00000106067|DTW domain containing 1 Gene [Source:MGI (curated);Acc:MGI:1916435];
dd_smedV4_1285_0_1	isotig05980	99.84	643	1	0	10	652	1	643	0	1182	2.67878	0.234442	2.44434	NA	NA
dd_smedV4_6379_0_1	isotig03955	99.51	1425	6	1	376	1800	356	1779	0	2591	2.66674	0.892363	1.77438	ENSP00000297071|transformer 2 alpha homolog (Drosophila) [Source:HGNC Symbol;Acc:16645];	ENSMUSP00000031841|transformer 2 alpha homolog (Drosophila) Gene [Source:MGI Symbol;Acc:MGI:1933972];
OX_Smed_1.0.13502	isotig24244	100	2066	0	0	59	2124	1	2066	0	3816	2.66616	0.596639	2.06952	ENSP00000325690|coactivator-associated arginine methyltransferase 1 [Source:HGNC Symbol;Acc:23393];ENSP00000340934|coactivator-associated arginine methyltransferase 1 [Source:HGNC Symbol;Acc:23393];	ENSMUSP00000111053|coactivator-associated arginine methyltransferase 1 Gene [Source:MGI (curated);Acc:MGI:1913208];ENSMUSP00000111052|coactivator-associated arginine methyltransferase 1 Gene [Source:MGI (curated);Acc:MGI:1913208];ENSMUSP00000034703|coactivator-associated arginine methyltransferase 1 Gene [Source:MGI (curated);Acc:MGI:1913208];
mk4.002288.03.01	isotig19117	99.36	471	3	0	1	471	39	509	0	854	2.66609	1.33611	1.32998	NA	NA
OX_Smed_1.0.22228	isotig10463	99.89	905	0	1	58	962	913	10	0	1664	2.66472	0.735181	1.92953	ENSP00000300408|prohibitin [Source:HGNC Symbol;Acc:8912];	ENSMUSP00000119603|prohibitin Gene [Source:MGI (curated);Acc:MGI:97572];
mk4.009793.00.01	isotig10463	99.66	886	2	1	1	886	29	913	0	1618	2.66472	0.735181	1.92953	ENSP00000300408|prohibitin [Source:HGNC Symbol;Acc:8912];	ENSMUSP00000119603|prohibitin Gene [Source:MGI (curated);Acc:MGI:97572];
mk4.003670.00.01	isotig25885	99.42	1723	10	0	7	1729	134	1856	0	3127	2.6629	1.24498	1.41792	NA	NA
OX_Smed_1.0.03365	isotig20615	100	778	0	0	90	867	47	824	0	1437	2.66214	0.81289	1.84925	NA	NA
dd_smedV4_2455_0_1	isotig20615	99.86	734	1	0	25	758	1	734	0	1351	2.66214	0.81289	1.84925	NA	NA
dd_smedV4_4407_0_1	isotig14098	100	972	0	0	1	972	10	981	0	1796	2.66014	1.69486	0.965279	NA	NA
dd_smedV4_3438_0_1	isotig15413	100	1582	0	0	48	1629	1	1582	0	2922	2.65986	0.96414	1.69572	ENSP00000380336|smu-1 suppressor of mec-8 and unc-52 homolog (C. elegans) [Source:HGNC Symbol;Acc:18247];	ENSMUSP00000030117|smu-1 suppressor of mec-8 and unc-52 homolog (C. elegans) Gene [Source:MGI (curated);Acc:MGI:1915546];
dd_smedV4_6405_0_1	isotig24607	99.58	1191	1	4	235	1423	1	1189	0	2169	2.65965	1.49164	1.16801	ENSP00000297579|DDB1 and CUL4 associated factor 13 [Source:HGNC Symbol;Acc:24535];	ENSMUSP00000022909|DDB1 and CUL4 associated factor 13 Gene [Source:MGI Symbol;Acc:MGI:2684929];
mk4.002954.00.01	contig06540	99.85	1329	2	0	1	1329	1329	1	0	2444	2.65895	1.03188	1.62707	ENSP00000348442|proteasome (prosome, macropain) 26S subunit, non-ATPase, 12 [Source:HGNC Symbol;Acc:9557];	ENSMUSP00000021063|proteasome (prosome, macropain) 26S subunit, non-ATPase, 12 Gene [Source:MGI (curated);Acc:MGI:1914247];
OX_Smed_1.0.08283	CUFF.15759.1	100	1457	0	0	2478	3934	1457	1	0	2691	2.65827	0.844119	1.81415	ENSP00000006967|jumonji C domain containing histone demethylase 1 homolog D (S. cerevisiae) [Source:HGNC Symbol;Acc:22224];ENSP00000380692|jumonji C domain containing histone demethylase 1 homolog D (S. cerevisiae) [Source:HGNC Symbol;Acc:22224];ENSP00000346795|PHD finger protein 8 [Source:HGNC Symbol;Acc:20672];ENSP00000338868|PHD finger protein 8 [Source:HGNC Symbol;Acc:20672];ENSP00000364335|P…	ENSMUSP00000002305|jumonji C domain-containing histone demethylase 1 homolog D (S. cerevisiae) Gene [Source:MGI (curated);Acc:MGI:2443388];ENSMUSP00000108289|PHD finger protein 8 Gene [Source:MGI (curated);Acc:MGI:2444341];ENSMUSP00000041312|PHD finger protein 8 Gene [Source:MGI (curated);Acc:MGI:2444341];ENSMUSP00000040765|PHD finger protein 8 Gene [Source:MGI (curated);Acc:MGI:2444341];ENSMUSP0…
OX_Smed_1.0.05501	CUFF.15759.1	99.7	676	2	0	1046	1721	1088	413	0	1238	2.65827	0.844119	1.81415	ENSP00000006967|jumonji C domain containing histone demethylase 1 homolog D (S. cerevisiae) [Source:HGNC Symbol;Acc:22224];ENSP00000380692|jumonji C domain containing histone demethylase 1 homolog D (S. cerevisiae) [Source:HGNC Symbol;Acc:22224];ENSP00000346795|PHD finger protein 8 [Source:HGNC Symbol;Acc:20672];ENSP00000338868|PHD finger protein 8 [Source:HGNC Symbol;Acc:20672];ENSP00000364335|P…	ENSMUSP00000002305|jumonji C domain-containing histone demethylase 1 homolog D (S. cerevisiae) Gene [Source:MGI (curated);Acc:MGI:2443388];ENSMUSP00000108289|PHD finger protein 8 Gene [Source:MGI (curated);Acc:MGI:2444341];ENSMUSP00000041312|PHD finger protein 8 Gene [Source:MGI (curated);Acc:MGI:2444341];ENSMUSP00000040765|PHD finger protein 8 Gene [Source:MGI (curated);Acc:MGI:2444341];ENSMUSP0…
OX_Smed_1.0.22324	isotig08881	98.23	1976	33	1	1077	3052	1974	1	0	3511	2.65675	1.01824	1.6385	ENSP00000362550|FtsJ methyltransferase domain containing 2 [Source:HGNC Symbol;Acc:21077];	ENSMUSP00000024816|FtsJ methyltransferase domain containing 2 Gene [Source:MGI (curated);Acc:MGI:1921407];
mk4.001834.03.01	isotig25725	99.54	651	2	1	1	651	2	651	0	1184	2.65328	1.69076	0.962516	ENSP00000338862|BRX1, biogenesis of ribosomes, homolog (S. cerevisiae) [Source:HGNC Symbol;Acc:24170];	ENSMUSP00000022855|BRX1, biogenesis of ribosomes, homolog (S. cerevisiae) Gene [Source:MGI Symbol;Acc:MGI:1915082];
mk4.008831.01.01	isotig21148	99.9	979	1	0	118	1096	196	1174	0	1803	2.65276	1.07781	1.57496	ENSP00000345347|high-mobility group box 1 [Source:HGNC Symbol;Acc:4983];ENSP00000384678|high-mobility group box 1 [Source:HGNC Symbol;Acc:4983];ENSP00000343040|high-mobility group box 1 [Source:HGNC Symbol;Acc:4983];ENSP00000382417|high-mobility group box 1 [Source:HGNC Symbol;Acc:4983];	ENSMUSP00000082625|;
dd_smedV4_6411_0_1	isotig19801	100	703	0	0	1	703	25	727	0	1299	2.65156	0.740994	1.91056	ENSP00000301788|polymerase (RNA) II (DNA directed) polypeptide G [Source:HGNC Symbol;Acc:9194];	ENSMUSP00000093980|polymerase (RNA) II (DNA directed) polypeptide G Gene [Source:MGI Symbol;Acc:MGI:1914960];
OX_Smed_1.0.22347	CUFF.239310.1	99.59	2449	10	0	368	2816	2450	2	0	4473	2.64955	1.10187	1.54768	ENSP00000310129|proteasome (prosome, macropain) 26S subunit, non-ATPase, 2 [Source:HGNC Symbol;Acc:9559];ENSP00000416028|proteasome (prosome, macropain) 26S subunit, non-ATPase, 2 [Source:HGNC Symbol;Acc:9559];	ENSMUSP00000007212|proteasome (prosome, macropain) 26S subunit, non-ATPase, 2 Gene [Source:MGI Symbol;Acc:MGI:1096584];
OX_Smed_1.0.02936	isotig24784	100	852	0	0	16	867	1	852	0	1574	2.64912	0.878577	1.77054	ENSP00000366819|ubiquitin carboxyl-terminal esterase L3 (ubiquitin thiolesterase) [Source:HGNC Symbol;Acc:12515];	ENSMUSP00000002289|ubiquitin carboxyl-terminal esterase L3 (ubiquitin thiolesterase) Gene [Source:MGI Symbol;Acc:MGI:1355274];
mk4.000885.12.01	isotig24784	100	475	0	0	1	475	21	495	0	878	2.64912	0.878577	1.77054	ENSP00000366819|ubiquitin carboxyl-terminal esterase L3 (ubiquitin thiolesterase) [Source:HGNC Symbol;Acc:12515];	ENSMUSP00000002289|ubiquitin carboxyl-terminal esterase L3 (ubiquitin thiolesterase) Gene [Source:MGI Symbol;Acc:MGI:1355274];
OX_Smed_1.0.21374	isotig18752	99.34	1366	6	3	1141	2505	1	1364	0	2470	2.64452	1.96125	0.683268	ENSP00000316840|TNF receptor-associated factor 6 [Source:HGNC Symbol;Acc:12036];ENSP00000337853|TNF receptor-associated factor 6 [Source:HGNC Symbol;Acc:12036];	ENSMUSP00000004949|TNF receptor-associated factor 6 Gene [Source:MGI (curated);Acc:MGI:108072];
dd_smedV4_10144_0_3	isotig16239	99.31	1592	10	1	1884	3475	380	1970	0	2878	2.64139	1.0816	1.55978	ENSP00000406171|hect domain and RLD 4 [Source:HGNC Symbol;Acc:24521];ENSP00000362804|hect domain and RLD 4 [Source:HGNC Symbol;Acc:24521];ENSP00000378624|hect domain and RLD 4 [Source:HGNC Symbol;Acc:24521];ENSP00000416504|hect domain and RLD 4 [Source:HGNC Symbol;Acc:24521];	ENSMUSP00000020258|hect domain and RLD 4 Gene [Source:MGI Symbol;Acc:MGI:1914595];ENSMUSP00000090109|hect domain and RLD 4 Gene [Source:MGI Symbol;Acc:MGI:1914595];
dd_smedV4_11492_0_2	isotig17742	98.79	1657	8	11	890	2541	1	1650	0	2939	2.64071	1.56416	1.07656	ENSP00000393804|PHD finger protein 15 [Source:HGNC Symbol;Acc:22984];ENSP00000413928|PHD finger protein 15 [Source:HGNC Symbol;Acc:22984];ENSP00000282605|PHD finger protein 15 [Source:HGNC Symbol;Acc:22984];	ENSMUSP00000074498|PHD finger protein 15 Gene [Source:MGI (curated);Acc:MGI:1924151];
OX_Smed_1.0.07783	isotig22556	99.83	1738	1	2	26	1763	1	1736	0	3192	2.63971	1.7854	0.85431	ENSP00000348722|pseudouridylate synthase 7 homolog (S. cerevisiae) [Source:HGNC Symbol;Acc:26033];ENSP00000417402|pseudouridylate synthase 7 homolog (S. cerevisiae) [Source:HGNC Symbol;Acc:26033];	ENSMUSP00000113801|pseudouridylate synthase 7 homolog (S. cerevisiae) Gene [Source:MGI (curated);Acc:MGI:1925947];ENSMUSP00000123129|pseudouridylate synthase 7 homolog (S. cerevisiae) Gene [Source:MGI (curated);Acc:MGI:1925947];ENSMUSP00000072310|pseudouridylate synthase 7 homolog (S. cerevisiae) Gene [Source:MGI (curated);Acc:MGI:1925947];
mk4.006230.01.01	CUFF.200124.1	100	510	0	0	338	847	134	643	0	942	2.63891	0.951775	1.68714	ENSP00000007699|Y box binding protein 2 [Source:HGNC Symbol;Acc:17948];	ENSMUSP00000104242|Y box protein 2 Gene [Source:MGI (curated);Acc:MGI:1096372];ENSMUSP00000018698|Y box protein 2 Gene [Source:MGI (curated);Acc:MGI:1096372];
mk4.001695.04.01	isotig05224	98.91	460	4	1	1	459	67	526	0	821	2.63396	0.690322	1.94364	ENSP00000274606|NHP2 ribonucleoprotein homolog (yeast) [Source:HGNC Symbol;Acc:14377];	ENSMUSP00000120014|NHP2 ribonucleoprotein homolog (yeast) Gene [Source:MGI (curated);Acc:MGI:1098547];
OX_Smed_1.0.09742	isotig22266	99.77	1310	2	1	71	1379	9	1318	0	2401	2.63016	1.03846	1.5917	ENSP00000219797|MYST histone acetyltransferase 1 [Source:HGNC Symbol;Acc:17933];	ENSMUSP00000033070|MYST histone acetyltransferase 1 Gene [Source:MGI Symbol;Acc:MGI:1915023];
mk4.000527.10.01	isotig22266	99.42	869	5	0	64	932	202	1070	0	1578	2.63016	1.03846	1.5917	ENSP00000219797|MYST histone acetyltransferase 1 [Source:HGNC Symbol;Acc:17933];	ENSMUSP00000033070|MYST histone acetyltransferase 1 Gene [Source:MGI Symbol;Acc:MGI:1915023];
dd_smedV4_1172_0_1	isotig04175	99.88	839	1	0	39	877	234	1072	0	1544	2.62644	0.838485	1.78796	ENSP00000264954|GrpE-like 1, mitochondrial (E. coli) [Source:HGNC Symbol;Acc:19696];	ENSMUSP00000031099|GrpE-like 1, mitochondrial Gene [Source:MGI (curated);Acc:MGI:1334417];
OX_Smed_1.0.04330	isotig10041	99.64	1406	4	1	26	1431	1	1405	0	2567	2.6261	1.13646	1.48965	ENSP00000354437|RNA binding motif protein 39 [Source:HGNC Symbol;Acc:15923];	ENSMUSP00000029149|RNA binding motif protein 39 Gene [Source:MGI (curated);Acc:MGI:2157953];ENSMUSP00000119298|RNA binding motif protein 39 Gene [Source:MGI (curated);Acc:MGI:2157953];
OX_Smed_1.0.03693	isotig00987	99.68	1231	3	1	557	1787	1	1230	0	2250	2.62464	1.26131	1.36333	ENSP00000387351|small nuclear ribonucleoprotein 70kDa (U1) [Source:HGNC Symbol;Acc:11150];ENSP00000221448|small nuclear ribonucleoprotein 70kDa (U1) [Source:HGNC Symbol;Acc:11150];	ENSMUSP00000074160|small nuclear ribonucleoprotein 70 (U1) Gene [Source:MGI Symbol;Acc:MGI:98341];
mk4.002786.02.01	isotig00987	99.39	985	6	0	1	985	246	1230	0	1786	2.62464	1.26131	1.36333	ENSP00000387351|small nuclear ribonucleoprotein 70kDa (U1) [Source:HGNC Symbol;Acc:11150];ENSP00000221448|small nuclear ribonucleoprotein 70kDa (U1) [Source:HGNC Symbol;Acc:11150];	ENSMUSP00000074160|small nuclear ribonucleoprotein 70 (U1) Gene [Source:MGI Symbol;Acc:MGI:98341];
dd_smedV4_8256_0_2	isotig09035	100	369	0	0	37	405	1	369	0	682	2.62278	0.478994	2.14379	NA	ENSMUSP00000028251|RNA binding motif protein 18 Gene [Source:MGI (curated);Acc:MGI:1915139];
OX_Smed_1.0.07016	isotig20196	100	1515	0	0	61	1575	1	1515	0	2798	2.62204	0.518225	2.10382	ENSP00000397552|actin-like 6A [Source:HGNC Symbol;Acc:24124];	ENSMUSP00000029214|actin-like 6A Gene [Source:MGI (curated);Acc:MGI:1861453];
OX_Smed_1.0.10171	contig12513	99.62	1321	4	1	188	1508	1	1320	0	2410	2.62114	1.03811	1.58304	ENSP00000307940|eukaryotic translation elongation factor 2 [Source:HGNC Symbol;Acc:3214];	ENSMUSP00000046101|eukaryotic translation elongation factor 2 Gene [Source:MGI Symbol;Acc:MGI:95288];
OX_Smed_1.0.02946	CUFF.32990.3	99.91	1082	1	0	1	1082	64	1145	0	1993	2.61706	1.04708	1.56998	ENSP00000248306|Uncharacterized protein C12orf26 [Source:UniProtKB/Swiss-Prot;Acc:Q8N6Q8];ENSP00000248306|Uncharacterized protein C12orf26 [Source:UniProtKB/Swiss-Prot;Acc:Q8N6Q8];	ENSMUSP00000038665|Uncharacterized protein C12orf26 homolog [Source:UniProtKB/Swiss-Prot;Acc:Q6NXH8];ENSMUSP00000038665|Uncharacterized protein C12orf26 homolog [Source:UniProtKB/Swiss-Prot;Acc:Q6NXH8];
OX_Smed_1.0.13486	isotig06771	99.73	1117	3	0	55	1171	1	1117	0	2049	2.61692	0.721048	1.89587	ENSP00000014112|polypyrimidine tract binding protein 1 [Source:HGNC Symbol;Acc:9583];ENSP00000349428|polypyrimidine tract binding protein 1 [Source:HGNC Symbol;Acc:9583];ENSP00000408096|polypyrimidine tract binding protein 1 [Source:HGNC Symbol;Acc:9583];ENSP00000342332|polypyrimidine tract binding protein 1 [Source:HGNC Symbol;Acc:9583];ENSP00000014112|polypyrimidine tract binding protein 1 [Sou…	ENSMUSP00000029780|polypyrimidine tract binding protein 2 Gene [Source:MGI Symbol;Acc:MGI:1860489];ENSMUSP00000089978|polypyrimidine tract binding protein 1 Gene [Source:MGI Symbol;Acc:MGI:97791];ENSMUSP00000093109|polypyrimidine tract binding protein 1 Gene [Source:MGI Symbol;Acc:MGI:97791];
mk4.002486.04.01	isotig06771	99.8	492	1	0	500	991	1272	1763	0	904	2.61692	0.721048	1.89587	ENSP00000014112|polypyrimidine tract binding protein 1 [Source:HGNC Symbol;Acc:9583];ENSP00000349428|polypyrimidine tract binding protein 1 [Source:HGNC Symbol;Acc:9583];ENSP00000408096|polypyrimidine tract binding protein 1 [Source:HGNC Symbol;Acc:9583];ENSP00000342332|polypyrimidine tract binding protein 1 [Source:HGNC Symbol;Acc:9583];ENSP00000014112|polypyrimidine tract binding protein 1 [Sou…	ENSMUSP00000029780|polypyrimidine tract binding protein 2 Gene [Source:MGI Symbol;Acc:MGI:1860489];ENSMUSP00000089978|polypyrimidine tract binding protein 1 Gene [Source:MGI Symbol;Acc:MGI:97791];ENSMUSP00000093109|polypyrimidine tract binding protein 1 Gene [Source:MGI Symbol;Acc:MGI:97791];
OX_Smed_1.0.04859	isotig06771	99.15	706	5	1	28	732	1869	1164	0	1269	2.61692	0.721048	1.89587	ENSP00000014112|polypyrimidine tract binding protein 1 [Source:HGNC Symbol;Acc:9583];ENSP00000349428|polypyrimidine tract binding protein 1 [Source:HGNC Symbol;Acc:9583];ENSP00000408096|polypyrimidine tract binding protein 1 [Source:HGNC Symbol;Acc:9583];ENSP00000342332|polypyrimidine tract binding protein 1 [Source:HGNC Symbol;Acc:9583];ENSP00000014112|polypyrimidine tract binding protein 1 [Sou…	ENSMUSP00000029780|polypyrimidine tract binding protein 2 Gene [Source:MGI Symbol;Acc:MGI:1860489];ENSMUSP00000089978|polypyrimidine tract binding protein 1 Gene [Source:MGI Symbol;Acc:MGI:97791];ENSMUSP00000093109|polypyrimidine tract binding protein 1 Gene [Source:MGI Symbol;Acc:MGI:97791];
mk4.000280.08.01	isotig07889	99.78	1341	3	0	1	1341	21	1361	0	2460	2.61531	0.98337	1.63194	ENSP00000409088|polymerase (DNA-directed), delta interacting protein 3 [Source:HGNC Symbol;Acc:23782];ENSP00000252115|polymerase (DNA-directed), delta interacting protein 3 [Source:HGNC Symbol;Acc:23782];ENSP00000252116|polymerase (DNA-directed), delta interacting protein 3 [Source:HGNC Symbol;Acc:23782];	ENSMUSP00000054548|polymerase (DNA-directed), delta interacting protein 3 Gene [Source:MGI (curated);Acc:MGI:1921076];ENSMUSP00000097944|polymerase (DNA-directed), delta interacting protein 3 Gene [Source:MGI (curated);Acc:MGI:1921076];
mk4.000837.08.01	CUFF.66586.1	100	387	0	0	1	387	23	409	0	715	2.6122	1.13873	1.47347	NA	NA
mk4.000264.02.01	isotig11705	98.93	1781	9	6	1	1781	4	1774	0	3175	2.60847	0.783487	1.82499	ENSP00000349124|protein phosphatase 4, regulatory subunit 2 [Source:HGNC Symbol;Acc:18296];	ENSMUSP00000066314|protein phosphatase 4, regulatory subunit 2 Gene [Source:MGI Symbol;Acc:MGI:3027896];
OX_Smed_1.0.11484	isotig11705	99.55	890	4	0	927	1816	901	1790	0	1622	2.60847	0.783487	1.82499	ENSP00000349124|protein phosphatase 4, regulatory subunit 2 [Source:HGNC Symbol;Acc:18296];	ENSMUSP00000066314|protein phosphatase 4, regulatory subunit 2 Gene [Source:MGI Symbol;Acc:MGI:3027896];
OX_Smed_1.0.14136	CUFF.131884.1	99.71	689	2	0	1	689	1	689	0	1262	2.60761	1.21384	1.39377	ENSP00000370872|pelota homolog (Drosophila) [Source:HGNC Symbol;Acc:8829];ENSP00000274311|pelota homolog (Drosophila) [Source:HGNC Symbol;Acc:8829];	ENSMUSP00000104849|pelota homolog (Drosophila) Gene [Source:MGI Symbol;Acc:MGI:2145154];
mk4.000129.02.01	isotig08321	99.57	691	2	1	1	691	16	705	0	1258	2.60297	1.07858	1.52439	ENSP00000378724|KH domain containing, RNA binding, signal transduction associated 3 [Source:HGNC Symbol;Acc:18117];ENSP00000281156|KH domain containing, RNA binding, signal transduction associated 2 [Source:HGNC Symbol;Acc:18114];ENSP00000348108|KH domain containing, RNA binding, signal transduction associated 3 [Source:HGNC Symbol;Acc:18117];	ENSMUSP00000022954|KH domain containing, RNA binding, signal transduction associated 3 Gene [Source:MGI Symbol;Acc:MGI:1313312];ENSMUSP00000027226|KH domain containing, RNA binding, signal transduction associated 2 Gene [Source:MGI Symbol;Acc:MGI:2159649];
mk4.000236.06.01	isotig24553	99.73	746	2	0	1	746	12	757	0	1367	2.60182	0.918106	1.68372	NA	NA
mk4.000564.04.01	CUFF.52499.1	99.1	444	3	1	1	444	35	477	0	797	2.59599	0.867218	1.72877	ENSP00000342787|ribosomal protein L28 [Source:HGNC Symbol;Acc:10330];	ENSMUSP00000104217|ribosomal protein L28 Gene [Source:MGI (curated);Acc:MGI:101839];ENSMUSP00000032597|ribosomal protein L28 Gene [Source:MGI (curated);Acc:MGI:101839];
mk4.000051.02.01	isotig09891	99.27	817	5	1	45	861	414	1229	0	1474	2.59306	1.01363	1.57943	ENSP00000361076|small nucleolar RNA, C/D box 24 [Source:HGNC Symbol;Acc:10146];	ENSMUSP00000082387|60S ribosomal protein L7a (Surfeit locus protein 3) [Source:UniProtKB/Swiss-Prot;Acc:P12970];ENSMUSP00000099962|ribosomal protein L7A Gene [Source:MGI (curated);Acc:MGI:1353472];
dd_smedV4_11805_0_1	isotig18703	99.19	1357	5	6	907	2262	1	1352	0	2440	2.59303	0.980321	1.61271	NA	NA
OX_Smed_1.0.16303	isotig11806	100	557	0	0	1	557	557	1	0	1029	2.59188	0.678054	1.91382	ENSP00000238892|cysteine-rich PDZ-binding protein [Source:HGNC Symbol;Acc:14312];	ENSMUSP00000024959|cysteine-rich PDZ-binding protein Gene [Source:MGI Symbol;Acc:MGI:1929655];
dd_smedV4_11175_0_4	isotig24879	100	765	0	0	11	775	1	765	0	1413	2.59122	0.998478	1.59274	NA	ENSMUSP00000021379|survival of motor neuron protein interacting protein 1 Gene [Source:MGI Symbol;Acc:MGI:1913853];
OX_Smed_1.0.13149	isotig23214	100	2008	0	0	564	2571	1	2008	0	3709	2.59105	1.39467	1.19638	ENSP00000252936|tubulin, gamma complex associated protein 2 [Source:HGNC Symbol;Acc:18599];ENSP00000357551|tubulin, gamma complex associated protein 2 [Source:HGNC Symbol;Acc:18599];	ENSMUSP00000026547|tubulin, gamma complex associated protein 2 Gene [Source:MGI Symbol;Acc:MGI:1921487];
OX_Smed_1.0.13996	CUFF.93147.1	98.89	1265	11	2	1	1265	1	1262	0	2255	2.58979	1.05578	1.534	ENSP00000361465|polymerase (RNA) I polypeptide C, 30kDa [Source:HGNC Symbol;Acc:20194];	ENSMUSP00000084252|polymerase (RNA) I polypeptide C Gene [Source:MGI (curated);Acc:MGI:103288];
dd_smedV4_4067_0_1	isotig11400	98.93	841	0	3	20	860	2	833	0	1495	2.58936	0.706271	1.88309	ENSP00000300291|nudix (nucleoside diphosphate linked moiety X)-type motif 21 [Source:HGNC Symbol;Acc:13870];	ENSMUSP00000034204|nudix (nucleoside diphosphate linked moiety X)-type motif 21 Gene [Source:MGI Symbol;Acc:MGI:1915469];
OX_Smed_1.0.20672	isotig11494	99.75	1572	4	0	1	1572	1572	1	0	2881	2.58844	1.17014	1.4183	ENSP00000371607|mitochondrial intermediate peptidase [Source:HGNC Symbol;Acc:7104];ENSP00000371607|mitochondrial intermediate peptidase [Source:HGNC Symbol;Acc:7104];ENSP00000371607|mitochondrial intermediate peptidase [Source:HGNC Symbol;Acc:7104];	ENSMUSP00000069840|mitochondrial intermediate peptidase Gene [Source:MGI Symbol;Acc:MGI:1917728];ENSMUSP00000069840|mitochondrial intermediate peptidase Gene [Source:MGI Symbol;Acc:MGI:1917728];ENSMUSP00000069840|mitochondrial intermediate peptidase Gene [Source:MGI Symbol;Acc:MGI:1917728];
mk4.007791.00.01	CUFF.205666.1	97.52	1008	1	7	1	984	118	1125	0	1701	2.58844	1.17014	1.4183	ENSP00000371607|mitochondrial intermediate peptidase [Source:HGNC Symbol;Acc:7104];ENSP00000371607|mitochondrial intermediate peptidase [Source:HGNC Symbol;Acc:7104];ENSP00000371607|mitochondrial intermediate peptidase [Source:HGNC Symbol;Acc:7104];	ENSMUSP00000069840|mitochondrial intermediate peptidase Gene [Source:MGI Symbol;Acc:MGI:1917728];ENSMUSP00000069840|mitochondrial intermediate peptidase Gene [Source:MGI Symbol;Acc:MGI:1917728];ENSMUSP00000069840|mitochondrial intermediate peptidase Gene [Source:MGI Symbol;Acc:MGI:1917728];
OX_Smed_1.0.15488	isotig09974	99.89	1881	2	0	1	1881	1	1881	0	3463	2.58777	0.630788	1.95699	ENSP00000350877|splicing factor, arginine/serine-rich 2 [Source:HGNC Symbol;Acc:10783];ENSP00000376276|splicing factor, arginine/serine-rich 2 [Source:HGNC Symbol;Acc:10783];	ENSMUSP00000120086|splicing factor, arginine/serine-rich 2 (SC-35) Gene [Source:MGI (curated);Acc:MGI:98284];ENSMUSP00000072182|splicing factor, arginine/serine-rich 2 (SC-35) Gene [Source:MGI (curated);Acc:MGI:98284];ENSMUSP00000090059|splicing factor, arginine/serine-rich 2 (SC-35) Gene [Source:MGI (curated);Acc:MGI:98284];
OX_Smed_1.0.01915	isotig09974	98.39	1241	4	8	839	2078	650	1875	0	2167	2.58777	0.630788	1.95699	ENSP00000350877|splicing factor, arginine/serine-rich 2 [Source:HGNC Symbol;Acc:10783];ENSP00000376276|splicing factor, arginine/serine-rich 2 [Source:HGNC Symbol;Acc:10783];	ENSMUSP00000120086|splicing factor, arginine/serine-rich 2 (SC-35) Gene [Source:MGI (curated);Acc:MGI:98284];ENSMUSP00000072182|splicing factor, arginine/serine-rich 2 (SC-35) Gene [Source:MGI (curated);Acc:MGI:98284];ENSMUSP00000090059|splicing factor, arginine/serine-rich 2 (SC-35) Gene [Source:MGI (curated);Acc:MGI:98284];
OX_Smed_1.0.20020	contig26430	100	2080	0	0	34	2113	1	2080	0	3842	2.58683	0.947172	1.63966	NA	NA
OX_Smed_1.0.14288	CUFF.165644.1	99.48	1928	10	0	1	1928	1	1928	0	3506	2.58595	1.05884	1.52711	ENSP00000361844|nuclear RNA export factor 2 [Source:HGNC Symbol;Acc:8072];ENSP00000402114|nuclear RNA export factor 2 [Source:HGNC Symbol;Acc:8072];ENSP00000361843|nuclear RNA export factor 2 [Source:HGNC Symbol;Acc:8072];ENSP00000413087|nuclear RNA export factor 2B [Source:HGNC Symbol;Acc:23984];ENSP00000378523|nuclear RNA export factor 2 [Source:HGNC Symbol;Acc:8072];	ENSMUSP00000010241|nuclear RNA export factor 1 homolog (S. cerevisiae) Gene [Source:MGI Symbol;Acc:MGI:1858330];
dd_smedV4_6291_0_1	isotig24469	98.83	1799	0	4	52	1850	1	1778	0	3186	2.58401	1.20424	1.37977	ENSP00000348632|RanBP-type and C3HC4-type zinc finger containing 1 [Source:HGNC Symbol;Acc:15864];ENSP00000254960|RanBP-type and C3HC4-type zinc finger containing 1 [Source:HGNC Symbol;Acc:15864];	ENSMUSP00000028964|RanBP-type and C3HC4-type zinc finger containing 1 Gene [Source:MGI (curated);Acc:MGI:1344372];ENSMUSP00000105473|RanBP-type and C3HC4-type zinc finger containing 1 Gene [Source:MGI (curated);Acc:MGI:1344372];
OX_Smed_1.0.15381	isotig24469	99.83	1781	0	2	1	1781	1778	1	0	3269	2.58401	1.20424	1.37977	ENSP00000348632|RanBP-type and C3HC4-type zinc finger containing 1 [Source:HGNC Symbol;Acc:15864];ENSP00000254960|RanBP-type and C3HC4-type zinc finger containing 1 [Source:HGNC Symbol;Acc:15864];	ENSMUSP00000028964|RanBP-type and C3HC4-type zinc finger containing 1 Gene [Source:MGI (curated);Acc:MGI:1344372];ENSMUSP00000105473|RanBP-type and C3HC4-type zinc finger containing 1 Gene [Source:MGI (curated);Acc:MGI:1344372];
OX_Smed_1.0.18604	isotig23181	99.54	1532	2	3	1463	2994	1527	1	0	2785	2.58344	1.59742	0.986021	NA	NA
OX_Smed_1.0.02511	isotig11205	99.25	1063	6	2	226	1287	144	1205	0	1917	2.58298	0.921156	1.66183	ENSP00000388506|inhibitor of growth family, member 3 [Source:HGNC Symbol;Acc:14587];ENSP00000320566|inhibitor of growth family, member 3 [Source:HGNC Symbol;Acc:14587];	ENSMUSP00000111047|inhibitor of growth family, member 3 Gene [Source:MGI (curated);Acc:MGI:1919027];ENSMUSP00000031680|inhibitor of growth family, member 3 Gene [Source:MGI (curated);Acc:MGI:1919027];
mk4.005212.03.01	CUFF.188099.1	99.46	923	5	0	1	923	54	976	0	1677	2.58144	1.01189	1.56955	ENSP00000359345|small nucleolar RNA, C/D box 21 [Source:HGNC Symbol;Acc:10144];	ENSMUSP00000080854|ribosomal protein L5 Gene [Source:MGI (curated);Acc:MGI:102854];
mk4.000163.03.01	isotig15503	99.71	693	2	0	1	693	157	849	0	1269	2.57651	1.31966	1.25685	ENSP00000420357|RWD domain containing 1 [Source:HGNC Symbol;Acc:20993];	ENSMUSP00000019917|RWD domain containing 1 Gene [Source:MGI (curated);Acc:MGI:1913771];
OX_Smed_1.0.04882	CUFF.117955.3	99.71	348	1	0	31	378	477	130	0	638	2.57495	0.860962	1.71399	ENSP00000265564|exosome component 7 [Source:HGNC Symbol;Acc:28112];	ENSMUSP00000026891|exosome component 7 Gene [Source:MGI Symbol;Acc:MGI:1913696];
dd_smedV4_8936_0_1	isotig22679	99.85	1350	2	0	1	1350	2	1351	0	2483	2.57327	1.65121	0.922061	NA	NA
mk4.000246.15.01	isotig15474	96.95	787	11	4	305	1079	127	912	0	1308	2.57215	0.83974	1.73241	ENSP00000273550|ferritin, heavy polypeptide 1 [Source:HGNC Symbol;Acc:3976];ENSP00000384656|ferritin, heavy polypeptide 1 [Source:HGNC Symbol;Acc:3976];	ENSMUSP00000025563|ferritin heavy chain 1 Gene [Source:MGI Symbol;Acc:MGI:95588];
OX_Smed_1.0.18178	isotig17223	98.76	1127	1	6	20	1146	1121	8	0	1991	2.57162	1.56913	1.00249	ENSP00000329029|BRF1 homolog, subunit of RNA polymerase III transcription initiation factor IIIB (S. cerevisiae) [Source:HGNC Symbol;Acc:11551];	ENSMUSP00000011302|BRF1 homolog, subunit of RNA polymerase III transcription initiation factor IIIB (S. cerevisiae) Gene [Source:MGI Symbol;Acc:MGI:1919558];
OX_Smed_1.0.12584	isotig18934	99.73	748	2	0	503	1250	1	748	0	1371	2.56854	0.783525	1.78501	ENSP00000426223|CCHC-type zinc finger, nucleic acid binding protein [Source:HGNC Symbol;Acc:13164];	ENSMUSP00000032138|cellular nucleic acid binding protein Gene [Source:MGI (curated);Acc:MGI:88431];ENSMUSP00000033692|zinc finger, CCHC domain containing 13 Gene [Source:MGI (curated);Acc:MGI:1922314];
mk4.000810.02.01	isotig03314	99.2	750	5	1	1089	1838	1059	1807	0	1351	2.56789	0.677134	1.89075	ENSP00000201886|KH-type splicing regulatory protein [Source:HGNC Symbol;Acc:6316];ENSP00000381216|KH-type splicing regulatory protein [Source:HGNC Symbol;Acc:6316];ENSP00000402641|KH-type splicing regulatory protein [Source:HGNC Symbol;Acc:6316];	ENSMUSP00000066416|KH-type splicing regulatory protein Gene [Source:MGI Symbol;Acc:MGI:1336214];ENSMUSP00000007814|KH-type splicing regulatory protein Gene [Source:MGI Symbol;Acc:MGI:1336214];
OX_Smed_1.0.15972	isotig10913	99.81	2598	2	3	420	3017	420	3014	0	4767	2.56575	1.05204	1.51371	NA	NA
mk4.007388.01.01	CUFF.201575.1	99.67	1207	3	1	1	1207	24	1229	0	2206	2.56239	1.1597	1.40268	NA	NA
dd_smedV4_1998_0_1	isotig17559	99.94	1675	1	0	21	1695	1	1675	0	3088	2.56019	0.713644	1.84655	ENSP00000365434|microRNA 7-1 [Source:HGNC Symbol;Acc:31638];	ENSMUSP00000112105|heterogeneous nuclear ribonucleoprotein K Gene [Source:MGI Symbol;Acc:MGI:99894];
OX_Smed_1.0.20930	CUFF.99372.1	100	1885	0	0	1	1885	1	1885	0	3482	2.55962	1.7368	0.822819	NA	NA
dd_smedV4_9986_0_3	CUFF.99372.1	99.24	523	4	0	627	1149	1363	1885	0	944	2.55962	1.7368	0.822819	NA	NA
OX_Smed_1.0.13617	isotig21039	100	825	0	0	898	1722	1	825	0	1524	2.55275	1.34656	1.20618	ENSP00000361010|REX4, RNA exonuclease 4 homolog (S. cerevisiae) [Source:HGNC Symbol;Acc:12820];	ENSMUSP00000109653|REX4, RNA exonuclease 4 homolog (S. cerevisiae) Gene [Source:MGI (curated);Acc:MGI:2684957];ENSMUSP00000070815|REX4, RNA exonuclease 4 homolog (S. cerevisiae) Gene [Source:MGI (curated);Acc:MGI:2684957];
dd_smedV4_10681_0_4	isotig23694	98.99	1782	5	2	883	2651	1	1782	0	3179	2.54825	1.07134	1.4769	NA	NA
dd_smedV4_6096_0_1	isotig26284	99.52	1466	4	3	29	1494	1	1463	0	2665	2.54665	1.44453	1.10212	ENSP00000247003|DEAD (Asp-Glu-Ala-Asp) box polypeptide 49 [Source:HGNC Symbol;Acc:18684];	ENSMUSP00000008004|DEAD (Asp-Glu-Ala-Asp) box polypeptide 49 Gene [Source:MGI (curated);Acc:MGI:2136689];
OX_Smed_1.0.02305	isotig04962	100	1421	0	0	309	1729	237	1657	0	2625	2.53385	1.21958	1.31428	NA	NA
OX_Smed_1.0.21662	isotig25698	99.2	1123	3	1	23	1145	1194	78	0	2019	2.53183	1.72629	0.805541	ENSP00000425092|LUC7-like 3 (S. cerevisiae) [Source:HGNC Symbol;Acc:24309];ENSP00000240304|LUC7-like 3 (S. cerevisiae) [Source:HGNC Symbol;Acc:24309];ENSP00000376919|LUC7-like 3 (S. cerevisiae) [Source:HGNC Symbol;Acc:24309];	ENSMUSP00000103452|LUC7-like 3 (S. cerevisiae) Gene [Source:MGI (curated);Acc:MGI:1914934];ENSMUSP00000103450|LUC7-like 3 (S. cerevisiae) Gene [Source:MGI (curated);Acc:MGI:1914934];ENSMUSP00000103451|LUC7-like 3 (S. cerevisiae) Gene [Source:MGI (curated);Acc:MGI:1914934];ENSMUSP00000021226|LUC7-like 3 (S. cerevisiae) Gene [Source:MGI (curated);Acc:MGI:1914934];
dd_smedV4_20923_0_6	isotig18755	99.58	1177	0	5	37	1210	1	1175	0	2141	2.52918	2.09868	0.430502	NA	NA
mk4.000678.00.01	isotig02997	99.2	877	7	0	1	877	31	907	0	1581	2.52738	0.361543	2.16584	ENSP00000386735|heterogeneous nuclear ribonucleoprotein A2/B1 [Source:HGNC Symbol;Acc:5033];ENSP00000349101|heterogeneous nuclear ribonucleoprotein A2/B1 [Source:HGNC Symbol;Acc:5033];	ENSMUSP00000112308|heterogeneous nuclear ribonucleoprotein A2/B1 Gene [Source:MGI Symbol;Acc:MGI:104819];ENSMUSP00000110103|heterogeneous nuclear ribonucleoprotein A2/B1 Gene [Source:MGI Symbol;Acc:MGI:104819];
OX_Smed_1.0.03512	isotig05650	99.12	792	3	2	416	1203	686	1477	0	1421	2.52315	0.441806	2.08134	ENSP00000244020|splicing factor, arginine/serine-rich 6 [Source:HGNC Symbol;Acc:10788];	ENSMUSP00000061474|splicing factor, arginine/serine-rich 4 (SRp75) Gene [Source:MGI (curated);Acc:MGI:1890577];
dd_smedV4_5397_0_4	isotig09061	99.78	904	2	0	1677	2580	238	1141	0	1659	2.52311	1.33517	1.18793	ENSP00000377091|REV1 homolog (S. cerevisiae) [Source:HGNC Symbol;Acc:14060];ENSP00000258428|REV1 homolog (S. cerevisiae) [Source:HGNC Symbol;Acc:14060];	ENSMUSP00000027251|REV1 homolog (S. cerevisiae) Gene [Source:MGI Symbol;Acc:MGI:1929074];
OX_Smed_1.0.22410	isotig22001	99.08	1950	14	3	15	1964	71	2016	0	3522	2.52134	1.21826	1.30308	ENSP00000385774|chaperone, ABC1 activity of bc1 complex homolog (S. pombe) [Source:HGNC Symbol;Acc:16812];ENSP00000403704|chaperone, ABC1 activity of bc1 complex homolog (S. pombe) [Source:HGNC Symbol;Acc:16812];ENSP00000355737|chaperone, ABC1 activity of bc1 complex homolog (S. pombe) [Source:HGNC Symbol;Acc:16812];ENSP00000415050|chaperone, ABC1 activity of bc1 complex homolog (S. pombe) [Sourc…	ENSMUSP00000027766|chaperone, ABC1 activity of bc1 complex like (S. pombe) Gene [Source:MGI Symbol;Acc:MGI:1914676];
OX_Smed_1.0.04195	isotig04696	99.62	1051	3	1	867	1917	1002	2051	0	1917	2.52128	0.496494	2.02478	NA	NA
OX_Smed_1.0.04194	isotig04696	99.27	2062	4	4	19	2080	1	2051	0	3714	2.52128	0.496494	2.02478	NA	NA
OX_Smed_1.0.23358	isotig22966	100	2982	0	0	1	2982	3050	69	0	5507	2.52093	1.48572	1.03521	ENSP00000348374|transcription factor 4 [Source:HGNC Symbol;Acc:11634];	ENSMUSP00000110628|transcription factor 4 Gene [Source:MGI (curated);Acc:MGI:98506];ENSMUSP00000110633|transcription factor 4 Gene [Source:MGI (curated);Acc:MGI:98506];ENSMUSP00000110631|transcription factor 4 Gene [Source:MGI (curated);Acc:MGI:98506];
OX_Smed_1.0.19688	isotig21315	99.81	3237	6	0	34	3270	3237	1	0	5945	2.51923	1.18431	1.33492	ENSP00000228347|polymerase (RNA) III (DNA directed) polypeptide B [Source:HGNC Symbol;Acc:30348];	ENSMUSP00000076418|polymerase (RNA) III (DNA directed) polypeptide B Gene [Source:MGI Symbol;Acc:MGI:1917678];
OX_Smed_1.0.16450	isotig24898	98.9	1095	3	3	1	1095	1086	1	0	1947	2.51743	1.64112	0.876302	NA	NA
dd_smedV4_10802_0_1	isotig20899	99.36	934	6	0	3644	4577	19	952	0	1692	2.51665	1.12921	1.38743	ENSP00000358812|programmed cell death 11 [Source:HGNC Symbol;Acc:13408];	ENSMUSP00000072008|programmed cell death 11 Gene [Source:MGI Symbol;Acc:MGI:1341788];
dd_smedV4_9586_0_1	isotig19112	99.51	1431	3	3	5	1435	1	1427	0	2601	2.51606	0.845444	1.67062	NA	NA
OX_Smed_1.0.21406	isotig19112	99.33	1346	6	3	188	1533	85	1427	0	2433	2.51606	0.845444	1.67062	NA	NA
OX_Smed_1.0.09428	isotig15696	99.91	1153	1	0	761	1913	554	1706	0	2124	2.51244	1.31419	1.19825	ENSP00000358716|DEAD (Asp-Glu-Ala-Asp) box polypeptide 20 [Source:HGNC Symbol;Acc:2743];	ENSMUSP00000088176|DEAD (Asp-Glu-Ala-Asp) box polypeptide 20 Gene [Source:MGI (curated);Acc:MGI:1858415];
mk4.000330.00.01	isotig15696	99.83	579	1	0	373	951	430	1008	0	1064	2.51244	1.31419	1.19825	ENSP00000358716|DEAD (Asp-Glu-Ala-Asp) box polypeptide 20 [Source:HGNC Symbol;Acc:2743];	ENSMUSP00000088176|DEAD (Asp-Glu-Ala-Asp) box polypeptide 20 Gene [Source:MGI (curated);Acc:MGI:1858415];
OX_Smed_1.0.20880	isotig25061	100	1146	0	0	3	1148	1	1146	0	2117	2.51165	1.12194	1.38971	ENSP00000378168|zinc finger protein 207 [Source:HGNC Symbol;Acc:12998];	ENSMUSP00000017567|zinc finger protein 207 Gene [Source:MGI (curated);Acc:MGI:1340045];
OX_Smed_1.0.16156	isotig22624	99.8	1489	1	1	1	1489	1	1487	0	2732	2.50984	1.21596	1.29388	ENSP00000345445|sorting and assembly machinery component 50 homolog (S. cerevisiae) [Source:HGNC Symbol;Acc:24276];ENSP00000379505|sorting and assembly machinery component 50 homolog (S. cerevisiae) [Source:HGNC Symbol;Acc:24276];	ENSMUSP00000023071|sorting and assembly machinery component 50 homolog (S. cerevisiae) Gene [Source:MGI Symbol;Acc:MGI:1915903];
mk4.000621.04.01	isotig22624	98.5	532	6	1	715	1246	957	1486	0	937	2.50984	1.21596	1.29388	ENSP00000345445|sorting and assembly machinery component 50 homolog (S. cerevisiae) [Source:HGNC Symbol;Acc:24276];ENSP00000379505|sorting and assembly machinery component 50 homolog (S. cerevisiae) [Source:HGNC Symbol;Acc:24276];	ENSMUSP00000023071|sorting and assembly machinery component 50 homolog (S. cerevisiae) Gene [Source:MGI Symbol;Acc:MGI:1915903];
dd_smedV4_7366_0_3	CUFF.124976.3	99.17	1441	9	2	169	1609	1	1438	0	2591	2.50555	1.11096	1.39459	NA	NA
OX_Smed_1.0.13044	CUFF.88356.1	99.86	4417	6	0	50	4466	1	4417	0	8124	2.50288	1.56155	0.941337	ENSP00000382687|lysine (K)-specific demethylase 5A [Source:HGNC Symbol;Acc:9886];ENSP00000364550|lysine (K)-specific demethylase 5C [Source:HGNC Symbol;Acc:11114];ENSP00000385394|lysine (K)-specific demethylase 5C [Source:HGNC Symbol;Acc:11114];ENSP00000382688|lysine (K)-specific demethylase 5A [Source:HGNC Symbol;Acc:9886];ENSP00000364528|lysine (K)-specific demethylase 5C [Source:HGNC Symbol;Ac…	ENSMUSP00000005108|lysine (K)-specific demethylase 5A Gene [Source:MGI (curated);Acc:MGI:2136980];ENSMUSP00000098558|lysine (K)-specific demethylase 5A Gene [Source:MGI (curated);Acc:MGI:2136980];ENSMUSP00000108203|lysine (K)-specific demethylase 5C Gene [Source:MGI (curated);Acc:MGI:99781];ENSMUSP00000061095|lysine (K)-specific demethylase 5D Gene [Source:MGI Symbol;Acc:MGI:99780];ENSMUSP0000010…
mk4.006636.01.01	isotig24417	99.76	424	1	0	540	963	662	1085	0	778	2.50146	-1.50068	4.00214	ENSP00000320168|nucleobindin 2 [Source:HGNC Symbol;Acc:8044];ENSP00000408702|nucleobindin 2 [Source:HGNC Symbol;Acc:8044];	ENSMUSP00000033096|nucleobindin 1 Gene [Source:MGI (curated);Acc:MGI:97388];
OX_Smed_1.0.14402	CUFF.186337.1	100	652	0	0	1	652	1	652	0	1205	2.50061	1.24003	1.26058	NA	NA
mk4.001219.00.01	isotig12885	99.55	443	1	1	57	498	368	810	0	806	2.49724	0.801282	1.69596	ENSP00000417190|ATP synthase mitochondrial F1 complex assembly factor 2 [Source:HGNC Symbol;Acc:18802];	ENSMUSP00000047801|ATP synthase mitochondrial F1 complex assembly factor 2 Gene [Source:MGI (curated);Acc:MGI:2180561];ENSMUSP00000104361|ATP synthase mitochondrial F1 complex assembly factor 2 Gene [Source:MGI (curated);Acc:MGI:2180561];
OX_Smed_1.0.08588	isotig23671	99.05	2728	23	3	686	3413	65	2789	0	4915	2.49161	1.46244	1.02917	ENSP00000346236|DEAD (Asp-Glu-Ala-Asp) box polypeptide 46 [Source:HGNC Symbol;Acc:18681];	ENSMUSP00000089179|DEAD (Asp-Glu-Ala-Asp) box polypeptide 46 Gene [Source:MGI Symbol;Acc:MGI:1920895];
OX_Smed_1.0.23517	isotig15581	99.34	604	3	1	12	614	12	615	0	1092	2.49028	1.40312	1.08717	NA	NA
mk4.000366.06.01	isotig18979	99.67	602	2	0	25	626	1	602	0	1101	2.48959	1.31575	1.17384	ENSP00000259038|mitochondrial ribosomal protein L47 [Source:HGNC Symbol;Acc:16652];ENSP00000417602|mitochondrial ribosomal protein L47 [Source:HGNC Symbol;Acc:16652];	ENSMUSP00000048078|mitochondrial ribosomal protein L47 Gene [Source:MGI (curated);Acc:MGI:1921850];
mk4.000626.03.01	isotig05298	98.2	777	8	2	86	862	59	829	0	1352	2.48791	0.850624	1.63728	ENSP00000367030|tRNA aspartic acid methyltransferase 1 [Source:HGNC Symbol;Acc:2977];	ENSMUSP00000114572|tRNA aspartic acid methyltransferase 1 Gene [Source:MGI (curated);Acc:MGI:1274787];
dd_smedV4_10483_0_2	isotig05298	99.64	829	0	2	56	881	1	829	0	1511	2.48791	0.850624	1.63728	ENSP00000367030|tRNA aspartic acid methyltransferase 1 [Source:HGNC Symbol;Acc:2977];	ENSMUSP00000114572|tRNA aspartic acid methyltransferase 1 Gene [Source:MGI (curated);Acc:MGI:1274787];
OX_Smed_1.0.04062	CUFF.4574.1	99.79	2825	5	1	58	2881	17	2841	0	5182	2.48758	1.7777	0.709886	NA	NA
OX_Smed_1.0.04063	CUFF.4574.1	99.78	1373	2	1	1470	2842	1469	2840	0	2518	2.48758	1.7777	0.709886	NA	NA
OX_Smed_1.0.16517	isotig13961	100	496	0	0	1	496	1	496	0	917	2.48013	0.893253	1.58688	NA	NA
mk4.002262.02.01	isotig07732	99.73	732	2	0	172	903	643	1374	0	1341	2.47999	0.80056	1.67943	ENSP00000157812|proteasome (prosome, macropain) 26S subunit, ATPase, 4 [Source:HGNC Symbol;Acc:9551];	ENSMUSP00000032824|proteasome (prosome, macropain) 26S subunit, ATPase, 4 Gene [Source:MGI (curated);Acc:MGI:1346093];
OX_Smed_1.0.08329	isotig24545	99.65	846	3	0	33	878	1	846	0	1546	2.47943	1.03675	1.44268	NA	NA
OX_Smed_1.0.21630	isotig15530	99.8	497	0	1	12	508	9	504	0	911	2.4764	0.643912	1.83249	ENSP00000388107|ubiquitin A-52 residue ribosomal protein fusion product 1 [Source:HGNC Symbol;Acc:12458];ENSP00000396910|ubiquitin A-52 residue ribosomal protein fusion product 1 [Source:HGNC Symbol;Acc:12458];	ENSMUSP00000113804|ubiquitin A-52 residue ribosomal protein fusion product 1 Gene [Source:MGI (curated);Acc:MGI:98887];
OX_Smed_1.0.08800	isotig16373	99.66	584	2	0	12	595	3	586	0	1068	2.47503	0.852591	1.62244	ENSP00000319240|mago-nashi homolog B (Drosophila) [Source:HGNC Symbol;Acc:25504];	ENSMUSP00000032307|mago-nashi homolog, proliferation-associated (Drosophila), related sequence 1 Other Genome Feature [Source:MGI Symbol;Acc:MGI:1889515];ENSMUSP00000030348|mago-nashi homolog, proliferation-associated (Drosophila) Gene [Source:MGI (curated);Acc:MGI:1330312];
dd_smedV4_2102_0_1	CUFF.52475.1	99.51	1223	6	0	2	1224	1	1223	0	2226	2.47438	1.18672	1.28766	ENSP00000302886|proliferation-associated 2G4, 38kDa [Source:HGNC Symbol;Acc:8550];	ENSMUSP00000026425|proliferation-associated 2G4 Gene [Source:MGI (curated);Acc:MGI:894684];
OX_Smed_1.0.16488	isotig16598	99.89	888	1	0	1	888	888	1	0	1635	2.4711	0.935389	1.53571	NA	NA
dd_smedV4_10119_0_1	isotig23085	99.84	1233	2	0	2243	3475	560	1792	0	2266	2.46956	1.04455	1.42501	ENSP00000347232|Bloom syndrome, RecQ helicase-like [Source:HGNC Symbol;Acc:1058];	ENSMUSP00000080062|Bloom syndrome homolog (human) Gene [Source:MGI Symbol;Acc:MGI:1328362];
OX_Smed_1.0.15254	isotig03183	99.79	1403	2	1	1	1403	1	1402	0	2573	2.46927	1.4487	1.02057	ENSP00000287025|MTERF domain containing 1 [Source:HGNC Symbol;Acc:24258];	ENSMUSP00000021991|MTERF domain containing 1 Gene [Source:MGI Symbol;Acc:MGI:1913660];
dd_smedV4_2971_0_1	isotig19842	99.18	1837	11	4	1	1836	154	1987	0	3306	2.4662	0.747946	1.71825	ENSP00000371626|transformer 2 beta homolog (Drosophila) [Source:HGNC Symbol;Acc:10781];ENSP00000413637|transformer 2 beta homolog (Drosophila) [Source:HGNC Symbol;Acc:10781];ENSP00000376290|transformer 2 beta homolog (Drosophila) [Source:HGNC Symbol;Acc:10781];ENSP00000416959|transformer 2 beta homolog (Drosophila) [Source:HGNC Symbol;Acc:10781];	ENSMUSP00000023564|transformer 2 beta homolog (Drosophila) Gene [Source:MGI Symbol;Acc:MGI:106016];
OX_Smed_1.0.07185	isotig09784	99.67	611	0	2	28	638	1	609	0	1116	2.46607	0.912181	1.55388	ENSP00000338624|taspase, threonine aspartase, 1 [Source:HGNC Symbol;Acc:15859];	ENSMUSP00000105706|taspase, threonine aspartase 1 Gene [Source:MGI (curated);Acc:MGI:1923062];ENSMUSP00000039546|taspase, threonine aspartase 1 Gene [Source:MGI (curated);Acc:MGI:1923062];
mk4.001174.06.01	isotig09784	100	436	0	0	1	436	113	548	0	806	2.46607	0.912181	1.55388	ENSP00000338624|taspase, threonine aspartase, 1 [Source:HGNC Symbol;Acc:15859];	ENSMUSP00000105706|taspase, threonine aspartase 1 Gene [Source:MGI (curated);Acc:MGI:1923062];ENSMUSP00000039546|taspase, threonine aspartase 1 Gene [Source:MGI (curated);Acc:MGI:1923062];
mk4.000073.20.01	isotig02467	99.1	1220	8	3	414	1632	128	1345	0	2189	2.46274	0.963907	1.49883	ENSP00000295238|cyclin T2 [Source:HGNC Symbol;Acc:1600];ENSP00000264157|cyclin T2 [Source:HGNC Symbol;Acc:1600];	ENSMUSP00000027587|cyclin T2 Gene [Source:MGI (curated);Acc:MGI:1920199];ENSMUSP00000108189|cyclin T2 Gene [Source:MGI (curated);Acc:MGI:1920199];
OX_Smed_1.0.21686	isotig15188	99.36	1244	7	1	90	1333	1243	1	0	2252	2.46087	0.708444	1.75243	ENSP00000216479|AHA1, activator of heat shock 90kDa protein ATPase homolog 1 (yeast) [Source:HGNC Symbol;Acc:1189];	ENSMUSP00000021425|AHA1, activator of heat shock protein ATPase homolog 1 (yeast) Gene [Source:MGI Symbol;Acc:MGI:2387603];
mk4.004249.04.01	isotig20669	98.88	891	10	0	1	891	57	947	0	1591	2.45563	1.22073	1.2349	ENSP00000262962|coiled-coil domain containing 94 [Source:HGNC Symbol;Acc:25518];	ENSMUSP00000084082|coiled-coil domain containing 94 Gene [Source:MGI Symbol;Acc:MGI:1920136];
dd_smedV4_4745_0_1	isotig17183	100	497	0	0	5	501	6	502	0	918	2.44962	0.960861	1.48876	NA	NA
OX_Smed_1.0.20614	isotig24097	99.48	966	5	0	1	966	1	966	0	1757	2.44782	0.710134	1.73768	ENSP00000361725|endonuclease G [Source:HGNC Symbol;Acc:3346];	ENSMUSP00000015481|endonuclease G Gene [Source:MGI (curated);Acc:MGI:1261433];
dd_smedV4_4588_0_4	isotig15723	99.87	2232	1	2	182	2412	1	2231	0	4104	2.44541	0.889324	1.55609	ENSP00000282391|PAN3 poly(A) specific ribonuclease subunit homolog (S. cerevisiae) [Source:HGNC Symbol;Acc:29991];ENSP00000370345|PAN3 poly(A) specific ribonuclease subunit homolog (S. cerevisiae) [Source:HGNC Symbol;Acc:29991];ENSP00000382529|PAN3 poly(A) specific ribonuclease subunit homolog (S. cerevisiae) [Source:HGNC Symbol;Acc:29991];ENSP00000382522|PAN3 poly(A) specific ribonuclease subuni…	ENSMUSP00000106172|PAN3 polyA specific ribonuclease subunit homolog (S. cerevisiae) Gene [Source:MGI Symbol;Acc:MGI:1919837];ENSMUSP00000082708|PAN3 polyA specific ribonuclease subunit homolog (S. cerevisiae) Gene [Source:MGI Symbol;Acc:MGI:1919837];
dd_smedV4_4588_0_1	isotig15723	99.74	1133	1	2	182	1313	1	1132	0	2074	2.44541	0.889324	1.55609	ENSP00000282391|PAN3 poly(A) specific ribonuclease subunit homolog (S. cerevisiae) [Source:HGNC Symbol;Acc:29991];ENSP00000370345|PAN3 poly(A) specific ribonuclease subunit homolog (S. cerevisiae) [Source:HGNC Symbol;Acc:29991];ENSP00000382529|PAN3 poly(A) specific ribonuclease subunit homolog (S. cerevisiae) [Source:HGNC Symbol;Acc:29991];ENSP00000382522|PAN3 poly(A) specific ribonuclease subuni…	ENSMUSP00000106172|PAN3 polyA specific ribonuclease subunit homolog (S. cerevisiae) Gene [Source:MGI Symbol;Acc:MGI:1919837];ENSMUSP00000082708|PAN3 polyA specific ribonuclease subunit homolog (S. cerevisiae) Gene [Source:MGI Symbol;Acc:MGI:1919837];
mk4.001097.05.01	isotig04317	100	975	0	0	1	975	79	1053	0	1801	2.44534	0.946297	1.49905	ENSP00000404023|TIA1 cytotoxic granule-associated RNA binding protein [Source:HGNC Symbol;Acc:11802];	ENSMUSP00000109342|cytotoxic granule-associated RNA binding protein 1 Gene [Source:MGI (curated);Acc:MGI:107914];ENSMUSP00000093424|cytotoxic granule-associated RNA binding protein 1 Gene [Source:MGI (curated);Acc:MGI:107914];
dd_smedV4_3368_0_1	CUFF.139575.1	99.16	2030	16	1	231	2260	251	2279	0	3653	2.44441	1.27264	1.17177	NA	NA
dd_smedV4_3368_0_2	CUFF.139575.1	99.16	2030	16	1	231	2260	251	2279	0	3653	2.44441	1.27264	1.17177	NA	NA
OX_Smed_1.0.10455	CUFF.139575.1	99.19	1477	12	0	2621	4097	2279	803	0	2663	2.44441	1.27264	1.17177	NA	NA
dd_smedV4_4030_0_1	isotig22481	99.81	1589	3	0	930	2518	1	1589	0	2918	2.44345	1.41571	1.02774	NA	NA
mk4.000491.01.01	isotig24522	100	752	0	0	77	828	24	775	0	1389	2.43998	0.555102	1.88488	ENSP00000263377|bromodomain containing 4 [Source:HGNC Symbol;Acc:13575];ENSP00000353112|bromodomain containing 4 [Source:HGNC Symbol;Acc:13575];ENSP00000376617|bromodomain containing 4 [Source:HGNC Symbol;Acc:13575];ENSP00000360901|bromodomain containing 4 [Source:HGNC Symbol;Acc:13575];	ENSMUSP00000110119|bromodomain containing 4 Gene [Source:MGI (curated);Acc:MGI:1888520];ENSMUSP00000113070|bromodomain containing 4 Gene [Source:MGI (curated);Acc:MGI:1888520];ENSMUSP00000112474|bromodomain containing 4 Gene [Source:MGI (curated);Acc:MGI:1888520];ENSMUSP00000113197|bromodomain containing 4 Gene [Source:MGI (curated);Acc:MGI:1888520];ENSMUSP00000115163|bromodomain containing 4 Gen…
mk4.002460.02.01	isotig20132	100	504	0	0	1	504	117	620	0	931	2.43802	0.931815	1.5062	ENSP00000385266|small nuclear ribonucleoprotein D3 polypeptide 18kDa [Source:HGNC Symbol;Acc:11160];ENSP00000412984|small nuclear ribonucleoprotein D3 polypeptide 18kDa [Source:HGNC Symbol;Acc:11160];ENSP00000416412|small nuclear ribonucleoprotein D3 polypeptide 18kDa [Source:HGNC Symbol;Acc:11160];ENSP00000385994|small nuclear ribonucleoprotein D3 polypeptide 18kDa [Source:HGNC Symbol;Acc:11160]…	ENSMUSP00000020397|small nuclear ribonucleoprotein D3 Gene [Source:MGI Symbol;Acc:MGI:1914582];
dd_smedV4_7439_0_1	isotig09741	100	2159	0	0	144	2302	140	2298	0	3988	2.437	1.74521	0.691793	ENSP00000263969|mitofusin 1 [Source:HGNC Symbol;Acc:18262];ENSP00000420617|mitofusin 1 [Source:HGNC Symbol;Acc:18262];	ENSMUSP00000113251|mitofusin 1 Gene [Source:MGI (curated);Acc:MGI:1914664];ENSMUSP00000088801|mitofusin 1 Gene [Source:MGI (curated);Acc:MGI:1914664];
mk4.000241.00.01	isotig14548	99.83	1194	1	1	2	1194	1	1194	0	2193	2.43687	1.05435	1.38252	ENSP00000348886|stomatin (EPB72)-like 2 [Source:HGNC Symbol;Acc:14559];	ENSMUSP00000030169|stomatin (Epb7.2)-like 2 Gene [Source:MGI (curated);Acc:MGI:1913842];
mk4.001493.01.01	isotig13078	98.99	397	1	1	93	489	161	554	0	708	2.43502	1.06825	1.36678	NA	NA
dd_smedV4_20320_0_1	CUFF.958.1	99.29	850	6	0	1193	2042	1	850	0	1537	2.43476	2.18114	0.253624	ENSP00000264233|polymerase (DNA directed), theta [Source:HGNC Symbol;Acc:9186];	ENSMUSP00000059757|polymerase (DNA directed), theta Gene [Source:MGI Symbol;Acc:MGI:2155399];ENSMUSP00000071396|polymerase (DNA directed), theta Gene [Source:MGI Symbol;Acc:MGI:2155399];
OX_Smed_1.0.11828	isotig15227	99.89	914	0	1	593	1506	1	913	0	1681	2.43395	0.868129	1.56582	ENSP00000371626|transformer 2 beta homolog (Drosophila) [Source:HGNC Symbol;Acc:10781];ENSP00000413637|transformer 2 beta homolog (Drosophila) [Source:HGNC Symbol;Acc:10781];ENSP00000376290|transformer 2 beta homolog (Drosophila) [Source:HGNC Symbol;Acc:10781];ENSP00000416959|transformer 2 beta homolog (Drosophila) [Source:HGNC Symbol;Acc:10781];ENSP00000371626|transformer 2 beta homolog (Drosoph…	ENSMUSP00000023564|transformer 2 beta homolog (Drosophila) Gene [Source:MGI Symbol;Acc:MGI:106016];ENSMUSP00000023564|transformer 2 beta homolog (Drosophila) Gene [Source:MGI Symbol;Acc:MGI:106016];
mk4.009261.00.01	CUFF.218658.1	100	502	0	0	1	502	67	568	0	928	2.43395	0.868129	1.56582	ENSP00000371626|transformer 2 beta homolog (Drosophila) [Source:HGNC Symbol;Acc:10781];ENSP00000413637|transformer 2 beta homolog (Drosophila) [Source:HGNC Symbol;Acc:10781];ENSP00000376290|transformer 2 beta homolog (Drosophila) [Source:HGNC Symbol;Acc:10781];ENSP00000416959|transformer 2 beta homolog (Drosophila) [Source:HGNC Symbol;Acc:10781];ENSP00000371626|transformer 2 beta homolog (Drosoph…	ENSMUSP00000023564|transformer 2 beta homolog (Drosophila) Gene [Source:MGI Symbol;Acc:MGI:106016];ENSMUSP00000023564|transformer 2 beta homolog (Drosophila) Gene [Source:MGI Symbol;Acc:MGI:106016];
mk4.001722.05.01	CUFF.103552.1	99.74	776	2	0	1	776	37	812	0	1423	2.43017	0.840254	1.58992	ENSP00000379733|ribosomal protein L7 [Source:HGNC Symbol;Acc:10363];ENSP00000339795|ribosomal protein L7 [Source:HGNC Symbol;Acc:10363];	ENSMUSP00000071616|ribosomal protein L7 Gene [Source:MGI (curated);Acc:MGI:98073];
OX_Smed_1.0.03388	isotig19926	99.84	1260	2	0	18	1277	1260	1	0	2316	2.42917	0.971668	1.4575	ENSP00000268802|NIN1/RPN12 binding protein 1 homolog (S. cerevisiae) [Source:HGNC Symbol;Acc:29540];	ENSMUSP00000003946|NIN1/RPN12 binding protein 1 homolog (S. cerevisiae) Gene [Source:MGI Symbol;Acc:MGI:1914869];
OX_Smed_1.0.08185	contig23324	100	1238	0	0	19	1256	1	1238	0	2287	2.42783	1.98863	0.439202	ENSP00000263579|decapping enzyme, scavenger [Source:HGNC Symbol;Acc:29812];	ENSMUSP00000034539|decapping enzyme, scavenger Gene [Source:MGI (curated);Acc:MGI:1916555];
OX_Smed_1.0.20303	isotig15047	99.6	500	1	1	29	528	1	499	0	911	2.42722	1.86798	0.559235	NA	ENSMUSP00000099963|mediator complex subunit 22 Gene [Source:MGI (curated);Acc:MGI:98446];ENSMUSP00000015920|mediator complex subunit 22 Gene [Source:MGI (curated);Acc:MGI:98446];
OX_Smed_1.0.13212	isotig11061	99.82	2273	1	3	58	2330	1	2270	0	4172	2.42504	1.67485	0.750186	ENSP00000250113|fragile X mental retardation, autosomal homolog 2 [Source:HGNC Symbol;Acc:4024];	ENSMUSP00000018909|fragile X mental retardation, autosomal homolog 2 Gene [Source:MGI (curated);Acc:MGI:1346074];ENSMUSP00000104295|fragile X mental retardation, autosomal homolog 2 Gene [Source:MGI (curated);Acc:MGI:1346074];
mk4.001620.04.01	isotig10391	99.68	2800	9	0	624	3423	114	2913	0	5121	2.42452	1.08576	1.33876	ENSP00000360162|SWI/SNF related, matrix associated, actin dependent regulator of chromatin, subfamily a, member 1 [Source:HGNC Symbol;Acc:11097];ENSP00000360164|SWI/SNF related, matrix associated, actin dependent regulator of chromatin, subfamily a, member 1 [Source:HGNC Symbol;Acc:11097];ENSP00000360163|SWI/SNF related, matrix associated, actin dependent regulator of chromatin, subfamily a, memb…	ENSMUSP00000099138|SWI/SNF related, matrix associated, actin dependent regulator of chromatin, subfamily a, member 1 Gene [Source:MGI (curated);Acc:MGI:1935127];ENSMUSP00000086366|SWI/SNF related, matrix associated, actin dependent regulator of chromatin, subfamily a, member 1 Gene [Source:MGI (curated);Acc:MGI:1935127];ENSMUSP00000044361|SWI/SNF related, matrix associated, actin dependent regula…
mk4.000504.07.01	CUFF.48482.1	99.82	541	0	1	105	645	66	605	0	992	2.42213	0.549167	1.87296	ENSP00000385967|basic transcription factor 3-like 4 [Source:HGNC Symbol;Acc:30547];ENSP00000360664|basic transcription factor 3-like 4 [Source:HGNC Symbol;Acc:30547];ENSP00000360658|basic transcription factor 3-like 4 [Source:HGNC Symbol;Acc:30547];	ENSMUSP00000099803|basic transcription factor 3-like 4 Gene [Source:MGI (curated);Acc:MGI:1915312];ENSMUSP00000099802|basic transcription factor 3-like 4 Gene [Source:MGI (curated);Acc:MGI:1915312];ENSMUSP00000099800|basic transcription factor 3-like 4 Gene [Source:MGI (curated);Acc:MGI:1915312];ENSMUSP00000099801|basic transcription factor 3-like 4 Gene [Source:MGI (curated);Acc:MGI:1915312];
mk4.001677.01.01	CUFF.101311.1	99.69	652	2	0	31	682	40	691	0	1194	2.42154	0.679971	1.74157	ENSP00000349212|nascent-polypeptide-associated complex alpha polypeptide pseudogene 1 [Source:HGNC Symbol;Acc:24688];ENSP00000403817|nascent-polypeptide-associated complex alpha polypeptide pseudogene 1 [Source:HGNC Symbol;Acc:24688];ENSP00000377469|nascent-polypeptide-associated complex alpha polypeptide pseudogene 1 [Source:HGNC Symbol;Acc:24688];ENSP00000397352|nascent-polypeptide-associated c…	ENSMUSP00000073532|nascent polypeptide-associated complex alpha polypeptide Gene [Source:MGI Symbol;Acc:MGI:106095];ENSMUSP00000089680|nascent polypeptide-associated complex alpha polypeptide Gene [Source:MGI Symbol;Acc:MGI:106095];
mk4.000337.18.01	isotig17048	99.44	1426	5	2	1	1424	12	1436	0	2586	2.41694	0.78431	1.63263	ENSP00000234677|seryl-tRNA synthetase [Source:HGNC Symbol;Acc:10537];	ENSMUSP00000088041|seryl-aminoacyl-tRNA synthetase Gene [Source:MGI (curated);Acc:MGI:102809];
OX_Smed_1.0.03927	isotig17287	99.83	1197	0	2	724	1920	1195	1	0	2198	2.4139	1.14583	1.26807	ENSP00000374152|SMYD family member 5 [Source:HGNC Symbol;Acc:16258];	ENSMUSP00000048537|SET and MYND domain containing 5 Gene [Source:MGI (curated);Acc:MGI:108048];
OX_Smed_1.0.13148	isotig14917	99.5	992	0	5	1561	2551	1	988	0	1799	2.4137	1.07574	1.33796	NA	NA
OX_Smed_1.0.06855	isotig22569	100	2679	0	0	1112	3790	394	3072	0	4948	2.41191	1.3295	1.08241	ENSP00000405358|polymerase (RNA) I polypeptide B, 128kDa [Source:HGNC Symbol;Acc:20454];ENSP00000263331|polymerase (RNA) I polypeptide B, 128kDa [Source:HGNC Symbol;Acc:20454];	ENSMUSP00000099494|polymerase (RNA) I polypeptide B Gene [Source:MGI (curated);Acc:MGI:108014];
OX_Smed_1.0.08013	isotig15867	99.89	903	1	0	16	918	1	903	0	1663	2.4117	0.72692	1.68478	NA	NA
dd_smedV4_11098_0_1	isotig21825	99.53	422	1	1	3	424	431	11	0	767	2.40915	1.89118	0.517965	ENSP00000225410|zinc finger, HIT type 3 [Source:HGNC Symbol;Acc:12309];	ENSMUSP00000099484|zinc finger, HIT type 3 Gene [Source:MGI (curated);Acc:MGI:3051596];
mk4.000508.04.01	isotig12089	99.34	457	3	0	108	564	173	629	0	828	2.4075	1.28687	1.12063	NA	NA
OX_Smed_1.0.02642	isotig22925	99.94	1620	1	0	619	2238	1620	1	0	2987	2.40673	1.52264	0.884093	ENSP00000399454|WD repeat-containing protein 46 (WD repeat-containing protein BING4) [Source:UniProtKB/Swiss-Prot;Acc:O15213];ENSP00000402869|WD repeat-containing protein 46 (WD repeat-containing protein BING4) [Source:UniProtKB/Swiss-Prot;Acc:O15213];ENSP00000363746|WD repeat domain 46 [Source:HGNC Symbol;Acc:13923];ENSP00000405614|WD repeat-containing protein 46 (WD repeat-containing protein BI…	ENSMUSP00000025170|WD repeat domain 46 Gene [Source:MGI Symbol;Acc:MGI:1931871];
OX_Smed_1.0.08358	CUFF.60562.1	99.46	743	4	0	38	780	753	11	0	1351	2.40503	1.28094	1.12409	NA	NA
dd_smedV4_2749_0_1	isotig21161	100	689	0	0	21	709	135	823	0	1273	2.40231	0.460901	1.94141	NA	NA
mk4.003380.03.01	CUFF.146504.1	100	772	0	0	1	772	47	818	0	1426	2.39706	0.545857	1.85121	ENSP00000385909|ribosomal protein S3 [Source:HGNC Symbol;Acc:10420];ENSP00000278572|ribosomal protein S3 [Source:HGNC Symbol;Acc:10420];	ENSMUSP00000032998|ribosomal protein S3 Gene [Source:MGI (curated);Acc:MGI:1350917];
mk4.001672.07.01	isotig24502	99.7	667	1	1	1	667	47	712	0	1219	2.39414	0.761381	1.63276	NA	NA
OX_Smed_1.0.14537	CUFF.214436.1	100	454	0	0	1	454	1	454	0	839	2.39408	0.533365	1.86072	ENSP00000230050|ribosomal protein S12 [Source:HGNC Symbol;Acc:10385];ENSP00000356881|ribosomal protein S12 [Source:HGNC Symbol;Acc:10385];	ENSMUSP00000098820|;
mk4.002059.06.01	isotig17662	99.58	948	4	0	438	1385	1	948	0	1729	2.39358	0.464832	1.92875	ENSP00000387440|casein kinase 1, epsilon [Source:HGNC Symbol;Acc:2453];ENSP00000384074|casein kinase 1, epsilon [Source:HGNC Symbol;Acc:2453];ENSP00000385582|casein kinase 1, epsilon [Source:HGNC Symbol;Acc:2453];ENSP00000407235|casein kinase 1, epsilon [Source:HGNC Symbol;Acc:2453];ENSP00000383067|casein kinase 1, epsilon [Source:HGNC Symbol;Acc:2453];	ENSMUSP00000113341|casein kinase 1, epsilon Gene [Source:MGI (curated);Acc:MGI:1351660];ENSMUSP00000113096|casein kinase 1, epsilon Gene [Source:MGI (curated);Acc:MGI:1351660];ENSMUSP00000078266|casein kinase 1, epsilon Gene [Source:MGI (curated);Acc:MGI:1351660];ENSMUSP00000098016|casein kinase 1, epsilon Gene [Source:MGI (curated);Acc:MGI:1351660];ENSMUSP00000113975|casein kinase 1, epsilon Gen…
OX_Smed_1.0.08049	isotig18725	99.86	709	1	0	2	710	1	709	0	1304	2.39265	0.926651	1.466	ENSP00000359262|mitochondrial ribosomal protein L43 [Source:HGNC Symbol;Acc:14517];ENSP00000359254|mitochondrial ribosomal protein L43 [Source:HGNC Symbol;Acc:14517];ENSP00000359256|mitochondrial ribosomal protein L43 [Source:HGNC Symbol;Acc:14517];ENSP00000339844|mitochondrial ribosomal protein L43 [Source:HGNC Symbol;Acc:14517];ENSP00000359261|mitochondrial ribosomal protein L43 [Source:HGNC Sy…	ENSMUSP00000095322|mitochondrial ribosomal protein L43 Gene [Source:MGI Symbol;Acc:MGI:2137229];
dd_smedV4_6594_0_1	isotig09513	99.77	3012	3	2	296	3304	335	3345	0	5520	2.39155	0.836139	1.55541	ENSP00000393299|Src homology 2 domain containing F [Source:HGNC Symbol;Acc:25116];ENSP00000411530|Src homology 2 domain containing F [Source:HGNC Symbol;Acc:25116];ENSP00000290894|Src homology 2 domain containing F [Source:HGNC Symbol;Acc:25116];	ENSMUSP00000106160|Src homology 2 domain containing F Gene [Source:MGI (curated);Acc:MGI:3613669];ENSMUSP00000119980|Src homology 2 domain containing F Gene [Source:MGI (curated);Acc:MGI:3613669];
mk4.002934.08.01	isotig22035	99.5	996	3	2	1	996	43	1036	0	1810	2.39111	1.258	1.13312	ENSP00000319664|nuclear distribution gene C homolog (A. nidulans) [Source:HGNC Symbol;Acc:8045];	ENSMUSP00000030665|nuclear distribution gene C homolog (Aspergillus) Gene [Source:MGI (curated);Acc:MGI:106014];
mk4.000008.01.01	CUFF.7657.1	100	588	0	0	1	588	85	672	0	1086	2.38928	0.829799	1.55948	ENSP00000225430|ribosomal protein L19 pseudogene 12 [Source:HGNC Symbol;Acc:36047];	ENSMUSP00000017548|ribosomal protein L19 Gene [Source:MGI (curated);Acc:MGI:98020];
dd_smedV4_1631_0_1	isotig03551	99.67	1528	3	2	20	1546	388	1914	0	2793	2.38415	0.78183	1.60232	ENSP00000387362|ubiquitination factor E4A (UFD2 homolog, yeast) [Source:HGNC Symbol;Acc:12499];ENSP00000252108|ubiquitination factor E4A (UFD2 homolog, yeast) [Source:HGNC Symbol;Acc:12499];	ENSMUSP00000112632|ubiquitination factor E4A, UFD2 homolog (S. cerevisiae) Gene [Source:MGI (curated);Acc:MGI:2154580];ENSMUSP00000039127|ubiquitination factor E4A, UFD2 homolog (S. cerevisiae) Gene [Source:MGI (curated);Acc:MGI:2154580];ENSMUSP00000113346|ubiquitination factor E4A, UFD2 homolog (S. cerevisiae) Gene [Source:MGI (curated);Acc:MGI:2154580];
OX_Smed_1.0.17584	isotig20330	99.67	1197	2	2	1	1196	1198	3	0	2187	2.38282	1.03394	1.34889	NA	NA
OX_Smed_1.0.08851	CUFF.133273.1	99.7	677	1	1	42	717	1	677	0	1238	2.38237	1.00101	1.38136	NA	NA
dd_smedV4_2201_0_4	isotig03621	99.86	711	0	1	805	1515	834	1543	0	1306	2.37897	0.933313	1.44565	ENSP00000355167|HORMA domain containing 1 [Source:HGNC Symbol;Acc:25245];	ENSMUSP00000105574|HORMA domain containing 2 Gene [Source:MGI (curated);Acc:MGI:1923078];ENSMUSP00000105575|HORMA domain containing 2 Gene [Source:MGI (curated);Acc:MGI:1923078];
mk4.001053.00.01	isotig03621	99.76	410	1	0	1	410	4	413	0	752	2.37897	0.933313	1.44565	ENSP00000355167|HORMA domain containing 1 [Source:HGNC Symbol;Acc:25245];	ENSMUSP00000105574|HORMA domain containing 2 Gene [Source:MGI (curated);Acc:MGI:1923078];ENSMUSP00000105575|HORMA domain containing 2 Gene [Source:MGI (curated);Acc:MGI:1923078];
mk4.002244.00.01	isotig23313	99.5	5978	25	1	457	6429	1	5978	0	10900	2.37579	1.27051	1.10528	ENSP00000317123|small nuclear ribonucleoprotein 200kDa (U5) [Source:HGNC Symbol;Acc:30859];ENSP00000320252|activating signal cointegrator 1 complex subunit 3 [Source:HGNC Symbol;Acc:18697];ENSP00000387870|small nuclear ribonucleoprotein 200kDa (U5) [Source:HGNC Symbol;Acc:30859];ENSP00000358159|activating signal cointegrator 1 complex subunit 3 [Source:HGNC Symbol;Acc:18697];	ENSMUSP00000036726|activating signal cointegrator 1 complex subunit 3 Gene [Source:MGI Symbol;Acc:MGI:1925237];ENSMUSP00000099509|small nuclear ribonucleoprotein 200 (U5) Gene [Source:MGI (curated);Acc:MGI:2444401];
OX_Smed_1.0.20424	isotig16584	100	675	0	0	24	698	1	675	0	1243	2.37573	0.692078	1.68365	ENSP00000388529|ribosomal protein L15 [Source:HGNC Symbol;Acc:10306];ENSP00000420330|ribosomal protein L15 [Source:HGNC Symbol;Acc:10306];ENSP00000390193|ribosomal protein L15 [Source:HGNC Symbol;Acc:10306];ENSP00000416692|ribosomal protein L15 [Source:HGNC Symbol;Acc:10306];ENSP00000422792|ribosomal protein L15 [Source:HGNC Symbol;Acc:10306];	ENSMUSP00000098362|ribosomal protein L15 Gene [Source:MGI (curated);Acc:MGI:1913730];ENSMUSP00000108217|ribosomal protein L15 Gene [Source:MGI (curated);Acc:MGI:1913730];ENSMUSP00000100802|Ribosomal protein L15 Fragment [Source:UniProtKB/TrEMBL;Acc:B8JKK2];ENSMUSP00000079188|60S ribosomal protein L15 [Source:UniProtKB/Swiss-Prot;Acc:Q9CZM2];ENSMUSP00000079163|ribosomal protein L15 Gene [Source:MG…
mk4.006635.00.01	isotig09455	99.47	375	2	0	1	375	25	399	0	682	2.3689	0.807521	1.56138	NA	ENSMUSP00000107285|mitochondrial ribosomal protein S14 Gene [Source:MGI (curated);Acc:MGI:1928141];
OX_Smed_1.0.10698	isotig17924	98.94	2076	16	1	659	2728	470	2545	0	3733	2.36735	1.21851	1.14883	ENSP00000376808|cullin 5 [Source:HGNC Symbol;Acc:2556];ENSP00000299351|cullin 5 [Source:HGNC Symbol;Acc:2556];	ENSMUSP00000034529|cullin 5 Gene [Source:MGI (curated);Acc:MGI:1922967];ENSMUSP00000113490|cullin 5 Gene [Source:MGI (curated);Acc:MGI:1922967];
dd_smedV4_1370_0_1	isotig03541	99.75	2420	3	3	35	2453	1	2418	0	4433	2.36481	0.515064	1.84974	ENSP00000378041|fused in sarcoma [Source:HGNC Symbol;Acc:4010];ENSP00000378041|fused in sarcoma [Source:HGNC Symbol;Acc:4010];	NA
dd_smedV4_1370_0_4	isotig03541	99.83	1756	1	2	639	2393	664	2418	0	3225	2.36481	0.515064	1.84974	ENSP00000378041|fused in sarcoma [Source:HGNC Symbol;Acc:4010];ENSP00000378041|fused in sarcoma [Source:HGNC Symbol;Acc:4010];	NA
mk4.007901.00.01	isotig06827	99.76	409	1	0	1	409	20	428	0	750	2.36225	0.666004	1.69625	ENSP00000379506|ribosomal protein L14 [Source:HGNC Symbol;Acc:10305];ENSP00000345156|ribosomal protein L14 [Source:HGNC Symbol;Acc:10305];	ENSMUSP00000077118|ribosomal protein L14 Gene [Source:MGI Symbol;Acc:MGI:1914365];
OX_Smed_1.0.14690	CUFF.243474.2	99.93	3053	2	0	1	3053	1	3053	0	5627	2.35968	0.87444	1.48524	ENSP00000381187|integrator complex subunit 6 [Source:HGNC Symbol;Acc:14879];ENSP00000405342|integrator complex subunit 6 [Source:HGNC Symbol;Acc:14879];ENSP00000310260|integrator complex subunit 6 [Source:HGNC Symbol;Acc:14879];	ENSMUSP00000086788|integrator complex subunit 6 Gene [Source:MGI Symbol;Acc:MGI:1202397];
dd_smedV4_17770_0_2	CUFF.72161.1	99.73	740	2	0	78	817	1	740	0	1356	2.35888	1.58598	0.772894	NA	NA
dd_smedV4_17770_0_1	CUFF.72161.1	99.6	744	3	0	78	821	1	744	0	1358	2.35888	1.58598	0.772894	NA	NA
dd_smedV4_7187_0_2	isotig16521	99.84	2498	3	1	27	2523	1	2498	0	4590	2.3566	0.9756	1.381	NA	NA
OX_Smed_1.0.21579	isotig23643	99.55	2872	4	3	1	2872	2	2864	0	5223	2.35412	1.21154	1.14258	ENSP00000266079|PRP6 pre-mRNA processing factor 6 homolog (S. cerevisiae) [Source:HGNC Symbol;Acc:15860];	ENSMUSP00000002529|PRP6 pre-mRNA splicing factor 6 homolog (yeast) Gene [Source:MGI (curated);Acc:MGI:1922946];ENSMUSP00000121340|PRP6 pre-mRNA splicing factor 6 homolog (yeast) Gene [Source:MGI (curated);Acc:MGI:1922946];
dd_smedV4_2383_0_2	isotig03344	99.64	1105	3	1	13	1117	1	1104	0	2017	2.35182	0.560312	1.79151	ENSP00000421789|G-rich RNA sequence binding factor 1 [Source:HGNC Symbol;Acc:4610];ENSP00000254799|G-rich RNA sequence binding factor 1 [Source:HGNC Symbol;Acc:4610];ENSP00000427354|G-rich RNA sequence binding factor 1 [Source:HGNC Symbol;Acc:4610];	ENSMUSP00000108860|G-rich RNA sequence binding factor 1 Gene [Source:MGI (curated);Acc:MGI:106479];ENSMUSP00000077972|G-rich RNA sequence binding factor 1 Gene [Source:MGI (curated);Acc:MGI:106479];
OX_Smed_1.0.11814	isotig11344	99.8	1485	3	0	54	1538	15	1499	0	2726	2.3517	1.01066	1.34104	ENSP00000251412|tubulin, gamma 2 [Source:HGNC Symbol;Acc:12419];ENSP00000251413|tubulin, gamma 1 [Source:HGNC Symbol;Acc:12417];	ENSMUSP00000048036|tubulin, gamma 1 Gene [Source:MGI (curated);Acc:MGI:101834];ENSMUSP00000045901|tubulin, gamma 2 Gene [Source:MGI (curated);Acc:MGI:2144208];
OX_Smed_1.0.20414	isotig15161	99.7	993	1	2	7	999	639	1629	0	1816	2.35126	1.82854	0.522719	ENSP00000393448|high-mobility group box 2 [Source:HGNC Symbol;Acc:5000];ENSP00000404912|high-mobility group box 2 [Source:HGNC Symbol;Acc:5000];ENSP00000296503|high-mobility group box 2 [Source:HGNC Symbol;Acc:5000];	ENSMUSP00000082682|high mobility group box 1 Gene [Source:MGI (curated);Acc:MGI:96113];ENSMUSP00000106131|high mobility group box 1 Gene [Source:MGI (curated);Acc:MGI:96113];ENSMUSP00000106132|high mobility group box 1 Gene [Source:MGI (curated);Acc:MGI:96113];
dd_smedV4_15520_0_1	CUFF.193905.1	99.65	576	2	0	1774	2349	1	576	0	1053	2.34861	1.44006	0.908549	ENSP00000298281|PCF11, cleavage and polyadenylation factor subunit, homolog (S. cerevisiae) [Source:HGNC Symbol;Acc:30097];	ENSMUSP00000113717|cleavage and polyadenylation factor subunit homolog (S. cerevisiae) Gene [Source:MGI (curated);Acc:MGI:1919579];ENSMUSP00000115278|cleavage and polyadenylation factor subunit homolog (S. cerevisiae) Gene [Source:MGI (curated);Acc:MGI:1919579];ENSMUSP00000044036|cleavage and polyadenylation factor subunit homolog (S. cerevisiae) Gene [Source:MGI (curated);Acc:MGI:1919579];
dd_smedV4_15086_0_1	isotig20908	98.9	547	4	2	417	962	1	546	0	976	2.34861	1.30667	1.04194	NA	NA
mk4.009307.02.01	isotig01967	99.55	662	3	0	332	993	236	897	0	1206	2.34861	0.535102	1.81351	ENSP00000347626|NudC domain containing 3 [Source:HGNC Symbol;Acc:22208];	ENSMUSP00000064668|NudC domain containing 3 Gene [Source:MGI (curated);Acc:MGI:2144158];
dd_smedV4_7023_0_2	isotig01967	99.57	941	4	0	63	1003	1	941	0	1716	2.34861	0.535102	1.81351	ENSP00000347626|NudC domain containing 3 [Source:HGNC Symbol;Acc:22208];	ENSMUSP00000064668|NudC domain containing 3 Gene [Source:MGI (curated);Acc:MGI:2144158];
dd_smedV4_7023_0_3	isotig01967	99.33	445	3	0	63	507	1	445	0	806	2.34861	0.535102	1.81351	ENSP00000347626|NudC domain containing 3 [Source:HGNC Symbol;Acc:22208];	ENSMUSP00000064668|NudC domain containing 3 Gene [Source:MGI (curated);Acc:MGI:2144158];
dd_smedV4_8327_0_1	isotig25489	99.64	1117	4	0	504	1620	1	1117	0	2041	2.34861	0.742664	1.60594	ENSP00000210313|proteasome (prosome, macropain) 26S subunit, non-ATPase, 5 [Source:HGNC Symbol;Acc:9563];	ENSMUSP00000028225|proteasome (prosome, macropain) 26S subunit, non-ATPase, 5 Gene [Source:MGI (curated);Acc:MGI:1914248];
mk4.001529.07.01	isotig25489	99.37	1104	7	0	207	1310	1	1104	0	2001	2.34861	0.742664	1.60594	ENSP00000210313|proteasome (prosome, macropain) 26S subunit, non-ATPase, 5 [Source:HGNC Symbol;Acc:9563];	ENSMUSP00000028225|proteasome (prosome, macropain) 26S subunit, non-ATPase, 5 Gene [Source:MGI (curated);Acc:MGI:1914248];
dd_smedV4_126_0_1	CUFF.58669.1	98.88	534	5	1	44	577	10	542	0	952	2.34681	0.5819	1.76491	ENSP00000279259|Finkel-Biskis-Reilly murine sarcoma virus (FBR-MuSV) ubiquitously expressed [Source:HGNC Symbol;Acc:3597];	ENSMUSP00000042835|Finkel-Biskis-Reilly murine sarcoma virus (FBR-MuSV) ubiquitously expressed (fox derived) Gene [Source:MGI Symbol;Acc:MGI:102547];
mk4.010707.00.01	CUFF.230164.1	100	960	0	0	1	960	20	979	0	1773	2.34657	1.12918	1.21739	ENSP00000391121|retinol dehydrogenase 13 (all-trans/9-cis) [Source:HGNC Symbol;Acc:19978];	ENSMUSP00000008579|retinol dehydrogenase 13 (all-trans and 9-cis) Gene [Source:MGI (curated);Acc:MGI:1918732];
OX_Smed_1.0.12074	isotig16507	99.79	1452	3	0	36	1487	1	1452	0	2665	2.34411	1.42318	0.920933	ENSP00000279069|LSM14B, SCD6 homolog B (S. cerevisiae) [Source:HGNC Symbol;Acc:15887];ENSP00000359953|LSM14B, SCD6 homolog B (S. cerevisiae) [Source:HGNC Symbol;Acc:15887];ENSP00000253001|LSM14B, SCD6 homolog B (S. cerevisiae) [Source:HGNC Symbol;Acc:15887];ENSP00000279068|LSM14B, SCD6 homolog B (S. cerevisiae) [Source:HGNC Symbol;Acc:15887];ENSP00000359945|LSM14B, SCD6 homolog B (S. cerevisiae) …	ENSMUSP00000055036|LSM14 homolog B (SCD6, S. cerevisiae) Gene [Source:MGI (curated);Acc:MGI:3040677];
dd_smedV4_12980_0_1	isotig18418	98.41	693	4	7	1197	1883	1	692	0	1212	2.34218	1.21371	1.12847	ENSP00000359031|SUMO1/sentrin specific peptidase 6 [Source:HGNC Symbol;Acc:20944];ENSP00000359027|SUMO1/sentrin specific peptidase 6 [Source:HGNC Symbol;Acc:20944];ENSP00000402527|SUMO1/sentrin specific peptidase 6 [Source:HGNC Symbol;Acc:20944];	ENSMUSP00000047220|SUMO/sentrin specific peptidase 6 Gene [Source:MGI Symbol;Acc:MGI:1922075];
OX_Smed_1.0.02417	isotig17045	99.67	904	3	0	2	905	1	904	0	1653	2.34169	0.240684	2.10101	NA	NA
mk4.001814.05.01	CUFF.266819.1	100	347	0	0	1	347	38	384	0	641	2.34096	1.01316	1.3278	ENSP00000426850|SUB1 homolog (S. cerevisiae) [Source:HGNC Symbol;Acc:19985];ENSP00000422806|SUB1 homolog (S. cerevisiae) [Source:HGNC Symbol;Acc:19985];ENSP00000265073|SUB1 homolog (S. cerevisiae) [Source:HGNC Symbol;Acc:19985];ENSP00000427100|SUB1 homolog (S. cerevisiae) [Source:HGNC Symbol;Acc:19985];ENSP00000422078|SUB1 homolog (S. cerevisiae) [Source:HGNC Symbol;Acc:19985];	ENSMUSP00000106130|SUB1 homolog (S. cerevisiae) Gene [Source:MGI (curated);Acc:MGI:104811];ENSMUSP00000022816|SUB1 homolog (S. cerevisiae) Gene [Source:MGI (curated);Acc:MGI:104811];
dd_smedV4_2977_0_1	isotig16682	99.87	761	0	1	13	773	165	924	0	1399	2.3402	0.998403	1.3418	ENSP00000300151|mitochondrial ribosomal protein L16 [Source:HGNC Symbol;Acc:14476];	ENSMUSP00000025586|mitochondrial ribosomal protein L16 Gene [Source:MGI Symbol;Acc:MGI:2137219];
OX_Smed_1.0.00387	isotig10830	99.93	1492	0	1	1	1492	1	1491	0	2748	2.33927	1.35781	0.981456	ENSP00000324827|splicing factor, arginine/serine-rich 17A [Source:HGNC Symbol;Acc:18783];ENSP00000370660|splicing factor, arginine/serine-rich 17A [Source:HGNC Symbol;Acc:18783];	ENSMUSP00000052042|splicing factor, arginine/serine-rich 17b Gene [Source:MGI (curated);Acc:MGI:2443758];
mk4.001479.04.01	isotig10830	100	580	0	0	245	824	368	947	0	1072	2.33927	1.35781	0.981456	ENSP00000324827|splicing factor, arginine/serine-rich 17A [Source:HGNC Symbol;Acc:18783];ENSP00000370660|splicing factor, arginine/serine-rich 17A [Source:HGNC Symbol;Acc:18783];	ENSMUSP00000052042|splicing factor, arginine/serine-rich 17b Gene [Source:MGI (curated);Acc:MGI:2443758];
dd_smedV4_3294_1_1	isotig12664	99.77	1743	4	0	273	2015	1	1743	0	3197	2.33822	1.01339	1.32483	NA	NA
mk4.000244.07.01	isotig18243	99.65	575	2	0	1	575	56	630	0	1051	2.33796	0.775753	1.56221	ENSP00000385217|IMP3, U3 small nucleolar ribonucleoprotein, homolog (yeast) [Source:HGNC Symbol;Acc:14497];ENSP00000326981|IMP3, U3 small nucleolar ribonucleoprotein, homolog (yeast) [Source:HGNC Symbol;Acc:14497];	ENSMUSP00000034827|IMP3, U3 small nucleolar ribonucleoprotein, homolog (yeast) Gene [Source:MGI (curated);Acc:MGI:1916119];
mk4.008473.01.01	isotig16347	98.58	632	6	2	471	1101	440	1069	0	1114	2.33604	0.670578	1.66546	ENSP00000419425|peptidylprolyl isomerase A (cyclophilin A) [Source:HGNC Symbol;Acc:9253];	ENSMUSP00000117987|peptidylprolyl isomerase A Gene [Source:MGI (curated);Acc:MGI:97749];ENSMUSP00000071686|Peptidyl-prolyl cis-trans isomerase A (PPIase A)(EC 5.2.1.8)(Rotamase A)(Cyclophilin A)(Cyclosporin A-binding protein)(SP18) [Source:UniProtKB/Swiss-Prot;Acc:P17742];
dd_smedV4_133_0_1	isotig16347	100	764	0	0	95	858	341	1104	0	1411	2.33604	0.670578	1.66546	ENSP00000419425|peptidylprolyl isomerase A (cyclophilin A) [Source:HGNC Symbol;Acc:9253];	ENSMUSP00000117987|peptidylprolyl isomerase A Gene [Source:MGI (curated);Acc:MGI:97749];ENSMUSP00000071686|Peptidyl-prolyl cis-trans isomerase A (PPIase A)(EC 5.2.1.8)(Rotamase A)(Cyclophilin A)(Cyclosporin A-binding protein)(SP18) [Source:UniProtKB/Swiss-Prot;Acc:P17742];
OX_Smed_1.0.10253	CUFF.13256.2	99.91	5785	5	0	23	5807	5785	1	0	10660	2.33278	0.77675	1.55603	ENSP00000262518|Snf2-related CREBBP activator protein [Source:HGNC Symbol;Acc:16974];ENSP00000343042|Snf2-related CREBBP activator protein [Source:HGNC Symbol;Acc:16974];ENSP00000378499|Snf2-related CREBBP activator protein [Source:HGNC Symbol;Acc:16974];ENSP00000369719|Snf2-related CREBBP activator protein [Source:HGNC Symbol;Acc:16974];	ENSMUSP00000063817|Snf2-related CREBBP activator protein Gene [Source:MGI Symbol;Acc:MGI:2444036];ENSMUSP00000081611|Snf2-related CREBBP activator protein Gene [Source:MGI Symbol;Acc:MGI:2444036];
OX_Smed_1.0.11844	isotig21829	99.8	996	0	2	303	1296	1	996	0	1827	2.33202	0.557776	1.77425	ENSP00000267970|tetraspanin 3 [Source:HGNC Symbol;Acc:17752];	ENSMUSP00000030465|tetraspanin 1 Gene [Source:MGI (curated);Acc:MGI:1914055];
mk4.003032.03.01	isotig23923	99.54	437	2	0	398	834	28	464	0	797	2.33138	1.12594	1.20544	ENSP00000222969|BUD31 homolog (S. cerevisiae) [Source:HGNC Symbol;Acc:29629];ENSP00000386023|BUD31 homolog (S. cerevisiae) [Source:HGNC Symbol;Acc:29629];	ENSMUSP00000112154|BUD31 homolog (yeast) Gene [Source:MGI Symbol;Acc:MGI:2141291];
mk4.011221.00.01	isotig18077	99.42	342	2	0	1	342	41	382	7e-178	621	2.32967	0.561984	1.76768	ENSP00000225504|suppressor of Ty 4 homolog 1 (S. cerevisiae) [Source:HGNC Symbol;Acc:11467];	ENSMUSP00000091487|suppressor of Ty 4 homolog 1 (S. cerevisiae) Gene [Source:MGI (curated);Acc:MGI:107416];
dd_smedV4_10238_0_1	CUFF.137028.1	100	554	0	0	1444	1997	1	554	0	1024	2.32924	1.19092	1.13832	ENSP00000375974|SWI/SNF related, matrix associated, actin dependent regulator of chromatin, subfamily a-like 1 [Source:HGNC Symbol;Acc:11102];ENSP00000350940|SWI/SNF related, matrix associated, actin dependent regulator of chromatin, subfamily a-like 1 [Source:HGNC Symbol;Acc:11102];ENSP00000349823|SWI/SNF related, matrix associated, actin dependent regulator of chromatin, subfamily a-like 1 [Sou…	ENSMUSP00000047589|SWI/SNF related matrix associated, actin dependent regulator of chromatin, subfamily a-like 1 Gene [Source:MGI (curated);Acc:MGI:1859183];
OX_Smed_1.0.16384	isotig14482	98.68	1285	17	0	1	1285	1	1285	0	2279	2.32879	0.764405	1.56438	ENSP00000308901|mitochondrial ribosomal protein L45 [Source:HGNC Symbol;Acc:16651];	ENSMUSP00000019026|mitochondrial ribosomal protein L45 Gene [Source:MGI (curated);Acc:MGI:1914286];
mk4.000000.14.01	isotig14482	99.66	589	2	0	1	589	17	605	0	1077	2.32879	0.764405	1.56438	ENSP00000308901|mitochondrial ribosomal protein L45 [Source:HGNC Symbol;Acc:16651];	ENSMUSP00000019026|mitochondrial ribosomal protein L45 Gene [Source:MGI (curated);Acc:MGI:1914286];
dd_smedV4_7360_0_1	isotig14752	98.99	889	6	3	5	892	31	917	0	1589	2.32436	1.36334	0.961017	NA	NA
OX_Smed_1.0.21994	isotig05634	99.82	1097	1	1	9	1104	788	1884	0	2015	2.32278	1.3234	0.999375	ENSP00000221486|ribonuclease H2, subunit A [Source:HGNC Symbol;Acc:18518];	ENSMUSP00000105360|ribonuclease H2, large subunit Gene [Source:MGI (curated);Acc:MGI:1916974];ENSMUSP00000120374|ribonuclease H2, large subunit Gene [Source:MGI (curated);Acc:MGI:1916974];ENSMUSP00000105358|ribonuclease H2, large subunit Gene [Source:MGI (curated);Acc:MGI:1916974];
OX_Smed_1.0.12709	isotig00554	98.77	2271	17	4	39	2308	2263	3	0	4056	2.32241	0.762342	1.56006	ENSP00000354089|tousled-like kinase 1 [Source:HGNC Symbol;Acc:11841];ENSP00000411099|tousled-like kinase 1 [Source:HGNC Symbol;Acc:11841];ENSP00000409222|tousled-like kinase 1 [Source:HGNC Symbol;Acc:11841];ENSP00000402165|tousled-like kinase 1 [Source:HGNC Symbol;Acc:11841];	ENSMUSP00000035961|tousled-like kinase 1 Gene [Source:MGI (curated);Acc:MGI:2441683];
mk4.005629.05.01	isotig15825	99.73	730	2	0	45	774	33	762	0	1338	2.32067	1.08564	1.23503	ENSP00000361186|TP53 regulating kinase [Source:HGNC Symbol;Acc:16197];	ENSMUSP00000045141|RIKEN cDNA 2810408M09 gene Gene [Source:MGI Symbol;Acc:MGI:1918294];
mk4.002751.00.01	isotig16927	99.49	988	5	0	212	1199	30	1017	0	1797	2.31979	0.911883	1.40791	ENSP00000310785|mitochondrial ribosomal protein S22 [Source:HGNC Symbol;Acc:14508];ENSP00000419303|mitochondrial ribosomal protein S22 [Source:HGNC Symbol;Acc:14508];ENSP00000418233|mitochondrial ribosomal protein S22 [Source:HGNC Symbol;Acc:14508];ENSP00000418008|mitochondrial ribosomal protein S22 [Source:HGNC Symbol;Acc:14508];	ENSMUSP00000035034|mitochondrial ribosomal protein S22 Gene [Source:MGI Symbol;Acc:MGI:1928137];
OX_Smed_1.0.18909	isotig05101	95.78	971	35	6	761	1730	1	966	0	1626	2.31923	1.18915	1.13008	ENSP00000378399|WD repeat domain 89 [Source:HGNC Symbol;Acc:20489];ENSP00000415341|WD repeat domain 89 [Source:HGNC Symbol;Acc:20489];ENSP00000267522|WD repeat domain 89 [Source:HGNC Symbol;Acc:20489];ENSP00000378399|WD repeat domain 89 [Source:HGNC Symbol;Acc:20489];ENSP00000415341|WD repeat domain 89 [Source:HGNC Symbol;Acc:20489];ENSP00000267522|WD repeat domain 89 [Source:HGNC Symbol;Acc:2048…	ENSMUSP00000050532|WD repeat domain 89 Gene [Source:MGI Symbol;Acc:MGI:1919588];ENSMUSP00000050532|WD repeat domain 89 Gene [Source:MGI Symbol;Acc:MGI:1919588];ENSMUSP00000050532|WD repeat domain 89 Gene [Source:MGI Symbol;Acc:MGI:1919588];
dd_smedV4_13963_0_1	isotig05103	99.63	1626	2	4	949	2572	1	1624	0	2966	2.31923	1.18915	1.13008	ENSP00000378399|WD repeat domain 89 [Source:HGNC Symbol;Acc:20489];ENSP00000415341|WD repeat domain 89 [Source:HGNC Symbol;Acc:20489];ENSP00000267522|WD repeat domain 89 [Source:HGNC Symbol;Acc:20489];ENSP00000378399|WD repeat domain 89 [Source:HGNC Symbol;Acc:20489];ENSP00000415341|WD repeat domain 89 [Source:HGNC Symbol;Acc:20489];ENSP00000267522|WD repeat domain 89 [Source:HGNC Symbol;Acc:2048…	ENSMUSP00000050532|WD repeat domain 89 Gene [Source:MGI Symbol;Acc:MGI:1919588];ENSMUSP00000050532|WD repeat domain 89 Gene [Source:MGI Symbol;Acc:MGI:1919588];ENSMUSP00000050532|WD repeat domain 89 Gene [Source:MGI Symbol;Acc:MGI:1919588];
dd_smedV4_13963_0_11	isotig05104	99.62	1322	1	4	923	2242	29	1348	0	2410	2.31923	1.18915	1.13008	ENSP00000378399|WD repeat domain 89 [Source:HGNC Symbol;Acc:20489];ENSP00000415341|WD repeat domain 89 [Source:HGNC Symbol;Acc:20489];ENSP00000267522|WD repeat domain 89 [Source:HGNC Symbol;Acc:20489];ENSP00000378399|WD repeat domain 89 [Source:HGNC Symbol;Acc:20489];ENSP00000415341|WD repeat domain 89 [Source:HGNC Symbol;Acc:20489];ENSP00000267522|WD repeat domain 89 [Source:HGNC Symbol;Acc:2048…	ENSMUSP00000050532|WD repeat domain 89 Gene [Source:MGI Symbol;Acc:MGI:1919588];ENSMUSP00000050532|WD repeat domain 89 Gene [Source:MGI Symbol;Acc:MGI:1919588];ENSMUSP00000050532|WD repeat domain 89 Gene [Source:MGI Symbol;Acc:MGI:1919588];
dd_smedV4_13963_0_25	isotig05100	99.25	1338	3	5	1	1336	558	1890	0	2409	2.31923	1.18915	1.13008	ENSP00000378399|WD repeat domain 89 [Source:HGNC Symbol;Acc:20489];ENSP00000415341|WD repeat domain 89 [Source:HGNC Symbol;Acc:20489];ENSP00000267522|WD repeat domain 89 [Source:HGNC Symbol;Acc:20489];ENSP00000378399|WD repeat domain 89 [Source:HGNC Symbol;Acc:20489];ENSP00000415341|WD repeat domain 89 [Source:HGNC Symbol;Acc:20489];ENSP00000267522|WD repeat domain 89 [Source:HGNC Symbol;Acc:2048…	ENSMUSP00000050532|WD repeat domain 89 Gene [Source:MGI Symbol;Acc:MGI:1919588];ENSMUSP00000050532|WD repeat domain 89 Gene [Source:MGI Symbol;Acc:MGI:1919588];ENSMUSP00000050532|WD repeat domain 89 Gene [Source:MGI Symbol;Acc:MGI:1919588];
OX_Smed_1.0.13689	CUFF.8783.1	100	581	0	0	1	581	581	1	0	1074	2.31208	0.389727	1.92236	ENSP00000257927|coenzyme Q10 homolog A (S. cerevisiae) [Source:HGNC Symbol;Acc:26515];ENSP00000407843|coenzyme Q10 homolog A (S. cerevisiae) [Source:HGNC Symbol;Acc:26515];ENSP00000312587|coenzyme Q10 homolog A (S. cerevisiae) [Source:HGNC Symbol;Acc:26515];ENSP00000387801|coenzyme Q10 homolog A (S. cerevisiae) [Source:HGNC Symbol;Acc:26515];	ENSMUSP00000027125|coenzyme Q10 homolog B (S. cerevisiae) Gene [Source:MGI Symbol;Acc:MGI:1915126];
mk4.001379.07.01	isotig08021	99.64	2230	1	3	1	2227	20	2245	0	4067	2.31175	0.421958	1.88979	ENSP00000327054|lamin B2 [Source:HGNC Symbol;Acc:6638];	ENSMUSP00000025486|lamin B1 Gene [Source:MGI (curated);Acc:MGI:96795];
mk4.010354.01.01	isotig03739	99.19	621	5	0	1250	1870	783	1403	0	1120	2.30919	1.23339	1.0758	ENSP00000265838|acetyl-Coenzyme A acetyltransferase 1 [Source:HGNC Symbol;Acc:93];	ENSMUSP00000034547|acetyl-Coenzyme A acetyltransferase 1 Gene [Source:MGI Symbol;Acc:MGI:87870];
OX_Smed_1.0.22874	CUFF.142011.1	100	3009	0	0	1	3009	3009	1	0	5557	2.30746	1.23904	1.06842	ENSP00000298910|leucine-rich repeat kinase 2 [Source:HGNC Symbol;Acc:18618];ENSP00000298910|leucine-rich repeat kinase 2 [Source:HGNC Symbol;Acc:18618];	ENSMUSP00000052584|leucine-rich repeat kinase 2 Gene [Source:MGI (curated);Acc:MGI:1913975];ENSMUSP00000052584|leucine-rich repeat kinase 2 Gene [Source:MGI (curated);Acc:MGI:1913975];
OX_Smed_1.0.05274	CUFF.163444.1	99.84	1249	2	0	82	1330	1249	1	0	2296	2.30352	0.464933	1.83859	NA	NA
mk4.005132.00.01	isotig11626	99.55	1120	4	1	1	1120	15	1133	0	2039	2.29994	0.919399	1.38055	ENSP00000256443|cyclin-dependent kinase 7 [Source:HGNC Symbol;Acc:1778];	ENSMUSP00000088845|cyclin-dependent kinase 7 Gene [Source:MGI Symbol;Acc:MGI:102956];
mk4.011655.00.01	isotig08059	99.73	1507	2	2	1	1505	26	1532	0	2760	2.29902	1.43876	0.860257	ENSP00000365594|zinc finger protein 337 [Source:HGNC Symbol;Acc:15809];	ENSMUSP00000052667|zinc finger protein 677 Gene [Source:MGI Symbol;Acc:MGI:3053207];
mk4.000544.02.01	isotig24210	99.51	818	4	0	1	818	38	855	0	1489	2.29753	1.04719	1.25035	NA	NA
mk4.002984.03.01	isotig17771	99.62	1331	5	0	50	1380	1	1331	0	2431	2.29692	1.09394	1.20299	ENSP00000227322|zinc finger protein 259 [Source:HGNC Symbol;Acc:13051];	ENSMUSP00000117725|zinc finger protein 259 Gene [Source:MGI (curated);Acc:MGI:1330262];
mk4.000039.10.01	isotig15591	99.1	998	5	2	153	1149	27	1021	0	1790	2.2948	0.807161	1.48764	ENSP00000403172|60S ribosomal protein L6 (Tax-responsive enhancer element-binding protein 107)(TaxREB107)(Neoplasm-related protein C140) [Source:UniProtKB/Swiss-Prot;Acc:Q02878];ENSP00000202773|60S ribosomal protein L6 (Tax-responsive enhancer element-binding protein 107)(TaxREB107)(Neoplasm-related protein C140) [Source:UniProtKB/Swiss-Prot;Acc:Q02878];	ENSMUSP00000031617|ribosomal protein L6 Gene [Source:MGI (curated);Acc:MGI:108057];
OX_Smed_1.0.04659	isotig22008	98.83	1024	0	3	282	1305	19	1030	0	1814	2.29245	2.06404	0.228419	NA	NA
mk4.002118.02.01	isotig17999	98.86	789	8	1	1	789	9	796	0	1406	2.29201	0.923467	1.36854	ENSP00000346050|small nucleolar RNA, C/D box 73A [Source:HGNC Symbol;Acc:10235];	ENSMUSP00000029722|ribosomal protein S3A Gene [Source:MGI Symbol;Acc:MGI:1202063];
OX_Smed_1.0.16282	isotig13486	99.94	1543	0	1	1	1543	1	1542	0	2843	2.28528	1.40547	0.879809	ENSP00000262375|DnaJ (Hsp40) homolog, subfamily A, member 3 [Source:HGNC Symbol;Acc:11808];ENSP00000347445|DnaJ (Hsp40) homolog, subfamily A, member 3 [Source:HGNC Symbol;Acc:11808];	ENSMUSP00000111520|DnaJ (Hsp40) homolog, subfamily A, member 3 Gene [Source:MGI (curated);Acc:MGI:1933786];ENSMUSP00000053842|DnaJ (Hsp40) homolog, subfamily A, member 3 Gene [Source:MGI (curated);Acc:MGI:1933786];
OX_Smed_1.0.13767	CUFF.31874.2	100	898	0	0	1	898	1	898	0	1659	2.28392	1.15897	1.12495	ENSP00000369629|U2 small nuclear RNA auxiliary factor 1 [Source:HGNC Symbol;Acc:12453];ENSP00000369629|U2 small nuclear RNA auxiliary factor 1 [Source:HGNC Symbol;Acc:12453];	ENSMUSP00000039406|U2 small nuclear RNA auxiliary factor 1-like 4 Gene [Source:MGI Symbol;Acc:MGI:2678374];ENSMUSP00000039406|U2 small nuclear RNA auxiliary factor 1-like 4 Gene [Source:MGI Symbol;Acc:MGI:2678374];
mk4.000937.01.01	isotig18026	99.41	507	3	0	410	916	22	528	0	920	2.28333	0.676281	1.60705	ENSP00000370569|ribosomal protein L21 pseudogene 28 [Source:HGNC Symbol;Acc:36258];ENSP00000370574|ribosomal protein L21 pseudogene 28 [Source:HGNC Symbol;Acc:36258];ENSP00000346027|ribosomal protein L21 pseudogene 28 [Source:HGNC Symbol;Acc:36258];ENSP00000351021|ribosomal protein L21 pseudogene 28 [Source:HGNC Symbol;Acc:36258];	ENSMUSP00000082241|ribosomal protein L21 family member [Source:RefSeq peptide;Acc:NP_001095054];ENSMUSP00000087218|60S ribosomal protein L21 [Source:UniProtKB/Swiss-Prot;Acc:O09167];ENSMUSP00000106213|ribosomal protein L21 Gene [Source:MGI (curated);Acc:MGI:1278340];ENSMUSP00000082360|60S ribosomal protein L21 [Source:UniProtKB/Swiss-Prot;Acc:O09167];ENSMUSP00000106211|ribosomal protein L21 Gene …
OX_Smed_1.0.18655	contig21237	99.92	1222	0	1	82	1303	1	1221	0	2250	2.28019	0.772086	1.5081	ENSP00000362063|cleavage stimulation factor, 3' pre-RNA, subunit 2, 64kDa [Source:HGNC Symbol;Acc:2484];ENSP00000387996|cleavage stimulation factor, 3' pre-RNA, subunit 2, 64kDa [Source:HGNC Symbol;Acc:2484];	ENSMUSP00000108912|cleavage stimulation factor, 3' pre-RNA subunit 2 Gene [Source:MGI (curated);Acc:MGI:1343054];ENSMUSP00000033609|cleavage stimulation factor, 3' pre-RNA subunit 2 Gene [Source:MGI (curated);Acc:MGI:1343054];ENSMUSP00000108911|cleavage stimulation factor, 3' pre-RNA subunit 2 Gene [Source:MGI (curated);Acc:MGI:1343054];
OX_Smed_1.0.02905	isotig08109	99.94	1676	1	0	295	1970	142	1817	0	3090	2.27999	0.509766	1.77023	ENSP00000357816|C-terminal binding protein 2 [Source:HGNC Symbol;Acc:2495];ENSP00000410474|C-terminal binding protein 2 [Source:HGNC Symbol;Acc:2495];ENSP00000311825|C-terminal binding protein 2 [Source:HGNC Symbol;Acc:2495];ENSP00000338615|C-terminal binding protein 2 [Source:HGNC Symbol;Acc:2495];	ENSMUSP00000033269|C-terminal binding protein 2 Gene [Source:MGI Symbol;Acc:MGI:1201686];
OX_Smed_1.0.21477	isotig17935	99.75	406	0	1	21	425	32	437	0	743	2.2771	0.66734	1.60976	ENSP00000259469|ribosomal protein L35 [Source:HGNC Symbol;Acc:10344];	ENSMUSP00000099843|60S ribosomal protein L35 [Source:UniProtKB/Swiss-Prot;Acc:Q6ZWV7];ENSMUSP00000079672|ribosomal protein L35 Gene [Source:MGI (curated);Acc:MGI:1913739];
mk4.023553.00.01	isotig14408	99.59	981	4	0	1	981	36	1016	0	1790	2.27461	1.03307	1.24153	NA	NA
mk4.000143.03.01	isotig25499	99.11	784	5	2	449	1230	1	784	0	1408	2.27365	1.39873	0.874914	ENSP00000281038|asparaginyl-tRNA synthetase 2, mitochondrial (putative) [Source:HGNC Symbol;Acc:26274];	ENSMUSP00000044937|asparaginyl-tRNA synthetase 2 (mitochondrial)(putative) Gene [Source:MGI (curated);Acc:MGI:2142075];
mk4.002584.04.01	CUFF.127083.1	99.44	356	2	0	688	1043	24	379	0	647	2.27244	2.01702	0.255415	NA	NA
mk4.003243.00.01	isotig06804	100	461	0	0	1	461	35	495	0	852	2.27227	0.647831	1.62444	ENSP00000270625|40S ribosomal protein S11 [Source:UniProtKB/Swiss-Prot;Acc:P62280];	ENSMUSP00000071377|ribosomal protein S11 Gene [Source:MGI Symbol;Acc:MGI:1351329];ENSMUSP00000003521|ribosomal protein S11 Gene [Source:MGI Symbol;Acc:MGI:1351329];
mk4.000446.07.01	CUFF.44427.1	100	459	0	0	10	468	88	546	0	848	2.27123	0.773803	1.49743	ENSP00000233609|ribosomal protein S15 [Source:HGNC Symbol;Acc:10388];	ENSMUSP00000069004|ribosomal protein S15 Gene [Source:MGI (curated);Acc:MGI:98117];
OX_Smed_1.0.18336	isotig22961	95.52	3078	13	29	603	3672	3361	401	0	4822	2.27107	1.09038	1.18069	ENSP00000346516|myeloid/lymphoid or mixed-lineage leukemia (trithorax homolog, Drosophila) [Source:HGNC Symbol;Acc:7132];ENSP00000352262|myeloid/lymphoid or mixed-lineage leukemia (trithorax homolog, Drosophila) [Source:HGNC Symbol;Acc:7132];	ENSMUSP00000002095|myeloid/lymphoid or mixed-lineage leukemia 1 Gene [Source:MGI (curated);Acc:MGI:96995];ENSMUSP00000110337|myeloid/lymphoid or mixed-lineage leukemia 1 Gene [Source:MGI (curated);Acc:MGI:96995];
dd_smedV4_7648_0_1	isotig21176	99.21	755	3	2	495	1249	1	752	0	1358	2.26769	1.01533	1.25236	ENSP00000261191|Cell cycle regulator Mat89Bb homolog (Sarcoma antigen NY-SAR-95) [Source:UniProtKB/Swiss-Prot;Acc:Q9NVM9];	ENSMUSP00000032427|RIKEN cDNA 4933424B01 gene Gene [Source:MGI Symbol;Acc:MGI:1918427];
mk4.000310.16.01	isotig17854	98.4	561	5	4	1	558	28	587	0	983	2.26699	0.713447	1.55355	ENSP00000389465|small nucleolar RNA, C/D box 58B [Source:HGNC Symbol;Acc:10209];ENSP00000397798|small nucleolar RNA, C/D box 58B [Source:HGNC Symbol;Acc:10209];	ENSMUSP00000096958|ribosomal protein L17 Gene [Source:MGI Symbol;Acc:MGI:2448270];
OX_Smed_1.0.17596	isotig18559	100	602	0	0	1	602	602	1	0	1112	2.26688	0.857443	1.40944	ENSP00000391402|CDGSH iron sulfur domain 3 [Source:HGNC Symbol;Acc:27578];	ENSMUSP00000103210|CDGSH iron sulfur domain 3 Gene [Source:MGI (curated);Acc:MGI:101788];ENSMUSP00000103209|CDGSH iron sulfur domain 3 Gene [Source:MGI (curated);Acc:MGI:101788];ENSMUSP00000103211|CDGSH iron sulfur domain 3 Gene [Source:MGI (curated);Acc:MGI:101788];
dd_smedV4_5427_0_2	isotig09332	100	742	0	0	28	769	1	742	0	1371	2.26659	0.737504	1.52909	ENSP00000425092|LUC7-like 3 (S. cerevisiae) [Source:HGNC Symbol;Acc:24309];ENSP00000240304|LUC7-like 3 (S. cerevisiae) [Source:HGNC Symbol;Acc:24309];ENSP00000376919|LUC7-like 3 (S. cerevisiae) [Source:HGNC Symbol;Acc:24309];	ENSMUSP00000103452|LUC7-like 3 (S. cerevisiae) Gene [Source:MGI (curated);Acc:MGI:1914934];ENSMUSP00000103450|LUC7-like 3 (S. cerevisiae) Gene [Source:MGI (curated);Acc:MGI:1914934];ENSMUSP00000103451|LUC7-like 3 (S. cerevisiae) Gene [Source:MGI (curated);Acc:MGI:1914934];ENSMUSP00000021226|LUC7-like 3 (S. cerevisiae) Gene [Source:MGI (curated);Acc:MGI:1914934];
OX_Smed_1.0.04061	isotig00999	99.68	931	2	1	21	950	1	931	0	1701	2.26563	1.43267	0.832962	ENSP00000344818|ubiquitin C [Source:HGNC Symbol;Acc:12468];	ENSMUSP00000019649|ubiquitin B Gene [Source:MGI (curated);Acc:MGI:98888];ENSMUSP00000115578|ubiquitin C Gene [Source:MGI (curated);Acc:MGI:98889];ENSMUSP00000088927|ubiquitin C Gene [Source:MGI (curated);Acc:MGI:98889];ENSMUSP00000114180|ubiquitin C Gene [Source:MGI (curated);Acc:MGI:98889];
OX_Smed_1.0.10505	isotig17806	99.82	1141	1	1	658	1798	70	1209	0	2095	2.26213	1.13725	1.12488	ENSP00000344112|CDC-like kinase 3 [Source:HGNC Symbol;Acc:2071];ENSP00000378505|CDC-like kinase 3 [Source:HGNC Symbol;Acc:2071];ENSP00000391518|CDC-like kinase 3 [Source:HGNC Symbol;Acc:2071];	ENSMUSP00000067341|CDC-like kinase 3 Gene [Source:MGI Symbol;Acc:MGI:1098670];
dd_smedV4_5637_0_1	CUFF.163770.1	100	368	0	0	15	382	1	368	0	680	2.25995	0.846266	1.41368	ENSP00000403683|oligonucleotide/oligosaccharide-binding fold containing 2A [Source:HGNC Symbol;Acc:26232];	ENSMUSP00000026439|oligonucleotide/oligosaccharide-binding fold containing 2B Gene [Source:MGI Symbol;Acc:MGI:1917167];
OX_Smed_1.0.21524	isotig16478	99.65	1996	2	4	28	2021	1	1993	0	3642	2.25644	1.09737	1.15907	ENSP00000215793|splicing factor 3a, subunit 1, 120kDa [Source:HGNC Symbol;Acc:10765];	ENSMUSP00000002198|splicing factor 3a, subunit 1 Gene [Source:MGI (curated);Acc:MGI:1914715];
OX_Smed_1.0.21694	isotig12544	98.93	745	5	1	3	747	8	749	0	1328	2.25606	1.02422	1.23184	ENSP00000419370|Uncharacterized protein C7orf30 [Source:UniProtKB/Swiss-Prot;Acc:Q96EH3];	ENSMUSP00000122941|RIKEN cDNA 2410003K15 gene Gene [Source:MGI Symbol;Acc:MGI:1922843];ENSMUSP00000031839|RIKEN cDNA 2410003K15 gene Gene [Source:MGI Symbol;Acc:MGI:1922843];
OX_Smed_1.0.07581	CUFF.59031.1	99.9	998	1	0	80	1077	1	998	0	1838	2.25175	1.01657	1.23518	NA	NA
dd_smedV4_4426_0_1	isotig25142	99.89	1762	1	1	1798	3559	1	1761	0	3241	2.24868	1.62622	0.622453	ENSP00000404290|integrator complex subunit 3 [Source:HGNC Symbol;Acc:26153];ENSP00000318641|integrator complex subunit 3 [Source:HGNC Symbol;Acc:26153];ENSP00000409445|integrator complex subunit 3 [Source:HGNC Symbol;Acc:26153];	ENSMUSP00000071422|integrator complex subunit 3 Gene [Source:MGI Symbol;Acc:MGI:2140050];ENSMUSP00000029542|integrator complex subunit 3 Gene [Source:MGI Symbol;Acc:MGI:2140050];
mk4.000236.11.01	isotig13385	99.45	543	3	0	1	543	19	561	0	987	2.2457	0.860868	1.38484	NA	NA
dd_smedV4_6113_0_1	isotig09859	99.91	2302	0	2	359	2659	1	2301	0	4239	2.245	1.44017	0.804823	ENSP00000352655|solute carrier family 39 (zinc transporter), member 10 [Source:HGNC Symbol;Acc:20861];ENSP00000386766|solute carrier family 39 (zinc transporter), member 10 [Source:HGNC Symbol;Acc:20861];	ENSMUSP00000027131|solute carrier family 39 (zinc transporter), member 10 Gene [Source:MGI (curated);Acc:MGI:1914515];
OX_Smed_1.0.22877	CUFF.154321.1	100	888	0	0	1	888	888	1	0	1640	2.24492	0.659376	1.58555	ENSP00000346067|small nucleolar RNA, H/ACA box 62 [Source:HGNC Symbol;Acc:10107];ENSP00000410848|small nucleolar RNA, H/ACA box 62 [Source:HGNC Symbol;Acc:10107];ENSP00000415465|small nucleolar RNA, H/ACA box 62 [Source:HGNC Symbol;Acc:10107];	ENSMUSP00000035105|ribosomal protein SA Gene [Source:MGI Symbol;Acc:MGI:105381];ENSMUSP00000087466|;
OX_Smed_1.0.07383	CUFF.55948.1	100	1234	0	0	23	1256	14	1247	0	2279	2.24421	1.07748	1.16673	ENSP00000319910|eukaryotic translation initiation factor 3, subunit M [Source:HGNC Symbol;Acc:24460];	ENSMUSP00000028592|eukaryotic translation initiation factor 3, subunit M Gene [Source:MGI (curated);Acc:MGI:1351744];
dd_smedV4_5104_0_1	isotig22629	100	1401	0	0	16	1416	1	1401	0	2588	2.24181	1.01177	1.23004	ENSP00000398242|retinoblastoma binding protein 4 [Source:HGNC Symbol;Acc:9887];	ENSMUSP00000099658|retinoblastoma binding protein 4 Gene [Source:MGI (curated);Acc:MGI:1194912];
OX_Smed_1.0.22056	isotig14737	99.47	945	4	1	4	948	944	1	0	1720	2.24078	0.602886	1.63789	ENSP00000370139|holocytochrome c synthase (cytochrome c heme-lyase) [Source:HGNC Symbol;Acc:4837];ENSP00000326579|holocytochrome c synthase (cytochrome c heme-lyase) [Source:HGNC Symbol;Acc:4837];ENSP00000370140|holocytochrome c synthase (cytochrome c heme-lyase) [Source:HGNC Symbol;Acc:4837];	ENSMUSP00000107743|holocytochrome c synthetase Gene [Source:MGI (curated);Acc:MGI:106911];ENSMUSP00000033717|holocytochrome c synthetase Gene [Source:MGI (curated);Acc:MGI:106911];
dd_smedV4_2149_0_1	isotig03767	98.5	1605	24	0	380	1984	1	1605	0	2832	2.23941	0.51128	1.72813	ENSP00000329748|copine VIII [Source:HGNC Symbol;Acc:23498];	ENSMUSP00000067774|copine VIII Gene [Source:MGI (curated);Acc:MGI:1914121];
mk4.000205.00.01	isotig16476	99.83	597	1	0	1	597	40	636	0	1098	2.23898	0.400498	1.83848	ENSP00000371973|Sin3A-associated protein, 18kDa [Source:HGNC Symbol;Acc:10530];ENSP00000405383|Sin3A-associated protein, 18kDa [Source:HGNC Symbol;Acc:10530];	ENSMUSP00000022533|Sin3-associated polypeptide 18 Gene [Source:MGI (curated);Acc:MGI:1277978];ENSMUSP00000120071|Sin3-associated polypeptide 18 Gene [Source:MGI (curated);Acc:MGI:1277978];ENSMUSP00000073697|Histone deacetylase complex subunit SAP18 (18 kDa Sin3-associated polypeptide)(Sin3-associated polypeptide p18) [Source:UniProtKB/Swiss-Prot;Acc:O55128];
mk4.000391.01.01	CUFF.40874.1	100	433	0	0	1	433	55	487	0	800	2.23883	0.514922	1.72391	ENSP00000384056|ribosomal protein S24 [Source:HGNC Symbol;Acc:10411];ENSP00000415549|ribosomal protein S24 [Source:HGNC Symbol;Acc:10411];ENSP00000361435|ribosomal protein S24 [Source:HGNC Symbol;Acc:10411];ENSP00000414321|ribosomal protein S24 [Source:HGNC Symbol;Acc:10411];ENSP00000394975|ribosomal protein S24 [Source:HGNC Symbol;Acc:10411];	ENSMUSP00000108003|ribosomal protein S24 Gene [Source:MGI Symbol;Acc:MGI:98147];ENSMUSP00000108001|ribosomal protein S24 Gene [Source:MGI Symbol;Acc:MGI:98147];ENSMUSP00000074112|ribosomal protein S24 Gene [Source:MGI Symbol;Acc:MGI:98147];
dd_smedV4_9865_1_6	isotig22969	95.05	909	45	0	173	1081	909	1	0	1430	2.238	0.762681	1.47531	NA	NA
dd_smedV4_3404_1_1	isotig25213	99.86	1420	1	1	51	1469	2	1421	0	2610	2.2377	1.27208	0.965621	ENSP00000250113|fragile X mental retardation, autosomal homolog 2 [Source:HGNC Symbol;Acc:4024];	ENSMUSP00000018909|fragile X mental retardation, autosomal homolog 2 Gene [Source:MGI (curated);Acc:MGI:1346074];ENSMUSP00000104295|fragile X mental retardation, autosomal homolog 2 Gene [Source:MGI (curated);Acc:MGI:1346074];
OX_Smed_1.0.01687	isotig10291	100	1891	0	0	1	1891	1	1891	0	3493	2.2351	1.43359	0.801509	ENSP00000378750|coiled-coil domain containing 6 [Source:HGNC Symbol;Acc:18782];ENSP00000263102|coiled-coil domain containing 6 [Source:HGNC Symbol;Acc:18782];	ENSMUSP00000055270|coiled-coil domain containing 6 Gene [Source:MGI (curated);Acc:MGI:1923801];ENSMUSP00000123374|coiled-coil domain containing 6 Gene [Source:MGI (curated);Acc:MGI:1923801];
mk4.001638.02.01	isotig15101	99.79	475	1	0	11	485	32	506	0	872	2.23495	0.243734	1.99122	ENSP00000361926|canopy 3 homolog (zebrafish) [Source:HGNC Symbol;Acc:11968];	ENSMUSP00000050309|canopy 3 homolog (zebrafish) Gene [Source:MGI (curated);Acc:MGI:1919279];
OX_Smed_1.0.13078	isotig09679	99.67	1208	4	0	626	1833	249	1456	0	2213	2.23187	0.874043	1.35783	ENSP00000282366|metastasis associated 1 family, member 3 [Source:HGNC Symbol;Acc:23784];ENSP00000385045|metastasis associated 1 family, member 3 [Source:HGNC Symbol;Acc:23784];ENSP00000385823|metastasis associated 1 family, member 3 [Source:HGNC Symbol;Acc:23784];	ENSMUSP00000105348|metastasis associated 1 Gene [Source:MGI (curated);Acc:MGI:2150037];ENSMUSP00000107968|metastasis associated 3 Gene [Source:MGI (curated);Acc:MGI:2151172];ENSMUSP00000105349|metastasis associated 1 Gene [Source:MGI (curated);Acc:MGI:2150037];ENSMUSP00000064338|metastasis associated 1 Gene [Source:MGI (curated);Acc:MGI:2150037];ENSMUSP00000105345|metastasis associated 1 Gene [So…
OX_Smed_1.0.13999	CUFF.93640.1	100	1044	0	0	1	1044	1	1044	0	1929	2.23179	0.432058	1.79974	NA	NA
mk4.000057.22.01	isotig20046	99.57	921	4	0	61	981	105	1025	0	1679	2.23104	1.20276	1.02827	ENSP00000312769|peptidylprolyl isomerase E (cyclophilin E) [Source:HGNC Symbol;Acc:9258];	ENSMUSP00000030404|peptidylprolyl isomerase E (cyclophilin E) Gene [Source:MGI (curated);Acc:MGI:1917118];
OX_Smed_1.0.05680	isotig23617	99.73	367	1	0	1107	1473	252	618	0	673	2.23069	1.44576	0.784933	NA	NA
OX_Smed_1.0.11373	isotig22024	99.23	1952	11	1	25	1972	1	1952	0	3539	2.22682	1.08273	1.14409	NA	ENSMUSP00000010085|nuclear RNA export factor 2 Gene [Source:MGI (curated);Acc:MGI:1933192];
dd_smedV4_6959_0_1	isotig10868	99.54	432	1	1	24	455	165	595	0	785	2.22659	0.731848	1.49474	NA	NA
OX_Smed_1.0.09788	isotig15750	100	1305	0	0	342	1646	1305	1	0	2410	2.22476	1.03977	1.18499	ENSP00000385697|NADH dehydrogenase (ubiquinone) 1 alpha subcomplex, 10, 42kDa [Source:HGNC Symbol;Acc:7684];ENSP00000252711|NADH dehydrogenase (ubiquinone) 1 alpha subcomplex, 10, 42kDa [Source:HGNC Symbol;Acc:7684];	ENSMUSP00000027478|NADH dehydrogenase (ubiquinone) 1 alpha subcomplex 10 Gene [Source:MGI (curated);Acc:MGI:1914523];
mk4.001050.02.01	isotig15576	100	1225	0	0	906	2130	127	1351	0	2263	2.22391	0.492191	1.73172	ENSP00000372326|ferrochelatase (protoporphyria) [Source:HGNC Symbol;Acc:3647];	ENSMUSP00000088581|ferrochelatase Gene [Source:MGI Symbol;Acc:MGI:95513];ENSMUSP00000025484|ferrochelatase Gene [Source:MGI Symbol;Acc:MGI:95513];
OX_Smed_1.0.22880	CUFF.163277.1	100	1017	0	0	1	1017	1	1017	0	1879	2.22032	1.13314	1.08717	ENSP00000264255|thioredoxin domain containing 9 [Source:HGNC Symbol;Acc:24110];	ENSMUSP00000072096|thioredoxin domain containing 9 Gene [Source:MGI Symbol;Acc:MGI:2138153];
dd_smedV4_10954_0_10	CUFF.237009.1	98.44	512	8	0	1	512	186	697	0	902	2.21932	0.426252	1.79307	NA	NA
dd_smedV4_320_0_1	isotig14048	99.7	2013	5	1	255	2267	105	2116	0	3683	2.21818	1.57361	0.644569	ENSP00000393087|heat shock 70kDa protein 1B [Source:HGNC Symbol;Acc:5233];ENSP00000403530|Heat shock 70 kDa protein 1A/1B (Heat shock 70 kDa protein 1/2)(HSP70.1/HSP70.2)(HSP70-1/HSP70-2) [Source:UniProtKB/Swiss-Prot;Acc:P08107];ENSP00000378199|heat shock 70kDa protein 2 [Source:HGNC Symbol;Acc:5235];ENSP00000227378|heat shock 70kDa protein 8 [Source:HGNC Symbol;Acc:5241];ENSP00000247207|heat sho…	ENSMUSP00000113722|heat shock protein 8 Gene [Source:MGI (curated);Acc:MGI:105384];ENSMUSP00000073748|;ENSMUSP00000079306|heat shock protein 2 Gene [Source:MGI Symbol;Acc:MGI:96243];ENSMUSP00000106034|heat shock protein 2 Gene [Source:MGI Symbol;Acc:MGI:96243];ENSMUSP00000015800|heat shock protein 8 Gene [Source:MGI (curated);Acc:MGI:105384];
OX_Smed_1.0.08626	isotig14048	97.22	2014	54	2	255	2268	105	2116	0	3502	2.21818	1.57361	0.644569	ENSP00000393087|heat shock 70kDa protein 1B [Source:HGNC Symbol;Acc:5233];ENSP00000403530|Heat shock 70 kDa protein 1A/1B (Heat shock 70 kDa protein 1/2)(HSP70.1/HSP70.2)(HSP70-1/HSP70-2) [Source:UniProtKB/Swiss-Prot;Acc:P08107];ENSP00000378199|heat shock 70kDa protein 2 [Source:HGNC Symbol;Acc:5235];ENSP00000227378|heat shock 70kDa protein 8 [Source:HGNC Symbol;Acc:5241];ENSP00000247207|heat sho…	ENSMUSP00000113722|heat shock protein 8 Gene [Source:MGI (curated);Acc:MGI:105384];ENSMUSP00000073748|;ENSMUSP00000079306|heat shock protein 2 Gene [Source:MGI Symbol;Acc:MGI:96243];ENSMUSP00000106034|heat shock protein 2 Gene [Source:MGI Symbol;Acc:MGI:96243];ENSMUSP00000015800|heat shock protein 8 Gene [Source:MGI (curated);Acc:MGI:105384];
OX_Smed_1.0.02966	CUFF.213842.1	100	2066	0	0	7	2072	1	2066	0	3816	2.21762	1.30782	0.909798	ENSP00000350948|dynamin 1-like [Source:HGNC Symbol;Acc:2973];	ENSMUSP00000023477|dynamin 1-like Gene [Source:MGI Symbol;Acc:MGI:1921256];
mk4.002086.06.01	CUFF.213842.1	99.23	1292	10	0	376	1667	366	1657	0	2331	2.21762	1.30782	0.909798	ENSP00000350948|dynamin 1-like [Source:HGNC Symbol;Acc:2973];	ENSMUSP00000023477|dynamin 1-like Gene [Source:MGI Symbol;Acc:MGI:1921256];
mk4.008689.00.01	CUFF.213842.1	100	730	0	0	1	730	56	785	0	1349	2.21762	1.30782	0.909798	ENSP00000350948|dynamin 1-like [Source:HGNC Symbol;Acc:2973];	ENSMUSP00000023477|dynamin 1-like Gene [Source:MGI Symbol;Acc:MGI:1921256];
mk4.001376.04.01	isotig21880	99.69	1273	4	0	1	1273	14	1286	0	2329	2.20858	1.34846	0.860118	ENSP00000302916|jumonji domain containing 6 [Source:HGNC Symbol;Acc:19355];ENSP00000345857|jumonji domain containing 6 [Source:HGNC Symbol;Acc:19355];ENSP00000394085|jumonji domain containing 6 [Source:HGNC Symbol;Acc:19355];	ENSMUSP00000047570|jumonji domain containing 6 Gene [Source:MGI (curated);Acc:MGI:1858910];
dd_smedV4_11046_0_1	isotig25639	99.89	890	0	1	746	1634	1	890	0	1637	2.20762	1.21724	0.990373	ENSP00000410525|poly(A)-specific ribonuclease (deadenylation nuclease) [Source:HGNC Symbol;Acc:8609];ENSP00000387911|poly(A)-specific ribonuclease (deadenylation nuclease) [Source:HGNC Symbol;Acc:8609];ENSP00000345456|poly(A)-specific ribonuclease (deadenylation nuclease) [Source:HGNC Symbol;Acc:8609];	ENSMUSP00000055969|poly(A)-specific ribonuclease (deadenylation nuclease) Gene [Source:MGI Symbol;Acc:MGI:1921358];
OX_Smed_1.0.20523	CUFF.13181.1	99.49	2545	11	2	1	2544	1	2544	0	4626	2.20484	1.11122	1.09362	ENSP00000378953|eukaryotic translation initiation factor 3, subunit C [Source:HGNC Symbol;Acc:3279];ENSP00000392153|eukaryotic translation initiation factor 3, subunit C [Source:HGNC Symbol;Acc:3279];ENSP00000400013|eukaryotic translation initiation factor 3, subunit C-like [Source:HGNC Symbol;Acc:26347];ENSP00000381917|eukaryotic translation initiation factor 3, subunit C-like [Source:HGNC Symbo…	ENSMUSP00000032992|eukaryotic translation initiation factor 3, subunit C Gene [Source:MGI Symbol;Acc:MGI:1926966];
OX_Smed_1.0.13373	isotig09065	100	1968	0	0	46	2013	1	1968	0	3635	2.20143	1.02095	1.18049	ENSP00000317334|small nucleolar RNA, H/ACA box 29 [Source:HGNC Symbol;Acc:32619];	ENSMUSP00000086418|t-complex protein 1 Gene [Source:MGI (curated);Acc:MGI:98535];ENSMUSP00000116108|t-complex protein 1 Gene [Source:MGI (curated);Acc:MGI:98535];
mk4.000252.15.01	isotig24633	99.8	511	1	0	1	511	29	539	0	939	2.19941	0.757881	1.44153	NA	NA
OX_Smed_1.0.09384	isotig16681	99.73	750	0	2	10	759	1	748	0	1373	2.19932	0.726647	1.47267	ENSP00000362135|yrdC domain containing (E. coli) [Source:HGNC Symbol;Acc:28905];	ENSMUSP00000030720|yrdC domain containing (E.coli) Gene [Source:MGI (curated);Acc:MGI:2387201];ENSMUSP00000099688|yrdC domain containing (E.coli) Gene [Source:MGI (curated);Acc:MGI:2387201];
mk4.001187.03.01	isotig22489	99.83	1178	1	1	1	1178	6	1182	0	2163	2.19636	0.539499	1.65686	ENSP00000329715|developmentally regulated GTP binding protein 1 [Source:HGNC Symbol;Acc:3029];	ENSMUSP00000020741|developmentally regulated GTP binding protein 1 Gene [Source:MGI (curated);Acc:MGI:1343297];
OX_Smed_1.0.13294	isotig10311	99.6	1263	4	1	309	1571	1	1262	0	2303	2.19111	0.76679	1.42432	ENSP00000423861|homeobox C9 [Source:HGNC Symbol;Acc:5130];ENSP00000302836|homeobox C9 [Source:HGNC Symbol;Acc:5130];	ENSMUSP00000058490|homeobox D9 Gene [Source:MGI (curated);Acc:MGI:96210];ENSMUSP00000051003|homeobox C12 Gene [Source:MGI Symbol;Acc:MGI:96194];ENSMUSP00000001706|homeobox C9 Gene [Source:MGI Symbol;Acc:MGI:96199];
OX_Smed_1.0.23537	isotig14306	99.51	405	2	0	1	405	3	407	0	737	2.19036	0.629218	1.56115	ENSP00000348849|ribosomal protein S26 [Source:HGNC Symbol;Acc:10414];	ENSMUSP00000026420|ribosomal protein S26 Gene [Source:MGI Symbol;Acc:MGI:1351628];ENSMUSP00000076447|40S ribosomal protein S26 [Source:UniProtKB/Swiss-Prot;Acc:P62855];
OX_Smed_1.0.05407	isotig02996	100	3468	0	0	64	3531	1	3468	0	6405	2.18941	0.379907	1.80951	ENSP00000220592|eukaryotic translation initiation factor 2C, 2 [Source:HGNC Symbol;Acc:3263];	ENSMUSP00000042207|eukaryotic translation initiation factor 2C, 2 Gene [Source:MGI Symbol;Acc:MGI:2446632];
OX_Smed_1.0.03260	CUFF.266451.1	100	1140	0	0	580	1719	3	1142	0	2106	2.18766	0.894292	1.29337	NA	NA
mk4.000833.02.01	CUFF.66274.1	100	1232	0	0	338	1569	371	1602	0	2276	2.18725	1.12232	1.06493	ENSP00000394397|eukaryotic translation initiation factor 2B, subunit 4 delta, 67kDa [Source:HGNC Symbol;Acc:3260];ENSP00000394869|eukaryotic translation initiation factor 2B, subunit 4 delta, 67kDa [Source:HGNC Symbol;Acc:3260];ENSP00000233552|eukaryotic translation initiation factor 2B, subunit 4 delta, 67kDa [Source:HGNC Symbol;Acc:3260];	ENSMUSP00000110250|eukaryotic translation initiation factor 2B, subunit 4 delta Gene [Source:MGI (curated);Acc:MGI:95300];ENSMUSP00000076875|eukaryotic translation initiation factor 2B, subunit 4 delta Gene [Source:MGI (curated);Acc:MGI:95300];ENSMUSP00000110252|eukaryotic translation initiation factor 2B, subunit 4 delta Gene [Source:MGI (curated);Acc:MGI:95300];
mk4.006696.00.01	CUFF.194385.1	100	801	0	0	1	801	54	854	0	1480	2.1871	0.637057	1.55004	ENSP00000271308|proteasome (prosome, macropain) subunit, alpha type, 5 [Source:HGNC Symbol;Acc:9534];	ENSMUSP00000088057|proteasome (prosome, macropain) subunit, alpha type 5 Gene [Source:MGI (curated);Acc:MGI:1347009];
mk4.000023.25.01	isotig10051	99.66	1487	5	0	1	1487	40	1526	0	2719	2.18579	1.34652	0.839266	NA	NA
dd_smedV4_2168_0_1	isotig07834	99.91	2344	0	2	167	2510	1	2342	0	4316	2.1848	0.764096	1.4207	ENSP00000416338|mitofusin 2 [Source:HGNC Symbol;Acc:16877];ENSP00000235329|mitofusin 2 [Source:HGNC Symbol;Acc:16877];	ENSMUSP00000101341|mitofusin 2 Gene [Source:MGI (curated);Acc:MGI:2442230];ENSMUSP00000030884|mitofusin 2 Gene [Source:MGI (curated);Acc:MGI:2442230];ENSMUSP00000101340|mitofusin 2 Gene [Source:MGI (curated);Acc:MGI:2442230];
mk4.002944.01.01	isotig07834	98.74	1266	11	3	698	1963	1082	2342	0	2244	2.1848	0.764096	1.4207	ENSP00000416338|mitofusin 2 [Source:HGNC Symbol;Acc:16877];ENSP00000235329|mitofusin 2 [Source:HGNC Symbol;Acc:16877];	ENSMUSP00000101341|mitofusin 2 Gene [Source:MGI (curated);Acc:MGI:2442230];ENSMUSP00000030884|mitofusin 2 Gene [Source:MGI (curated);Acc:MGI:2442230];ENSMUSP00000101340|mitofusin 2 Gene [Source:MGI (curated);Acc:MGI:2442230];
OX_Smed_1.0.18219	isotig11957	99.54	1310	1	5	39	1348	1305	1	0	2381	2.1834	1.44524	0.738169	NA	NA
OX_Smed_1.0.22247	isotig16703	99.56	1145	5	0	664	1808	1148	4	0	2093	2.18276	1.38157	0.801189	ENSP00000219638|ubiquitin family domain containing 1 [Source:HGNC Symbol;Acc:30565];ENSP00000379217|ubiquitin family domain containing 1 [Source:HGNC Symbol;Acc:30565];	ENSMUSP00000033158|ubiquitin family domain containing 1 Gene [Source:MGI (curated);Acc:MGI:107301];
OX_Smed_1.0.08306	CUFF.232926.3	98.41	820	1	4	36	855	2	809	0	1432	2.18223	0.588605	1.59363	NA	NA
mk4.013727.00.01	isotig10302	98.02	1563	20	4	1	1555	55	1614	0	2734	2.17781	1.26462	0.913192	ENSP00000012443|protein phosphatase 5, catalytic subunit [Source:HGNC Symbol;Acc:9322];	ENSMUSP00000003183|protein phosphatase 5, catalytic subunit Gene [Source:MGI (curated);Acc:MGI:102666];
OX_Smed_1.0.18701	isotig22566	100	1541	0	0	34	1574	1669	129	0	2846	2.17662	0.944664	1.23196	ENSP00000360782|peptidase (mitochondrial processing) alpha [Source:HGNC Symbol;Acc:18667];	ENSMUSP00000075762|peptidase (mitochondrial processing) alpha Gene [Source:MGI (curated);Acc:MGI:1918568];
OX_Smed_1.0.02635	CUFF.59715.1	100	623	0	0	504	1126	3	625	0	1151	2.17639	1.20636	0.970032	NA	NA
OX_Smed_1.0.02774	isotig05242	99.68	938	3	0	966	1903	982	1919	0	1716	2.17635	1.53921	0.637136	ENSP00000395646|PAP associated domain containing 5 [Source:HGNC Symbol;Acc:30758];ENSP00000396995|PAP associated domain containing 5 [Source:HGNC Symbol;Acc:30758];	ENSMUSP00000067971|PAP associated domain containing 5 Gene [Source:MGI (curated);Acc:MGI:1917820];ENSMUSP00000112766|PAP associated domain containing 5 Gene [Source:MGI (curated);Acc:MGI:1917820];ENSMUSP00000112608|PAP associated domain containing 5 Gene [Source:MGI (curated);Acc:MGI:1917820];
OX_Smed_1.0.22452	isotig22528	99.9	1042	1	0	1	1042	1113	72	0	1921	2.17574	1.03802	1.13772	NA	NA
OX_Smed_1.0.05186	isotig22528	97.69	1210	3	7	264	1473	72	1256	0	2056	2.17574	1.03802	1.13772	NA	NA
mk4.000011.14.01	isotig23882	100	522	0	0	1	522	118	639	0	965	2.17528	0.933536	1.24174	ENSP00000370201|TAF9 RNA polymerase II, TATA box binding protein (TBP)-associated factor, 32kDa [Source:HGNC Symbol;Acc:11542];	ENSMUSP00000022135|TAF9 RNA polymerase II, TATA box binding protein (TBP)-associated factor Gene [Source:MGI Symbol;Acc:MGI:1888697];
OX_Smed_1.0.08664	isotig14291	100	709	0	0	9	717	709	1	0	1310	2.17464	0.82612	1.34852	ENSP00000276585|mitochondrial ribosomal protein S28 [Source:HGNC Symbol;Acc:14513];	ENSMUSP00000038305|mitochondrial ribosomal protein S28 Gene [Source:MGI (curated);Acc:MGI:1913480];
dd_smedV4_10268_0_1	isotig25085	100	717	0	0	22	738	1	717	0	1325	2.17295	1.40652	0.766437	ENSP00000216027|HscB iron-sulfur cluster co-chaperone homolog (E. coli) [Source:HGNC Symbol;Acc:28913];	ENSMUSP00000062811|HscB iron-sulfur cluster co-chaperone homolog (E. coli) Gene [Source:MGI (curated);Acc:MGI:2141135];
OX_Smed_1.0.23543	CUFF.90461.1	100	594	0	0	35	628	3	596	0	1098	2.16926	1.20067	0.968598	ENSP00000325958|protein tyrosine phosphatase, mitochondrial 1 [Source:HGNC Symbol;Acc:26965];	ENSMUSP00000077036|protein tyrosine phosphatase, mitochondrial 1 Gene [Source:MGI (curated);Acc:MGI:1913711];
OX_Smed_1.0.10720	CUFF.41082.1	95.46	1433	54	10	1	1427	1816	389	0	2276	2.16855	1.70008	0.46847	NA	NA
OX_Smed_1.0.13810	CUFF.41082.1	99.92	2378	2	0	1	2378	2378	1	0	4381	2.16855	1.70008	0.46847	NA	NA
OX_Smed_1.0.00823	isotig22748	99.89	938	1	0	10	947	1	938	0	1727	2.1673	0.556228	1.61107	ENSP00000362329|pyrophosphatase (inorganic) 1 [Source:HGNC Symbol;Acc:9226];	ENSMUSP00000020286|pyrophosphatase (inorganic) 1 Gene [Source:MGI Symbol;Acc:MGI:97831];
mk4.014945.00.01	CUFF.256650.1	100	368	0	0	117	484	1	368	0	680	2.16381	1.21303	0.950778	ENSP00000375635|PRP31 pre-mRNA processing factor 31 homolog (S. cerevisiae) [Source:HGNC Symbol;Acc:15446];ENSP00000324122|PRP31 pre-mRNA processing factor 31 homolog (S. cerevisiae) [Source:HGNC Symbol;Acc:15446];	ENSMUSP00000008517|PRP31 pre-mRNA processing factor 31 homolog (yeast) Gene [Source:MGI (curated);Acc:MGI:1916238];ENSMUSP00000104276|PRP31 pre-mRNA processing factor 31 homolog (yeast) Gene [Source:MGI (curated);Acc:MGI:1916238];
OX_Smed_1.0.19144	isotig23450	99.76	2097	4	1	4	2099	1	2097	0	3843	2.16064	1.2023	0.958334	ENSP00000310448|squamous cell carcinoma antigen recognized by T cells [Source:HGNC Symbol;Acc:10538];	ENSMUSP00000047397|squamous cell carcinoma antigen recognized by T-cells 1 Gene [Source:MGI Symbol;Acc:MGI:1309453];
OX_Smed_1.0.09401	CUFF.201184.1	98.77	324	4	0	58	381	17	340	2e-164	577	2.15509	0.620961	1.53412	ENSP00000252445|elongation factor 1 homolog (S. cerevisiae) [Source:HGNC Symbol;Acc:28691];	ENSMUSP00000013966|elongation factor 1 homolog (ELF1, S. cerevisiae) Gene [Source:MGI Symbol;Acc:MGI:1913376];
OX_Smed_1.0.17007	CUFF.197493.1	100	579	0	0	45	623	46	624	0	1070	2.15228	0.737063	1.41522	ENSP00000383981|ribosomal protein S27a [Source:HGNC Symbol;Acc:10417];ENSP00000272317|ribosomal protein S27a [Source:HGNC Symbol;Acc:10417];ENSP00000385659|ribosomal protein S27a [Source:HGNC Symbol;Acc:10417];ENSP00000383981|ribosomal protein S27a [Source:HGNC Symbol;Acc:10417];ENSP00000272317|ribosomal protein S27a [Source:HGNC Symbol;Acc:10417];ENSP00000385659|ribosomal protein S27a [Source:HG…	ENSMUSP00000123562|ubiquitin A-52 residue ribosomal protein fusion product 1 Gene [Source:MGI (curated);Acc:MGI:98887];ENSMUSP00000121149|ubiquitin A-52 residue ribosomal protein fusion product 1 Gene [Source:MGI (curated);Acc:MGI:98887];ENSMUSP00000115578|ubiquitin C Gene [Source:MGI (curated);Acc:MGI:98889];ENSMUSP00000123263|ubiquitin A-52 residue ribosomal protein fusion product 1 Gene [Sourc…
OX_Smed_1.0.04387	isotig19140	99.07	1182	9	2	15	1196	7	1186	0	2121	2.15118	1.26789	0.883286	NA	NA
OX_Smed_1.0.00422	isotig18972	99.68	630	0	2	503	1132	628	1	0	1151	2.15101	0.8408	1.31021	NA	NA
mk4.010290.00.01	isotig18972	99.83	600	1	0	269	868	628	29	0	1103	2.15101	0.8408	1.31021	NA	NA
OX_Smed_1.0.16849	isotig16289	99.78	1808	3	1	1	1808	1	1807	0	3315	2.15058	1.55364	0.596938	NA	NA
OX_Smed_1.0.02472	isotig09838	99.77	859	1	1	46	904	1512	655	0	1574	2.148	1.21431	0.933691	ENSP00000261531|SNW domain containing 1 [Source:HGNC Symbol;Acc:16696];	ENSMUSP00000021428|SNW domain containing 1 Gene [Source:MGI Symbol;Acc:MGI:1913604];
mk4.002388.02.01	isotig12424	99.73	749	2	0	410	1158	208	956	0	1373	2.14382	0.183456	1.96036	ENSP00000374259|ubiquitin-conjugating enzyme E2Z [Source:HGNC Symbol;Acc:25847];ENSP00000354201|ubiquitin-conjugating enzyme E2Z [Source:HGNC Symbol;Acc:25847];	ENSMUSP00000098097|ubiquitin-conjugating enzyme E2Z (putative) Gene [Source:MGI (curated);Acc:MGI:1343160];
dd_smedV4_2721_0_1	isotig12424	99.73	752	2	0	199	950	206	957	0	1378	2.14382	0.183456	1.96036	ENSP00000374259|ubiquitin-conjugating enzyme E2Z [Source:HGNC Symbol;Acc:25847];ENSP00000354201|ubiquitin-conjugating enzyme E2Z [Source:HGNC Symbol;Acc:25847];	ENSMUSP00000098097|ubiquitin-conjugating enzyme E2Z (putative) Gene [Source:MGI (curated);Acc:MGI:1343160];
OX_Smed_1.0.12793	isotig18842	99.42	1032	4	2	911	1941	704	1734	0	1871	2.14091	1.19197	0.948931	ENSP00000404290|integrator complex subunit 3 [Source:HGNC Symbol;Acc:26153];ENSP00000318641|integrator complex subunit 3 [Source:HGNC Symbol;Acc:26153];	ENSMUSP00000071422|integrator complex subunit 3 Gene [Source:MGI Symbol;Acc:MGI:2140050];ENSMUSP00000029542|integrator complex subunit 3 Gene [Source:MGI Symbol;Acc:MGI:2140050];
OX_Smed_1.0.02556	isotig04425	99.82	2251	3	1	110	2360	27	2276	0	4133	2.14049	0.957834	1.18265	ENSP00000264018|DEAD (Asp-Glu-Ala-Asp) box polypeptide 6 [Source:HGNC Symbol;Acc:2747];	ENSMUSP00000096435|DEAD (Asp-Glu-Ala-Asp) box polypeptide 6 Gene [Source:MGI Symbol;Acc:MGI:104976];
dd_smedV4_9361_0_1	isotig24072	99.74	1923	3	2	1	1921	23	1945	0	3522	2.13955	1.2594	0.880148	NA	NA
OX_Smed_1.0.10203	CUFF.49909.1	99.9	2870	3	0	405	3274	1	2870	0	5284	2.13743	0.37887	1.75856	NA	NA
dd_smedV4_2866_0_1	isotig10299	99.86	1415	2	0	20	1434	1	1415	0	2603	2.134	0.695623	1.43838	ENSP00000351446|WD repeat domain 5 [Source:HGNC Symbol;Acc:12757];ENSP00000401889|WD repeat domain 5 [Source:HGNC Symbol;Acc:12757];	ENSMUSP00000109585|WD repeat domain 5 Gene [Source:MGI (curated);Acc:MGI:2155884];
OX_Smed_1.0.15266	isotig10299	99.93	1415	1	0	1	1415	1415	1	0	2608	2.134	0.695623	1.43838	ENSP00000351446|WD repeat domain 5 [Source:HGNC Symbol;Acc:12757];ENSP00000401889|WD repeat domain 5 [Source:HGNC Symbol;Acc:12757];	ENSMUSP00000109585|WD repeat domain 5 Gene [Source:MGI (curated);Acc:MGI:2155884];
mk4.004380.00.01	isotig21754	98.81	927	3	3	135	1061	14	932	0	1644	2.13359	0.762083	1.37151	NA	NA
mk4.001476.03.01	isotig18659	99.62	1044	4	0	1162	2205	1	1044	0	1906	2.12843	0.849934	1.2785	ENSP00000301072|tubulin, alpha 1c [Source:HGNC Symbol;Acc:20768];	ENSMUSP00000051033|tubulin, alpha 1C Gene [Source:MGI Symbol;Acc:MGI:1095409];
OX_Smed_1.0.18844	isotig00542	99.25	1591	8	4	18	1605	2	1591	0	2868	2.11889	0.780745	1.33815	ENSP00000330054|eukaryotic translation elongation factor 1 alpha 1 pseudogene 9 [Source:HGNC Symbol;Acc:3204];ENSP00000298049|eukaryotic translation elongation factor 1 alpha 2 [Source:HGNC Symbol;Acc:3192];ENSP00000339053|eukaryotic translation elongation factor 1 alpha 1 pseudogene 9 [Source:HGNC Symbol;Acc:3204];ENSP00000217182|eukaryotic translation elongation factor 1 alpha 2 [Source:HGNC Sy…	ENSMUSP00000118595|eukaryotic translation elongation factor 1 alpha 2 Gene [Source:MGI (curated);Acc:MGI:1096317];ENSMUSP00000054556|eukaryotic translation elongation factor 1 alpha 2 Gene [Source:MGI (curated);Acc:MGI:1096317];ENSMUSP00000042457|eukaryotic translation elongation factor 1 alpha 1 Gene [Source:MGI (curated);Acc:MGI:1096881];
dd_smedV4_7198_0_1	CUFF.289705.1	99.65	1991	7	0	913	2903	1	1991	0	3639	2.11769	1.19459	0.9231	NA	NA
OX_Smed_1.0.14337	CUFF.175114.2	99.48	1719	9	0	1	1719	1719	1	0	3125	2.11713	1.27584	0.84129	ENSP00000362906|erythrocyte membrane protein band 4.1 (elliptocytosis 1, RH-linked) [Source:HGNC Symbol;Acc:3377];ENSP00000381839|erythrocyte membrane protein band 4.1 (elliptocytosis 1, RH-linked) [Source:HGNC Symbol;Acc:3377];ENSP00000362903|erythrocyte membrane protein band 4.1 (elliptocytosis 1, RH-linked) [Source:HGNC Symbol;Acc:3377];ENSP00000381841|erythrocyte membrane protein band 4.1 (el…	ENSMUSP00000120236|erythrocyte protein band 4.1 Gene [Source:MGI Symbol;Acc:MGI:95401];ENSMUSP00000101600|erythrocyte protein band 4.1 Gene [Source:MGI Symbol;Acc:MGI:95401];ENSMUSP00000101592|erythrocyte protein band 4.1 Gene [Source:MGI Symbol;Acc:MGI:95401];ENSMUSP00000123623|erythrocyte protein band 4.1 Gene [Source:MGI Symbol;Acc:MGI:95401];ENSMUSP00000101590|erythrocyte protein band 4.1 Gen…
mk4.002876.00.01	isotig17125	99.26	538	3	1	1	538	1	537	0	970	2.11506	0.480722	1.63434	ENSP00000354739|ribosomal protein L12 [Source:HGNC Symbol;Acc:10302];	ENSMUSP00000084807|60S ribosomal protein L12 [Source:UniProtKB/Swiss-Prot;Acc:P35979];ENSMUSP00000090284|60S ribosomal protein L12 [Source:UniProtKB/Swiss-Prot;Acc:P35979];ENSMUSP00000117461|ribosomal protein L12 Gene [Source:MGI (curated);Acc:MGI:98002];
dd_smedV4_4685_0_1	isotig21602	99.01	1711	2	11	284	1980	1	1710	0	3051	2.11352	0.46364	1.64988	NA	NA
dd_smedV4_8414_0_1	isotig12224	100	849	0	0	1	849	16	864	0	1568	2.11034	0.570999	1.53934	NA	NA
dd_smedV4_108_0_1	isotig17317	100	839	0	0	48	886	1	839	0	1550	2.10983	0.695468	1.41436	ENSP00000262584|ribosomal protein L8 [Source:HGNC Symbol;Acc:10368];ENSP00000378378|ribosomal protein L8 [Source:HGNC Symbol;Acc:10368];	ENSMUSP00000004072|ribosomal protein L8 Gene [Source:MGI Symbol;Acc:MGI:1350927];
OX_Smed_1.0.21405	CUFF.318399.1	97.27	622	14	1	327	948	232	850	0	1051	2.10729	0.901894	1.2054	NA	NA
dd_smedV4_520_0_3	CUFF.318399.1	96.99	598	15	1	1	598	256	850	0	1002	2.10729	0.901894	1.2054	NA	NA
dd_smedV4_4151_0_1	isotig04989	99.53	853	1	2	6	855	196	1048	0	1550	2.10629	0.563727	1.54256	NA	NA
mk4.000213.11.01	isotig21892	99.68	940	3	0	6	945	1	940	0	1720	2.10489	0.545839	1.55905	ENSP00000426909|guanine nucleotide binding protein (G protein), beta polypeptide 2-like 1 [Source:HGNC Symbol;Acc:4399];	ENSMUSP00000020640|guanine nucleotide binding protein (G protein), beta polypeptide 2 like 1 Gene [Source:MGI (curated);Acc:MGI:101849];
mk4.000171.01.01	isotig19539	99.63	1079	3	1	1	1079	65	1142	0	1969	2.10475	0.955271	1.14948	ENSP00000312517|DnaJ (Hsp40) homolog, subfamily B, member 5 [Source:HGNC Symbol;Acc:14887];ENSP00000404079|DnaJ (Hsp40) homolog, subfamily B, member 5 [Source:HGNC Symbol;Acc:14887];ENSP00000337626|DnaJ (Hsp40) homolog, subfamily B, member 5 [Source:HGNC Symbol;Acc:14887];ENSP00000413684|DnaJ (Hsp40) homolog, subfamily B, member 5 [Source:HGNC Symbol;Acc:14887];	ENSMUSP00000103607|DnaJ (Hsp40) homolog, subfamily B, member 5 Gene [Source:MGI (curated);Acc:MGI:1930018];ENSMUSP00000040451|DnaJ (Hsp40) homolog, subfamily B, member 5 Gene [Source:MGI (curated);Acc:MGI:1930018];ENSMUSP00000081712|DnaJ (Hsp40) homolog, subfamily B, member 5 Gene [Source:MGI (curated);Acc:MGI:1930018];ENSMUSP00000095716|DnaJ (Hsp40) homolog, subfamily B, member 5 Gene [Source:MG…
OX_Smed_1.0.20275	isotig11730	99.68	948	3	0	20	967	389	1336	0	1735	2.10456	1.27318	0.831381	ENSP00000356202|mitochondrial translational release factor 1-like [Source:HGNC Symbol;Acc:21051];	ENSMUSP00000019908|mitochondrial translational release factor 1-like Gene [Source:MGI (curated);Acc:MGI:1918830];
OX_Smed_1.0.01699	isotig21168	99.9	1051	1	0	4	1054	1	1051	0	1936	2.09993	0.596177	1.50375	NA	NA
OX_Smed_1.0.23347	isotig15468	100	842	0	0	1	842	842	1	0	1552	2.09871	0.509527	1.58918	ENSP00000341885|ribosomal protein S2 [Source:HGNC Symbol;Acc:10404];	ENSMUSP00000092502|ribosomal protein S2 Gene [Source:MGI (curated);Acc:MGI:105110];
mk4.012968.03.01	isotig15468	99.61	768	2	1	39	806	21	787	0	1400	2.09871	0.509527	1.58918	ENSP00000341885|ribosomal protein S2 [Source:HGNC Symbol;Acc:10404];	ENSMUSP00000092502|ribosomal protein S2 Gene [Source:MGI (curated);Acc:MGI:105110];
mk4.001701.00.01	isotig18977	99.25	1593	6	1	1	1593	24	1610	0	2870	2.09719	1.16903	0.928157	NA	NA
OX_Smed_1.0.18281	isotig13647	99.84	2500	4	0	33	2532	2500	1	0	4595	2.09707	0.836902	1.26017	ENSP00000325377|WD repeat domain 33 [Source:HGNC Symbol;Acc:25651];ENSP00000387186|WD repeat domain 33 [Source:HGNC Symbol;Acc:25651];	ENSMUSP00000025264|WD repeat domain 33 Gene [Source:MGI Symbol;Acc:MGI:1921570];ENSMUSP00000025264|WD repeat domain 33 Gene [Source:MGI Symbol;Acc:MGI:1921570];
OX_Smed_1.0.04339	isotig13647	99.71	1040	3	0	1380	2419	1434	2473	0	1905	2.09707	0.836902	1.26017	ENSP00000325377|WD repeat domain 33 [Source:HGNC Symbol;Acc:25651];ENSP00000387186|WD repeat domain 33 [Source:HGNC Symbol;Acc:25651];	ENSMUSP00000025264|WD repeat domain 33 Gene [Source:MGI Symbol;Acc:MGI:1921570];ENSMUSP00000025264|WD repeat domain 33 Gene [Source:MGI Symbol;Acc:MGI:1921570];
mk4.000981.00.01	isotig11097	99.9	1943	2	0	1	1943	26	1968	0	3578	2.09572	0.493145	1.60258	ENSP00000385536|DEAD (Asp-Glu-Ala-Asp) box polypeptide 17 [Source:HGNC Symbol;Acc:2740];ENSP00000403007|DEAD (Asp-Glu-Ala-Asp) box polypeptide 17 [Source:HGNC Symbol;Acc:2740];ENSP00000380033|DEAD (Asp-Glu-Ala-Asp) box polypeptide 17 [Source:HGNC Symbol;Acc:2740];ENSP00000225792|DEAD (Asp-Glu-Ala-Asp) box polypeptide 5 [Source:HGNC Symbol;Acc:2746];ENSP00000403085|DEAD (Asp-Glu-Ala-Asp) box polyp…	ENSMUSP00000055535|DEAD (Asp-Glu-Ala-Asp) box polypeptide 17 Gene [Source:MGI Symbol;Acc:MGI:1914290];ENSMUSP00000021062|DEAD (Asp-Glu-Ala-Asp) box polypeptide 5 Gene [Source:MGI (curated);Acc:MGI:105037];
mk4.000484.05.01	contig28897	99.49	786	4	0	128	913	1	786	0	1430	2.09286	1.08387	1.00899	ENSP00000385536|DEAD (Asp-Glu-Ala-Asp) box polypeptide 17 [Source:HGNC Symbol;Acc:2740];ENSP00000371046|DEAD (Asp-Glu-Ala-Asp) box polypeptide 17 [Source:HGNC Symbol;Acc:2740];ENSP00000384791|DEAD (Asp-Glu-Ala-Asp) box polypeptide 17 [Source:HGNC Symbol;Acc:2740];ENSP00000403007|DEAD (Asp-Glu-Ala-Asp) box polypeptide 17 [Source:HGNC Symbol;Acc:2740];ENSP00000380033|DEAD (Asp-Glu-Ala-Asp) box poly…	ENSMUSP00000055535|DEAD (Asp-Glu-Ala-Asp) box polypeptide 17 Gene [Source:MGI Symbol;Acc:MGI:1914290];
dd_smedV4_438_0_1	isotig12342	100	1379	0	0	80	1458	1	1379	0	2547	2.09248	0.906565	1.18591	NA	NA
OX_Smed_1.0.20478	isotig23515	100	1607	0	0	55	1661	1	1607	0	2968	2.09097	0.807335	1.28364	ENSP00000261622|solute carrier family 7 (cationic amino acid transporter, y+ system), member 5 pseudogene 1 [Source:HGNC Symbol;Acc:29458];	ENSMUSP00000041557|solute carrier family 7 (cationic amino acid transporter, y+ system), member 5 Gene [Source:MGI Symbol;Acc:MGI:1298205];
OX_Smed_1.0.17961	isotig15124	99.7	992	3	0	1	992	1	992	0	1816	2.09081	0.708806	1.382	ENSP00000260361|NADH dehydrogenase (ubiquinone) 1 alpha subcomplex, assembly factor 1 [Source:HGNC Symbol;Acc:18828];	ENSMUSP00000028768|NADH dehydrogenase (ubiquinone) 1 alpha subcomplex, assembly factor 1 Gene [Source:MGI (curated);Acc:MGI:1916952];ENSMUSP00000106426|NADH dehydrogenase (ubiquinone) 1 alpha subcomplex, assembly factor 1 Gene [Source:MGI (curated);Acc:MGI:1916952];ENSMUSP00000106425|NADH dehydrogenase (ubiquinone) 1 alpha subcomplex, assembly factor 1 Gene [Source:MGI (curated);Acc:MGI:1916952];
OX_Smed_1.0.10322	isotig23493	99.87	2395	3	0	638	3032	28	2422	0	4407	2.09046	1.25954	0.830918	ENSP00000262679|nardilysin (N-arginine dibasic convertase) [Source:HGNC Symbol;Acc:7995];ENSP00000346890|nardilysin (N-arginine dibasic convertase) [Source:HGNC Symbol;Acc:7995];	ENSMUSP00000068328|nardilysin, N-arginine dibasic convertase, NRD convertase 1 Gene [Source:MGI (curated);Acc:MGI:1201386];ENSMUSP00000102255|nardilysin, N-arginine dibasic convertase, NRD convertase 1 Gene [Source:MGI (curated);Acc:MGI:1201386];
OX_Smed_1.0.21276	isotig18096	99.7	1003	2	1	1	1003	3	1004	0	1834	2.08832	0.886904	1.20141	ENSP00000370139|holocytochrome c synthase (cytochrome c heme-lyase) [Source:HGNC Symbol;Acc:4837];ENSP00000326579|holocytochrome c synthase (cytochrome c heme-lyase) [Source:HGNC Symbol;Acc:4837];ENSP00000370140|holocytochrome c synthase (cytochrome c heme-lyase) [Source:HGNC Symbol;Acc:4837];	ENSMUSP00000107743|holocytochrome c synthetase Gene [Source:MGI (curated);Acc:MGI:106911];ENSMUSP00000033717|holocytochrome c synthetase Gene [Source:MGI (curated);Acc:MGI:106911];
mk4.003090.01.01	isotig15761	99.53	1281	5	1	1	1281	14	1293	0	2331	2.08807	0.810792	1.27728	ENSP00000367258|terminal uridylyl transferase 1, U6 snRNA-specific [Source:HGNC Symbol;Acc:26184];ENSP00000331901|terminal uridylyl transferase 1, U6 snRNA-specific [Source:HGNC Symbol;Acc:26184];	ENSMUSP00000093955|eukaryotic translation elongation factor 1 gamma Gene [Source:MGI (curated);Acc:MGI:1914410];
mk4.000621.06.01	isotig04059	99.49	972	5	0	3	974	9	980	0	1768	2.08718	0.830938	1.25624	ENSP00000339027|ribosomal protein, large, P0 [Source:HGNC Symbol;Acc:10371];ENSP00000376299|ribosomal protein, large, P0 [Source:HGNC Symbol;Acc:10371];	ENSMUSP00000083705|ribosomal protein, large, P0 Gene [Source:MGI (curated);Acc:MGI:1927636];
dd_smedV4_13935_0_1	CUFF.244437.1	98.97	1067	10	1	2125	3190	1	1067	0	1908	2.08557	0.539594	1.54598	ENSP00000380872|piggyBac transposable element derived 4 [Source:HGNC Symbol;Acc:19401];	NA
dd_smedV4_7449_0_11	isotig22657	100	1152	0	0	232	1383	1	1152	0	2128	2.08245	0.606708	1.47575	ENSP00000267978|mannosidase, alpha, class 2C, member 1 [Source:HGNC Symbol;Acc:6827];	ENSMUSP00000034836|mannosidase, alpha, class 2C, member 1 Gene [Source:MGI Symbol;Acc:MGI:1920994];
OX_Smed_1.0.04775	isotig23018	99.83	2993	5	0	1243	4235	2993	1	0	5500	2.08236	0.940163	1.1422	ENSP00000403359|Valyl-tRNA synthetase (EC 6.1.1.9)(Valine--tRNA ligase)(ValRS)(Protein G7a) [Source:UniProtKB/Swiss-Prot;Acc:P26640];ENSP00000390673|cDNA FLJ50305, highly similar to Valyl-tRNA synthetase (EC 6.1.1.9) [Source:UniProtKB/TrEMBL;Acc:B4DZ61];ENSP00000401121|valyl-tRNA synthetase [Source:HGNC Symbol;Acc:12651];ENSP00000364815|Valyl-tRNA synthetase (EC 6.1.1.9)(Valine--tRNA ligase)(ValR…	ENSMUSP00000047917|valyl-tRNA synthetase 2, mitochondrial (putative) Gene [Source:MGI Symbol;Acc:MGI:1916165];ENSMUSP00000084572|valyl-tRNA synthetase Gene [Source:MGI Symbol;Acc:MGI:90675];
OX_Smed_1.0.09599	isotig09102	99.5	1787	8	1	77	1862	1	1787	0	3249	2.08194	0.857095	1.22485	NA	NA
dd_smedV4_8914_0_3	isotig05570	99.28	693	1	3	101	793	689	1	0	1249	2.07836	0.534472	1.54389	ENSP00000356567|acyl-Coenzyme A binding domain containing 6 [Source:HGNC Symbol;Acc:23339];	ENSMUSP00000049124|acyl-Coenzyme A binding domain containing 6 Gene [Source:MGI Symbol;Acc:MGI:1919732];
OX_Smed_1.0.10725	isotig10039	99.85	2052	1	2	45	2095	1	2051	0	3771	2.07563	1.04862	1.02701	NA	NA
mk4.004251.01.01	CUFF.193120.1	99.69	649	2	0	1	649	18	666	0	1188	2.07536	0.756948	1.31842	ENSP00000339095|ribosomal protein S7 [Source:HGNC Symbol;Acc:10440];ENSP00000385286|ribosomal protein S7 [Source:HGNC Symbol;Acc:10440];ENSP00000385018|ribosomal protein S7 [Source:HGNC Symbol;Acc:10440];	ENSMUSP00000073880|ribosomal protein S7 Gene [Source:MGI Symbol;Acc:MGI:1333818];ENSMUSP00000100516|;
OX_Smed_1.0.16681	isotig22015	99.18	1701	7	5	980	2676	1698	1	0	3057	2.07309	1.63705	0.43604	NA	NA
mk4.000312.06.01	isotig19893	97.41	502	10	3	225	726	1	499	0	852	2.06732	0.365223	1.7021	NA	NA
OX_Smed_1.0.20212	isotig07653	99.71	699	2	0	23	721	699	1	0	1280	2.0667	0.864704	1.20199	ENSP00000295899|THO complex 7 homolog (Drosophila) [Source:HGNC Symbol;Acc:29874];	ENSMUSP00000065819|THO complex 7 homolog (Drosophila) Gene [Source:MGI Symbol;Acc:MGI:1913481];
OX_Smed_1.0.22437	isotig19530	99.36	932	4	2	1	931	931	1	0	1690	2.06621	0.910813	1.15539	ENSP00000355569|interferon regulatory factor 2 binding protein 2 [Source:HGNC Symbol;Acc:21729];ENSP00000355568|interferon regulatory factor 2 binding protein 2 [Source:HGNC Symbol;Acc:21729];	ENSMUSP00000062753|interferon regulatory factor 2 binding protein 2 Gene [Source:MGI Symbol;Acc:MGI:2443921];
OX_Smed_1.0.12018	isotig18568	99.75	796	1	1	304	1099	1	795	0	1458	2.0656	1.26006	0.805541	ENSP00000338387|holocarboxylase synthetase (biotin-(proprionyl-Coenzyme A-carboxylase (ATP-hydrolysing)) ligase) [Source:HGNC Symbol;Acc:4976];ENSP00000382071|holocarboxylase synthetase (biotin-(proprionyl-Coenzyme A-carboxylase (ATP-hydrolysing)) ligase) [Source:HGNC Symbol;Acc:4976];	ENSMUSP00000097112|holocarboxylase synthetase (biotin- [propriony-Coenzyme A-carboxylase (ATP-hydrolysing)] ligase) Gene [Source:MGI Symbol;Acc:MGI:894646];
mk4.000351.05.01	isotig18568	96.15	572	3	9	212	783	95	647	0	917	2.0656	1.26006	0.805541	ENSP00000338387|holocarboxylase synthetase (biotin-(proprionyl-Coenzyme A-carboxylase (ATP-hydrolysing)) ligase) [Source:HGNC Symbol;Acc:4976];ENSP00000382071|holocarboxylase synthetase (biotin-(proprionyl-Coenzyme A-carboxylase (ATP-hydrolysing)) ligase) [Source:HGNC Symbol;Acc:4976];	ENSMUSP00000097112|holocarboxylase synthetase (biotin- [propriony-Coenzyme A-carboxylase (ATP-hydrolysing)] ligase) Gene [Source:MGI Symbol;Acc:MGI:894646];
OX_Smed_1.0.20269	isotig20317	99.65	1148	2	2	848	1993	1	1148	0	2097	2.06357	1.33737	0.726199	NA	NA
OX_Smed_1.0.14283	CUFF.164618.1	99.51	815	4	0	1	815	815	1	0	1483	2.0623	0.146375	1.91593	NA	NA
OX_Smed_1.0.00293	isotig08346	99.38	971	6	0	139	1109	1358	388	0	1760	2.06073	0.622708	1.43802	ENSP00000296292|RFT1 homolog (S. cerevisiae) [Source:HGNC Symbol;Acc:30220];ENSP00000378223|RFT1 homolog (S. cerevisiae) [Source:HGNC Symbol;Acc:30220];	ENSMUSP00000064153|RFT1 homolog (S. cerevisiae) Gene [Source:MGI (curated);Acc:MGI:3607791];
OX_Smed_1.0.20797	isotig23296	97.87	751	8	4	40	785	1043	296	0	1291	2.06047	1.102	0.958469	ENSP00000342262|nucleoporin 43kDa [Source:HGNC Symbol;Acc:21182];	ENSMUSP00000046732|nucleoporin 43 Gene [Source:MGI Symbol;Acc:MGI:1917162];
dd_smedV4_9794_0_1	isotig04191	99.62	1299	3	2	1	1298	335	1632	0	2370	2.05957	0.508467	1.55111	ENSP00000230050|ribosomal protein S12 [Source:HGNC Symbol;Acc:10385];ENSP00000356881|ribosomal protein S12 [Source:HGNC Symbol;Acc:10385];	ENSMUSP00000073581|ribosomal protein S12 Gene [Source:MGI Symbol;Acc:MGI:98105];ENSMUSP00000090743|40S ribosomal protein S12 [Source:UniProtKB/Swiss-Prot;Acc:P63323];ENSMUSP00000083973|40S ribosomal protein S12 [Source:UniProtKB/Swiss-Prot;Acc:P63323];ENSMUSP00000100481|40S ribosomal protein S12 [Source:UniProtKB/Swiss-Prot;Acc:P63323];
dd_smedV4_6129_0_1	isotig20902	100	1767	0	0	2406	4172	1	1767	0	3264	2.05902	1.44794	0.611074	ENSP00000421088|deleted in liver cancer 1 [Source:HGNC Symbol;Acc:2897];ENSP00000351797|deleted in liver cancer 1 [Source:HGNC Symbol;Acc:2897];ENSP00000422595|deleted in liver cancer 1 [Source:HGNC Symbol;Acc:2897];ENSP00000276297|deleted in liver cancer 1 [Source:HGNC Symbol;Acc:2897];	ENSMUSP00000096425|deleted in liver cancer 1 Gene [Source:MGI (curated);Acc:MGI:1354949];ENSMUSP00000033923|deleted in liver cancer 1 Gene [Source:MGI (curated);Acc:MGI:1354949];
dd_smedV4_4907_0_1	isotig20101	99.82	1713	0	3	45	1754	1	1713	0	3144	2.05896	0.839883	1.21908	ENSP00000290810|NEDD8 activating enzyme E1 subunit 1 [Source:HGNC Symbol;Acc:621];	ENSMUSP00000034349|NEDD8 activating enzyme E1 subunit 1 Gene [Source:MGI Symbol;Acc:MGI:2384561];
OX_Smed_1.0.13295	isotig09453	99.69	962	2	1	537	1498	1	961	0	1762	2.05502	0.209485	1.84554	ENSP00000360436|ectonucleotide pyrophosphatase/phosphodiesterase 5 (putative function) [Source:HGNC Symbol;Acc:13717];ENSP00000230565|ectonucleotide pyrophosphatase/phosphodiesterase 5 (putative function) [Source:HGNC Symbol;Acc:13717];	ENSMUSP00000024756|ectonucleotide pyrophosphatase/phosphodiesterase 5 Gene [Source:MGI (curated);Acc:MGI:1933830];ENSMUSP00000122767|ectonucleotide pyrophosphatase/phosphodiesterase 5 Gene [Source:MGI (curated);Acc:MGI:1933830];
dd_smedV4_1574_6_4	isotig23311	100	1037	0	0	1457	2493	1037	1	0	1916	2.05451	0.792766	1.26175	NA	NA
dd_smedV4_1574_6_8	isotig23311	100	1037	0	0	487	1523	1037	1	0	1916	2.05451	0.792766	1.26175	NA	NA
mk4.000932.04.01	isotig07978	99.71	698	1	1	423	1120	144	840	0	1277	2.05326	0.882	1.17126	ENSP00000272418|mitochondrial ribosomal protein S5 [Source:HGNC Symbol;Acc:14498];	ENSMUSP00000028852|mitochondrial ribosomal protein S5 Gene [Source:MGI (curated);Acc:MGI:1924971];
OX_Smed_1.0.15219	isotig07978	99.94	1551	0	1	1	1551	1	1550	0	2857	2.05326	0.882	1.17126	ENSP00000272418|mitochondrial ribosomal protein S5 [Source:HGNC Symbol;Acc:14498];	ENSMUSP00000028852|mitochondrial ribosomal protein S5 Gene [Source:MGI (curated);Acc:MGI:1924971];
OX_Smed_1.0.08110	CUFF.213489.1	97.44	430	11	0	406	835	9	438	0	747	2.05227	0.656889	1.39538	ENSP00000358148|bolA homolog 1 (E. coli) [Source:HGNC Symbol;Acc:24263];ENSP00000358146|bolA homolog 1 (E. coli) [Source:HGNC Symbol;Acc:24263];ENSP00000358149|bolA homolog 1 (E. coli) [Source:HGNC Symbol;Acc:24263];	ENSMUSP00000016087|bolA-like 1 (E. coli) Gene [Source:MGI (curated);Acc:MGI:1916418];ENSMUSP00000102716|bolA-like 1 (E. coli) Gene [Source:MGI (curated);Acc:MGI:1916418];
mk4.006397.01.01	isotig24544	99.79	2365	5	0	130	2494	1	2365	0	4340	2.05187	1.67481	0.377063	ENSP00000302961|heat shock 70kDa protein 4 [Source:HGNC Symbol;Acc:5237];	ENSMUSP00000020630|heat shock protein 4 Gene [Source:MGI (curated);Acc:MGI:1342292];
OX_Smed_1.0.17671	isotig16859	99.57	936	4	0	1	936	1	936	0	1707	2.04842	0.920598	1.12783	NA	NA
OX_Smed_1.0.09161	isotig22565	99.63	2681	9	1	841	3521	1	2680	0	4894	2.04824	1.29408	0.754167	ENSP00000348708|UPF2 regulator of nonsense transcripts homolog (yeast) [Source:HGNC Symbol;Acc:17854];ENSP00000314126|UPF2 regulator of nonsense transcripts homolog (yeast) [Source:HGNC Symbol;Acc:17854];ENSP00000350221|UPF2 regulator of nonsense transcripts homolog (yeast) [Source:HGNC Symbol;Acc:17854];ENSP00000380244|UPF2 regulator of nonsense transcripts homolog (yeast) [Source:HGNC Symbol;Ac…	ENSMUSP00000058375|UPF2 regulator of nonsense transcripts homolog (yeast) Gene [Source:MGI (curated);Acc:MGI:2449307];
OX_Smed_1.0.21589	isotig24307	99.01	1015	10	0	36	1050	5	1019	0	1820	2.04779	0.477851	1.56994	NA	NA
OX_Smed_1.0.10637	isotig18158	100	2342	0	0	418	2759	1	2342	0	4325	2.04434	1.02808	1.01625	ENSP00000354568|bromodomain, testis-specific [Source:HGNC Symbol;Acc:1105];ENSP00000404969|bromodomain, testis-specific [Source:HGNC Symbol;Acc:1105];ENSP00000378038|bromodomain, testis-specific [Source:HGNC Symbol;Acc:1105];ENSP00000387822|bromodomain, testis-specific [Source:HGNC Symbol;Acc:1105];ENSP00000384051|bromodomain, testis-specific [Source:HGNC Symbol;Acc:1105];	ENSMUSP00000092990|bromodomain containing 2 Gene [Source:MGI (curated);Acc:MGI:99495];ENSMUSP00000109879|bromodomain containing 2 Gene [Source:MGI (curated);Acc:MGI:99495];ENSMUSP00000117359|bromodomain containing 2 Gene [Source:MGI (curated);Acc:MGI:99495];ENSMUSP00000109880|bromodomain containing 2 Gene [Source:MGI (curated);Acc:MGI:99495];ENSMUSP00000025193|bromodomain containing 2 Gene [Sourc…
mk4.000489.02.01	isotig18158	97.72	1405	10	11	1	1395	814	2206	0	2398	2.04434	1.02808	1.01625	ENSP00000354568|bromodomain, testis-specific [Source:HGNC Symbol;Acc:1105];ENSP00000404969|bromodomain, testis-specific [Source:HGNC Symbol;Acc:1105];ENSP00000378038|bromodomain, testis-specific [Source:HGNC Symbol;Acc:1105];ENSP00000387822|bromodomain, testis-specific [Source:HGNC Symbol;Acc:1105];ENSP00000384051|bromodomain, testis-specific [Source:HGNC Symbol;Acc:1105];	ENSMUSP00000092990|bromodomain containing 2 Gene [Source:MGI (curated);Acc:MGI:99495];ENSMUSP00000109879|bromodomain containing 2 Gene [Source:MGI (curated);Acc:MGI:99495];ENSMUSP00000117359|bromodomain containing 2 Gene [Source:MGI (curated);Acc:MGI:99495];ENSMUSP00000109880|bromodomain containing 2 Gene [Source:MGI (curated);Acc:MGI:99495];ENSMUSP00000025193|bromodomain containing 2 Gene [Sourc…
mk4.040351.01.01	isotig14844	100	396	0	0	141	536	40	435	0	732	2.04387	0.498708	1.54516	ENSP00000346088|ribosomal protein L22 [Source:HGNC Symbol;Acc:10315];	ENSMUSP00000099480|ribosomal protein L22 Gene [Source:MGI (curated);Acc:MGI:99262];ENSMUSP00000118787|ribosomal protein L22 Gene [Source:MGI (curated);Acc:MGI:99262];
dd_smedV4_1125_0_1	isotig03511	99.84	1868	2	1	86	1953	1119	2985	0	3432	2.04385	1.3595	0.684349	ENSP00000348594|LSM14A, SCD6 homolog A (S. cerevisiae) [Source:HGNC Symbol;Acc:24489];ENSP00000314768|LSM14A, SCD6 homolog A (S. cerevisiae) [Source:HGNC Symbol;Acc:24489];ENSP00000413964|LSM14A, SCD6 homolog A (S. cerevisiae) [Source:HGNC Symbol;Acc:24489];	ENSMUSP00000082723|LSM14 homolog A (SCD6, S. cerevisiae) Gene [Source:MGI (curated);Acc:MGI:1914320];ENSMUSP00000103707|LSM14 homolog A (SCD6, S. cerevisiae) Gene [Source:MGI (curated);Acc:MGI:1914320];
mk4.000019.08.01	isotig19691	99.09	329	2	1	409	737	529	856	4e-168	590	2.04264	0.695847	1.34679	ENSP00000413371|MIT, microtubule interacting and transport, domain containing 1 [Source:HGNC Symbol;Acc:25207];	ENSMUSP00000027257|MIT, microtubule interacting and transport, domain containing 1 Gene [Source:MGI (curated);Acc:MGI:1916278];ENSMUSP00000123009|MIT, microtubule interacting and transport, domain containing 1 Gene [Source:MGI (curated);Acc:MGI:1916278];
dd_smedV4_4839_0_1	isotig04971	99.59	1463	3	1	182	1641	182	1644	0	2665	2.03798	0.627854	1.41013	ENSP00000229204|microRNA 1279 [Source:HGNC Symbol;Acc:35357];ENSP00000391774|microRNA 1279 [Source:HGNC Symbol;Acc:35357];ENSP00000266679|microRNA 1279 [Source:HGNC Symbol;Acc:35357];	ENSMUSP00000068408|cleavage and polyadenylation specific factor 6 Gene [Source:MGI Symbol;Acc:MGI:1913948];
mk4.000591.04.01	isotig04971	98.49	993	3	4	145	1128	251	1240	0	1740	2.03798	0.627854	1.41013	ENSP00000229204|microRNA 1279 [Source:HGNC Symbol;Acc:35357];ENSP00000391774|microRNA 1279 [Source:HGNC Symbol;Acc:35357];ENSP00000266679|microRNA 1279 [Source:HGNC Symbol;Acc:35357];	ENSMUSP00000068408|cleavage and polyadenylation specific factor 6 Gene [Source:MGI Symbol;Acc:MGI:1913948];
dd_smedV4_334_0_1	isotig10918	99.8	1003	1	1	56	1057	336	1338	0	1840	2.03663	0.875432	1.1612	ENSP00000354722|eukaryotic translation initiation factor 1A, Y-linked [Source:HGNC Symbol;Acc:3252];ENSP00000368927|eukaryotic translation initiation factor 1A, X-linked [Source:HGNC Symbol;Acc:3250];	ENSMUSP00000084387|eukaryotic translation initiation factor 1A, Y-linked Gene [Source:MGI (curated);Acc:MGI:1913485];
OX_Smed_1.0.13629	isotig14783	99.81	1612	3	0	38	1649	1	1612	0	2961	2.03307	0.730835	1.30223	ENSP00000265107|WD repeat domain 70 [Source:HGNC Symbol;Acc:25495];	ENSMUSP00000037340|WD repeat domain 70 Gene [Source:MGI Symbol;Acc:MGI:1921020];
mk4.002420.01.01	isotig10625	99.48	580	3	0	1	580	558	1137	0	1055	2.03305	0.697189	1.33586	ENSP00000351383|FIP1 like 1 (S. cerevisiae) [Source:HGNC Symbol;Acc:19124];ENSP00000423325|FIP1 like 1 (S. cerevisiae) [Source:HGNC Symbol;Acc:19124];ENSP00000425456|FIP1 like 1 (S. cerevisiae) [Source:HGNC Symbol;Acc:19124];ENSP00000302993|FIP1 like 1 (S. cerevisiae) [Source:HGNC Symbol;Acc:19124];ENSP00000336752|FIP1 like 1 (S. cerevisiae) [Source:HGNC Symbol;Acc:19124];	ENSMUSP00000113611|FIP1 like 1 (S. cerevisiae) Gene [Source:MGI (curated);Acc:MGI:1914149];ENSMUSP00000109163|FIP1 like 1 (S. cerevisiae) Gene [Source:MGI (curated);Acc:MGI:1914149];ENSMUSP00000113995|FIP1 like 1 (S. cerevisiae) Gene [Source:MGI (curated);Acc:MGI:1914149];ENSMUSP00000113410|FIP1 like 1 (S. cerevisiae) Gene [Source:MGI (curated);Acc:MGI:1914149];ENSMUSP00000109162|FIP1 like 1 (S. …
OX_Smed_1.0.22681	isotig12909	99.48	1337	5	2	1333	2668	1437	102	0	2431	2.03148	1.1433	0.888184	NA	NA
OX_Smed_1.0.17503	isotig15232	99.88	1664	0	2	1	1664	1	1662	0	3061	2.02735	0.637297	1.39005	ENSP00000388475|U2 small nuclear RNA auxiliary factor 2 [Source:HGNC Symbol;Acc:23156];	ENSMUSP00000005041|U2 small nuclear ribonucleoprotein auxiliary factor (U2AF) 2 Gene [Source:MGI Symbol;Acc:MGI:98886];
mk4.000030.18.01	isotig26036	99.81	531	0	1	4021	4551	1	530	0	974	2.02668	1.20386	0.822819	NA	NA
dd_smedV4_16647_0_1	isotig25918	100	732	0	0	1143	1874	1	732	0	1352	2.02668	1.43864	0.588043	NA	NA
mk4.000754.00.01	isotig09368	99.07	1398	13	0	1	1398	213	1610	0	2510	2.01631	0.520518	1.49579	ENSP00000376500|TNF receptor-associated factor 3 [Source:HGNC Symbol;Acc:12033];ENSP00000332468|TNF receptor-associated factor 3 [Source:HGNC Symbol;Acc:12033];	ENSMUSP00000021706|TNF receptor-associated factor 3 Gene [Source:MGI (curated);Acc:MGI:108041];
OX_Smed_1.0.12015	isotig17130	99.59	732	3	0	23	754	1	732	0	1336	2.01617	1.02244	0.993731	NA	NA
dd_smedV4_3310_0_1	isotig20178	99.81	1609	2	1	156	1764	1	1608	0	2953	2.01469	0.988495	1.02619	ENSP00000256398|elongation protein 3 homolog (S. cerevisiae) [Source:HGNC Symbol;Acc:20696];ENSP00000369711|elongation protein 3 homolog (S. cerevisiae) [Source:HGNC Symbol;Acc:20696];	ENSMUSP00000022609|elongation protein 3 homolog (S. cerevisiae) Gene [Source:MGI Symbol;Acc:MGI:1921445];
dd_smedV4_10827_0_2	isotig12662	99.26	674	0	5	814	1483	1	673	0	1212	2.01461	0.722811	1.2918	NA	NA
OX_Smed_1.0.15352	isotig12662	99.85	1347	1	1	1	1347	1	1346	0	2475	2.01461	0.722811	1.2918	NA	NA
mk4.000992.02.01	isotig18203	100	657	0	0	1	657	26	682	0	1214	2.01269	1.01215	1.00053	ENSP00000236273|SYF2 homolog, RNA splicing factor (S. cerevisiae) [Source:HGNC Symbol;Acc:19824];	ENSMUSP00000030622|SYF2 homolog, RNA splicing factor (S. cerevisiae) Gene [Source:MGI (curated);Acc:MGI:1915842];
OX_Smed_1.0.02663	isotig01650	99.84	1284	2	0	57	1340	1	1284	0	2361	2.01112	0.482853	1.52827	ENSP00000303222|mitochondrial carrier homolog 2 (C. elegans) [Source:HGNC Symbol;Acc:17587];	ENSMUSP00000107092|mitochondrial carrier homolog 2 (C. elegans) Gene [Source:MGI (curated);Acc:MGI:1929260];
mk4.001043.05.01	isotig01650	98.29	759	2	3	187	934	199	957	0	1319	2.01112	0.482853	1.52827	ENSP00000303222|mitochondrial carrier homolog 2 (C. elegans) [Source:HGNC Symbol;Acc:17587];	ENSMUSP00000107092|mitochondrial carrier homolog 2 (C. elegans) Gene [Source:MGI (curated);Acc:MGI:1929260];
OX_Smed_1.0.09831	isotig01651	100	1028	0	0	248	1275	1028	1	0	1899	2.01112	0.482853	1.52827	ENSP00000303222|mitochondrial carrier homolog 2 (C. elegans) [Source:HGNC Symbol;Acc:17587];	ENSMUSP00000107092|mitochondrial carrier homolog 2 (C. elegans) Gene [Source:MGI (curated);Acc:MGI:1929260];
OX_Smed_1.0.01331	isotig25877	99.39	1152	6	1	591	1742	1	1151	0	2087	2.00898	1.40465	0.604331	ENSP00000278568|p21 protein (Cdc42/Rac)-activated kinase 1 [Source:HGNC Symbol;Acc:8590];ENSP00000348696|p21 protein (Cdc42/Rac)-activated kinase 1 [Source:HGNC Symbol;Acc:8590];	ENSMUSP00000033040|p21 protein (Cdc42/Rac)-activated kinase 1 Gene [Source:MGI (curated);Acc:MGI:1339975];
OX_Smed_1.0.19853	isotig19784	99.58	722	3	0	35	756	722	1	0	1317	2.00898	0.791369	1.21761	ENSP00000248879|DiGeorge syndrome critical region gene 6-like [Source:HGNC Symbol;Acc:18551];	ENSMUSP00000067682|DiGeorge syndrome critical region gene 6 Gene [Source:MGI (curated);Acc:MGI:1202877];ENSMUSP00000123053|DiGeorge syndrome critical region gene 6 Gene [Source:MGI (curated);Acc:MGI:1202877];
mk4.000718.03.01	isotig23893	97.95	438	6	2	167	604	298	732	0	756	2.00564	1.10009	0.905547	ENSP00000301585|immature colon carcinoma transcript 1 [Source:HGNC Symbol;Acc:5359];	ENSMUSP00000099325|immature colon carcinoma transcript 1 Gene [Source:MGI (curated);Acc:MGI:1915822];ENSMUSP00000116746|immature colon carcinoma transcript 1 Gene [Source:MGI (curated);Acc:MGI:1915822];
mk4.002678.00.01	isotig17914	100	526	0	0	1	526	15	540	0	972	1.99974	0.91562	1.08412	NA	NA
dd_smedV4_9077_0_1	isotig20283	100	1185	0	0	142	1326	1	1185	0	2189	1.99867	0.708907	1.28976	ENSP00000355720|jumonji domain containing 4 [Source:HGNC Symbol;Acc:25724];	ENSMUSP00000104407|jumonji domain containing 4 Gene [Source:MGI (curated);Acc:MGI:2144404];
mk4.000887.01.01	isotig20283	99.51	814	4	0	330	1143	371	1184	0	1482	1.99867	0.708907	1.28976	ENSP00000355720|jumonji domain containing 4 [Source:HGNC Symbol;Acc:25724];	ENSMUSP00000104407|jumonji domain containing 4 Gene [Source:MGI (curated);Acc:MGI:2144404];
OX_Smed_1.0.23319	isotig04195	100	1114	0	0	1	1114	1	1114	0	2058	1.99704	0.517273	1.47977	ENSP00000391684|ribosomal protein L39 [Source:HGNC Symbol;Acc:10350];ENSP00000355315|ribosomal protein L39 [Source:HGNC Symbol;Acc:10350];	ENSMUSP00000110886|ribosomal protein L39 Gene [Source:MGI (curated);Acc:MGI:1914498];ENSMUSP00000037266|60S ribosomal protein L39 [Source:UniProtKB/Swiss-Prot;Acc:P62892];
mk4.022353.00.01	contig28989	99.41	512	2	1	545	1056	25	535	0	928	1.99686	0.886924	1.10994	NA	ENSMUSP00000039784|mitochondrial ribosomal protein L23 Gene [Source:MGI (curated);Acc:MGI:1196612];ENSMUSP00000097583|39S ribosomal protein L23, mitochondrial (L23mt)(MRP-L23)(L23 mitochondrial-related protein) [Source:UniProtKB/Swiss-Prot;Acc:O35972];
dd_smedV4_5172_0_1	isotig10815	99.69	1299	4	0	488	1786	2	1300	0	2377	1.99425	1.19339	0.800861	ENSP00000302176|alveolar soft part sarcoma chromosome region, candidate 1 [Source:HGNC Symbol;Acc:13825];	ENSMUSP00000026135|alveolar soft part sarcoma chromosome region, candidate 1 (human) Gene [Source:MGI (curated);Acc:MGI:1916188];ENSMUSP00000099305|alveolar soft part sarcoma chromosome region, candidate 1 (human) Gene [Source:MGI (curated);Acc:MGI:1916188];ENSMUSP00000101765|alveolar soft part sarcoma chromosome region, candidate 1 (human) Gene [Source:MGI (curated);Acc:MGI:1916188];
mk4.002983.02.01	isotig10815	99.71	347	1	0	164	510	228	574	0	636	1.99425	1.19339	0.800861	ENSP00000302176|alveolar soft part sarcoma chromosome region, candidate 1 [Source:HGNC Symbol;Acc:13825];	ENSMUSP00000026135|alveolar soft part sarcoma chromosome region, candidate 1 (human) Gene [Source:MGI (curated);Acc:MGI:1916188];ENSMUSP00000099305|alveolar soft part sarcoma chromosome region, candidate 1 (human) Gene [Source:MGI (curated);Acc:MGI:1916188];ENSMUSP00000101765|alveolar soft part sarcoma chromosome region, candidate 1 (human) Gene [Source:MGI (curated);Acc:MGI:1916188];
OX_Smed_1.0.13720	CUFF.20291.1	99.86	734	1	0	1	734	1	734	0	1351	1.98888	0.736876	1.252	NA	NA
OX_Smed_1.0.17812	isotig14524	99.82	1123	2	0	1	1123	1	1123	0	2063	1.9888	0.892557	1.09624	ENSP00000368686|E2F transcription factor 4, p107/p130-binding [Source:HGNC Symbol;Acc:3118];	ENSMUSP00000015003|E2F transcription factor 4 Gene [Source:MGI Symbol;Acc:MGI:103012];
mk4.000633.03.01	isotig16831	99.19	1228	7	1	3	1230	1	1225	0	2209	1.98786	0.653023	1.33484	ENSP00000303468|zinc finger, CCHC domain containing 4 [Source:HGNC Symbol;Acc:22917];	ENSMUSP00000109537|zinc finger, CCHC domain containing 4 Gene [Source:MGI (curated);Acc:MGI:1926046];ENSMUSP00000031077|zinc finger, CCHC domain containing 4 Gene [Source:MGI (curated);Acc:MGI:1926046];
dd_smedV4_21382_0_1	CUFF.305858.1	99.33	1047	7	0	1	1047	376	1422	0	1895	1.98604	-0.0558993	2.04194	NA	NA
OX_Smed_1.0.11391	isotig23104	99.92	3763	3	0	589	4351	1	3763	0	6933	1.97902	1.44777	0.531247	ENSP00000273612|Vpr (HIV-1) binding protein [Source:HGNC Symbol;Acc:30911];	ENSMUSP00000060025|Vpr (HIV-1) binding protein Gene [Source:MGI Symbol;Acc:MGI:2445220];
OX_Smed_1.0.01630	isotig09439	99.8	994	1	1	297	1290	369	1361	0	1823	1.975	0.84324	1.13176	ENSP00000237264|TBP-like 1 [Source:HGNC Symbol;Acc:11589];	ENSMUSP00000093470|TATA box binding protein-like 1 Gene [Source:MGI (curated);Acc:MGI:1339946];ENSMUSP00000114223|TATA box binding protein-like 1 Gene [Source:MGI (curated);Acc:MGI:1339946];
mk4.000000.57.01	isotig13004	99.46	555	2	1	1	555	95	648	0	1007	1.97357	0.200429	1.77314	NA	NA
dd_smedV4_5142_0_1	isotig24585	99.79	2432	1	2	608	3038	1	2429	0	4460	1.97323	1.00915	0.964079	ENSP00000358374|splicing factor, arginine/serine-rich 2, interacting protein [Source:HGNC Symbol;Acc:10784];	NA
dd_smedV4_8797_0_1	isotig21116	99.75	787	0	2	33	818	1	786	0	1441	1.97223	0.878765	1.09347	ENSP00000366402|Uncharacterized protein C9orf135 [Source:UniProtKB/Swiss-Prot;Acc:Q5VTT2];	ENSMUSP00000048680|RIKEN cDNA 1700028P14 gene Gene [Source:MGI Symbol;Acc:MGI:1914733];
mk4.006891.01.01	isotig12789	97.28	1141	5	8	7	1147	15	1129	0	1912	1.9701	-0.494676	2.46477	ENSP00000408775|quaking homolog, KH domain RNA binding (mouse) [Source:HGNC Symbol;Acc:21100];ENSP00000355094|quaking homolog, KH domain RNA binding (mouse) [Source:HGNC Symbol;Acc:21100];ENSP00000354867|quaking homolog, KH domain RNA binding (mouse) [Source:HGNC Symbol;Acc:21100];ENSP00000354951|quaking homolog, KH domain RNA binding (mouse) [Source:HGNC Symbol;Acc:21100];ENSP00000275262|quaking…	ENSMUSP00000046740|quaking Gene [Source:MGI Symbol;Acc:MGI:97837];ENSMUSP00000095025|quaking Gene [Source:MGI Symbol;Acc:MGI:97837];ENSMUSP00000040404|quaking Gene [Source:MGI Symbol;Acc:MGI:97837];ENSMUSP00000111361|quaking Gene [Source:MGI Symbol;Acc:MGI:97837];
dd_smedV4_9448_0_2	isotig26433	100	1257	0	0	34	1290	1	1257	0	2322	1.96573	1.13061	0.835123	ENSP00000357459|adenosine deaminase, RNA-specific [Source:HGNC Symbol;Acc:225];ENSP00000376294|adenosine deaminase, RNA-specific [Source:HGNC Symbol;Acc:225];ENSP00000405078|adenosine deaminase, RNA-specific [Source:HGNC Symbol;Acc:225];ENSP00000357456|adenosine deaminase, RNA-specific [Source:HGNC Symbol;Acc:225];ENSP00000401617|adenosine deaminase, RNA-specific [Source:HGNC Symbol;Acc:225];	ENSMUSP00000113453|adenosine deaminase, RNA-specific Gene [Source:MGI (curated);Acc:MGI:1889575];ENSMUSP00000096525|adenosine deaminase, RNA-specific Gene [Source:MGI (curated);Acc:MGI:1889575];ENSMUSP00000103027|adenosine deaminase, RNA-specific Gene [Source:MGI (curated);Acc:MGI:1889575];ENSMUSP00000103028|adenosine deaminase, RNA-specific Gene [Source:MGI (curated);Acc:MGI:1889575];ENSMUSP0000…
mk4.003371.04.01	isotig25239	99.61	1293	5	0	3	1295	2	1294	0	2361	1.96569	0.952972	1.01272	ENSP00000298852|proteasome (prosome, macropain) 26S subunit, ATPase, 3 [Source:HGNC Symbol;Acc:9549];	ENSMUSP00000002171|proteasome (prosome, macropain) 26S subunit, ATPase 3 Gene [Source:MGI (curated);Acc:MGI:1098754];ENSMUSP00000071054|proteasome (prosome, macropain) 26S subunit, ATPase 3 Gene [Source:MGI (curated);Acc:MGI:1098754];
dd_smedV4_2218_0_1	isotig16723	100	1948	0	0	100	2047	1	1948	0	3598	1.96402	1.04852	0.9155	ENSP00000229195|CCR4-NOT transcription complex, subunit 2 [Source:HGNC Symbol;Acc:7878];ENSP00000412091|CCR4-NOT transcription complex, subunit 2 [Source:HGNC Symbol;Acc:7878];	ENSMUSP00000066310|CCR4-NOT transcription complex, subunit 2 Gene [Source:MGI Symbol;Acc:MGI:1919318];ENSMUSP00000100902|CCR4-NOT transcription complex, subunit 2 Gene [Source:MGI Symbol;Acc:MGI:1919318];ENSMUSP00000100900|CCR4-NOT transcription complex, subunit 2 Gene [Source:MGI Symbol;Acc:MGI:1919318];ENSMUSP00000100901|CCR4-NOT transcription complex, subunit 2 Gene [Source:MGI Symbol;Acc:MGI:…
OX_Smed_1.0.00541	isotig26239	99.69	1309	2	2	103	1410	30	1337	0	2394	1.96338	1.05894	0.904433	ENSP00000356170|ethanolamine kinase 2 [Source:HGNC Symbol;Acc:25575];	ENSMUSP00000114272|ethanolamine kinase 2 Gene [Source:MGI (curated);Acc:MGI:2443760];ENSMUSP00000092134|ethanolamine kinase 2 Gene [Source:MGI (curated);Acc:MGI:2443760];
ASA.00237.01	isotig16577	100	642	0	0	1437	2078	474	1115	0	1186	1.96173	0.82365	1.13808	ENSP00000376617|bromodomain containing 4 [Source:HGNC Symbol;Acc:13575];ENSP00000360901|bromodomain containing 4 [Source:HGNC Symbol;Acc:13575];ENSP00000378038|bromodomain, testis-specific [Source:HGNC Symbol;Acc:1105];ENSP00000387822|bromodomain, testis-specific [Source:HGNC Symbol;Acc:1105];ENSP00000384051|bromodomain, testis-specific [Source:HGNC Symbol;Acc:1105];	ENSMUSP00000031215|bromodomain, testis-specific Gene [Source:MGI Symbol;Acc:MGI:1891374];ENSMUSP00000114422|bromodomain containing 3 Gene [Source:MGI (curated);Acc:MGI:1914632];ENSMUSP00000076918|bromodomain containing 3 Gene [Source:MGI (curated);Acc:MGI:1914632];ENSMUSP00000109574|bromodomain containing 3 Gene [Source:MGI (curated);Acc:MGI:1914632];ENSMUSP00000115755|bromodomain containing 3 Ge…
OX_Smed_1.0.16818	isotig13228	99.91	1096	1	0	1	1096	1	1096	0	2019	1.96133	0.915484	1.04585	ENSP00000387284|mitochondrial ribosomal protein L19 [Source:HGNC Symbol;Acc:14052];ENSP00000377486|mitochondrial ribosomal protein L19 [Source:HGNC Symbol;Acc:14052];	ENSMUSP00000032124|mitochondrial ribosomal protein L19 Gene [Source:MGI (curated);Acc:MGI:1926274];
dd_smedV4_3678_0_1	isotig05119	99.88	1726	2	0	58	1783	5	1730	0	3177	1.96096	0.708017	1.25295	ENSP00000422552|LIM domain binding 2 [Source:HGNC Symbol;Acc:6533];ENSP00000392466|LIM domain binding 1 [Source:HGNC Symbol;Acc:6532];ENSP00000354616|LIM domain binding 1 [Source:HGNC Symbol;Acc:6532];	ENSMUSP00000114667|LIM domain binding 1 Gene [Source:MGI (curated);Acc:MGI:894762];ENSMUSP00000026252|LIM domain binding 1 Gene [Source:MGI (curated);Acc:MGI:894762];ENSMUSP00000053680|LIM domain binding 1 Gene [Source:MGI (curated);Acc:MGI:894762];ENSMUSP00000116909|LIM domain binding 1 Gene [Source:MGI (curated);Acc:MGI:894762];ENSMUSP00000118546|LIM domain binding 1 Gene [Source:MGI (curated);…
OX_Smed_1.0.13192	isotig16170	99.75	1997	5	0	93	2089	1	1997	0	3661	1.95987	0.916456	1.04341	ENSP00000331487|nuclear protein localization 4 homolog (S. cerevisiae) [Source:HGNC Symbol;Acc:18261];	ENSMUSP00000035851|nuclear protein localization 4 homolog (S. cerevisiae) Gene [Source:MGI (curated);Acc:MGI:2679787];
dd_smedV4_4102_0_1	isotig16417	99.79	954	1	1	640	1593	1	953	0	1749	1.95208	1.21455	0.737527	ENSP00000345358|microspherule protein 1 [Source:HGNC Symbol;Acc:6960];ENSP00000349640|microspherule protein 1 [Source:HGNC Symbol;Acc:6960];	ENSMUSP00000043901|microspherule protein 1 Gene [Source:MGI Symbol;Acc:MGI:1858420];
ASA.00223.01	isotig16417	99.48	954	4	1	323	1276	1	953	0	1733	1.95208	1.21455	0.737527	ENSP00000345358|microspherule protein 1 [Source:HGNC Symbol;Acc:6960];ENSP00000349640|microspherule protein 1 [Source:HGNC Symbol;Acc:6960];	ENSMUSP00000043901|microspherule protein 1 Gene [Source:MGI Symbol;Acc:MGI:1858420];
OX_Smed_1.0.03636	isotig09103	99.83	1806	3	0	6	1811	1	1806	0	3319	1.95115	0.821599	1.12955	ENSP00000262030|ATP synthase, H+ transporting, mitochondrial F1 complex, beta polypeptide [Source:HGNC Symbol;Acc:830];	ENSMUSP00000026459|ATP synthase, H+ transporting mitochondrial F1 complex, beta subunit Gene [Source:MGI (curated);Acc:MGI:107801];
OX_Smed_1.0.17454	isotig03830	99.79	939	1	1	1	939	938	1	0	1722	1.94882	0.562659	1.38616	ENSP00000411177|mitochondrial ribosomal protein L22 [Source:HGNC Symbol;Acc:14480];	ENSMUSP00000020820|mitochondrial ribosomal protein L22 Gene [Source:MGI (curated);Acc:MGI:1333794];
OX_Smed_1.0.03857	isotig16132	99.75	816	2	0	43	858	1	816	0	1496	1.94778	0.680775	1.267	ENSP00000216455|proteasome (prosome, macropain) subunit, alpha type, 3 [Source:HGNC Symbol;Acc:9532];	ENSMUSP00000071624|proteasome (prosome, macropain) subunit, alpha type 3 Gene [Source:MGI Symbol;Acc:MGI:104883];
dd_smedV4_6390_0_6	isotig05866	99.89	946	1	0	1	946	14	959	0	1742	1.94772	0.535628	1.41209	ENSP00000384369|methyltransferase 5 domain containing 1 [Source:HGNC Symbol;Acc:26606];	ENSMUSP00000080337|methyltransferase 5 domain containing 1 Gene [Source:MGI (curated);Acc:MGI:1924144];
mk4.007797.04.01	isotig12829	99.49	587	3	0	142	728	19	605	0	1068	1.94513	0.459976	1.48515	ENSP00000084795|ribosomal protein L18 [Source:HGNC Symbol;Acc:10310];	ENSMUSP00000103365|ribosomal protein L18 Gene [Source:MGI (curated);Acc:MGI:98003];ENSMUSP00000072320|ribosomal protein L18 Gene [Source:MGI (curated);Acc:MGI:98003];
mk4.001440.00.01	isotig19718	98.52	1627	6	1	1027	2653	97	1705	0	2856	1.94239	0.972868	0.969523	ENSP00000286788|chaperonin containing TCP1, subunit 8 (theta) [Source:HGNC Symbol;Acc:1623];	ENSMUSP00000026704|chaperonin containing Tcp1, subunit 8 (theta) Gene [Source:MGI Symbol;Acc:MGI:107183];
dd_smedV4_9132_0_1	isotig25753	100	1253	0	0	1141	2393	1	1253	0	2314	1.94198	0.894992	1.04699	ENSP00000321636|topoisomerase (DNA) III alpha [Source:HGNC Symbol;Acc:11992];	ENSMUSP00000113057|topoisomerase (DNA) III alpha Gene [Source:MGI (curated);Acc:MGI:1197527];ENSMUSP00000002891|topoisomerase (DNA) III alpha Gene [Source:MGI (curated);Acc:MGI:1197527];ENSMUSP00000113653|topoisomerase (DNA) III alpha Gene [Source:MGI (curated);Acc:MGI:1197527];ENSMUSP00000099729|topoisomerase (DNA) III alpha Gene [Source:MGI (curated);Acc:MGI:1197527];
OX_Smed_1.0.03275	isotig07048	99.32	592	4	0	50	641	50	641	0	1072	1.94076	1.05794	0.882828	ENSP00000378189|aminoacyl tRNA synthetase complex-interacting multifunctional protein 1 [Source:HGNC Symbol;Acc:10648];ENSP00000378191|aminoacyl tRNA synthetase complex-interacting multifunctional protein 1 [Source:HGNC Symbol;Acc:10648];ENSP00000350699|aminoacyl tRNA synthetase complex-interacting multifunctional protein 1 [Source:HGNC Symbol;Acc:10648];ENSP00000405248|aminoacyl tRNA synthetase …	ENSMUSP00000029663|aminoacyl tRNA synthetase complex-interacting multifunctional protein 1 Gene [Source:MGI Symbol;Acc:MGI:102774];
OX_Smed_1.0.17910	isotig15128	99.71	2047	3	3	1	2046	1	2045	0	3744	1.9406	0.845412	1.09518	ENSP00000378529|fizzy/cell division cycle 20 related 1 (Drosophila) [Source:HGNC Symbol;Acc:24824];	ENSMUSP00000114203|fizzy/cell division cycle 20 related 1 (Drosophila) Gene [Source:MGI (curated);Acc:MGI:1926790];
OX_Smed_1.0.11445	isotig14284	99.68	947	2	1	8	954	956	11	0	1731	1.94006	0.565741	1.37431	ENSP00000249924|proteasome (prosome, macropain) subunit, alpha type, 1 [Source:HGNC Symbol;Acc:9530];ENSP00000379675|proteasome (prosome, macropain) subunit, alpha type, 1 [Source:HGNC Symbol;Acc:9530];	ENSMUSP00000033008|proteasome (prosome, macropain) subunit, alpha type 1 Gene [Source:MGI (curated);Acc:MGI:1347005];
OX_Smed_1.0.04466	isotig07892	99.78	891	0	2	1087	1976	898	9	0	1633	1.93932	0.864319	1.075	NA	NA
mk4.013571.00.01	CUFF.282350.1	99.51	609	2	1	467	1075	520	1127	0	1107	1.93868	1.01018	0.928503	ENSP00000348578|GTPase activating protein (SH3 domain) binding protein 1 [Source:HGNC Symbol;Acc:30292];ENSP00000377681|GTPase activating protein (SH3 domain) binding protein 1 [Source:HGNC Symbol;Acc:30292];	ENSMUSP00000018727|Ras-GTPase-activating protein SH3-domain binding protein 1 Gene [Source:MGI (curated);Acc:MGI:1351465];ENSMUSP00000071259|Ras-GTPase-activating protein SH3-domain binding protein 1 Gene [Source:MGI (curated);Acc:MGI:1351465];
OX_Smed_1.0.14885	CUFF.282350.1	99.56	1128	4	1	1	1128	1	1127	0	2054	1.93868	1.01018	0.928503	ENSP00000348578|GTPase activating protein (SH3 domain) binding protein 1 [Source:HGNC Symbol;Acc:30292];ENSP00000377681|GTPase activating protein (SH3 domain) binding protein 1 [Source:HGNC Symbol;Acc:30292];	ENSMUSP00000018727|Ras-GTPase-activating protein SH3-domain binding protein 1 Gene [Source:MGI (curated);Acc:MGI:1351465];ENSMUSP00000071259|Ras-GTPase-activating protein SH3-domain binding protein 1 Gene [Source:MGI (curated);Acc:MGI:1351465];
OX_Smed_1.0.09050	contig28932	98.61	576	6	2	27	602	1	574	0	1018	1.93694	0.419675	1.51727	ENSP00000385393|thioredoxin 2 [Source:HGNC Symbol;Acc:17772];ENSP00000216185|thioredoxin 2 [Source:HGNC Symbol;Acc:17772];ENSP00000399188|thioredoxin 2 [Source:HGNC Symbol;Acc:17772];	ENSMUSP00000005487|thioredoxin 2 Gene [Source:MGI (curated);Acc:MGI:1929468];ENSMUSP00000105370|thioredoxin 2 Gene [Source:MGI (curated);Acc:MGI:1929468];
OX_Smed_1.0.10151	isotig17088	95.51	423	18	1	12	433	423	1	0	688	1.93501	0.68533	1.24968	ENSP00000397872|ribosomal protein S28 [Source:HGNC Symbol;Acc:10418];	ENSMUSP00000110013|ribosomal protein S28 Gene [Source:MGI Symbol;Acc:MGI:1859516];
mk4.000671.00.01	CUFF.77642.1	99.54	650	3	0	446	1095	1	650	0	1184	1.93357	1.33314	0.600427	ENSP00000386184|Transposon-derived Buster3 transposase-like protein [Source:UniProtKB/Swiss-Prot;Acc:Q8IZ13];	ENSMUSP00000044533|SCAN domain containing 3 Gene [Source:MGI (curated);Acc:MGI:1919220];
mk4.000198.13.01	CUFF.25059.1	100	777	0	0	14	790	1	777	0	1435	1.93102	1.67413	0.256893	NA	NA
dd_smedV4_1223_0_1	isotig11803	99.15	1057	0	7	91	1139	1	1056	0	1893	1.9307	0.736158	1.19455	ENSP00000366708|Parkinson disease (autosomal recessive, early onset) 7 [Source:HGNC Symbol;Acc:16369];ENSP00000366711|Parkinson disease (autosomal recessive, early onset) 7 [Source:HGNC Symbol;Acc:16369];ENSP00000340278|Parkinson disease (autosomal recessive, early onset) 7 [Source:HGNC Symbol;Acc:16369];ENSP00000418770|Parkinson disease (autosomal recessive, early onset) 7 [Source:HGNC Symbol;Ac…	ENSMUSP00000101300|Parkinson disease (autosomal recessive, early onset) 7 Gene [Source:MGI (curated);Acc:MGI:2135637];ENSMUSP00000030805|Parkinson disease (autosomal recessive, early onset) 7 Gene [Source:MGI (curated);Acc:MGI:2135637];ENSMUSP00000101298|Parkinson disease (autosomal recessive, early onset) 7 Gene [Source:MGI (curated);Acc:MGI:2135637];ENSMUSP00000101299|Parkinson disease (autosom…
dd_smedV4_5085_0_1	isotig20094	99.05	2514	15	8	661	3173	1	2506	0	4501	1.92963	1.2375	0.69213	NA	NA
dd_smedV4_10337_0_4	CUFF.47213.4	99.46	925	5	0	70	994	1	925	0	1681	1.92923	0.460255	1.46898	ENSP00000284320|translocase of outer mitochondrial membrane 70 homolog A (S. cerevisiae) [Source:HGNC Symbol;Acc:11985];	ENSMUSP00000023433|translocase of outer mitochondrial membrane 70 homolog A (yeast) Gene [Source:MGI Symbol;Acc:MGI:106295];
dd_smedV4_6413_0_1	isotig19933	99.86	1455	1	1	17	1471	67	1520	0	2675	1.92904	0.804638	1.1244	ENSP00000357873|acyl-Coenzyme A dehydrogenase, short/branched chain [Source:HGNC Symbol;Acc:91];	ENSMUSP00000015829|acyl-Coenzyme A dehydrogenase, short/branched chain Gene [Source:MGI (curated);Acc:MGI:1914135];
OX_Smed_1.0.10410	CUFF.252606.1	99.22	1028	7	1	1775	2802	14	1040	0	1853	1.92875	1.22027	0.708487	NA	NA
mk4.009222.01.01	isotig10604	99.66	1166	4	0	10	1175	1	1166	0	2132	1.92636	1.3273	0.599061	ENSP00000310042|zinc finger protein 622 [Source:HGNC Symbol;Acc:30958];	ENSMUSP00000059678|zinc finger protein 622 Gene [Source:MGI Symbol;Acc:MGI:1289282];
OX_Smed_1.0.19710	isotig20239	99.66	1184	2	2	23	1206	1182	1	0	2163	1.92615	1.32573	0.600427	ENSP00000264951|5'-3' exoribonuclease 1 [Source:HGNC Symbol;Acc:30654];ENSP00000419683|5'-3' exoribonuclease 1 [Source:HGNC Symbol;Acc:30654];ENSP00000376707|5'-3' exoribonuclease 1 [Source:HGNC Symbol;Acc:30654];	ENSMUSP00000034981|5'-3' exoribonuclease 1 Gene [Source:MGI Symbol;Acc:MGI:891964];
dd_smedV4_13249_0_1	isotig24241	99.4	1002	5	1	1	1001	12	1013	0	1816	1.92518	1.66069	0.264492	NA	NA
OX_Smed_1.0.15661	isotig12769	99.82	1133	2	0	1	1133	1	1133	0	2082	1.92421	0.544891	1.37932	ENSP00000377315|N(alpha)-acetyltransferase 10, NatA catalytic subunit [Source:HGNC Symbol;Acc:18704];ENSP00000417763|N(alpha)-acetyltransferase 10, NatA catalytic subunit [Source:HGNC Symbol;Acc:18704];ENSP00000359032|N(alpha)-acetyltransferase 10, NatA catalytic subunit [Source:HGNC Symbol;Acc:18704];	ENSMUSP00000057336|N(alpha)-acetyltransferase 11, NatA catalytic subunit Gene [Source:MGI Symbol;Acc:MGI:2141314];
OX_Smed_1.0.21194	isotig24884	99.64	1403	1	4	1	1399	1	1403	0	2560	1.9242	0.525451	1.39875	ENSP00000386735|heterogeneous nuclear ribonucleoprotein A2/B1 [Source:HGNC Symbol;Acc:5033];ENSP00000354021|heterogeneous nuclear ribonucleoprotein A2/B1 [Source:HGNC Symbol;Acc:5033];ENSP00000346694|heterogeneous nuclear ribonucleoprotein A2/B1 [Source:HGNC Symbol;Acc:5033];ENSP00000349101|heterogeneous nuclear ribonucleoprotein A2/B1 [Source:HGNC Symbol;Acc:5033];	ENSMUSP00000112308|heterogeneous nuclear ribonucleoprotein A2/B1 Gene [Source:MGI Symbol;Acc:MGI:104819];ENSMUSP00000087453|heterogeneous nuclear ribonucleoprotein A2/B1 Gene [Source:MGI Symbol;Acc:MGI:104819];ENSMUSP00000067491|heterogeneous nuclear ribonucleoprotein A2/B1 Gene [Source:MGI Symbol;Acc:MGI:104819];ENSMUSP00000110103|heterogeneous nuclear ribonucleoprotein A2/B1 Gene [Source:MGI Sy…
dd_smedV4_9527_0_1	isotig19773	99.17	483	0	1	41	523	1	479	0	867	1.9233	0.970573	0.952729	NA	NA
dd_smedV4_2951_0_1	isotig15583	100	1749	0	0	63	1811	1	1749	0	3230	1.92304	0.531988	1.39105	ENSP00000264896|scavenger receptor class B, member 2 [Source:HGNC Symbol;Acc:1665];	ENSMUSP00000031377|scavenger receptor class B, member 2 Gene [Source:MGI Symbol;Acc:MGI:1196458];
dd_smedV4_6141_0_1	isotig12506	99.74	1539	2	2	350	1887	400	1937	0	2819	1.92152	0.650182	1.27134	ENSP00000357345|CDC-like kinase 2 [Source:HGNC Symbol;Acc:2069];ENSP00000354856|CDC-like kinase 2 [Source:HGNC Symbol;Acc:2069];ENSP00000347759|CDC-like kinase 2 [Source:HGNC Symbol;Acc:2069];	ENSMUSP00000088445|CDC-like kinase 2 Gene [Source:MGI (curated);Acc:MGI:1098669];ENSMUSP00000113861|CDC-like kinase 2 Gene [Source:MGI (curated);Acc:MGI:1098669];ENSMUSP00000113390|CDC-like kinase 2 Gene [Source:MGI (curated);Acc:MGI:1098669];
OX_Smed_1.0.21780	isotig06351	99.55	441	0	2	101	541	343	781	0	802	1.92097	0.504859	1.41611	ENSP00000253788|ribosomal protein L27 [Source:HGNC Symbol;Acc:10328];	ENSMUSP00000090305|ribosomal protein L27 Gene [Source:MGI (curated);Acc:MGI:98036];ENSMUSP00000095287|60S ribosomal protein L27 [Source:UniProtKB/Swiss-Prot;Acc:P61358];ENSMUSP00000102870|ribosomal protein L27 Gene [Source:MGI (curated);Acc:MGI:98036];
mk4.000630.05.01	isotig23647	99.18	975	8	0	976	1950	1	975	0	1757	1.91976	1.0614	0.858364	ENSP00000382387|tubulin, gamma complex associated protein 4 [Source:HGNC Symbol;Acc:16691];ENSP00000260383|tubulin, gamma complex associated protein 4 [Source:HGNC Symbol;Acc:16691];	ENSMUSP00000106286|tubulin, gamma complex associated protein 4 Gene [Source:MGI (curated);Acc:MGI:1196293];
OX_Smed_1.0.17397	isotig15735	100	426	0	0	1	426	1	426	0	787	1.91939	0.695343	1.22405	NA	NA
mk4.001849.03.01	isotig17857	99.18	609	5	0	1	609	23	631	0	1098	1.91822	0.571698	1.34652	NA	NA
dd_smedV4_3035_0_1	isotig06972	99.76	413	0	1	155	567	141	552	0	756	1.91618	0.994564	0.921616	ENSP00000355051|TAF13 RNA polymerase II, TATA box binding protein (TBP)-associated factor, 18kDa [Source:HGNC Symbol;Acc:11546];	ENSMUSP00000121346|TAF13 RNA polymerase II, TATA box binding protein (TBP)-associated factor Gene [Source:MGI (curated);Acc:MGI:1913500];
OX_Smed_1.0.09156	isotig14812	99.82	549	1	0	29	577	1	549	0	1009	1.91608	0.789459	1.12662	ENSP00000419449|eukaryotic translation initiation factor 1 [Source:HGNC Symbol;Acc:3249];	ENSMUSP00000041538|eukaryotic translation initiation factor 1 Gene [Source:MGI (curated);Acc:MGI:105125];
OX_Smed_1.0.21551	isotig01027	99.77	1744	3	1	1	1744	27	1769	0	3197	1.91578	0.933243	0.982541	ENSP00000407181|protein phosphatase 1, regulatory (inhibitor) subunit 10 [Source:HGNC Symbol;Acc:9284];ENSP00000413554|Serine/threonine-protein phosphatase 1 regulatory subunit 10 (Phosphatase 1 nuclear targeting subunit)(MHC class I region proline-rich protein CAT53)(Protein FB19)(PP1-binding protein of 114 kDa)(p99) [Source:UniProtKB/Swiss-Prot;Acc:Q96QC0];ENSP00000407310|Serine/threonine-prote…	ENSMUSP00000084461|protein phosphatase 1, regulatory subunit 10 Gene [Source:MGI (curated);Acc:MGI:1289273];ENSMUSP00000109401|protein phosphatase 1, regulatory subunit 10 Gene [Source:MGI (curated);Acc:MGI:1289273];ENSMUSP00000084460|protein phosphatase 1, regulatory subunit 10 Gene [Source:MGI (curated);Acc:MGI:1289273];
OX_Smed_1.0.21920	isotig11741	98.48	1316	18	2	2	1317	1314	1	0	2351	1.91401	0.24346	1.67055	ENSP00000355011|interleukin enhancer binding factor 2, 45kDa [Source:HGNC Symbol;Acc:6037];	ENSMUSP00000001042|interleukin enhancer binding factor 2 Gene [Source:MGI Symbol;Acc:MGI:1915031];
dd_smedV4_12221_0_1	isotig24051	99.88	834	0	1	249	1082	1	833	0	1533	1.91204	0.738571	1.17347	ENSP00000365388|prenyl (decaprenyl) diphosphate synthase, subunit 1 [Source:HGNC Symbol;Acc:17759];ENSP00000379632|prenyl (decaprenyl) diphosphate synthase, subunit 1 [Source:HGNC Symbol;Acc:17759];	ENSMUSP00000055689|prenyl (solanesyl) diphosphate synthase, subunit 1 Gene [Source:MGI (curated);Acc:MGI:1889278];
OX_Smed_1.0.18263	isotig15223	99.05	1048	5	4	33	1078	1045	1	0	1875	1.91182	0.368103	1.54371	NA	NA
mk4.001144.01.01	isotig14933	99.7	999	3	0	1	999	174	1172	0	1829	1.90938	0.62343	1.28595	ENSP00000345341|prostaglandin E synthase 2 [Source:HGNC Symbol;Acc:17822];	ENSMUSP00000028162|prostaglandin E synthase 2 Gene [Source:MGI (curated);Acc:MGI:1917592];
dd_smedV4_4227_0_2	isotig09259	99.8	977	2	0	10	986	1	977	0	1794	1.90867	1.30967	0.599008	ENSP00000253023|ubiquitin-conjugating enzyme E2M pseudogene 1 [Source:HGNC Symbol;Acc:32195];	ENSMUSP00000005714|ubiquitin-conjugating enzyme E2M (UBC12 homolog, yeast) Gene [Source:MGI (curated);Acc:MGI:108278];ENSMUSP00000122638|ubiquitin-conjugating enzyme E2M (UBC12 homolog, yeast) Gene [Source:MGI (curated);Acc:MGI:108278];
OX_Smed_1.0.16715	isotig24493	99.87	799	0	1	1	799	798	1	0	1469	1.90618	0.269231	1.63695	ENSP00000423861|homeobox C9 [Source:HGNC Symbol;Acc:5130];ENSP00000302836|homeobox C9 [Source:HGNC Symbol;Acc:5130];	ENSMUSP00000001706|homeobox C9 Gene [Source:MGI Symbol;Acc:MGI:96199];
OX_Smed_1.0.17169	isotig00264	99.64	1372	5	0	1	1372	1372	1	0	2507	1.90264	0.69	1.21264	ENSP00000389351|small nucleolar RNA, H/ACA box 62 [Source:HGNC Symbol;Acc:10107];ENSP00000410848|small nucleolar RNA, H/ACA box 62 [Source:HGNC Symbol;Acc:10107];ENSP00000417240|ribosomal protein SA pseudogene 58 [Source:HGNC Symbol;Acc:36809];ENSP00000415465|small nucleolar RNA, H/ACA box 62 [Source:HGNC Symbol;Acc:10107];ENSP00000346598|ribosomal protein SA pseudogene 58 [Source:HGNC Symbol;Acc…	ENSMUSP00000035105|ribosomal protein SA Gene [Source:MGI Symbol;Acc:MGI:105381];ENSMUSP00000087466|;
OX_Smed_1.0.00339	isotig02315	96.31	434	12	4	3	436	1111	682	0	710	1.90013	0.813005	1.08712	NA	NA
dd_smedV4_3563_0_1	isotig14781	99.54	872	2	2	6	877	3	872	0	1587	1.89903	0.00529532	1.89374	ENSP00000323635|Uncharacterized protein C18orf19 [Source:UniProtKB/Swiss-Prot;Acc:Q96ND0];ENSP00000412308|Uncharacterized protein C18orf19 [Source:UniProtKB/Swiss-Prot;Acc:Q96ND0];ENSP00000386115|Uncharacterized protein C18orf19 [Source:UniProtKB/Swiss-Prot;Acc:Q96ND0];	ENSMUSP00000045927|RIKEN cDNA 4933403F05 gene Gene [Source:MGI Symbol;Acc:MGI:1914000];
OX_Smed_1.0.10564	isotig01815	99.67	907	0	3	1887	2793	236	1139	0	1655	1.89833	0.673793	1.22454	NA	NA
mk4.001188.00.01	isotig04295	100	399	0	0	8	406	228	626	0	737	1.89809	0.602814	1.29528	ENSP00000287038|ribosomal protein L30 [Source:HGNC Symbol;Acc:10333];ENSP00000379382|ribosomal protein L30 [Source:HGNC Symbol;Acc:10333];ENSP00000379381|ribosomal protein L30 [Source:HGNC Symbol;Acc:10333];	ENSMUSP00000009039|ribosomal protein L30 Gene [Source:MGI (curated);Acc:MGI:98037];ENSMUSP00000106014|ribosomal protein L30 Gene [Source:MGI (curated);Acc:MGI:98037];ENSMUSP00000075523|60S ribosomal protein L30 [Source:UniProtKB/Swiss-Prot;Acc:P62889];
mk4.000005.15.01	isotig18843	99.57	704	3	0	20	723	1	704	0	1284	1.89324	0.821051	1.07219	ENSP00000169551|TIM21-like protein, mitochondrial Precursor [Source:UniProtKB/Swiss-Prot;Acc:Q9BVV7];	ENSMUSP00000025547|RIKEN cDNA 1700034H14 gene Gene [Source:MGI Symbol;Acc:MGI:1920595];
mk4.003915.00.01	isotig24974	99.9	955	1	0	45	999	42	996	0	1759	1.89257	1.04285	0.849723	ENSP00000377914|cytokine induced apoptosis inhibitor 1 [Source:HGNC Symbol;Acc:28050];	ENSMUSP00000034233|cytokine induced apoptosis inhibitor 1 Gene [Source:MGI Symbol;Acc:MGI:1922083];
dd_smedV4_4218_0_1	isotig22985	99.88	2579	3	0	618	3196	530	3108	0	4747	1.88913	0.523335	1.3658	ENSP00000386593|polybromo 1 [Source:HGNC Symbol;Acc:30064];ENSP00000349213|polybromo 1 [Source:HGNC Symbol;Acc:30064];ENSP00000386643|polybromo 1 [Source:HGNC Symbol;Acc:30064];ENSP00000386601|polybromo 1 [Source:HGNC Symbol;Acc:30064];ENSP00000296302|polybromo 1 [Source:HGNC Symbol;Acc:30064];	ENSMUSP00000107727|polybromo 1 Gene [Source:MGI (curated);Acc:MGI:1923998];ENSMUSP00000022474|polybromo 1 Gene [Source:MGI (curated);Acc:MGI:1923998];ENSMUSP00000107723|polybromo 1 Gene [Source:MGI (curated);Acc:MGI:1923998];ENSMUSP00000087682|polybromo 1 Gene [Source:MGI (curated);Acc:MGI:1923998];ENSMUSP00000107721|polybromo 1 Gene [Source:MGI (curated);Acc:MGI:1923998];
OX_Smed_1.0.15248	isotig12777	99.17	839	6	1	1	839	1	838	0	1509	1.88768	0.291867	1.59581	ENSP00000253686|mitochondrial ribosomal protein S25 [Source:HGNC Symbol;Acc:14511];	ENSMUSP00000114402|mitochondrial ribosomal protein S25 Gene [Source:MGI (curated);Acc:MGI:1928140];
OX_Smed_1.0.10258	CUFF.104785.1	99.86	3669	5	0	121	3789	1	3669	0	6748	1.88701	0.800047	1.08696	ENSP00000413613|leucyl-tRNA synthetase [Source:HGNC Symbol;Acc:6512];ENSP00000274562|leucyl-tRNA synthetase [Source:HGNC Symbol;Acc:6512];ENSP00000426005|leucyl-tRNA synthetase [Source:HGNC Symbol;Acc:6512];ENSP00000377954|leucyl-tRNA synthetase [Source:HGNC Symbol;Acc:6512];	ENSMUSP00000095197|leucyl-tRNA synthetase Gene [Source:MGI Symbol;Acc:MGI:1913808];
dd_smedV4_5734_0_3	isotig07284	99.6	751	2	1	1962	2711	954	1704	0	1369	1.88639	0.59158	1.29481	ENSP00000268124|polymerase (DNA directed), gamma [Source:HGNC Symbol;Acc:9179];ENSP00000399851|polymerase (DNA directed), gamma [Source:HGNC Symbol;Acc:9179];	ENSMUSP00000035345|polymerase (DNA directed), gamma Gene [Source:MGI (curated);Acc:MGI:1196389];ENSMUSP00000073551|polymerase (DNA directed), gamma Gene [Source:MGI (curated);Acc:MGI:1196389];
mk4.002644.04.01	isotig20708	99.65	1431	5	0	1	1431	37	1467	0	2615	1.8816	0.310934	1.57066	ENSP00000343943|protoporphyrinogen oxidase [Source:HGNC Symbol;Acc:9280];ENSP00000356978|protoporphyrinogen oxidase [Source:HGNC Symbol;Acc:9280];	ENSMUSP00000072863|protoporphyrinogen oxidase Gene [Source:MGI (curated);Acc:MGI:104968];
OX_Smed_1.0.21512	isotig24563	99.87	745	0	1	1007	1751	1	744	0	1369	1.88098	0.853613	1.02736	ENSP00000282050|ATP synthase, H+ transporting, mitochondrial F1 complex, alpha subunit 1, cardiac muscle [Source:HGNC Symbol;Acc:823];ENSP00000381736|ATP synthase, H+ transporting, mitochondrial F1 complex, alpha subunit 1, cardiac muscle [Source:HGNC Symbol;Acc:823];	ENSMUSP00000110397|ATP synthase, H+ transporting, mitochondrial F1 complex, alpha subunit, isoform 1 Gene [Source:MGI (curated);Acc:MGI:88115];ENSMUSP00000026495|ATP synthase, H+ transporting, mitochondrial F1 complex, alpha subunit, isoform 1 Gene [Source:MGI (curated);Acc:MGI:88115];ENSMUSP00000110396|ATP synthase, H+ transporting, mitochondrial F1 complex, alpha subunit, isoform 1 Gene [Source…
dd_smedV4_12059_0_8	isotig12877	100	523	0	0	1133	1655	1	523	0	966	1.88029	0.728089	1.1522	NA	NA
mk4.001243.09.01	isotig08166	99.19	869	7	0	437	1305	119	987	0	1567	1.87976	0.684217	1.19555	ENSP00000361686|voltage-dependent anion channel 2 [Source:HGNC Symbol;Acc:12672];ENSP00000361635|voltage-dependent anion channel 2 [Source:HGNC Symbol;Acc:12672];	ENSMUSP00000022293|voltage-dependent anion channel 2 Gene [Source:MGI (curated);Acc:MGI:106915];
OX_Smed_1.0.23306	isotig08166	100	1208	0	0	1	1208	1208	1	0	2231	1.87976	0.684217	1.19555	ENSP00000361686|voltage-dependent anion channel 2 [Source:HGNC Symbol;Acc:12672];ENSP00000361635|voltage-dependent anion channel 2 [Source:HGNC Symbol;Acc:12672];	ENSMUSP00000022293|voltage-dependent anion channel 2 Gene [Source:MGI (curated);Acc:MGI:106915];
mk4.000094.06.01	isotig16087	99.88	850	1	0	1	850	29	878	0	1565	1.87702	1.18567	0.691344	ENSP00000264335|tyrosine 3-monooxygenase/tryptophan 5-monooxygenase activation protein, epsilon polypeptide [Source:HGNC Symbol;Acc:12851];	ENSMUSP00000070993|tyrosine 3-monooxygenase/tryptophan 5-monooxygenase activation protein, epsilon polypeptide Gene [Source:MGI (curated);Acc:MGI:894689];
OX_Smed_1.0.05072	isotig23775	99.83	1175	1	1	30	1203	1	1175	0	2158	1.87348	0.985505	0.887975	ENSP00000342576|Uncharacterized protein C7orf46 [Source:UniProtKB/Swiss-Prot;Acc:A4D161];	ENSMUSP00000050237|RIKEN cDNA D330028D13 gene Gene [Source:MGI Symbol;Acc:MGI:2442161];
mk4.001678.01.01	isotig16775	100	464	0	0	89	552	27	490	0	857	1.87138	0.981123	0.890255	ENSP00000336702|eukaryotic translation initiation factor 5A-like 1 [Source:HGNC Symbol;Acc:17419];	ENSMUSP00000104248|eukaryotic translation initiation factor 5A Gene [Source:MGI (curated);Acc:MGI:106248];ENSMUSP00000104250|eukaryotic translation initiation factor 5A Gene [Source:MGI (curated);Acc:MGI:106248];ENSMUSP00000104253|eukaryotic translation initiation factor 5A Gene [Source:MGI (curated);Acc:MGI:106248];ENSMUSP00000104251|eukaryotic translation initiation factor 5A Gene [Source:MGI (…
OX_Smed_1.0.10672	isotig20951	97.7	870	2	3	2832	3698	1	855	0	1480	1.87122	1.24517	0.626053	ENSP00000297440|HEAT repeat containing 2 [Source:HGNC Symbol;Acc:26013];ENSP00000384884|HEAT repeat containing 2 [Source:HGNC Symbol;Acc:26013];ENSP00000403165|HEAT repeat containing 2 [Source:HGNC Symbol;Acc:26013];	ENSMUSP00000026975|HEAT repeat containing 2 Gene [Source:MGI (curated);Acc:MGI:3616079];
mk4.006846.01.01	isotig25106	98.24	1880	15	5	75	1938	86	1963	0	3273	1.86931	1.18402	0.685294	ENSP00000307025|zinc finger CCCH-type containing 14 [Source:HGNC Symbol;Acc:20509];ENSP00000370059|zinc finger CCCH-type containing 14 [Source:HGNC Symbol;Acc:20509];ENSP00000377150|zinc finger CCCH-type containing 14 [Source:HGNC Symbol;Acc:20509];ENSP00000327176|zinc finger CCCH-type containing 14 [Source:HGNC Symbol;Acc:20509];	ENSMUSP00000105731|zinc finger CCCH type containing 14 Gene [Source:MGI Symbol;Acc:MGI:1919824];ENSMUSP00000105732|zinc finger CCCH type containing 14 Gene [Source:MGI Symbol;Acc:MGI:1919824];ENSMUSP00000055879|zinc finger CCCH type containing 14 Gene [Source:MGI Symbol;Acc:MGI:1919824];ENSMUSP00000065569|zinc finger CCCH type containing 14 Gene [Source:MGI Symbol;Acc:MGI:1919824];ENSMUSP00000038…
OX_Smed_1.0.12019	isotig25106	99.86	1380	2	0	2538	3917	584	1963	0	2538	1.86931	1.18402	0.685294	ENSP00000307025|zinc finger CCCH-type containing 14 [Source:HGNC Symbol;Acc:20509];ENSP00000370059|zinc finger CCCH-type containing 14 [Source:HGNC Symbol;Acc:20509];ENSP00000377150|zinc finger CCCH-type containing 14 [Source:HGNC Symbol;Acc:20509];ENSP00000327176|zinc finger CCCH-type containing 14 [Source:HGNC Symbol;Acc:20509];	ENSMUSP00000105731|zinc finger CCCH type containing 14 Gene [Source:MGI Symbol;Acc:MGI:1919824];ENSMUSP00000105732|zinc finger CCCH type containing 14 Gene [Source:MGI Symbol;Acc:MGI:1919824];ENSMUSP00000055879|zinc finger CCCH type containing 14 Gene [Source:MGI Symbol;Acc:MGI:1919824];ENSMUSP00000065569|zinc finger CCCH type containing 14 Gene [Source:MGI Symbol;Acc:MGI:1919824];ENSMUSP00000038…
OX_Smed_1.0.22366	isotig09124	99.78	1353	3	0	466	1818	2139	787	0	2486	1.86907	0.796033	1.07304	ENSP00000309622|transcription factor Dp-2 (E2F dimerization partner 2) [Source:HGNC Symbol;Acc:11751];ENSP00000381078|transcription factor Dp-2 (E2F dimerization partner 2) [Source:HGNC Symbol;Acc:11751];ENSP00000420599|transcription factor Dp-2 (E2F dimerization partner 2) [Source:HGNC Symbol;Acc:11751];ENSP00000315668|transcription factor Dp-2 (E2F dimerization partner 2) [Source:HGNC Symbol;Ac…	ENSMUSP00000108586|transcription factor Dp 2 Gene [Source:MGI Symbol;Acc:MGI:107167];
OX_Smed_1.0.16257	isotig06356	99.36	1086	6	1	1	1086	1	1085	0	1965	1.86621	0.506577	1.35964	ENSP00000288532|coenzyme Q5 homolog, methyltransferase (S. cerevisiae) [Source:HGNC Symbol;Acc:28722];	ENSMUSP00000048001|coenzyme Q5 homolog, methyltransferase (yeast) Gene [Source:MGI (curated);Acc:MGI:1098643];
dd_smedV4_3110_0_1	isotig11485	100	2145	0	0	1607	3751	1	2145	0	3962	1.86511	1.41961	0.445504	ENSP00000348089|excision repair cross-complementing rodent repair deficiency, complementation group 6 [Source:HGNC Symbol;Acc:3438];	ENSMUSP00000066256|excision repair cross-complementing rodent repair deficiency, complementation group 6 Gene [Source:MGI Symbol;Acc:MGI:1100494];
dd_smedV4_20919_0_1	isotig19002	99.4	672	2	2	609	1280	1	670	0	1218	1.86318	2.07011	-0.206928	NA	NA
OX_Smed_1.0.11661	CUFF.179335.1	95.61	752	28	4	1145	1891	1	752	0	1201	1.86318	0.458674	1.40451	NA	NA
mk4.004443.01.01	isotig25254	99.67	899	3	0	4	902	1	899	0	1644	1.86116	0.0783972	1.78276	NA	NA
OX_Smed_1.0.17084	isotig08441	100	1148	0	0	1	1148	1148	1	0	2121	1.86093	0.829134	1.03179	NA	NA
mk4.000821.06.01	CUFF.65834.1	100	395	0	0	1	395	14	408	0	730	1.85995	0.30001	1.55994	ENSP00000378162|ribosomal protein L34 [Source:HGNC Symbol;Acc:10340];ENSP00000423316|ribosomal protein L34 [Source:HGNC Symbol;Acc:10340];ENSP00000378160|ribosomal protein L34 [Source:HGNC Symbol;Acc:10340];ENSP00000408808|ribosomal protein L34 [Source:HGNC Symbol;Acc:10340];ENSP00000423983|ribosomal protein L34 [Source:HGNC Symbol;Acc:10340];ENSP00000378162|ribosomal protein L34 [Source:HGNC Sym…	ENSMUSP00000086614|ribosomal protein L34 Gene [Source:MGI (curated);Acc:MGI:1915686];ENSMUSP00000078092|ribosomal protein L34 Gene [Source:MGI (curated);Acc:MGI:1915686];ENSMUSP00000086614|ribosomal protein L34 Gene [Source:MGI (curated);Acc:MGI:1915686];ENSMUSP00000078092|ribosomal protein L34 Gene [Source:MGI (curated);Acc:MGI:1915686];
dd_smedV4_1168_0_1	isotig05028	99.86	737	1	0	29	765	1	737	0	1356	1.85948	1.42216	0.437316	ENSP00000302830|macrophage erythroblast attacher [Source:HGNC Symbol;Acc:13731];	ENSMUSP00000110093|macrophage erythroblast attacher Gene [Source:MGI Symbol;Acc:MGI:1891748];
dd_smedV4_8936_0_3	isotig11921	99.61	1022	0	4	484	1501	1	1022	0	1862	1.85842	1.6874	0.171025	NA	NA
dd_smedV4_5968_0_1	isotig01670	98.99	791	8	0	739	1529	446	1236	0	1417	1.85809	0.532027	1.32606	ENSP00000404375|ribosomal protein L36a [Source:HGNC Symbol;Acc:10359];	ENSMUSP00000106249|ribosomal protein L36A-like Gene [Source:MGI (curated);Acc:MGI:1913733];ENSMUSP00000106250|ribosomal protein L36A-like Gene [Source:MGI (curated);Acc:MGI:1913733];ENSMUSP00000059766|ribosomal protein L36A-like Gene [Source:MGI (curated);Acc:MGI:1913733];ENSMUSP00000108837|ribosomal protein L36A Gene [Source:MGI Symbol;Acc:MGI:1201789];
OX_Smed_1.0.05115	CUFF.296333.1	99.66	595	2	0	8	602	1	595	0	1088	1.85648	0.488909	1.36757	NA	NA
OX_Smed_1.0.11797	isotig20749	99.58	1440	0	1	24	1463	3	1436	0	2621	1.85474	0.414088	1.44065	ENSP00000362588|pre-B-cell leukemia homeobox 3 [Source:HGNC Symbol;Acc:8634];ENSP00000341990|pre-B-cell leukemia homeobox 3 [Source:HGNC Symbol;Acc:8634];	ENSMUSP00000045281|pre B-cell leukemia transcription factor 3 Gene [Source:MGI (curated);Acc:MGI:97496];ENSMUSP00000108757|pre B-cell leukemia transcription factor 3 Gene [Source:MGI (curated);Acc:MGI:97496];
mk4.003762.01.01	isotig20749	100	345	0	0	320	664	424	768	0	638	1.85474	0.414088	1.44065	ENSP00000362588|pre-B-cell leukemia homeobox 3 [Source:HGNC Symbol;Acc:8634];ENSP00000341990|pre-B-cell leukemia homeobox 3 [Source:HGNC Symbol;Acc:8634];	ENSMUSP00000045281|pre B-cell leukemia transcription factor 3 Gene [Source:MGI (curated);Acc:MGI:97496];ENSMUSP00000108757|pre B-cell leukemia transcription factor 3 Gene [Source:MGI (curated);Acc:MGI:97496];
OX_Smed_1.0.10175	CUFF.231169.1	99.8	997	2	0	317	1313	1	997	0	1831	1.8545	1.46052	0.393976	NA	NA
OX_Smed_1.0.08812	CUFF.132620.1	99.37	634	4	0	1	634	16	649	0	1149	1.85356	0.450367	1.40319	ENSP00000362817|fatty acid binding protein 3, muscle and heart (mammary-derived growth inhibitor) [Source:HGNC Symbol;Acc:3557];	ENSMUSP00000070709|fatty acid binding protein 3, muscle and heart Gene [Source:MGI (curated);Acc:MGI:95476];
OX_Smed_1.0.20331	isotig14067	99.75	1594	3	1	11	1604	1	1593	0	2920	1.85243	0.728815	1.12361	ENSP00000347443|Ras association (RalGDS/AF-6) domain family member 5 [Source:HGNC Symbol;Acc:17609];ENSP00000306091|Ras association (RalGDS/AF-6) domain family member 5 [Source:HGNC Symbol;Acc:17609];	ENSMUSP00000067011|Ras association (RalGDS/AF-6) domain family member 5 Gene [Source:MGI (curated);Acc:MGI:1926375];ENSMUSP00000027688|Ras association (RalGDS/AF-6) domain family member 5 Gene [Source:MGI (curated);Acc:MGI:1926375];
OX_Smed_1.0.04473	CUFF.19891.2	99.84	635	1	0	259	893	357	991	0	1168	1.85111	0.604689	1.24642	NA	NA
mk4.009951.00.01	contig13612	99.59	733	3	0	421	1153	1	733	0	1338	1.84896	0.839496	1.00946	ENSP00000391723|pumilio homolog 1 (Drosophila) [Source:HGNC Symbol;Acc:14957];ENSP00000400141|pumilio homolog 1 (Drosophila) [Source:HGNC Symbol;Acc:14957];ENSP00000401777|pumilio homolog 1 (Drosophila) [Source:HGNC Symbol;Acc:14957];ENSP00000399440|pumilio homolog 1 (Drosophila) [Source:HGNC Symbol;Acc:14957];ENSP00000362854|pumilio homolog 1 (Drosophila) [Source:HGNC Symbol;Acc:14957];	ENSMUSP00000095475|pumilio 1 (Drosophila) Gene [Source:MGI (curated);Acc:MGI:1931749];ENSMUSP00000101612|pumilio 1 (Drosophila) Gene [Source:MGI (curated);Acc:MGI:1931749];ENSMUSP00000101613|pumilio 1 (Drosophila) Gene [Source:MGI (curated);Acc:MGI:1931749];ENSMUSP00000095474|pumilio 1 (Drosophila) Gene [Source:MGI (curated);Acc:MGI:1931749];ENSMUSP00000095476|pumilio 1 (Drosophila) Gene [Source:…
OX_Smed_1.0.10881	isotig08007	100	2225	0	0	80	2304	1	2225	0	4109	1.84622	0.593878	1.25234	ENSP00000328003|TNF receptor-associated factor 3 [Source:HGNC Symbol;Acc:12033];ENSP00000376500|TNF receptor-associated factor 3 [Source:HGNC Symbol;Acc:12033];ENSP00000332468|TNF receptor-associated factor 3 [Source:HGNC Symbol;Acc:12033];	ENSMUSP00000058361|TNF receptor-associated factor 3 Gene [Source:MGI (curated);Acc:MGI:108041];ENSMUSP00000021706|TNF receptor-associated factor 3 Gene [Source:MGI (curated);Acc:MGI:108041];ENSMUSP00000112517|TNF receptor-associated factor 3 Gene [Source:MGI (curated);Acc:MGI:108041];
OX_Smed_1.0.05559	isotig08007	99.23	1034	8	0	1159	2192	1128	2161	0	1866	1.84622	0.593878	1.25234	ENSP00000328003|TNF receptor-associated factor 3 [Source:HGNC Symbol;Acc:12033];ENSP00000376500|TNF receptor-associated factor 3 [Source:HGNC Symbol;Acc:12033];ENSP00000332468|TNF receptor-associated factor 3 [Source:HGNC Symbol;Acc:12033];	ENSMUSP00000058361|TNF receptor-associated factor 3 Gene [Source:MGI (curated);Acc:MGI:108041];ENSMUSP00000021706|TNF receptor-associated factor 3 Gene [Source:MGI (curated);Acc:MGI:108041];ENSMUSP00000112517|TNF receptor-associated factor 3 Gene [Source:MGI (curated);Acc:MGI:108041];
OX_Smed_1.0.01375	isotig22851	99.82	1656	3	0	188	1843	1	1656	0	3042	1.84353	0.99435	0.849183	ENSP00000270457|zinc finger protein 160 [Source:HGNC Symbol;Acc:12948];ENSP00000375656|zinc finger protein 160 [Source:HGNC Symbol;Acc:12948];ENSP00000409597|zinc finger protein 160 [Source:HGNC Symbol;Acc:12948];ENSP00000406201|zinc finger protein 160 [Source:HGNC Symbol;Acc:12948];	ENSMUSP00000079222|zinc fingr protein 551 Gene [Source:MGI (curated);Acc:MGI:3588205];
mk4.001169.01.01	isotig22851	99.91	1071	1	0	253	1323	438	1508	0	1973	1.84353	0.99435	0.849183	ENSP00000270457|zinc finger protein 160 [Source:HGNC Symbol;Acc:12948];ENSP00000375656|zinc finger protein 160 [Source:HGNC Symbol;Acc:12948];ENSP00000409597|zinc finger protein 160 [Source:HGNC Symbol;Acc:12948];ENSP00000406201|zinc finger protein 160 [Source:HGNC Symbol;Acc:12948];	ENSMUSP00000079222|zinc fingr protein 551 Gene [Source:MGI (curated);Acc:MGI:3588205];
mk4.000412.03.01	isotig17549	99.16	1904	6	3	19	1912	15	1918	0	3419	1.84235	1.06475	0.777591	NA	NA
dd_smedV4_3047_0_1	isotig22432	99.85	1982	2	1	1978	3959	1	1981	0	3642	1.84089	1.09803	0.742865	NA	NA
dd_smedV4_2900_0_1	isotig18539	99.66	1160	3	1	16	1174	1	1160	0	2119	1.83811	0.859499	0.978608	ENSP00000357535|enoyl Coenzyme A hydratase, short chain, 1, mitochondrial [Source:HGNC Symbol;Acc:3151];	ENSMUSP00000026538|enoyl Coenzyme A hydratase, short chain, 1, mitochondrial Gene [Source:MGI (curated);Acc:MGI:2136460];
mk4.001190.00.01	isotig18420	100	401	0	0	48	448	42	442	0	741	1.83497	0.470257	1.36471	ENSP00000007699|Y box binding protein 2 [Source:HGNC Symbol;Acc:17948];	ENSMUSP00000104242|Y box protein 2 Gene [Source:MGI (curated);Acc:MGI:1096372];ENSMUSP00000018698|Y box protein 2 Gene [Source:MGI (curated);Acc:MGI:1096372];
OX_Smed_1.0.01280	isotig10118	99.37	1736	9	2	1400	3134	506	2240	0	3144	1.83469	0.656663	1.17803	ENSP00000263377|bromodomain containing 4 [Source:HGNC Symbol;Acc:13575];ENSP00000353112|bromodomain containing 4 [Source:HGNC Symbol;Acc:13575];ENSP00000376617|bromodomain containing 4 [Source:HGNC Symbol;Acc:13575];ENSP00000360901|bromodomain containing 4 [Source:HGNC Symbol;Acc:13575];	ENSMUSP00000113070|bromodomain containing 4 Gene [Source:MGI (curated);Acc:MGI:1888520];ENSMUSP00000113197|bromodomain containing 4 Gene [Source:MGI (curated);Acc:MGI:1888520];ENSMUSP00000003726|bromodomain containing 4 Gene [Source:MGI (curated);Acc:MGI:1888520];
mk4.000040.12.01	isotig16546	99.56	1143	5	0	1	1143	57	1199	0	2084	1.83403	0.927454	0.90658	ENSP00000367835|PRP18 pre-mRNA processing factor 18 homolog (S. cerevisiae) [Source:HGNC Symbol;Acc:17351];	ENSMUSP00000041428|PRP18 pre-mRNA processing factor 18 homolog (yeast) Gene [Source:MGI (curated);Acc:MGI:1914479];ENSMUSP00000116495|PRP18 pre-mRNA processing factor 18 homolog (yeast) Gene [Source:MGI (curated);Acc:MGI:1914479];
dd_smedV4_17762_0_1	CUFF.176447.1	99.68	925	3	0	18	942	925	1	0	1692	1.83403	0.110751	1.72328	NA	NA
dd_smedV4_16238_0_1	isotig26255	99.88	802	1	0	1	802	8	809	0	1476	1.83403	1.30838	0.525659	NA	NA
OX_Smed_1.0.07799	isotig26255	99.83	575	1	0	77	651	575	1	0	1057	1.83403	1.30838	0.525659	NA	NA
mk4.002257.00.01	isotig14601	99.87	798	1	0	1	798	14	811	0	1469	1.83215	0.484565	1.34759	ENSP00000264710|RAB10, member RAS oncogene family [Source:HGNC Symbol;Acc:9759];	ENSMUSP00000021001|RAB10, member RAS oncogene family Gene [Source:MGI Symbol;Acc:MGI:105066];
mk4.003490.03.01	isotig08952	99.3	861	4	1	1	859	284	1144	0	1555	1.83123	0.64367	1.18756	ENSP00000362166|MYST/Esa1-associated factor 6 [Source:HGNC Symbol;Acc:25674];ENSP00000394966|MYST/Esa1-associated factor 6 [Source:HGNC Symbol;Acc:25674];ENSP00000362164|MYST/Esa1-associated factor 6 [Source:HGNC Symbol;Acc:25674];ENSP00000296214|MYST/Esa1-associated factor 6 [Source:HGNC Symbol;Acc:25674];	ENSMUSP00000053543|MYST/Esa1-associated factor 6 Gene [Source:MGI (curated);Acc:MGI:1917338];ENSMUSP00000122288|MYST/Esa1-associated factor 6 Gene [Source:MGI (curated);Acc:MGI:1917338];
mk4.001361.04.01	isotig14360	99.43	1049	5	1	1	1049	10	1057	0	1903	1.82774	0.478663	1.34907	ENSP00000262990|zinc finger protein 330 [Source:HGNC Symbol;Acc:15462];	ENSMUSP00000084076|zinc finger protein 330 Gene [Source:MGI Symbol;Acc:MGI:1353574];ENSMUSP00000034147|zinc finger protein 330 Gene [Source:MGI Symbol;Acc:MGI:1353574];
OX_Smed_1.0.09667	isotig14360	100	389	0	0	310	698	358	746	0	719	1.82774	0.478663	1.34907	ENSP00000262990|zinc finger protein 330 [Source:HGNC Symbol;Acc:15462];	ENSMUSP00000084076|zinc finger protein 330 Gene [Source:MGI Symbol;Acc:MGI:1353574];ENSMUSP00000034147|zinc finger protein 330 Gene [Source:MGI Symbol;Acc:MGI:1353574];
OX_Smed_1.0.05003	isotig02339	98.68	1140	10	5	556	1695	23	1157	0	2025	1.82721	0.394161	1.43305	ENSP00000286428|von Hippel-Lindau binding protein 1 [Source:HGNC Symbol;Acc:12662];	ENSMUSP00000033540|von Hippel-Lindau binding protein 1 Gene [Source:MGI (curated);Acc:MGI:1333804];
dd_smedV4_868_0_1	isotig06204	99.43	700	4	0	449	1148	599	1298	0	1271	1.82612	0.689183	1.13694	ENSP00000341827|general transcription factor IIA, 1, 19/37kDa [Source:HGNC Symbol;Acc:4646];ENSP00000377229|general transcription factor IIA, 1, 19/37kDa [Source:HGNC Symbol;Acc:4646];ENSP00000409492|general transcription factor IIA, 1, 19/37kDa [Source:HGNC Symbol;Acc:4646];ENSP00000298173|general transcription factor IIA, 1, 19/37kDa [Source:HGNC Symbol;Acc:4646];	ENSMUSP00000068562|general transcription factor II A, 1 Gene [Source:MGI Symbol;Acc:MGI:1933277];ENSMUSP00000021345|general transcription factor II A, 1 Gene [Source:MGI Symbol;Acc:MGI:1933277];
OX_Smed_1.0.17730	isotig06204	99.93	1498	1	0	1	1498	1	1498	0	2761	1.82612	0.689183	1.13694	ENSP00000341827|general transcription factor IIA, 1, 19/37kDa [Source:HGNC Symbol;Acc:4646];ENSP00000377229|general transcription factor IIA, 1, 19/37kDa [Source:HGNC Symbol;Acc:4646];ENSP00000409492|general transcription factor IIA, 1, 19/37kDa [Source:HGNC Symbol;Acc:4646];ENSP00000298173|general transcription factor IIA, 1, 19/37kDa [Source:HGNC Symbol;Acc:4646];	ENSMUSP00000068562|general transcription factor II A, 1 Gene [Source:MGI Symbol;Acc:MGI:1933277];ENSMUSP00000021345|general transcription factor II A, 1 Gene [Source:MGI Symbol;Acc:MGI:1933277];
OX_Smed_1.0.03200	isotig04982	99.96	2284	0	1	85	2368	17	2299	0	4211	1.82196	2.62243	-0.800467	ENSP00000409382|EF-hand calcium binding domain 4B [Source:HGNC Symbol;Acc:28657];ENSP00000409382|EF-hand calcium binding domain 4B [Source:HGNC Symbol;Acc:28657];ENSP00000409382|EF-hand calcium binding domain 4B [Source:HGNC Symbol;Acc:28657];ENSP00000412496|EF-hand calcium binding domain 4B [Source:HGNC Symbol;Acc:28657];	ENSMUSP00000070588|RAB13, member RAS oncogene family Gene [Source:MGI (curated);Acc:MGI:1927232];ENSMUSP00000071494|EF-hand calcium binding domain 4B Gene [Source:MGI (curated);Acc:MGI:2685919];ENSMUSP00000071494|EF-hand calcium binding domain 4B Gene [Source:MGI (curated);Acc:MGI:2685919];
mk4.000299.16.01	isotig14921	99.47	1317	7	0	157	1473	98	1414	0	2394	1.82069	1.11387	0.706825	ENSP00000410829|Tubulin beta chain (Tubulin beta-5 chain) [Source:UniProtKB/Swiss-Prot;Acc:P07437];ENSP00000259818|tubulin, beta 2B [Source:HGNC Symbol;Acc:30829];ENSP00000341289|tubulin, beta 2C [Source:HGNC Symbol;Acc:20771];ENSP00000399155|Tubulin beta chain (Tubulin beta-5 chain) [Source:UniProtKB/Swiss-Prot;Acc:P07437];ENSP00000410071|tubulin, beta [Source:HGNC Symbol;Acc:20778];	ENSMUSP00000060246|tubulin, beta 2A Gene [Source:MGI Symbol;Acc:MGI:107861];ENSMUSP00000071135|tubulin, beta 4 Gene [Source:MGI Symbol;Acc:MGI:107848];ENSMUSP00000042342|tubulin, beta 2C Gene [Source:MGI (curated);Acc:MGI:1915472];ENSMUSP00000001566|tubulin, beta 5 Gene [Source:MGI (curated);Acc:MGI:107812];ENSMUSP00000075178|tubulin, beta 2B Gene [Source:MGI Symbol;Acc:MGI:1920960];
OX_Smed_1.0.09126	isotig11720	99.85	682	0	1	47	728	1	681	0	1253	1.81975	-0.0836877	1.90344	NA	ENSMUSP00000037929|MPV17 mitochondrial membrane protein-like 2 Gene [Source:MGI Symbol;Acc:MGI:2681846];
mk4.000691.03.01	isotig23186	99	901	4	5	303	1198	1	901	0	1609	1.81865	0.999584	0.819067	ENSP00000364397|KIAA0195 [Source:HGNC Symbol;Acc:28983];ENSP00000313885|KIAA0195 [Source:HGNC Symbol;Acc:28983];	ENSMUSP00000091440|RIKEN cDNA 2310067B10 gene Gene [Source:MGI Symbol;Acc:MGI:1919197];ENSMUSP00000099322|RIKEN cDNA 2310067B10 gene Gene [Source:MGI Symbol;Acc:MGI:1919197];
mk4.000347.14.01	isotig00603	99.77	1745	4	0	1	1745	652	2396	0	3201	1.81756	1.22934	0.588218	ENSP00000388891|FK506 binding protein 8, 38kDa [Source:HGNC Symbol;Acc:3724];	ENSMUSP00000112527|FK506 binding protein 8 Gene [Source:MGI (curated);Acc:MGI:1341070];
dd_smedV4_8689_0_1	isotig09572	99.92	1311	1	0	1109	2419	302	1612	0	2416	1.81728	0.977219	0.840064	ENSP00000263736|S1 RNA binding domain 1 [Source:HGNC Symbol;Acc:25521];	ENSMUSP00000092810|S1 RNA binding domain 1 Gene [Source:MGI Symbol;Acc:MGI:1925836];
mk4.002115.00.01	isotig09572	99.61	509	1	1	1573	2081	590	1097	0	928	1.81728	0.977219	0.840064	ENSP00000263736|S1 RNA binding domain 1 [Source:HGNC Symbol;Acc:25521];	ENSMUSP00000092810|S1 RNA binding domain 1 Gene [Source:MGI Symbol;Acc:MGI:1925836];
OX_Smed_1.0.08029	isotig05046	99.67	910	1	2	25	933	1	909	0	1663	1.81711	0.674889	1.14222	ENSP00000363250|GPN-loop GTPase 2 [Source:HGNC Symbol;Acc:25513];	ENSMUSP00000030661|GPN-loop GTPase 2 Gene [Source:MGI (curated);Acc:MGI:2140368];
OX_Smed_1.0.02122	isotig12179	99.36	1403	2	4	265	1667	1	1396	0	2534	1.8157	0.446252	1.36945	ENSP00000386760|phosphatidylinositol glycan anchor biosynthesis, class Q [Source:HGNC Symbol;Acc:14135];ENSP00000026218|phosphatidylinositol glycan anchor biosynthesis, class Q [Source:HGNC Symbol;Acc:14135];ENSP00000409341|phosphatidylinositol glycan anchor biosynthesis, class Q [Source:HGNC Symbol;Acc:14135];ENSP00000410434|phosphatidylinositol glycan anchor biosynthesis, class Q [Source:HGNC S…	ENSMUSP00000094981|phosphatidylinositol glycan anchor biosynthesis, class Q Gene [Source:MGI (curated);Acc:MGI:1333114];
OX_Smed_1.0.16688	isotig12509	99.76	1244	2	1	1	1244	1	1243	0	2279	1.81482	0.238342	1.57648	ENSP00000264021|UPF0360 protein C11orf60 [Source:UniProtKB/Swiss-Prot;Acc:Q9NQC8];ENSP00000264020|UPF0360 protein C11orf60 [Source:UniProtKB/Swiss-Prot;Acc:Q9NQC8];	ENSMUSP00000002099|RIKEN cDNA 1500035H01 gene Gene [Source:MGI Symbol;Acc:MGI:1923818];ENSMUSP00000113845|RIKEN cDNA 1500035H01 gene Gene [Source:MGI Symbol;Acc:MGI:1923818];
OX_Smed_1.0.01168	isotig14026	99.46	2037	2	7	175	2205	1	2034	0	3692	1.8141	0.55429	1.25981	ENSP00000379987|transcription factor AP-4 (activating enhancer binding protein 4) [Source:HGNC Symbol;Acc:11745];ENSP00000204517|transcription factor AP-4 (activating enhancer binding protein 4) [Source:HGNC Symbol;Acc:11745];	ENSMUSP00000005862|transcription factor AP4 Gene [Source:MGI Symbol;Acc:MGI:103239];
dd_smedV4_12706_0_2	isotig23939	99.89	884	0	1	1596	2479	1	883	0	1626	1.81304	1.26582	0.547226	ENSP00000308774|BMX non-receptor tyrosine kinase [Source:HGNC Symbol;Acc:1079];ENSP00000340082|BMX non-receptor tyrosine kinase [Source:HGNC Symbol;Acc:1079];ENSP00000350224|BMX non-receptor tyrosine kinase [Source:HGNC Symbol;Acc:1079];	ENSMUSP00000107884|BMX non-receptor tyrosine kinase Gene [Source:MGI (curated);Acc:MGI:1101778];ENSMUSP00000015547|BMX non-receptor tyrosine kinase Gene [Source:MGI (curated);Acc:MGI:1101778];ENSMUSP00000107882|BMX non-receptor tyrosine kinase Gene [Source:MGI (curated);Acc:MGI:1101778];
OX_Smed_1.0.02837	isotig14211	99.73	1854	4	1	137	1990	64	1916	0	3395	1.80995	0.8777	0.932254	ENSP00000280154|programmed cell death 4 (neoplastic transformation inhibitor) [Source:HGNC Symbol;Acc:8763];ENSP00000376816|programmed cell death 4 (neoplastic transformation inhibitor) [Source:HGNC Symbol;Acc:8763];ENSP00000415820|programmed cell death 4 (neoplastic transformation inhibitor) [Source:HGNC Symbol;Acc:8763];	ENSMUSP00000025931|programmed cell death 4 Gene [Source:MGI Symbol;Acc:MGI:107490];ENSMUSP00000073975|programmed cell death 4 Gene [Source:MGI Symbol;Acc:MGI:107490];
dd_smedV4_2142_0_1	isotig13732	100	1087	0	0	1	1087	17	1103	0	2008	1.80909	0.518709	1.29038	ENSP00000340823|general transcription factor IIF, polypeptide 2, 30kDa [Source:HGNC Symbol;Acc:4653];	ENSMUSP00000086312|general transcription factor IIF, polypeptide 2 Gene [Source:MGI Symbol;Acc:MGI:1915955];
dd_smedV4_4815_0_1	isotig06201	99.9	987	1	0	3863	4849	797	1783	0	1818	1.80793	1.14436	0.663561	ENSP00000356520|DEAH (Asp-Glu-Ala-His) box polypeptide 9 [Source:HGNC Symbol;Acc:2750];	ENSMUSP00000038135|DEAH (Asp-Glu-Ala-His) box polypeptide 9 Gene [Source:MGI Symbol;Acc:MGI:108177];
dd_smedV4_4815_0_2	isotig06201	98.7	922	12	0	3700	4621	862	1783	0	1637	1.80793	1.14436	0.663561	ENSP00000356520|DEAH (Asp-Glu-Ala-His) box polypeptide 9 [Source:HGNC Symbol;Acc:2750];	ENSMUSP00000038135|DEAH (Asp-Glu-Ala-His) box polypeptide 9 Gene [Source:MGI Symbol;Acc:MGI:108177];
OX_Smed_1.0.20743	CUFF.607.1	98.28	407	5	2	24	428	34	440	0	712	1.80457	0.533558	1.27101	ENSP00000404375|ribosomal protein L36a [Source:HGNC Symbol;Acc:10359];	ENSMUSP00000106249|ribosomal protein L36A-like Gene [Source:MGI (curated);Acc:MGI:1913733];ENSMUSP00000106250|ribosomal protein L36A-like Gene [Source:MGI (curated);Acc:MGI:1913733];ENSMUSP00000059766|ribosomal protein L36A-like Gene [Source:MGI (curated);Acc:MGI:1913733];ENSMUSP00000108837|ribosomal protein L36A Gene [Source:MGI Symbol;Acc:MGI:1201789];
mk4.013345.00.01	isotig23078	96.79	871	3	6	309	1154	840	1710	0	1430	1.80388	1.3205	0.483377	NA	NA
OX_Smed_1.0.07809	CUFF.211918.1	99.64	558	2	0	941	1498	572	15	0	1020	1.80378	0.962279	0.841504	NA	NA
OX_Smed_1.0.20482	isotig21160	99.51	2863	5	2	2	2864	2854	1	0	5203	1.80195	0.839521	0.962424	NA	NA
dd_smedV4_10539_0_1	isotig14092	100	854	0	0	1	854	5	858	0	1578	1.80174	0.240219	1.56153	NA	NA
mk4.000718.00.01	isotig16073	98.69	534	7	0	64	597	60	593	0	948	1.80144	0.434733	1.36671	ENSP00000263431|protein kinase C, gamma [Source:HGNC Symbol;Acc:9402];ENSP00000387919|protein kinase C, gamma [Source:HGNC Symbol;Acc:9402];	ENSMUSP00000097874|protein kinase C, gamma Gene [Source:MGI Symbol;Acc:MGI:97597];
OX_Smed_1.0.21205	isotig16073	99.49	590	2	1	1	590	8	596	0	1072	1.80144	0.434733	1.36671	ENSP00000263431|protein kinase C, gamma [Source:HGNC Symbol;Acc:9402];ENSP00000387919|protein kinase C, gamma [Source:HGNC Symbol;Acc:9402];	ENSMUSP00000097874|protein kinase C, gamma Gene [Source:MGI Symbol;Acc:MGI:97597];
OX_Smed_1.0.11442	isotig08754	99.83	1148	2	0	710	1857	1	1148	0	2109	1.8012	0.981657	0.819544	ENSP00000316109|angiogenic factor with G patch and FHA domains 1 [Source:HGNC Symbol;Acc:24684];	ENSMUSP00000022189|angiogenic factor with G patch and FHA domains 1 Gene [Source:MGI Symbol;Acc:MGI:1913799];
dd_smedV4_9716_1_1	isotig08046	99.59	967	1	3	6676	7642	1	964	0	1760	1.80119	1.39427	0.406918	NA	NA
OX_Smed_1.0.18264	isotig08046	100	526	0	0	125	650	1	526	0	972	1.80119	1.39427	0.406918	NA	NA
mk4.001308.00.01	contig17842	99.52	1248	6	0	1	1248	30	1277	0	2272	1.79989	0.403744	1.39614	ENSP00000261712|proteasome (prosome, macropain) 26S subunit, non-ATPase, 11 [Source:HGNC Symbol;Acc:9556];	ENSMUSP00000017572|proteasome (prosome, macropain) 26S subunit, non-ATPase, 11 Gene [Source:MGI (curated);Acc:MGI:1916327];
mk4.024113.00.01	isotig18414	99.78	460	1	0	78	537	61	520	0	845	1.79916	0.33191	1.46725	ENSP00000221975|ribosomal protein S19 [Source:HGNC Symbol;Acc:10402];	ENSMUSP00000116311|ribosomal protein S19 Gene [Source:MGI (curated);Acc:MGI:1333780];ENSMUSP00000104066|ribosomal protein S19 Gene [Source:MGI (curated);Acc:MGI:1333780];ENSMUSP00000104067|ribosomal protein S19 Gene [Source:MGI (curated);Acc:MGI:1333780];ENSMUSP00000104068|ribosomal protein S19 Gene [Source:MGI (curated);Acc:MGI:1333780];ENSMUSP00000048491|ribosomal protein S19 Gene [Source:MGI (…
mk4.007267.01.01	isotig16772	99.3	715	5	0	1	715	27	741	0	1293	1.79742	0.914979	0.882445	ENSP00000363392|sorting nexin 12 [Source:HGNC Symbol;Acc:14976];	ENSMUSP00000113117|sorting nexin 12 Gene [Source:MGI (curated);Acc:MGI:1919331];
mk4.000868.11.01	CUFF.68398.1	100	736	0	0	96	831	1	736	0	1360	1.79288	1.04388	0.749005	NA	NA
OX_Smed_1.0.16902	isotig19424	100	1449	0	0	1	1449	1449	1	0	2676	1.79221	0.0319362	1.76028	NA	NA
OX_Smed_1.0.23021	isotig15844	100	1168	0	0	1	1168	1	1168	0	2158	1.79012	1.59094	0.199176	ENSP00000320461|activating signal cointegrator 1 complex subunit 1 [Source:HGNC Symbol;Acc:24268];ENSP00000362193|activating signal cointegrator 1 complex subunit 1 [Source:HGNC Symbol;Acc:24268];ENSP00000320810|activating signal cointegrator 1 complex subunit 1 [Source:HGNC Symbol;Acc:24268];ENSP00000378377|activating signal cointegrator 1 complex subunit 1 [Source:HGNC Symbol;Acc:24268];	ENSMUSP00000052351|activating signal cointegrator 1 complex subunit 1 Gene [Source:MGI Symbol;Acc:MGI:1916340];
dd_smedV4_4599_0_2	isotig04755	99.6	251	0	1	12	261	55	305	3e-128	457	1.78986	0.744526	1.04533	NA	NA
mk4.000469.01.01	isotig22005	99.4	665	4	0	828	1492	1	665	0	1206	1.78789	0.67398	1.11391	ENSP00000268124|polymerase (DNA directed), gamma [Source:HGNC Symbol;Acc:9179];ENSP00000399851|polymerase (DNA directed), gamma [Source:HGNC Symbol;Acc:9179];	ENSMUSP00000119616|polymerase (DNA directed), gamma Gene [Source:MGI (curated);Acc:MGI:1196389];ENSMUSP00000073551|polymerase (DNA directed), gamma Gene [Source:MGI (curated);Acc:MGI:1196389];
OX_Smed_1.0.00801	isotig04785	99.37	1271	6	2	1	1271	7	1275	0	2302	1.78558	0.774002	1.01158	ENSP00000224073|endothelial differentiation-related factor 1 [Source:HGNC Symbol;Acc:3164];ENSP00000224073|endothelial differentiation-related factor 1 [Source:HGNC Symbol;Acc:3164];	ENSMUSP00000015236|endothelial differentiation-related factor 1 Gene [Source:MGI (curated);Acc:MGI:1891227];ENSMUSP00000015236|endothelial differentiation-related factor 1 Gene [Source:MGI (curated);Acc:MGI:1891227];
OX_Smed_1.0.08633	isotig16407	100	2448	0	0	772	3219	2	2449	0	4521	1.78225	0.820681	0.961564	ENSP00000374279|Rtf1, Paf1/RNA polymerase II complex component, homolog (S. cerevisiae) [Source:HGNC Symbol;Acc:28996];ENSP00000374280|Rtf1, Paf1/RNA polymerase II complex component, homolog (S. cerevisiae) [Source:HGNC Symbol;Acc:28996];	ENSMUSP00000028767|Rtf1, Paf1/RNA polymerase II complex component, homolog (S. cerevisiae) Gene [Source:MGI (curated);Acc:MGI:1309480];
OX_Smed_1.0.22697	isotig18921	99.9	2099	2	0	912	3010	1	2099	0	3868	1.78159	1.41609	0.365501	ENSP00000356468|influenza virus NS1A binding protein [Source:HGNC Symbol;Acc:16951];	ENSMUSP00000023918|influenza virus NS1A binding protein Gene [Source:MGI Symbol;Acc:MGI:2152389];ENSMUSP00000095150|influenza virus NS1A binding protein Gene [Source:MGI Symbol;Acc:MGI:2152389];
mk4.001752.00.01	isotig15842	99.35	1236	8	0	9	1244	72	1307	0	2239	1.77924	0.707395	1.07185	ENSP00000382156|SET domain containing 4 [Source:HGNC Symbol;Acc:1258];ENSP00000382159|SET domain containing 4 [Source:HGNC Symbol;Acc:1258];ENSP00000382152|SET domain containing 4 [Source:HGNC Symbol;Acc:1258];ENSP00000382163|SET domain containing 4 [Source:HGNC Symbol;Acc:1258];ENSP00000395830|SET domain containing 4 [Source:HGNC Symbol;Acc:1258];	ENSMUSP00000023669|SET domain containing 4 Gene [Source:MGI (curated);Acc:MGI:2136890];ENSMUSP00000109584|SET domain containing 4 Gene [Source:MGI (curated);Acc:MGI:2136890];
OX_Smed_1.0.10903	isotig09000	99.88	1658	1	1	732	2389	3	1659	0	3049	1.776	0.83975	0.93625	ENSP00000344955|K(lysine) acetyltransferase 5 [Source:HGNC Symbol;Acc:5275];	ENSMUSP00000109271|K(lysine) acetyltransferase 5 Gene [Source:MGI Symbol;Acc:MGI:1932051];
dd_smedV4_4706_1_4	isotig09000	99.92	1188	0	1	14	1201	16	1202	0	2187	1.776	0.83975	0.93625	ENSP00000344955|K(lysine) acetyltransferase 5 [Source:HGNC Symbol;Acc:5275];	ENSMUSP00000109271|K(lysine) acetyltransferase 5 Gene [Source:MGI Symbol;Acc:MGI:1932051];
mk4.000216.16.01	isotig17774	98.82	1013	9	3	273	1284	1	1011	0	1801	1.7725	0.433624	1.33887	ENSP00000321810|tRNA isopentenyltransferase 1 [Source:HGNC Symbol;Acc:20286];	ENSMUSP00000099709|tRNA isopentenyltransferase 1 Gene [Source:MGI (curated);Acc:MGI:1914216];
mk4.000828.01.01	isotig13543	99.39	330	2	0	1	330	26	355	3e-171	599	1.77221	0.2838	1.48841	NA	NA
OX_Smed_1.0.17599	isotig17257	99.74	1889	5	0	1	1889	1	1889	0	3463	1.7699	0.775855	0.994049	ENSP00000380969|THO complex 5 [Source:HGNC Symbol;Acc:19074];ENSP00000395667|THO complex 5 [Source:HGNC Symbol;Acc:19074];ENSP00000420306|THO complex 5 [Source:HGNC Symbol;Acc:19074];ENSP00000380970|THO complex 5 [Source:HGNC Symbol;Acc:19074];ENSP00000416500|THO complex 5 [Source:HGNC Symbol;Acc:19074];ENSP00000393205|ATPase, H+ transporting V0 subunit e2 [Source:HGNC Symbol;Acc:21723];ENSP00000…	ENSMUSP00000045580|THO complex 5 Gene [Source:MGI (curated);Acc:MGI:1351333];ENSMUSP00000105529|THO complex 5 Gene [Source:MGI (curated);Acc:MGI:1351333];ENSMUSP00000044110|ATPase, H+ transporting, lysosomal V0 subunit E2 Gene [Source:MGI Symbol;Acc:MGI:1923502];
mk4.000577.03.01	isotig15564	99.62	789	3	0	1	789	41	829	0	1441	1.76729	0.587098	1.18019	ENSP00000298510|peroxiredoxin 3 [Source:HGNC Symbol;Acc:9354];	ENSMUSP00000025961|peroxiredoxin 3 Gene [Source:MGI (curated);Acc:MGI:88034];
OX_Smed_1.0.13345	isotig13948	99.89	3642	4	0	137	3778	1	3642	0	6704	1.7633	0.968484	0.794812	ENSP00000373770|RAN binding protein 17 [Source:HGNC Symbol;Acc:14428];ENSP00000410249|exportin 7 [Source:HGNC Symbol;Acc:14108];ENSP00000404853|exportin 7 [Source:HGNC Symbol;Acc:14108];ENSP00000252512|exportin 7 [Source:HGNC Symbol;Acc:14108];	ENSMUSP00000099879|RAN binding protein 17 Gene [Source:MGI (curated);Acc:MGI:1929706];ENSMUSP00000022696|exportin 7 Gene [Source:MGI Symbol;Acc:MGI:1929705];
OX_Smed_1.0.13209	isotig08464	99.56	1608	7	0	750	2357	811	2418	0	2931	1.76321	1.24423	0.518976	ENSP00000387262|inner membrane protein, mitochondrial (mitofilin) [Source:HGNC Symbol;Acc:6047];ENSP00000387227|inner membrane protein, mitochondrial (mitofilin) [Source:HGNC Symbol;Acc:6047];ENSP00000407788|inner membrane protein, mitochondrial (mitofilin) [Source:HGNC Symbol;Acc:6047];ENSP00000415762|inner membrane protein, mitochondrial (mitofilin) [Source:HGNC Symbol;Acc:6047];ENSP00000396899…	ENSMUSP00000109788|inner membrane protein, mitochondrial Gene [Source:MGI Symbol;Acc:MGI:1923864];ENSMUSP00000098859|inner membrane protein, mitochondrial Gene [Source:MGI Symbol;Acc:MGI:1923864];
mk4.000283.06.01	isotig13010	99.89	927	1	0	1	927	17	943	0	1707	1.76282	0.415023	1.3478	ENSP00000273668|ELL associated factor 2 [Source:HGNC Symbol;Acc:23115];ENSP00000410708|ELL associated factor 2 [Source:HGNC Symbol;Acc:23115];	ENSMUSP00000022446|ELL associated factor 1 Gene [Source:MGI Symbol;Acc:MGI:1921677];
mk4.002848.02.01	isotig16276	99.17	1089	9	0	1	1089	33	1121	0	1962	1.76213	0.93962	0.82251	ENSP00000416411|eukaryotic translation elongation factor 1 delta (guanine nucleotide exchange protein) [Source:HGNC Symbol;Acc:3211];ENSP00000378551|eukaryotic translation elongation factor 1 delta (guanine nucleotide exchange protein) [Source:HGNC Symbol;Acc:3211];ENSP00000388261|eukaryotic translation elongation factor 1 delta (guanine nucleotide exchange protein) [Source:HGNC Symbol;Acc:3211];…	ENSMUSP00000116360|eukaryotic translation elongation factor 1 delta (guanine nucleotide exchange protein) Gene [Source:MGI (curated);Acc:MGI:1913906];ENSMUSP00000087110|eukaryotic translation elongation factor 1 delta (guanine nucleotide exchange protein) Gene [Source:MGI (curated);Acc:MGI:1913906];ENSMUSP00000105602|eukaryotic translation elongation factor 1 delta (guanine nucleotide exchange pr…
mk4.000808.00.01	isotig15995	100	353	0	0	1	353	26	378	0	652	1.76022	0.580818	1.1794	ENSP00000302160|LSM3 homolog, U6 small nuclear RNA associated (S. cerevisiae) [Source:HGNC Symbol;Acc:17874];	ENSMUSP00000044178|LSM3 homolog, U6 small nuclear RNA associated (S. cerevisiae) Gene [Source:MGI (curated);Acc:MGI:1914928];
OX_Smed_1.0.13684	CUFF.7159.2	99.84	1234	2	0	1	1234	1	1234	0	2268	1.75944	0.335513	1.42393	NA	NA
OX_Smed_1.0.06880	isotig17973	99.47	1711	9	0	790	2500	396	2106	0	3110	1.75676	1.46119	0.295572	ENSP00000300146|protein associated with topoisomerase II homolog 1 (yeast) [Source:HGNC Symbol;Acc:26721];	ENSMUSP00000060398|protein associated with topoisomerase II homolog 1 (yeast) Gene [Source:MGI Symbol;Acc:MGI:2147679];
OX_Smed_1.0.00975	isotig18220	98.58	775	3	7	1	772	723	1492	0	1365	1.75523	1.21961	0.535619	NA	NA
OX_Smed_1.0.13489	isotig07920	99.94	1714	1	0	47	1760	1	1714	0	3160	1.75399	0.867619	0.886368	ENSP00000342564|aldehyde dehydrogenase 6 family, member A1 [Source:HGNC Symbol;Acc:7179];	ENSMUSP00000082288|aldehyde dehydrogenase family 6, subfamily A1 Gene [Source:MGI Symbol;Acc:MGI:1915077];
OX_Smed_1.0.05832	isotig08964	99.83	1170	0	2	969	2138	738	1905	0	2148	1.75372	1.10157	0.65215	NA	NA
mk4.001878.06.01	isotig18617	100	947	0	0	1601	2547	1	947	0	1749	1.74821	1.11408	0.634136	ENSP00000261797|N-deacetylase/N-sulfotransferase (heparan glucosaminyl) 1 [Source:HGNC Symbol;Acc:7680];	ENSMUSP00000068687|N-deacetylase/N-sulfotransferase (heparan glucosaminyl) 1 Gene [Source:MGI Symbol;Acc:MGI:104719];
dd_smedV4_9303_0_1	isotig23665	100	1015	0	0	912	1926	1	1015	0	1875	1.7477	1.22508	0.52262	NA	NA
dd_smedV4_12242_0_2	isotig05875	99.81	1075	2	0	300	1374	267	1341	0	1975	1.74637	0.416628	1.32974	ENSP00000359874|heparan sulfate 6-O-sulfotransferase 2 [Source:HGNC Symbol;Acc:19133];ENSP00000359873|heparan sulfate 6-O-sulfotransferase 2 [Source:HGNC Symbol;Acc:19133];ENSP00000384013|heparan sulfate 6-O-sulfotransferase 2 [Source:HGNC Symbol;Acc:19133];	ENSMUSP00000110521|heparan sulfate 6-O-sulfotransferase 2 Gene [Source:MGI (curated);Acc:MGI:1354959];
dd_smedV4_7471_0_1	isotig11067	99.76	424	1	0	1	424	262	685	0	778	1.74472	0.139979	1.60475	NA	NA
mk4.000738.04.01	CUFF.61577.1	99.81	540	0	1	902	1441	141	679	0	990	1.7447	1.074	0.670706	NA	NA
OX_Smed_1.0.16329	isotig21674	100	1205	0	0	1	1205	1205	1	0	2226	1.7432	0.509176	1.23402	ENSP00000259457|proteasome (prosome, macropain) subunit, beta type, 7 [Source:HGNC Symbol;Acc:9544];	ENSMUSP00000028083|proteasome (prosome, macropain) subunit, beta type 7 Gene [Source:MGI (curated);Acc:MGI:107637];
OX_Smed_1.0.16646	isotig15345	99.85	671	1	0	1	671	1	671	0	1234	1.74245	0.640577	1.10187	ENSP00000380178|ubiquitin-conjugating enzyme E2G 1 (UBC7 homolog, yeast) [Source:HGNC Symbol;Acc:12482];	ENSMUSP00000021148|ubiquitin-conjugating enzyme E2G 1 (UBC7 homolog, C. elegans) Gene [Source:MGI (curated);Acc:MGI:1914378];
dd_smedV4_4874_0_1	isotig25157	99.8	990	2	0	1	990	14	1003	0	1818	1.74054	0.539023	1.20152	ENSP00000412002|carbohydrate kinase domain containing [Source:HGNC Symbol;Acc:25576];	ENSMUSP00000033901|carbohydrate kinase domain containing Gene [Source:MGI Symbol;Acc:MGI:1913353];
dd_smedV4_13301_0_1	isotig25563	99.78	1824	4	0	22	1845	1828	5	0	3347	1.74038	0.724911	1.01546	NA	NA
mk4.003641.01.01	isotig22633	99.07	1071	4	4	358	1425	1	1068	0	1917	1.73674	0.750312	0.986425	NA	NA
OX_Smed_1.0.13175	isotig23494	99.86	2924	4	0	127	3050	1	2924	0	5378	1.7351	0.89624	0.838857	ENSP00000366396|5'-3' exoribonuclease 2 [Source:HGNC Symbol;Acc:12836];	ENSMUSP00000028921|5'-3' exoribonuclease 2 Gene [Source:MGI (curated);Acc:MGI:894687];
OX_Smed_1.0.19120	isotig03576	99.71	1044	2	1	49	1092	24	1066	0	1910	1.73272	0.757359	0.975364	ENSP00000339247|casein kinase 2, alpha 1 polypeptide pseudogene [Source:HGNC Symbol;Acc:2458];ENSP00000371400|casein kinase 2, alpha 1 polypeptide pseudogene [Source:HGNC Symbol;Acc:2458];ENSP00000383086|casein kinase 2, alpha 1 polypeptide pseudogene [Source:HGNC Symbol;Acc:2458];ENSP00000217244|casein kinase 2, alpha 1 polypeptide pseudogene [Source:HGNC Symbol;Acc:2458];	ENSMUSP00000096829|casein kinase 2, alpha 1 polypeptide Gene [Source:MGI (curated);Acc:MGI:88543];
mk4.014895.00.01	isotig03576	99.19	988	8	0	740	1727	1158	2145	0	1781	1.73272	0.757359	0.975364	ENSP00000339247|casein kinase 2, alpha 1 polypeptide pseudogene [Source:HGNC Symbol;Acc:2458];ENSP00000371400|casein kinase 2, alpha 1 polypeptide pseudogene [Source:HGNC Symbol;Acc:2458];ENSP00000383086|casein kinase 2, alpha 1 polypeptide pseudogene [Source:HGNC Symbol;Acc:2458];ENSP00000217244|casein kinase 2, alpha 1 polypeptide pseudogene [Source:HGNC Symbol;Acc:2458];	ENSMUSP00000096829|casein kinase 2, alpha 1 polypeptide Gene [Source:MGI (curated);Acc:MGI:88543];
OX_Smed_1.0.23460	CUFF.135645.1	99.81	525	0	1	1	525	21	544	0	963	1.73175	0.765036	0.966715	ENSP00000334188|prefoldin subunit 5 [Source:HGNC Symbol;Acc:8869];	ENSMUSP00000001335|prefoldin 5 Gene [Source:MGI Symbol;Acc:MGI:1928753];
OX_Smed_1.0.11833	isotig05147	99.95	3890	2	0	264	4153	25	3914	0	7173	1.73037	1.15905	0.571316	ENSP00000262803|UPF1 regulator of nonsense transcripts homolog (yeast) [Source:HGNC Symbol;Acc:9962];ENSP00000406512|UPF1 regulator of nonsense transcripts homolog (yeast) [Source:HGNC Symbol;Acc:9962];	ENSMUSP00000075089|UPF1 regulator of nonsense transcripts homolog (yeast) Gene [Source:MGI Symbol;Acc:MGI:107995];
dd_smedV4_4536_0_2	isotig02807	99.78	897	0	2	214	1110	416	1310	0	1644	1.72968	0.10456	1.62512	ENSP00000337507|LUC7-like (S. cerevisiae) [Source:HGNC Symbol;Acc:6723];ENSP00000380885|LUC7-like (S. cerevisiae) [Source:HGNC Symbol;Acc:6723];ENSP00000293872|LUC7-like (S. cerevisiae) [Source:HGNC Symbol;Acc:6723];ENSP00000380882|LUC7-like (S. cerevisiae) [Source:HGNC Symbol;Acc:6723];ENSP00000416205|LUC7-like (S. cerevisiae) [Source:HGNC Symbol;Acc:6723];ENSP00000337507|LUC7-like (S. cerevisia…	ENSMUSP00000110529|LUC7-like 2 (S. cerevisiae) Gene [Source:MGI Symbol;Acc:MGI:2183260];ENSMUSP00000110627|Luc7 homolog (S. cerevisiae)-like Gene [Source:MGI (curated);Acc:MGI:1914228];ENSMUSP00000113405|Luc7 homolog (S. cerevisiae)-like Gene [Source:MGI (curated);Acc:MGI:1914228];ENSMUSP00000080267|Luc7 homolog (S. cerevisiae)-like Gene [Source:MGI (curated);Acc:MGI:1914228];ENSMUSP00000025023|L…
mk4.005675.01.01	isotig12108	99.35	1076	7	0	1	1076	36	1111	0	1949	1.72924	0.740043	0.9892	ENSP00000358737|ATP synthase, H+ transporting, mitochondrial F0 complex, subunit B1 [Source:HGNC Symbol;Acc:840];	ENSMUSP00000088168|ATP synthase, H+ transporting, mitochondrial F0 complex, subunit b, isoform 1 Gene [Source:MGI (curated);Acc:MGI:1100495];ENSMUSP00000113022|ATP synthase, H+ transporting, mitochondrial F0 complex, subunit b, isoform 1 Gene [Source:MGI (curated);Acc:MGI:1100495];
OX_Smed_1.0.04090	isotig18695	99.37	795	4	1	272	1066	20	813	0	1439	1.72906	0.521253	1.20781	ENSP00000250495|neural precursor cell expressed, developmentally down-regulated 8 [Source:HGNC Symbol;Acc:7732];	ENSMUSP00000010520|neural precursor cell expressed, developmentally down-regulated gene 8 Gene [Source:MGI Symbol;Acc:MGI:97301];
OX_Smed_1.0.20333	CUFF.33592.1	99.86	713	0	1	3	715	1	712	0	1310	1.72763	0.733374	0.994256	ENSP00000291386|SSU72 RNA polymerase II CTD phosphatase homolog (S. cerevisiae) [Source:HGNC Symbol;Acc:25016];	ENSMUSP00000030905|Ssu72 RNA polymerase II CTD phosphatase homolog (yeast) Gene [Source:MGI (curated);Acc:MGI:1916241];
OX_Smed_1.0.05674	isotig09659	99.81	2088	1	1	1298	3385	1	2085	0	3831	1.7245	0.615566	1.10893	ENSP00000335044|AT rich interactive domain 2 (ARID, RFX-like) [Source:HGNC Symbol;Acc:18037];ENSP00000415650|AT rich interactive domain 2 (ARID, RFX-like) [Source:HGNC Symbol;Acc:18037];	ENSMUSP00000104856|AT rich interactive domain 2 (ARID, RFX-like) Gene [Source:MGI (curated);Acc:MGI:1924294];ENSMUSP00000093969|AT rich interactive domain 2 (ARID, RFX-like) Gene [Source:MGI (curated);Acc:MGI:1924294];
OX_Smed_1.0.22812	isotig24073	99.92	1303	1	0	61	1363	1303	1	0	2403	1.72419	1.5105	0.213691	ENSP00000269980|branched chain keto acid dehydrogenase E1, alpha polypeptide [Source:HGNC Symbol;Acc:986];	ENSMUSP00000071292|branched chain ketoacid dehydrogenase E1, alpha polypeptide Gene [Source:MGI Symbol;Acc:MGI:107701];
OX_Smed_1.0.07761	isotig22268	99.47	570	2	1	522	1091	11	579	0	1035	1.72352	0.927041	0.796482	ENSP00000342868|scleraxis homolog B (mouse) [Source:HGNC Symbol;Acc:32322];ENSP00000345599|scleraxis homolog A (mouse) [Source:HGNC Symbol;Acc:24312];	ENSMUSP00000086511|transcription factor 15 Gene [Source:MGI (curated);Acc:MGI:104664];ENSMUSP00000043668|scleraxis Gene [Source:MGI Symbol;Acc:MGI:102934];
dd_smedV4_8577_0_1	isotig14032	100	1435	0	0	593	2027	1	1435	0	2651	1.72182	0.367736	1.35409	NA	NA
dd_smedV4_4121_0_1	isotig23380	99.74	1510	1	3	12	1519	79	1587	0	2763	1.71732	0.723727	0.993588	ENSP00000360050|mesoderm induction early response 1 homolog (Xenopus laevis) [Source:HGNC Symbol;Acc:29657];ENSP00000383821|mesoderm induction early response 1 homolog (Xenopus laevis) [Source:HGNC Symbol;Acc:29657];ENSP00000401288|mesoderm induction early response 1 homolog (Xenopus laevis) [Source:HGNC Symbol;Acc:29657];ENSP00000383820|mesoderm induction early response 1 homolog (Xenopus laevis…	ENSMUSP00000102469|mesoderm induction early response 1 homolog (Xenopus laevis Gene [Source:MGI (curated);Acc:MGI:1918398];ENSMUSP00000102471|mesoderm induction early response 1 homolog (Xenopus laevis Gene [Source:MGI (curated);Acc:MGI:1918398];ENSMUSP00000095558|mesoderm induction early response 1 homolog (Xenopus laevis Gene [Source:MGI (curated);Acc:MGI:1918398];ENSMUSP00000102470|mesoderm in…
dd_smedV4_20458_0_1	CUFF.101405.1	99.63	805	3	0	2	806	17	821	0	1471	1.71474	1.20623	0.508504	NA	NA
OX_Smed_1.0.23189	isotig12027	100	2447	0	0	1	2447	1	2447	0	4519	1.70838	0.135649	1.57273	ENSP00000264903|CCR4-NOT transcription complex, subunit 6-like [Source:HGNC Symbol;Acc:18042];ENSP00000425571|CCR4-NOT transcription complex, subunit 6-like [Source:HGNC Symbol;Acc:18042];ENSP00000424896|CCR4-NOT transcription complex, subunit 6-like [Source:HGNC Symbol;Acc:18042];	ENSMUSP00000108629|CCR4-NOT transcription complex, subunit 6-like Gene [Source:MGI (curated);Acc:MGI:2443154];ENSMUSP00000119415|CCR4-NOT transcription complex, subunit 6-like Gene [Source:MGI (curated);Acc:MGI:2443154];
OX_Smed_1.0.05436	isotig12027	98.74	633	4	4	1541	2173	1819	2447	0	1122	1.70838	0.135649	1.57273	ENSP00000264903|CCR4-NOT transcription complex, subunit 6-like [Source:HGNC Symbol;Acc:18042];ENSP00000425571|CCR4-NOT transcription complex, subunit 6-like [Source:HGNC Symbol;Acc:18042];ENSP00000424896|CCR4-NOT transcription complex, subunit 6-like [Source:HGNC Symbol;Acc:18042];	ENSMUSP00000108629|CCR4-NOT transcription complex, subunit 6-like Gene [Source:MGI (curated);Acc:MGI:2443154];ENSMUSP00000119415|CCR4-NOT transcription complex, subunit 6-like Gene [Source:MGI (curated);Acc:MGI:2443154];
dd_smedV4_8506_0_2	isotig04025	99.16	834	6	1	2	834	1	834	0	1500	1.70648	0.560258	1.14623	NA	NA
mk4.001675.03.01	isotig13509	99.27	827	6	0	10	836	331	1157	0	1495	1.70278	0.692113	1.01067	NA	NA
OX_Smed_1.0.22112	isotig17483	99.76	409	0	1	79	486	1	409	0	749	1.70227	0.387077	1.3152	NA	NA
OX_Smed_1.0.13284	isotig09263	99.85	2025	1	2	160	2183	4	2027	0	3722	1.70088	0.727881	0.973001	ENSP00000391481|transketolase [Source:HGNC Symbol;Acc:11834];ENSP00000417773|transketolase [Source:HGNC Symbol;Acc:11834];ENSP00000280605|transketolase-like 2 [Source:HGNC Symbol;Acc:25313];ENSP00000405455|transketolase [Source:HGNC Symbol;Acc:11834];	ENSMUSP00000022529|transketolase Gene [Source:MGI Symbol;Acc:MGI:105992];ENSMUSP00000002025|transketolase-like 2 Gene [Source:MGI Symbol;Acc:MGI:1921669];
mk4.002367.02.01	isotig21631	99.84	609	1	0	1	609	49	657	0	1120	1.70032	1.41887	0.281446	NA	NA
OX_Smed_1.0.18406	isotig14404	99.55	1761	7	1	36	1796	1760	1	0	3206	1.70026	0.75342	0.946837	ENSP00000407613|methyltransferase like 6 [Source:HGNC Symbol;Acc:28343];ENSP00000373300|methyltransferase like 6 [Source:HGNC Symbol;Acc:28343];	ENSMUSP00000077138|methyltransferase like 6 Gene [Source:MGI Symbol;Acc:MGI:1914261];
dd_smedV4_6268_0_1	isotig23134	100	1467	0	0	97	1563	1	1467	0	2710	1.69892	1.57904	0.119875	ENSP00000381132|UPF0536 protein C12orf66 [Source:UniProtKB/Swiss-Prot;Acc:Q96MD2];ENSP00000311486|UPF0536 protein C12orf66 [Source:UniProtKB/Swiss-Prot;Acc:Q96MD2];	ENSMUSP00000070834|UPF0536 protein C12orf66 homolog [Source:UniProtKB/Swiss-Prot;Acc:Q6P1I3];
OX_Smed_1.0.07311	isotig22847	99.89	2823	1	2	46	2868	1	2821	0	5195	1.6971	1.59429	0.10281	ENSP00000385000|kinesin heavy chain member 2A [Source:HGNC Symbol;Acc:6318];	ENSMUSP00000112715|kinesin family member 2A Gene [Source:MGI (curated);Acc:MGI:108390];ENSMUSP00000039687|kinesin family member 2A Gene [Source:MGI (curated);Acc:MGI:108390];
OX_Smed_1.0.15801	isotig20051	99.76	1268	2	1	1	1268	1	1267	0	2324	1.6915	0.51351	1.17799	NA	NA
dd_smedV4_8542_0_2	isotig20051	99.46	921	4	1	288	1208	356	1275	0	1672	1.6915	0.51351	1.17799	NA	NA
OX_Smed_1.0.07711	isotig19851	100	1145	0	0	47	1191	20	1164	0	2115	1.68864	0.895046	0.793599	NA	NA
dd_smedV4_3582_0_1	isotig24807	99.95	2182	1	0	18	2199	1	2182	0	4024	1.6871	0.101855	1.58525	ENSP00000338552|heterogeneous nuclear ribonucleoprotein D-like [Source:HGNC Symbol;Acc:5037];ENSP00000422040|heterogeneous nuclear ribonucleoprotein D-like [Source:HGNC Symbol;Acc:5037];ENSP00000295470|heterogeneous nuclear ribonucleoprotein D-like [Source:HGNC Symbol;Acc:5037];	ENSMUSP00000031271|heterogeneous nuclear ribonucleoprotein D-like Gene [Source:MGI (curated);Acc:MGI:1355299];ENSMUSP00000118555|heterogeneous nuclear ribonucleoprotein D-like Gene [Source:MGI (curated);Acc:MGI:1355299];ENSMUSP00000084114|heterogeneous nuclear ribonucleoprotein D-like Gene [Source:MGI (curated);Acc:MGI:1355299];ENSMUSP00000121005|heterogeneous nuclear ribonucleoprotein D-like Gen…
mk4.000447.00.01	CUFF.55567.1	100	1824	0	0	1	1824	72	1895	0	3369	1.68481	1.09423	0.590579	ENSP00000361953|poly(A) binding protein, cytoplasmic 4 (inducible form) [Source:HGNC Symbol;Acc:8557];ENSP00000313007|poly(A) binding protein, cytoplasmic 1 [Source:HGNC Symbol;Acc:8554];ENSP00000361953|poly(A) binding protein, cytoplasmic 4 (inducible form) [Source:HGNC Symbol;Acc:8557];	ENSMUSP00000001809|poly(A) binding protein, cytoplasmic 1 Gene [Source:MGI (curated);Acc:MGI:1349722];ENSMUSP00000001809|poly(A) binding protein, cytoplasmic 1 Gene [Source:MGI (curated);Acc:MGI:1349722];
OX_Smed_1.0.23427	isotig14905	100	1474	0	0	1	1474	1474	1	0	2723	1.68195	0.583403	1.09854	ENSP00000363205|NFS1 nitrogen fixation 1 homolog (S. cerevisiae) [Source:HGNC Symbol;Acc:15910];	ENSMUSP00000029147|nitrogen fixation gene 1 (S. cerevisiae) Gene [Source:MGI (curated);Acc:MGI:1316706];
mk4.004180.01.01	isotig20477	99.63	543	1	1	1	542	29	571	0	990	1.68118	0.827651	0.853532	NA	NA
OX_Smed_1.0.17394	isotig20578	99.85	1377	1	1	1	1377	1	1376	0	2531	1.6777	0.641148	1.03655	NA	NA
OX_Smed_1.0.07278	isotig25483	99.14	700	4	2	355	1054	1	698	0	1266	1.67606	0.475379	1.20068	ENSP00000281081|nucleotide binding protein-like [Source:HGNC Symbol;Acc:20278];	ENSMUSP00000044292|nucleotide binding protein-like Gene [Source:MGI Symbol;Acc:MGI:1924076];
mk4.000745.06.01	isotig26122	99.15	1055	9	0	557	1611	1	1055	0	1899	1.67438	1.16507	0.509304	NA	NA
mk4.002238.02.01	isotig03233	99.54	654	2	1	1	654	71	723	0	1190	1.67428	0.929362	0.744916	NA	NA
dd_smedV4_9540_0_1	isotig14034	99.87	1496	1	1	63	1558	1	1495	0	2750	1.67287	0.230946	1.44192	ENSP00000296595|transmembrane protein 161B [Source:HGNC Symbol;Acc:28483];	ENSMUSP00000055208|transmembrane protein 161B Gene [Source:MGI Symbol;Acc:MGI:1919995];
mk4.000217.15.01	isotig16177	99.65	867	2	1	1	867	23	888	0	1583	1.66974	0.381944	1.2878	ENSP00000314295|endothelin converting enzyme 2 [Source:HGNC Symbol;Acc:13275];	ENSMUSP00000111184|endothelin converting enzyme 2 Gene [Source:MGI (curated);Acc:MGI:1101356];
OX_Smed_1.0.01943	isotig12733	99.77	1711	3	1	78	1788	1710	1	0	3136	1.66945	0.81161	0.857841	ENSP00000365936|protein phosphatase 1, catalytic subunit, alpha isozyme [Source:HGNC Symbol;Acc:9281];	ENSMUSP00000039109|protein phosphatase 1, catalytic subunit, alpha isoform Gene [Source:MGI Symbol;Acc:MGI:103016];
OX_Smed_1.0.15800	isotig04931	100	1580	0	0	1	1580	1	1580	0	2918	1.66925	0.28766	1.38159	ENSP00000260270|ferredoxin 1 [Source:HGNC Symbol;Acc:3638];	ENSMUSP00000034552|ferredoxin 1 Gene [Source:MGI Symbol;Acc:MGI:103224];
mk4.001287.00.01	isotig15126	99.45	726	4	0	1	726	47	772	0	1319	1.66811	0.441408	1.22671	ENSP00000364261|OTU domain containing 3 [Source:HGNC Symbol;Acc:29038];	ENSMUSP00000095441|OTU domain containing 3 Gene [Source:MGI (curated);Acc:MGI:1920412];
OX_Smed_1.0.09376	CUFF.23448.1	99.93	1365	1	0	38	1402	1	1365	0	2516	1.66494	0.822312	0.842628	NA	NA
OX_Smed_1.0.19663	isotig15476	99.58	943	4	0	22	964	943	1	0	1720	1.66457	1.2116	0.452969	NA	NA
dd_smedV4_11821_0_1	isotig19776	99.81	1078	1	1	1	1078	197	1273	0	1978	1.66455	0.743304	0.921249	ENSP00000356920|dual specificity phosphatase 12 [Source:HGNC Symbol;Acc:3067];	ENSMUSP00000027970|dual specificity phosphatase 12 Gene [Source:MGI Symbol;Acc:MGI:1890614];
dd_smedV4_2302_0_1	isotig05050	100	1152	0	0	1058	2209	957	2108	0	2128	1.66368	0.90001	0.763673	ENSP00000354125|eukaryotic translation initiation factor 3, subunit B [Source:HGNC Symbol;Acc:3280];ENSP00000380206|eukaryotic translation initiation factor 3, subunit B [Source:HGNC Symbol;Acc:3280];ENSP00000316638|eukaryotic translation initiation factor 3, subunit B [Source:HGNC Symbol;Acc:3280];	ENSMUSP00000075175|eukaryotic translation initiation factor 3, subunit B Gene [Source:MGI Symbol;Acc:MGI:106478];ENSMUSP00000098076|eukaryotic translation initiation factor 3, subunit B Gene [Source:MGI Symbol;Acc:MGI:106478];
OX_Smed_1.0.15758	isotig05050	100	1152	0	0	1	1152	2108	957	0	2128	1.66368	0.90001	0.763673	ENSP00000354125|eukaryotic translation initiation factor 3, subunit B [Source:HGNC Symbol;Acc:3280];ENSP00000380206|eukaryotic translation initiation factor 3, subunit B [Source:HGNC Symbol;Acc:3280];ENSP00000316638|eukaryotic translation initiation factor 3, subunit B [Source:HGNC Symbol;Acc:3280];	ENSMUSP00000075175|eukaryotic translation initiation factor 3, subunit B Gene [Source:MGI Symbol;Acc:MGI:106478];ENSMUSP00000098076|eukaryotic translation initiation factor 3, subunit B Gene [Source:MGI Symbol;Acc:MGI:106478];
OX_Smed_1.0.00512	CUFF.197756.2	99.89	1868	2	0	93	1960	1	1868	0	3439	1.66299	1.18619	0.476796	ENSP00000385559|exportin 1 (CRM1 homolog, yeast) [Source:HGNC Symbol;Acc:12825];ENSP00000384863|exportin 1 (CRM1 homolog, yeast) [Source:HGNC Symbol;Acc:12825];ENSP00000385942|exportin 1 (CRM1 homolog, yeast) [Source:HGNC Symbol;Acc:12825];	ENSMUSP00000099934|exportin 1, CRM1 homolog (yeast) Gene [Source:MGI (curated);Acc:MGI:2144013];ENSMUSP00000020538|exportin 1, CRM1 homolog (yeast) Gene [Source:MGI (curated);Acc:MGI:2144013];ENSMUSP00000099933|exportin 1, CRM1 homolog (yeast) Gene [Source:MGI (curated);Acc:MGI:2144013];ENSMUSP00000105178|exportin 1, CRM1 homolog (yeast) Gene [Source:MGI (curated);Acc:MGI:2144013];
mk4.000768.02.01	isotig15292	99.06	425	4	0	827	1251	344	768	0	763	1.66067	0.767825	0.892845	NA	NA
dd_smedV4_10422_0_1	isotig15292	95.74	1551	59	7	25	1571	350	1897	0	2492	1.66067	0.767825	0.892845	NA	NA
dd_smedV4_11075_0_1	isotig18903	98.98	1076	4	7	346	1414	1	1076	0	1919	1.65781	0.870617	0.787195	NA	NA
dd_smedV4_6701_0_1	isotig12486	98.6	573	6	2	195	766	1	572	0	1013	1.65471	0.308601	1.34611	NA	NA
dd_smedV4_6701_0_15	isotig12486	98.6	573	6	2	195	766	1	572	0	1013	1.65471	0.308601	1.34611	NA	NA
dd_smedV4_5039_0_1	isotig23392	100	2363	0	0	450	2812	35	2397	0	4364	1.65378	0.522581	1.1312	ENSP00000403338|zinc finger protein 598 [Source:HGNC Symbol;Acc:28079];	ENSMUSP00000038367|zinc finger protein 598 Gene [Source:MGI Symbol;Acc:MGI:2670965];ENSMUSP00000085737|zinc finger protein 598 Gene [Source:MGI Symbol;Acc:MGI:2670965];
OX_Smed_1.0.06885	isotig22082	100	1114	0	0	513	1626	1	1114	0	2058	1.65267	1.20493	0.447739	NA	NA
dd_smedV4_176_0_1	isotig16434	95.67	416	18	0	17	432	26	441	0	669	1.65179	0.331355	1.32044	ENSP00000388107|ubiquitin A-52 residue ribosomal protein fusion product 1 [Source:HGNC Symbol;Acc:12458];ENSP00000396910|ubiquitin A-52 residue ribosomal protein fusion product 1 [Source:HGNC Symbol;Acc:12458];	ENSMUSP00000113804|ubiquitin A-52 residue ribosomal protein fusion product 1 Gene [Source:MGI (curated);Acc:MGI:98887];ENSMUSP00000123562|ubiquitin A-52 residue ribosomal protein fusion product 1 Gene [Source:MGI (curated);Acc:MGI:98887];ENSMUSP00000121149|ubiquitin A-52 residue ribosomal protein fusion product 1 Gene [Source:MGI (curated);Acc:MGI:98887];ENSMUSP00000123263|ubiquitin A-52 residue …
OX_Smed_1.0.03316	isotig07640	99.7	2316	4	3	21	2334	1	2315	0	4235	1.64844	0.337251	1.31119	ENSP00000354522|topoisomerase (DNA) I [Source:HGNC Symbol;Acc:11986];	ENSMUSP00000017078|topoisomerase (DNA) I Gene [Source:MGI (curated);Acc:MGI:98788];ENSMUSP00000105094|topoisomerase (DNA) I Gene [Source:MGI (curated);Acc:MGI:98788];
mk4.009207.00.01	isotig07640	99.45	903	5	0	699	1601	1119	2021	0	1640	1.64844	0.337251	1.31119	ENSP00000354522|topoisomerase (DNA) I [Source:HGNC Symbol;Acc:11986];	ENSMUSP00000017078|topoisomerase (DNA) I Gene [Source:MGI (curated);Acc:MGI:98788];ENSMUSP00000105094|topoisomerase (DNA) I Gene [Source:MGI (curated);Acc:MGI:98788];
OX_Smed_1.0.04318	CUFF.77904.3	99.89	901	1	0	322	1222	901	1	0	1659	1.64689	0.758927	0.887966	NA	NA
OX_Smed_1.0.19156	isotig23868	99.72	1432	1	3	21	1452	1	1429	0	2619	1.64139	1.05646	0.584931	NA	NA
OX_Smed_1.0.21850	isotig18622	100	486	0	0	1	486	40	525	0	898	1.63673	0.646804	0.989929	NA	NA
dd_smedV4_2007_0_1	CUFF.251173.1	99.78	909	2	0	6	914	1	909	0	1668	1.63654	0.447592	1.18895	ENSP00000355325|proteasome (prosome, macropain) subunit, beta type, 5 [Source:HGNC Symbol;Acc:9542];	ENSMUSP00000022803|proteasome (prosome, macropain) subunit, beta type 5 Gene [Source:MGI Symbol;Acc:MGI:1194513];
dd_smedV4_6424_0_1	isotig22298	99.82	1134	2	0	76	1209	1	1134	0	2084	1.63561	0.531117	1.10449	ENSP00000363661|immunoglobulin (CD79A) binding protein 1 [Source:HGNC Symbol;Acc:5461];ENSP00000348784|immunoglobulin (CD79A) binding protein 1 [Source:HGNC Symbol;Acc:5461];	ENSMUSP00000033570|immunoglobulin (CD79A) binding protein 1 Gene [Source:MGI (curated);Acc:MGI:1346500];
dd_smedV4_10431_0_1	isotig21703	99.66	2044	2	5	3500	5539	1	2043	0	3731	1.63314	1.26914	0.364007	NA	NA
mk4.000812.00.01	isotig07080	96.14	414	8	7	1	412	81	488	0	669	1.63161	0.515368	1.11624	ENSP00000254998|NTF2-like export factor 1 [Source:HGNC Symbol;Acc:15913];	ENSMUSP00000038329|NTF2-related export protein 1 Gene [Source:MGI (curated);Acc:MGI:1929619];ENSMUSP00000105587|NTF2-related export protein 1 Gene [Source:MGI (curated);Acc:MGI:1929619];
OX_Smed_1.0.20460	isotig24814	98.7	1073	5	4	111	1183	1102	39	0	1895	1.62509	0.691608	0.933479	ENSP00000258648|mediator complex subunit 4 [Source:HGNC Symbol;Acc:17903];	ENSMUSP00000022705|mediator of RNA polymerase II transcription, subunit 4 homolog (yeast) Gene [Source:MGI Symbol;Acc:MGI:1914631];
dd_smedV4_2064_0_4	isotig06222	99.7	1980	6	0	1	1980	15	1994	0	3624	1.6235	0.513961	1.10953	ENSP00000407083|peptidylprolyl isomerase G (cyclophilin G) [Source:HGNC Symbol;Acc:14650];ENSP00000402222|peptidylprolyl isomerase G (cyclophilin G) [Source:HGNC Symbol;Acc:14650];ENSP00000260970|peptidylprolyl isomerase G (cyclophilin G) [Source:HGNC Symbol;Acc:14650];	ENSMUSP00000088370|peptidyl-prolyl isomerase G (cyclophilin G) Gene [Source:MGI (curated);Acc:MGI:2445173];ENSMUSP00000045945|peptidyl-prolyl isomerase G (cyclophilin G) Gene [Source:MGI (curated);Acc:MGI:2445173];ENSMUSP00000112194|peptidyl-prolyl isomerase G (cyclophilin G) Gene [Source:MGI (curated);Acc:MGI:2445173];
OX_Smed_1.0.03350	isotig06222	99.7	1991	5	1	1	1991	9	1998	0	3642	1.6235	0.513961	1.10953	ENSP00000407083|peptidylprolyl isomerase G (cyclophilin G) [Source:HGNC Symbol;Acc:14650];ENSP00000402222|peptidylprolyl isomerase G (cyclophilin G) [Source:HGNC Symbol;Acc:14650];ENSP00000260970|peptidylprolyl isomerase G (cyclophilin G) [Source:HGNC Symbol;Acc:14650];	ENSMUSP00000088370|peptidyl-prolyl isomerase G (cyclophilin G) Gene [Source:MGI (curated);Acc:MGI:2445173];ENSMUSP00000045945|peptidyl-prolyl isomerase G (cyclophilin G) Gene [Source:MGI (curated);Acc:MGI:2445173];ENSMUSP00000112194|peptidyl-prolyl isomerase G (cyclophilin G) Gene [Source:MGI (curated);Acc:MGI:2445173];
OX_Smed_1.0.18694	isotig06222	99.71	1399	4	0	883	2281	1407	9	0	2562	1.6235	0.513961	1.10953	ENSP00000407083|peptidylprolyl isomerase G (cyclophilin G) [Source:HGNC Symbol;Acc:14650];ENSP00000402222|peptidylprolyl isomerase G (cyclophilin G) [Source:HGNC Symbol;Acc:14650];ENSP00000260970|peptidylprolyl isomerase G (cyclophilin G) [Source:HGNC Symbol;Acc:14650];	ENSMUSP00000088370|peptidyl-prolyl isomerase G (cyclophilin G) Gene [Source:MGI (curated);Acc:MGI:2445173];ENSMUSP00000045945|peptidyl-prolyl isomerase G (cyclophilin G) Gene [Source:MGI (curated);Acc:MGI:2445173];ENSMUSP00000112194|peptidyl-prolyl isomerase G (cyclophilin G) Gene [Source:MGI (curated);Acc:MGI:2445173];
dd_smedV4_966_0_1	isotig06140	100	975	0	0	17	991	1	975	0	1801	1.62278	0.178948	1.44383	ENSP00000336776|eukaryotic translation initiation factor 5A-like 1 [Source:HGNC Symbol;Acc:17419];ENSP00000396073|eukaryotic translation initiation factor 5A-like 1 [Source:HGNC Symbol;Acc:17419];ENSP00000336702|eukaryotic translation initiation factor 5A-like 1 [Source:HGNC Symbol;Acc:17419];ENSP00000390677|eukaryotic translation initiation factor 5A-like 1 [Source:HGNC Symbol;Acc:17419];	ENSMUSP00000104248|eukaryotic translation initiation factor 5A Gene [Source:MGI (curated);Acc:MGI:106248];ENSMUSP00000104250|eukaryotic translation initiation factor 5A Gene [Source:MGI (curated);Acc:MGI:106248];ENSMUSP00000104253|eukaryotic translation initiation factor 5A Gene [Source:MGI (curated);Acc:MGI:106248];ENSMUSP00000104251|eukaryotic translation initiation factor 5A Gene [Source:MGI (…
OX_Smed_1.0.08844	isotig11495	99.81	1553	1	2	956	2508	1	1551	0	2850	1.61722	0.956816	0.660407	NA	NA
OX_Smed_1.0.06881	contig19667	99.93	1505	0	1	32	1536	1	1504	0	2772	1.61636	0.130189	1.48618	ENSP00000267615|inositol 1,3,4-triphosphate 5/6 kinase [Source:HGNC Symbol;Acc:6177];ENSP00000384399|inositol 1,3,4-triphosphate 5/6 kinase [Source:HGNC Symbol;Acc:6177];	ENSMUSP00000046027|inositol 1,3,4-triphosphate 5/6 kinase Gene [Source:MGI Symbol;Acc:MGI:2446159];
mk4.002046.00.01	contig19667	99.67	922	2	1	122	1043	584	1504	0	1685	1.61636	0.130189	1.48618	ENSP00000267615|inositol 1,3,4-triphosphate 5/6 kinase [Source:HGNC Symbol;Acc:6177];ENSP00000384399|inositol 1,3,4-triphosphate 5/6 kinase [Source:HGNC Symbol;Acc:6177];	ENSMUSP00000046027|inositol 1,3,4-triphosphate 5/6 kinase Gene [Source:MGI Symbol;Acc:MGI:2446159];
OX_Smed_1.0.09780	isotig21901	99.82	1122	1	1	3	1124	22	1142	0	2060	1.61164	0.923982	0.68766	ENSP00000394692|glycosyltransferase 1 domain containing 1 [Source:HGNC Symbol;Acc:26483];	ENSMUSP00000113864|glycosyltransferase 1 domain containing 1 Gene [Source:MGI (curated);Acc:MGI:2442755];
dd_smedV4_15732_0_1	isotig24170	99.66	1176	4	0	792	1967	1	1176	0	2150	1.61164	0.657578	0.954064	NA	NA
dd_smedV4_8175_0_1	isotig21065	99.84	1851	1	2	54	1903	1	1850	0	3400	1.60994	1.04565	0.564293	ENSP00000358497|RNA guanylyltransferase and 5'-phosphatase [Source:HGNC Symbol;Acc:10073];	ENSMUSP00000103788|RNA guanylyltransferase and 5'-phosphatase Gene [Source:MGI (curated);Acc:MGI:1329041];
dd_smedV4_7986_0_1	isotig23696	99.58	1184	2	3	458	1640	1	1182	0	2156	1.60975	0.993004	0.616743	ENSP00000348769|ariadne homolog 2 (Drosophila) [Source:HGNC Symbol;Acc:690];ENSP00000403222|ariadne homolog 2 (Drosophila) [Source:HGNC Symbol;Acc:690];	ENSMUSP00000013338|ariadne homolog 2 (Drosophila) Gene [Source:MGI Symbol;Acc:MGI:1344361];
dd_smedV4_5036_0_1	isotig20565	100	1467	0	0	1	1467	69	1535	0	2710	1.60862	0.765914	0.84271	ENSP00000278590|zinc finger CCCH-type containing 12C [Source:HGNC Symbol;Acc:29362];ENSP00000413094|zinc finger CCCH-type containing 12C [Source:HGNC Symbol;Acc:29362];	ENSMUSP00000040217|zinc finger CCCH type containing 12D Gene [Source:MGI Symbol;Acc:MGI:3045313];
OX_Smed_1.0.05756	isotig19840	98.84	259	3	0	84	342	1	259	2e-129	462	1.60673	1.47805	0.128675	NA	NA
OX_Smed_1.0.08757	isotig19840	100	483	0	0	192	674	1	483	0	893	1.60673	1.47805	0.128675	NA	NA
OX_Smed_1.0.11058	isotig22728	100	2084	0	0	79	2162	1	2084	0	3849	1.60294	1.52813	0.0748143	ENSP00000304467|thimet oligopeptidase 1 [Source:HGNC Symbol;Acc:11793];	ENSMUSP00000005057|thimet oligopeptidase 1 Gene [Source:MGI Symbol;Acc:MGI:1354165];
mk4.005475.00.01	isotig22728	99.91	1130	1	0	816	1945	953	2082	0	2082	1.60294	1.52813	0.0748143	ENSP00000304467|thimet oligopeptidase 1 [Source:HGNC Symbol;Acc:11793];	ENSMUSP00000005057|thimet oligopeptidase 1 Gene [Source:MGI Symbol;Acc:MGI:1354165];
OX_Smed_1.0.21788	CUFF.87984.1	99.4	1502	8	1	1	1501	12	1513	0	2723	1.60253	0.630069	0.972457	ENSP00000203407|ubiquinol-cytochrome c reductase core protein I [Source:HGNC Symbol;Acc:12585];	ENSMUSP00000026743|ubiquinol-cytochrome c reductase core protein 1 Gene [Source:MGI Symbol;Acc:MGI:107876];
dd_smedV4_2424_0_1	isotig01592	99.82	1714	1	2	624	2336	2322	610	0	3147	1.60207	0.400993	1.20108	ENSP00000362820|splicing factor, arginine/serine-rich 3 [Source:HGNC Symbol;Acc:10785];ENSP00000344762|splicing factor, arginine/serine-rich 3 [Source:HGNC Symbol;Acc:10785];	ENSMUSP00000117045|splicing factor, arginine/serine-rich 3 (SRp20) Gene [Source:MGI (curated);Acc:MGI:98285];
mk4.000496.00.01	CUFF.47923.1	100	630	0	0	3	632	1	630	0	1164	1.60166	0.393963	1.20769	NA	NA
mk4.000142.05.01	isotig24054	99.08	765	4	2	1	764	27	789	0	1371	1.59979	0.701035	0.898757	ENSP00000320236|translocase of inner mitochondrial membrane 22 homolog (yeast) [Source:HGNC Symbol;Acc:17317];	ENSMUSP00000021203|translocase of inner mitochondrial membrane 22 homolog (yeast) Gene [Source:MGI (curated);Acc:MGI:1929742];
dd_smedV4_10533_0_1	CUFF.198526.1	99.2	622	5	0	44	665	573	1194	0	1122	1.5979	0.445556	1.15235	NA	NA
mk4.000463.08.01	isotig21757	97.96	540	6	4	26	561	1	539	0	931	1.59764	1.44277	0.154868	ENSP00000360132|snurportin 1 [Source:HGNC Symbol;Acc:14245];ENSP00000309831|snurportin 1 [Source:HGNC Symbol;Acc:14245];ENSP00000391122|snurportin 1 [Source:HGNC Symbol;Acc:14245];ENSP00000378390|snurportin 1 [Source:HGNC Symbol;Acc:14245];	ENSMUSP00000067200|snurportin 1 Gene [Source:MGI (curated);Acc:MGI:1913319];
mk4.001712.05.01	isotig22576	99.94	1687	1	0	1	1687	3	1689	0	3110	1.59495	0.868021	0.726929	ENSP00000299300|chaperonin containing TCP1, subunit 2 (beta) [Source:HGNC Symbol;Acc:1615];	ENSMUSP00000036288|chaperonin containing Tcp1, subunit 2 (beta) Gene [Source:MGI Symbol;Acc:MGI:107186];
mk4.000055.10.01	CUFF.8184.2	100	359	0	0	147	505	82	440	0	664	1.59405	0.900511	0.693536	NA	NA
dd_smedV4_1900_0_7	isotig03522	99.75	1586	3	1	17	1602	1	1585	0	2905	1.59092	0.758078	0.832847	ENSP00000295926|cyclin L1 [Source:HGNC Symbol;Acc:20569];ENSP00000295926|cyclin L1 [Source:HGNC Symbol;Acc:20569];	ENSMUSP00000029416|cyclin L1 Gene [Source:MGI (curated);Acc:MGI:1922664];ENSMUSP00000029416|cyclin L1 Gene [Source:MGI (curated);Acc:MGI:1922664];
dd_smedV4_4577_0_1	isotig22416	99.86	2091	2	1	420	2510	1	2090	0	3843	1.59091	0.819823	0.771084	ENSP00000255608|BTB (POZ) domain containing 2 [Source:HGNC Symbol;Acc:15504];	ENSMUSP00000120751|BTB (POZ) domain containing 2 Gene [Source:MGI (curated);Acc:MGI:1933831];
mk4.000960.00.01	isotig14953	99.81	1600	3	0	1	1600	8	1607	0	2939	1.59065	0.964087	0.626558	ENSP00000369127|DnaJ (Hsp40) homolog, subfamily A, member 1 [Source:HGNC Symbol;Acc:5229];	ENSMUSP00000030118|DnaJ (Hsp40) homolog, subfamily A, member 1 Gene [Source:MGI (curated);Acc:MGI:1270129];
OX_Smed_1.0.13349	isotig10137	99.9	1938	2	0	235	2172	198	2135	0	3568	1.59022	0.561728	1.02849	ENSP00000358799|RNA binding motif protein 15 [Source:HGNC Symbol;Acc:14959];	ENSMUSP00000054424|RNA binding motif protein 15 Gene [Source:MGI Symbol;Acc:MGI:2443205];
OX_Smed_1.0.09149	isotig24946	99.67	602	2	0	9	610	1	602	0	1101	1.58938	0.68744	0.901936	ENSP00000221784|programmed cell death 5 [Source:HGNC Symbol;Acc:8764];	ENSMUSP00000113013|programmed cell death 5 Gene [Source:MGI (curated);Acc:MGI:1913538];
mk4.000015.22.01	isotig24946	98.66	298	4	0	122	419	214	511	5e-150	529	1.58938	0.68744	0.901936	ENSP00000221784|programmed cell death 5 [Source:HGNC Symbol;Acc:8764];	ENSMUSP00000113013|programmed cell death 5 Gene [Source:MGI (curated);Acc:MGI:1913538];
OX_Smed_1.0.13037	isotig13613	99.91	3201	3	0	35	3235	1	3201	0	5895	1.58829	0.257713	1.33058	ENSP00000362287|eukaryotic translation initiation factor 2C, 3 [Source:HGNC Symbol;Acc:18421];ENSP00000380923|eukaryotic translation initiation factor 2C, 3 [Source:HGNC Symbol;Acc:18421];ENSP00000362300|eukaryotic translation initiation factor 2C, 1 [Source:HGNC Symbol;Acc:3262];ENSP00000380979|eukaryotic translation initiation factor 2C, 4 [Source:HGNC Symbol;Acc:18424];ENSP00000220592|eukaryot…	ENSMUSP00000095498|eukaryotic translation initiation factor 2C, 1 Gene [Source:MGI (curated);Acc:MGI:2446630];ENSMUSP00000081309|eukaryotic translation initiation factor 2C, 4 Gene [Source:MGI (curated);Acc:MGI:1924100];ENSMUSP00000066633|eukaryotic translation initiation factor 2C, 3 Gene [Source:MGI (curated);Acc:MGI:2446634];ENSMUSP00000042207|eukaryotic translation initiation factor 2C, 2 Gen…
OX_Smed_1.0.14819	CUFF.163070.1	100	728	0	0	617	1344	5	732	0	1345	1.58768	0.604467	0.983214	ENSP00000318351|branched chain keto acid dehydrogenase E1, beta polypeptide [Source:HGNC Symbol;Acc:987];ENSP00000348880|branched chain keto acid dehydrogenase E1, beta polypeptide [Source:HGNC Symbol;Acc:987];	ENSMUSP00000112236|branched chain ketoacid dehydrogenase E1, beta polypeptide Gene [Source:MGI Symbol;Acc:MGI:88137];ENSMUSP00000034801|branched chain ketoacid dehydrogenase E1, beta polypeptide Gene [Source:MGI Symbol;Acc:MGI:88137];
mk4.004369.02.01	CUFF.163070.1	100	625	0	0	88	712	8	632	0	1155	1.58768	0.604467	0.983214	ENSP00000318351|branched chain keto acid dehydrogenase E1, beta polypeptide [Source:HGNC Symbol;Acc:987];ENSP00000348880|branched chain keto acid dehydrogenase E1, beta polypeptide [Source:HGNC Symbol;Acc:987];	ENSMUSP00000112236|branched chain ketoacid dehydrogenase E1, beta polypeptide Gene [Source:MGI Symbol;Acc:MGI:88137];ENSMUSP00000034801|branched chain ketoacid dehydrogenase E1, beta polypeptide Gene [Source:MGI Symbol;Acc:MGI:88137];
dd_smedV4_3077_0_1	isotig11925	99.68	928	1	2	269	1195	1	927	0	1696	1.58591	0.842252	0.74366	NA	NA
OX_Smed_1.0.15344	isotig17582	99.56	1823	4	3	1304	3123	1	1822	0	3319	1.58567	0.788312	0.797356	NA	NA
mk4.000684.12.01	isotig23511	99.74	1923	5	0	2473	4395	1	1923	0	3524	1.58119	0.85048	0.730714	ENSP00000301067|myeloid/lymphoid or mixed-lineage leukemia 2 [Source:HGNC Symbol;Acc:7133];	ENSMUSP00000023741|myeloid/lymphoid or mixed-lineage leukemia 2 Gene [Source:MGI Symbol;Acc:MGI:2682319];
OX_Smed_1.0.03318	isotig23511	98.04	2094	2	13	1963	4055	1	2056	0	3603	1.58119	0.85048	0.730714	ENSP00000301067|myeloid/lymphoid or mixed-lineage leukemia 2 [Source:HGNC Symbol;Acc:7133];	ENSMUSP00000023741|myeloid/lymphoid or mixed-lineage leukemia 2 Gene [Source:MGI Symbol;Acc:MGI:2682319];
dd_smedV4_5044_0_1	isotig24950	99.68	1539	4	1	880	2418	1	1538	0	2813	1.58114	0.876579	0.704561	ENSP00000221232|CCR4-NOT transcription complex, subunit 3 [Source:HGNC Symbol;Acc:7879];ENSP00000383954|CCR4-NOT transcription complex, subunit 3 [Source:HGNC Symbol;Acc:7879];	ENSMUSP00000039098|CCR4-NOT transcription complex, subunit 3 Gene [Source:MGI (curated);Acc:MGI:2385261];
dd_smedV4_6056_0_1	isotig13152	100	1569	0	0	281	1849	1	1569	0	2898	1.57937	0.526618	1.05275	ENSP00000312618|acyl-Coenzyme A dehydrogenase family, member 9 [Source:HGNC Symbol;Acc:21497];	ENSMUSP00000011492|acyl-Coenzyme A dehydrogenase family, member 9 Gene [Source:MGI (curated);Acc:MGI:1914272];
OX_Smed_1.0.20419	isotig13152	97.77	1526	0	7	1	1525	1493	1	0	2599	1.57937	0.526618	1.05275	ENSP00000312618|acyl-Coenzyme A dehydrogenase family, member 9 [Source:HGNC Symbol;Acc:21497];	ENSMUSP00000011492|acyl-Coenzyme A dehydrogenase family, member 9 Gene [Source:MGI (curated);Acc:MGI:1914272];
dd_smedV4_4795_0_1	isotig13020	99.65	1718	6	0	599	2316	1	1718	0	3140	1.57878	0.643341	0.935441	ENSP00000368856|nuclear transcription factor, X-box binding 1 [Source:HGNC Symbol;Acc:7803];	ENSMUSP00000095747|nuclear transcription factor, X-box binding 1 Gene [Source:MGI (curated);Acc:MGI:1921414];
mk4.005880.01.01	CUFF.281021.4	98.01	554	9	2	549	1101	742	1294	0	961	1.57866	1.00844	0.570227	NA	NA
mk4.001271.06.01	isotig07506	99.69	974	3	0	1	974	43	1016	0	1783	1.57801	0.298984	1.27903	ENSP00000332706|purine-rich element binding protein A [Source:HGNC Symbol;Acc:9701];	ENSMUSP00000059404|purine rich element binding protein A Gene [Source:MGI (curated);Acc:MGI:103079];
dd_smedV4_11145_0_4	isotig12017	99.63	1910	4	3	602	2511	1	1907	0	3485	1.57756	0.803955	0.773606	ENSP00000317636|RecQ protein-like 5 [Source:HGNC Symbol;Acc:9950];	ENSMUSP00000021097|RecQ protein-like 5 Gene [Source:MGI (curated);Acc:MGI:2156841];
OX_Smed_1.0.11743	isotig03197	99.03	725	7	0	938	1662	3	727	0	1301	1.57417	-0.243358	1.81753	NA	NA
OX_Smed_1.0.06841	isotig08277	99.9	989	0	1	27	1015	1	988	0	1820	1.57417	1.36298	0.211189	ENSP00000362270|molybdenum cofactor synthesis 1 [Source:HGNC Symbol;Acc:7190];ENSP00000362284|molybdenum cofactor synthesis 1 [Source:HGNC Symbol;Acc:7190];ENSP00000410809|molybdenum cofactor synthesis 1 [Source:HGNC Symbol;Acc:7190];ENSP00000362282|molybdenum cofactor synthesis 1 [Source:HGNC Symbol;Acc:7190];ENSP00000309843|molybdenum cofactor synthesis 1 [Source:HGNC Symbol;Acc:7190];	ENSMUSP00000024797|molybdenum cofactor synthesis 1 Gene [Source:MGI Symbol;Acc:MGI:1928904];ENSMUSP00000024797|molybdenum cofactor synthesis 1 Gene [Source:MGI Symbol;Acc:MGI:1928904];
dd_smedV4_206_0_1	isotig16817	99.56	686	3	0	17	702	8	693	0	1251	1.5728	0.513231	1.05957	ENSP00000376055|small nucleolar RNA, H/ACA box 41 [Source:HGNC Symbol;Acc:32634];ENSP00000236957|small nucleolar RNA, H/ACA box 41 [Source:HGNC Symbol;Acc:32634];ENSP00000376056|small nucleolar RNA, H/ACA box 41 [Source:HGNC Symbol;Acc:32634];	ENSMUSP00000116492|eukaryotic translation elongation factor 1 beta 2 Gene [Source:MGI (curated);Acc:MGI:1929520];
OX_Smed_1.0.22338	isotig14556	99.9	1966	1	1	1078	3043	1	1965	0	3620	1.56918	0.18574	1.38344	ENSP00000262027|methionyl-tRNA synthetase [Source:HGNC Symbol;Acc:6898];	ENSMUSP00000037446|methionine-tRNA synthetase Gene [Source:MGI (curated);Acc:MGI:1345633];
mk4.003285.00.01	isotig22803	99.74	4189	11	0	1658	5846	1118	5306	0	7675	1.56789	0.516055	1.05183	ENSP00000417235|mediator complex subunit 12-like [Source:HGNC Symbol;Acc:16050];ENSP00000273432|mediator complex subunit 12-like [Source:HGNC Symbol;Acc:16050];	ENSMUSP00000042269|mediator of RNA polymerase II transcription, subunit 12 homolog (yeast)-like Gene [Source:MGI Symbol;Acc:MGI:2139916];
dd_smedV4_4740_1_1	isotig22803	99.81	3594	7	0	4	3597	1773	5366	0	6599	1.56789	0.516055	1.05183	ENSP00000417235|mediator complex subunit 12-like [Source:HGNC Symbol;Acc:16050];ENSP00000273432|mediator complex subunit 12-like [Source:HGNC Symbol;Acc:16050];	ENSMUSP00000042269|mediator of RNA polymerase II transcription, subunit 12 homolog (yeast)-like Gene [Source:MGI Symbol;Acc:MGI:2139916];
OX_Smed_1.0.01849	isotig10747	99.81	1056	2	0	7	1062	1	1056	0	1940	1.56531	0.548036	1.01727	ENSP00000276682|eukaryotic translation initiation factor 3, subunit H [Source:HGNC Symbol;Acc:3273];ENSP00000394044|eukaryotic translation initiation factor 3, subunit H [Source:HGNC Symbol;Acc:3273];	ENSMUSP00000022925|eukaryotic translation initiation factor 3, subunit H Gene [Source:MGI Symbol;Acc:MGI:1915385];
mk4.002994.03.01	CUFF.319360.1	99.62	524	2	0	299	822	41	564	0	957	1.56395	0.372054	1.19189	ENSP00000320324|aminopeptidase puromycin sensitive [Source:HGNC Symbol;Acc:7900];	ENSMUSP00000001480|aminopeptidase puromycin sensitive Gene [Source:MGI (curated);Acc:MGI:1101358];
mk4.000762.01.01	CUFF.62874.1	100	384	0	0	1	384	29	412	0	710	1.56024	0.233175	1.32707	NA	NA
mk4.001215.00.01	isotig22083	99.09	1210	11	0	58	1267	86	1295	0	2174	1.55982	0.65655	0.903274	ENSP00000269349|eukaryotic translation initiation factor 4A3 [Source:HGNC Symbol;Acc:18683];	ENSMUSP00000026667|eukaryotic translation initiation factor 4A, isoform 3 Gene [Source:MGI (curated);Acc:MGI:1923731];
dd_smedV4_8258_0_2	isotig11218	99.75	808	0	2	287	1093	286	1092	0	1480	1.55815	0.0198452	1.53831	NA	NA
dd_smedV4_1384_0_1	contig27661	100	604	0	0	57	660	1	604	0	1116	1.55675	0.446954	1.1098	ENSP00000007516|NADH dehydrogenase (ubiquinone) 1, alpha/beta subcomplex, 1, 8kDa [Source:HGNC Symbol;Acc:7694];	ENSMUSP00000116177|NADH dehydrogenase (ubiquinone) 1, alpha/beta subcomplex, 1 Gene [Source:MGI (curated);Acc:MGI:1917566];ENSMUSP00000033157|NADH dehydrogenase (ubiquinone) 1, alpha/beta subcomplex, 1 Gene [Source:MGI (curated);Acc:MGI:1917566];
mk4.000417.00.01	contig27661	99.8	488	1	0	115	602	117	604	0	896	1.55675	0.446954	1.1098	ENSP00000007516|NADH dehydrogenase (ubiquinone) 1, alpha/beta subcomplex, 1, 8kDa [Source:HGNC Symbol;Acc:7694];	ENSMUSP00000116177|NADH dehydrogenase (ubiquinone) 1, alpha/beta subcomplex, 1 Gene [Source:MGI (curated);Acc:MGI:1917566];ENSMUSP00000033157|NADH dehydrogenase (ubiquinone) 1, alpha/beta subcomplex, 1 Gene [Source:MGI (curated);Acc:MGI:1917566];
OX_Smed_1.0.20374	isotig11271	99.93	1535	0	1	37	1571	1	1534	0	2828	1.55572	-0.919177	2.4749	ENSP00000307188|argininosuccinate lyase [Source:HGNC Symbol;Acc:746];ENSP00000378741|argininosuccinate lyase [Source:HGNC Symbol;Acc:746];	ENSMUSP00000026610|argininosuccinate lyase Gene [Source:MGI Symbol;Acc:MGI:88084];
mk4.000754.09.01	isotig11271	99.77	440	0	1	1	440	59	497	0	806	1.55572	-0.919177	2.4749	ENSP00000307188|argininosuccinate lyase [Source:HGNC Symbol;Acc:746];ENSP00000378741|argininosuccinate lyase [Source:HGNC Symbol;Acc:746];	ENSMUSP00000026610|argininosuccinate lyase Gene [Source:MGI Symbol;Acc:MGI:88084];
dd_smedV4_1648_0_1	isotig22366	98.99	2375	3	6	1538	3891	1	2375	0	4233	1.55453	0.901637	0.652894	ENSP00000348011|vacuolar protein sorting 13 homolog A (S. cerevisiae) [Source:HGNC Symbol;Acc:1908];ENSP00000365834|vacuolar protein sorting 13 homolog A (S. cerevisiae) [Source:HGNC Symbol;Acc:1908];ENSP00000394843|vacuolar protein sorting 13 homolog A (S. cerevisiae) [Source:HGNC Symbol;Acc:1908];ENSP00000365821|vacuolar protein sorting 13 homolog A (S. cerevisiae) [Source:HGNC Symbol;Acc:1908]…	ENSMUSP00000068716|vacuolar protein sorting 13A (yeast) Gene [Source:MGI Symbol;Acc:MGI:2444304];ENSMUSP00000108494|vacuolar protein sorting 13A (yeast) Gene [Source:MGI Symbol;Acc:MGI:2444304];
OX_Smed_1.0.10238	CUFF.201898.1	100	3595	0	0	591	4185	1	3595	0	6639	1.55314	0.483703	1.06944	ENSP00000352614|zinc finger, SWIM-type containing 5 [Source:HGNC Symbol;Acc:29299];	ENSMUSP00000049474|zinc finger, SWIM domain containing 5 Gene [Source:MGI (curated);Acc:MGI:1921714];
mk4.000367.12.01	isotig19615	99.05	740	6	1	1	740	1	739	0	1327	1.54834	0.465264	1.08308	NA	NA
OX_Smed_1.0.01391	isotig18423	99.89	915	0	1	346	1260	5	918	0	1683	1.54751	0.470647	1.07687	NA	NA
mk4.000657.16.01	CUFF.57596.1	100	1302	0	0	838	2139	827	2128	0	2405	1.54594	0.281507	1.26443	ENSP00000228515|cysteine-serine-rich nuclear protein 2 [Source:HGNC Symbol;Acc:16006];	ENSMUSP00000035101|cysteine-serine-rich nuclear protein 1 Gene [Source:MGI Symbol;Acc:MGI:2387989];
OX_Smed_1.0.13865	CUFF.57596.1	99.91	2279	2	0	1	2279	1	2279	0	4198	1.54594	0.281507	1.26443	ENSP00000228515|cysteine-serine-rich nuclear protein 2 [Source:HGNC Symbol;Acc:16006];	ENSMUSP00000035101|cysteine-serine-rich nuclear protein 1 Gene [Source:MGI Symbol;Acc:MGI:2387989];
mk4.004409.00.01	isotig24425	99.26	1085	7	1	22	1106	25	1108	0	1958	1.54566	0.188023	1.35764	ENSP00000367346|Probable methyltransferase C20orf7, mitochondrial Precursor (EC 2.1.1.-) [Source:UniProtKB/Swiss-Prot;Acc:Q5TEU4];	ENSMUSP00000035325|RIKEN cDNA 2310003L22 gene Gene [Source:MGI Symbol;Acc:MGI:1916737];
OX_Smed_1.0.15636	isotig18007	98.87	1239	1	4	1	1239	1	1226	0	2198	1.54312	-0.0379848	1.5811	ENSP00000409537|phosphoglycerate mutase family member 5 [Source:HGNC Symbol;Acc:28763];	ENSMUSP00000057760|phosphoglycerate mutase family member 5 Gene [Source:MGI (curated);Acc:MGI:1919792];
OX_Smed_1.0.17039	isotig20601	99.95	1871	1	0	1	1871	1	1871	0	3450	1.5426	-0.152059	1.69466	NA	NA
OX_Smed_1.0.07012	isotig20601	99.63	1633	6	0	1762	3394	168	1800	0	2983	1.5426	-0.152059	1.69466	NA	NA
OX_Smed_1.0.09834	isotig17902	99.42	865	3	2	864	1728	16	878	0	1568	1.53818	0.0942345	1.44395	ENSP00000346921|adenylate kinase 2 [Source:HGNC Symbol;Acc:362];ENSP00000362548|adenylate kinase 2 [Source:HGNC Symbol;Acc:362];	ENSMUSP00000030583|adenylate kinase 2 Gene [Source:MGI (curated);Acc:MGI:87978];ENSMUSP00000099664|adenylate kinase 2 Gene [Source:MGI (curated);Acc:MGI:87978];
dd_smedV4_3290_0_1	isotig17902	99.54	870	3	1	7	876	8	876	0	1583	1.53818	0.0942345	1.44395	ENSP00000346921|adenylate kinase 2 [Source:HGNC Symbol;Acc:362];ENSP00000362548|adenylate kinase 2 [Source:HGNC Symbol;Acc:362];	ENSMUSP00000030583|adenylate kinase 2 Gene [Source:MGI (curated);Acc:MGI:87978];ENSMUSP00000099664|adenylate kinase 2 Gene [Source:MGI (curated);Acc:MGI:87978];
dd_smedV4_17385_0_1	isotig18937	99.41	505	1	2	360	862	1	505	0	915	1.53764	0.969636	0.568006	ENSP00000378418|Sp9 transcription factor homolog (mouse) [Source:HGNC Symbol;Acc:30690];	ENSMUSP00000088322|trans-acting transcription factor 9 Gene [Source:MGI (curated);Acc:MGI:3574660];
OX_Smed_1.0.12805	isotig22979	99.42	3640	17	2	17	3652	4069	430	0	6610	1.53454	0.337404	1.19713	ENSP00000371502|CREB binding protein [Source:HGNC Symbol;Acc:2348];ENSP00000263253|microRNA 1281 [Source:HGNC Symbol;Acc:35359];ENSP00000262367|CREB binding protein [Source:HGNC Symbol;Acc:2348];	ENSMUSP00000023165|CREB binding protein Gene [Source:MGI Symbol;Acc:MGI:1098280];ENSMUSP00000066789|E1A binding protein p300 Gene [Source:MGI Symbol;Acc:MGI:1276116];
mk4.000333.10.01	isotig22435	99.5	2219	11	0	182	2400	1	2219	0	4037	1.53326	0.82809	0.705172	ENSP00000380300|cysteinyl-tRNA synthetase [Source:HGNC Symbol;Acc:1493];ENSP00000380303|cysteinyl-tRNA synthetase [Source:HGNC Symbol;Acc:1493];ENSP00000369897|cysteinyl-tRNA synthetase [Source:HGNC Symbol;Acc:1493];	ENSMUSP00000101529|cysteinyl-tRNA synthetase Gene [Source:MGI (curated);Acc:MGI:1351477];ENSMUSP00000010899|cysteinyl-tRNA synthetase Gene [Source:MGI (curated);Acc:MGI:1351477];
OX_Smed_1.0.16515	isotig24967	100	817	0	0	1	817	1	817	0	1509	1.52918	1.36171	0.167468	NA	NA
dd_smedV4_3043_0_1	contig00449	99.84	1274	1	1	11	1283	1274	1	0	2340	1.52856	0.743849	0.784711	NA	NA
mk4.000187.03.01	isotig09172	99.76	850	2	0	50	899	88	937	0	1559	1.527	0.78375	0.743253	ENSP00000338568|ATP synthase, H+ transporting, mitochondrial F1 complex, gamma polypeptide 1 [Source:HGNC Symbol;Acc:833];ENSP00000349142|ATP synthase, H+ transporting, mitochondrial F1 complex, gamma polypeptide 1 [Source:HGNC Symbol;Acc:833];ENSP00000338568|ATP synthase, H+ transporting, mitochondrial F1 complex, gamma polypeptide 1 [Source:HGNC Symbol;Acc:833];ENSP00000349142|ATP synthase, H+ …	ENSMUSP00000026887|ATP synthase, H+ transporting, mitochondrial F1 complex, gamma polypeptide 1 Gene [Source:MGI (curated);Acc:MGI:1261437];ENSMUSP00000110547|ATP synthase, H+ transporting, mitochondrial F1 complex, gamma polypeptide 1 Gene [Source:MGI (curated);Acc:MGI:1261437];ENSMUSP00000026887|ATP synthase, H+ transporting, mitochondrial F1 complex, gamma polypeptide 1 Gene [Source:MGI (curat…
dd_smedV4_1324_0_1	isotig11816	100	1016	0	0	49	1064	1	1016	0	1877	1.52608	0.710702	0.815382	ENSP00000279387|protein phosphatase 4, catalytic subunit [Source:HGNC Symbol;Acc:9319];	ENSMUSP00000032936|protein phosphatase 4, catalytic subunit Gene [Source:MGI Symbol;Acc:MGI:1891763];
dd_smedV4_12185_0_2	isotig23029	100	654	0	0	34	687	22	675	0	1208	1.52549	1.29662	0.228868	NA	NA
OX_Smed_1.0.04610	isotig23029	98.91	274	0	2	1	274	76	346	2e-136	486	1.52549	1.29662	0.228868	NA	NA
dd_smedV4_7981_0_1	CUFF.186588.1	99.41	1361	8	0	1803	3163	53	1413	0	2470	1.52446	0.865849	0.658608	ENSP00000354781|optic atrophy 1 (autosomal dominant) [Source:HGNC Symbol;Acc:8140];ENSP00000376233|optic atrophy 1 (autosomal dominant) [Source:HGNC Symbol;Acc:8140];ENSP00000354429|optic atrophy 1 (autosomal dominant) [Source:HGNC Symbol;Acc:8140];ENSP00000354681|optic atrophy 1 (autosomal dominant) [Source:HGNC Symbol;Acc:8140];ENSP00000355324|optic atrophy 1 (autosomal dominant) [Source:HGNC S…	ENSMUSP00000067215|optic atrophy 1 homolog (human) Gene [Source:MGI Symbol;Acc:MGI:1921393];ENSMUSP00000036993|optic atrophy 1 homolog (human) Gene [Source:MGI Symbol;Acc:MGI:1921393];
dd_smedV4_7981_0_2	CUFF.186588.1	99.41	1361	8	0	1719	3079	53	1413	0	2470	1.52446	0.865849	0.658608	ENSP00000354781|optic atrophy 1 (autosomal dominant) [Source:HGNC Symbol;Acc:8140];ENSP00000376233|optic atrophy 1 (autosomal dominant) [Source:HGNC Symbol;Acc:8140];ENSP00000354429|optic atrophy 1 (autosomal dominant) [Source:HGNC Symbol;Acc:8140];ENSP00000354681|optic atrophy 1 (autosomal dominant) [Source:HGNC Symbol;Acc:8140];ENSP00000355324|optic atrophy 1 (autosomal dominant) [Source:HGNC S…	ENSMUSP00000067215|optic atrophy 1 homolog (human) Gene [Source:MGI Symbol;Acc:MGI:1921393];ENSMUSP00000036993|optic atrophy 1 homolog (human) Gene [Source:MGI Symbol;Acc:MGI:1921393];
OX_Smed_1.0.04639	CUFF.186588.1	98.19	774	5	4	1866	2638	648	1413	0	1343	1.52446	0.865849	0.658608	ENSP00000354781|optic atrophy 1 (autosomal dominant) [Source:HGNC Symbol;Acc:8140];ENSP00000376233|optic atrophy 1 (autosomal dominant) [Source:HGNC Symbol;Acc:8140];ENSP00000354429|optic atrophy 1 (autosomal dominant) [Source:HGNC Symbol;Acc:8140];ENSP00000354681|optic atrophy 1 (autosomal dominant) [Source:HGNC Symbol;Acc:8140];ENSP00000355324|optic atrophy 1 (autosomal dominant) [Source:HGNC S…	ENSMUSP00000067215|optic atrophy 1 homolog (human) Gene [Source:MGI Symbol;Acc:MGI:1921393];ENSMUSP00000036993|optic atrophy 1 homolog (human) Gene [Source:MGI Symbol;Acc:MGI:1921393];
mk4.006033.01.01	CUFF.186588.1	97.01	902	18	7	35	934	292	1186	0	1507	1.52446	0.865849	0.658608	ENSP00000354781|optic atrophy 1 (autosomal dominant) [Source:HGNC Symbol;Acc:8140];ENSP00000376233|optic atrophy 1 (autosomal dominant) [Source:HGNC Symbol;Acc:8140];ENSP00000354429|optic atrophy 1 (autosomal dominant) [Source:HGNC Symbol;Acc:8140];ENSP00000354681|optic atrophy 1 (autosomal dominant) [Source:HGNC Symbol;Acc:8140];ENSP00000355324|optic atrophy 1 (autosomal dominant) [Source:HGNC S…	ENSMUSP00000067215|optic atrophy 1 homolog (human) Gene [Source:MGI Symbol;Acc:MGI:1921393];ENSMUSP00000036993|optic atrophy 1 homolog (human) Gene [Source:MGI Symbol;Acc:MGI:1921393];
OX_Smed_1.0.19479	isotig11875	99.77	1278	2	1	16	1293	1277	1	0	2342	1.52418	-0.868709	2.39289	ENSP00000351908|mitogen-activated protein kinase kinase kinase 5 [Source:HGNC Symbol;Acc:6857];ENSP00000348104|mitogen-activated protein kinase kinase kinase 5 [Source:HGNC Symbol;Acc:6857];ENSP00000356742|mitogen-activated protein kinase kinase kinase 5 [Source:HGNC Symbol;Acc:6857];	ENSMUSP00000033665|mitogen-activated protein kinase kinase kinase 15 Gene [Source:MGI (curated);Acc:MGI:2448588];
mk4.000002.33.01	isotig20265	98.23	508	8	1	621	1127	553	46	0	887	1.52317	1.23222	0.290951	NA	NA
OX_Smed_1.0.00924	CUFF.114304.1	100	513	0	0	229	741	1	513	0	948	1.52037	0.419073	1.1013	NA	NA
OX_Smed_1.0.12426	isotig01988	98.93	1217	5	1	151	1359	1	1217	0	2169	1.51864	1.00927	0.509368	ENSP00000378969|alpha thalassemia/mental retardation syndrome X-linked (RAD54 homolog, S. cerevisiae) [Source:HGNC Symbol;Acc:886];ENSP00000378967|alpha thalassemia/mental retardation syndrome X-linked (RAD54 homolog, S. cerevisiae) [Source:HGNC Symbol;Acc:886];ENSP00000362441|alpha thalassemia/mental retardation syndrome X-linked (RAD54 homolog, S. cerevisiae) [Source:HGNC Symbol;Acc:886];	ENSMUSP00000109204|alpha thalassemia/mental retardation syndrome X-linked homolog (human) Gene [Source:MGI (curated);Acc:MGI:103067];ENSMUSP00000033580|alpha thalassemia/mental retardation syndrome X-linked homolog (human) Gene [Source:MGI (curated);Acc:MGI:103067];ENSMUSP00000109203|alpha thalassemia/mental retardation syndrome X-linked homolog (human) Gene [Source:MGI (curated);Acc:MGI:103067];
mk4.002895.01.01	isotig13108	97.33	412	5	3	1	406	246	657	0	695	1.51756	0.391672	1.12589	ENSP00000376758|peptidyl-tRNA hydrolase 2 [Source:HGNC Symbol;Acc:24265];ENSP00000387180|peptidyl-tRNA hydrolase 2 [Source:HGNC Symbol;Acc:24265];	ENSMUSP00000103657|peptidyl-tRNA hydrolase 2 Gene [Source:MGI (curated);Acc:MGI:2444848];ENSMUSP00000098230|peptidyl-tRNA hydrolase 2 Gene [Source:MGI (curated);Acc:MGI:2444848];ENSMUSP00000103656|peptidyl-tRNA hydrolase 2 Gene [Source:MGI (curated);Acc:MGI:2444848];
mk4.006676.00.01	isotig16851	98.06	1236	7	8	292	1519	53	1279	0	2134	1.51735	0.557924	0.95943	ENSP00000230340|bystin-like [Source:HGNC Symbol;Acc:1157];	ENSMUSP00000024783|bystin-like Gene [Source:MGI Symbol;Acc:MGI:1858419];
mk4.001154.04.01	CUFF.81110.2	99.82	554	0	1	82	635	430	982	0	1016	1.51606	0.113577	1.40249	ENSP00000377785|tubulin, delta 1 [Source:HGNC Symbol;Acc:16811];ENSP00000320797|tubulin, delta 1 [Source:HGNC Symbol;Acc:16811];	ENSMUSP00000064383|tubulin, delta 1 Gene [Source:MGI (curated);Acc:MGI:1891826];ENSMUSP00000071134|tubulin, beta 3 Gene [Source:MGI (curated);Acc:MGI:107813];
mk4.000626.01.01	isotig17397	99.63	1345	4	1	1	1345	15	1358	0	2455	1.51291	0.79341	0.719498	ENSP00000368877|zinc finger, CW type with PWWP domain 1 [Source:HGNC Symbol;Acc:23486];	ENSMUSP00000048730|zinc finger, CW type with PWWP domain 1 Gene [Source:MGI (curated);Acc:MGI:2685899];
OX_Smed_1.0.01870	isotig20007	99.08	866	6	2	78	942	865	1	0	1561	1.51186	0.627637	0.88422	NA	NA
mk4.004411.00.01	isotig20007	95.74	305	2	4	75	369	865	562	2e-135	481	1.51186	0.627637	0.88422	NA	NA
OX_Smed_1.0.09677	isotig26091	99.74	1555	4	0	263	1817	1	1555	0	2850	1.50934	1.00233	0.507012	NA	NA
dd_smedV4_10109_0_1	isotig17681	99.66	879	3	0	1	879	16	894	0	1607	1.50667	0.0203171	1.48636	ENSP00000324605|zinc finger protein 660 [Source:HGNC Symbol;Acc:26720];	ENSMUSP00000052667|zinc finger protein 677 Gene [Source:MGI Symbol;Acc:MGI:3053207];
dd_smedV4_2527_0_1	isotig08777	100	481	0	0	208	688	191	671	0	889	1.50557	0.153263	1.3523	ENSP00000335636|N(alpha)-acetyltransferase 20, NatB catalytic subunit [Source:HGNC Symbol;Acc:15908];	ENSMUSP00000105627|N(alpha)-acetyltransferase 50, NatE catalytic subunit Gene [Source:MGI (curated);Acc:MGI:1919367];
dd_smedV4_7556_0_1	isotig22501	99.88	2418	3	0	639	3056	1	2418	0	4449	1.50488	0.854531	0.650348	ENSP00000066544|cell division cycle 27 homolog (S. cerevisiae) [Source:HGNC Symbol;Acc:1728];ENSP00000399255|cell division cycle 27 homolog (S. cerevisiae) [Source:HGNC Symbol;Acc:1728];	ENSMUSP00000091452|cell division cycle 27 homolog (S. cerevisiae) Gene [Source:MGI (curated);Acc:MGI:102685];ENSMUSP00000102575|cell division cycle 27 homolog (S. cerevisiae) Gene [Source:MGI (curated);Acc:MGI:102685];
OX_Smed_1.0.09141	isotig18253	99.73	729	2	0	21	749	1	729	0	1336	1.50473	-0.288345	1.79307	NA	NA
mk4.002888.00.01	isotig16394	99.48	954	4	1	1	954	71	1023	0	1733	1.50261	0.37498	1.12763	ENSP00000265333|voltage-dependent anion channel 1 [Source:HGNC Symbol;Acc:12669];ENSP00000378484|voltage-dependent anion channel 1 [Source:HGNC Symbol;Acc:12669];ENSP00000378487|voltage-dependent anion channel 1 [Source:HGNC Symbol;Acc:12669];	ENSMUSP00000104693|voltage-dependent anion channel 1 Gene [Source:MGI (curated);Acc:MGI:106919];ENSMUSP00000099819|voltage-dependent anion channel 1 Gene [Source:MGI (curated);Acc:MGI:106919];ENSMUSP00000020673|voltage-dependent anion channel 1 Gene [Source:MGI (curated);Acc:MGI:106919];
OX_Smed_1.0.23242	isotig10268	100	723	0	0	1	723	723	1	0	1336	1.50238	0.552396	0.949989	ENSP00000426223|CCHC-type zinc finger, nucleic acid binding protein [Source:HGNC Symbol;Acc:13164];	ENSMUSP00000033692|zinc finger, CCHC domain containing 13 Gene [Source:MGI (curated);Acc:MGI:1922314];
mk4.002346.02.01	isotig17236	98.74	477	5	1	23	498	37	513	0	846	1.50202	0.205767	1.29626	ENSP00000296674|ribosomal protein S23 [Source:HGNC Symbol;Acc:10410];	ENSMUSP00000054490|ribosomal protein S23 Gene [Source:MGI Symbol;Acc:MGI:1913725];
dd_smedV4_12236_0_1	CUFF.150980.1	98.92	1752	18	1	13	1764	23	1773	0	3129	1.50184	0.911679	0.590159	ENSP00000260257|asparagine-linked glycosylation 9, alpha-1,2-mannosyltransferase homolog (S. cerevisiae) [Source:HGNC Symbol;Acc:15672];ENSP00000387627|asparagine-linked glycosylation 9, alpha-1,2-mannosyltransferase homolog (S. cerevisiae) [Source:HGNC Symbol;Acc:15672];	ENSMUSP00000037082|ferredoxin-fold anticodon binding domain containing 1 Gene [Source:MGI Symbol;Acc:MGI:3584513];
mk4.002987.03.01	contig01481	99.92	1192	1	0	23	1214	1199	8	0	2196	1.50132	0.596177	0.905141	ENSP00000364430|Sp5 transcription factor [Source:HGNC Symbol;Acc:14529];	ENSMUSP00000097620|trans-acting transcription factor 5 Gene [Source:MGI (curated);Acc:MGI:1927715];
mk4.000084.25.01	isotig22608	99.26	1628	8	2	1	1628	6	1629	0	2937	1.50061	0.759105	0.741506	ENSP00000302873|G protein pathway suppressor 1 [Source:HGNC Symbol;Acc:4549];	ENSMUSP00000097711|G protein pathway suppressor 1 Gene [Source:MGI (curated);Acc:MGI:2384801];
mk4.000279.06.01	isotig13674	100	907	0	0	1	907	18	924	0	1676	1.50027	1.13056	0.369707	NA	NA
OX_Smed_1.0.17032	isotig05009	99.63	1630	0	4	1	1630	1624	1	0	2972	1.4993	0.697917	0.80138	ENSP00000291295|calmodulin 3 (phosphorylase kinase, delta) [Source:HGNC Symbol;Acc:1449];ENSP00000349467|calmodulin 1 (phosphorylase kinase, delta) [Source:HGNC Symbol;Acc:1442];ENSP00000375785|calmodulin 3 (phosphorylase kinase, delta) [Source:HGNC Symbol;Acc:1449];ENSP00000272298|calmodulin 2 (phosphorylase kinase, delta) [Source:HGNC Symbol;Acc:1445];	ENSMUSP00000048857|calmodulin 2 Gene [Source:MGI (curated);Acc:MGI:103250];ENSMUSP00000105709|calmodulin 1 Gene [Source:MGI (curated);Acc:MGI:88251];ENSMUSP00000019514|calmodulin 3 Gene [Source:MGI (curated);Acc:MGI:103249];
dd_smedV4_5823_0_1	isotig23341	99.69	2240	6	1	4485	6724	57	2295	0	4096	1.49705	0.156692	1.34036	ENSP00000386331|myosin VIIA [Source:HGNC Symbol;Acc:7606];ENSP00000351105|myosin VIIA [Source:HGNC Symbol;Acc:7606];ENSP00000392185|myosin VIIA [Source:HGNC Symbol;Acc:7606];ENSP00000345075|myosin VIIA [Source:HGNC Symbol;Acc:7606];ENSP00000340325|myosin VIIA [Source:HGNC Symbol;Acc:7606];ENSP00000386331|myosin VIIA [Source:HGNC Symbol;Acc:7606];ENSP00000386635|myosin VIIA [Source:HGNC Symbol;Acc…	ENSMUSP00000102743|myosin VIIA Gene [Source:MGI (curated);Acc:MGI:104510];ENSMUSP00000082046|myosin VIIA Gene [Source:MGI (curated);Acc:MGI:104510];ENSMUSP00000102744|myosin VIIA Gene [Source:MGI (curated);Acc:MGI:104510];ENSMUSP00000102739|myosin VIIA Gene [Source:MGI (curated);Acc:MGI:104510];ENSMUSP00000102742|myosin VIIA Gene [Source:MGI (curated);Acc:MGI:104510];ENSMUSP00000102745|myosin VII…
OX_Smed_1.0.13739	CUFF.23452.1	99.62	787	3	0	1	787	1	787	0	1437	1.49616	2.59618	-1.10001	NA	NA
dd_smedV4_10579_0_1	isotig07399	99.68	619	2	0	1	619	33	651	0	1133	1.49545	0.906518	0.588931	NA	NA
dd_smedV4_9498_0_1	isotig14772	95.9	926	16	15	1	925	6	910	0	1480	1.49535	0.475041	1.02031	NA	NA
dd_smedV4_10225_0_1	isotig23596	99.89	1777	1	1	277	2053	1	1776	0	3269	1.49346	0.57869	0.91477	ENSP00000355279|CCR4-NOT transcription complex, subunit 7 [Source:HGNC Symbol;Acc:14101];	ENSMUSP00000117304|CCR4-NOT transcription complex, subunit 7 Gene [Source:MGI (curated);Acc:MGI:1298230];ENSMUSP00000034012|CCR4-NOT transcription complex, subunit 7 Gene [Source:MGI (curated);Acc:MGI:1298230];ENSMUSP00000122933|CCR4-NOT transcription complex, subunit 7 Gene [Source:MGI (curated);Acc:MGI:1298230];
OX_Smed_1.0.22031	isotig02715	100	930	0	0	28	957	930	1	0	1718	1.48606	0.410972	1.07509	ENSP00000361621|Y box binding protein 1 [Source:HGNC Symbol;Acc:8014];	ENSMUSP00000078589|Y box protein 1 Gene [Source:MGI (curated);Acc:MGI:99146];
OX_Smed_1.0.18566	isotig11409	100	1132	0	0	32	1163	1132	1	0	2091	1.48459	0.128305	1.35628	ENSP00000265720|dihydrouridine synthase 4-like (S. cerevisiae) [Source:HGNC Symbol;Acc:21517];ENSP00000385850|dihydrouridine synthase 4-like (S. cerevisiae) [Source:HGNC Symbol;Acc:21517];	ENSMUSP00000020977|dihydrouridine synthase 4-like (S. cerevisiae) Gene [Source:MGI Symbol;Acc:MGI:1919166];
mk4.000109.14.01	isotig11409	99.68	627	2	0	90	716	65	691	0	1147	1.48459	0.128305	1.35628	ENSP00000265720|dihydrouridine synthase 4-like (S. cerevisiae) [Source:HGNC Symbol;Acc:21517];ENSP00000385850|dihydrouridine synthase 4-like (S. cerevisiae) [Source:HGNC Symbol;Acc:21517];	ENSMUSP00000020977|dihydrouridine synthase 4-like (S. cerevisiae) Gene [Source:MGI Symbol;Acc:MGI:1919166];
dd_smedV4_13432_0_1	isotig14862	99.65	1136	3	1	497	1632	1	1135	0	2074	1.48306	0.130092	1.35297	ENSP00000258173|transmembrane protein 231 [Source:HGNC Symbol;Acc:37234];ENSP00000381184|transmembrane protein 231 [Source:HGNC Symbol;Acc:37234];	ENSMUSP00000034429|transmembrane protein 231 Gene [Source:MGI Symbol;Acc:MGI:2685024];
mk4.001434.01.01	isotig10005	98.89	2702	20	7	66	2766	22	2714	0	4815	1.48224	1.10314	0.379099	ENSP00000357052|DDB1 and CUL4 associated factor 8 [Source:HGNC Symbol;Acc:24891];ENSP00000318227|DDB1 and CUL4 associated factor 8 [Source:HGNC Symbol;Acc:24891];ENSP00000357053|DDB1 and CUL4 associated factor 8 [Source:HGNC Symbol;Acc:24891];	ENSMUSP00000073778|DDB1 and CUL4 associated factor 8 Gene [Source:MGI Symbol;Acc:MGI:91860];
dd_smedV4_7442_0_1	isotig22537	99.94	3265	2	0	583	3847	24	3288	0	6019	1.47934	0.896517	0.582827	ENSP00000300619|zinc finger protein 91 [Source:HGNC Symbol;Acc:13166];ENSP00000380272|zinc finger protein 91 [Source:HGNC Symbol;Acc:13166];	ENSMUSP00000012314|RIKEN cDNA A530054K11 gene Gene [Source:MGI Symbol;Acc:MGI:3036250];
OX_Smed_1.0.06425	isotig22537	99.06	1711	15	1	365	2075	1	1710	0	3070	1.47934	0.896517	0.582827	ENSP00000300619|zinc finger protein 91 [Source:HGNC Symbol;Acc:13166];ENSP00000380272|zinc finger protein 91 [Source:HGNC Symbol;Acc:13166];	ENSMUSP00000012314|RIKEN cDNA A530054K11 gene Gene [Source:MGI Symbol;Acc:MGI:3036250];
[truncated: 406 more rows]
